# Supplementary material for: Proteomics of Heat-Stress and Ethylene-Mediated Thermotolerance Mechanisms in Tomato Pollen Grains
Source: Front Plant Sci. 2018 Nov 12;9:1558. doi: 10.3389/fpls.2018.01558 (PMC6240657; doi:10.3389/fpls.2018.01558)
Supplement: Supplementary file 1 [file Table_1.XLSX]

## Sheet: Proteome Discoverer Output
Table S1. The list of all identified tomato pollen proteins. P-C, pollen derived from plants maintained at control conditions; P-HS, pollen derived from plants exposed to HS conditions; P-E-C, pollen derived from plants pretreated with 1 ppm ethephon followed by maintaining the plants at control conditions; P-E-HS, pollen derived from plants pretreated with 1 ppm ethephon followed by exposing the…
Accession	Description	ΣCoverage	Σ# Proteins	Σ# Unique Peptides	Σ# Peptides	Σ# PSMs	Score P-C-1	Coverage P-C-1	# Peptides P-C-1	# PSM P-C-1	Score P-C-2	Coverage P-C-2	# Peptides P-C-2	# PSM P-C-2	Score P-C-3	Coverage P-C-3	# Peptides P-C-3	# PSM P-C-3	Score P-HS-1	Coverage P-HS-1	# Peptides P-HS-1	# PSM P-HS-1	Score P-HS-2	Coverage P-HS-2	# Peptides P-HS-2	# PSM P-HS-2	Score P-HS-3	Coverage P-HS-3	# Peptides P-HS-3	# PSM P-HS-3	Score P-E-C-1	Coverage P-E-C-1	# Peptides P-E-C-1	# PSM P-E-C-1	Score P-E-C-2	Coverage P-E-C-2	# Peptides P-E-C-2	# PSM P-E-C-2	Score P-E-C-3	Coverage P-E-C-3	# Peptides P-E-C-3	# PSM P-E-C-3	Score P-E-HS-1	Coverage P-E-HS-1	# Peptides P-E-HS-1	# PSM P-E-HS-1	Score P-E-HS-2	Coverage P-E-HS-2	# Peptides P-E-HS-2
Solyc11g042850	5-dehydro-2-deoxygluconokinase (AHRD V1 **-- IOLC_GEOTN); contains Interpro domain(s) IPR011611 Carbohydrate/purine kinase	65.23	3	24	24	188	46.0342	45.85	12	16	50.6148	41.23	13	17	55.2671	51.69	17	20	62.662	50.77	16	21	47.6142	51.38	14	17	15.3846	19.69	6	6	57.0219	44	14	19	30.8425	35.69	10	12	50.0537	43.38	14	17	44.5202	39.69	11	13	47.7534	48	15
Solyc10g051380	Glycine-rich RNA-binding protein (AHRD V1 **** B2YKT9_TOBAC); contains Interpro domain(s) IPR015465 RNA recognition motif, glycine rich protein	63.85	1	5	7	54	16.6427	39.23	4	5	18.5344	48.46	5	6	16.1744	38.46	4	5	9.74222	31.54	3	3	13.9096	48.46	5	5	11.3278	39.23	4	4	13.8758	48.46	5	5	13.7303	31.54	3	4	18.7702	47.69	5	6	9.45608	30.77	3	3	11.94	39.23	4
Solyc02g070570	30S ribosomal protein S11 (AHRD V1 ***- RS11_CAUSK); contains Interpro domain(s) IPR018102 Ribosomal S11, conserved site	58.67	1	1	9	53	10.3333	25.33	4	4	15.9068	32	4	5	15.3156	25.33	5	5	9.70094	28.67	4	4	14.9002	26	5	5	17.1809	56	6	6	19.7796	30.67	6	7	2.84371	8.67	1	1	7.96373	30	3	3	11.0433	18.67	4	4	15.6357	25.33	5
Solyc09g010100	30S ribosomal protein S11 (AHRD V1 ***- RS11_CAUSK); contains Interpro domain(s) IPR018102 Ribosomal S11, conserved site	58.67	1	1	9	58	13.0159	32.67	5	5	15.9751	32	4	5	18.1155	32.67	6	6	12.2377	36	5	5	15.3627	26	5	5	17.6541	56	6	6	19.7796	30.67	6	7	5.68592	16	2	2	7.96373	30	3	3	11.0433	18.67	4	4	18.4196	32.67	6
Solyc06g073190	Fructokinase-like (AHRD V1 **-* Q307Z3_SOLTU); contains Interpro domain(s) IPR002173 Carbohydrate/puine kinase, PfkB, conserved site	56.71	2	18	18	208	49.6675	45.43	11	16	63.3511	48.48	12	20	70.2624	46.34	13	21	72.5949	50.61	13	23	47.7268	50.61	12	16	50.0492	50.61	12	17	70.3101	40.24	12	20	48.2667	45.43	12	16	38.3127	45.43	11	13	44.9584	39.94	9	13	52.2317	41.16	11
Solyc10g051390	RNA-binding glycine-rich protein-1b (AHRD V1 **** Q40427_NICSY); contains Interpro domain(s) IPR015465 RNA recognition motif, glycine rich protein	55.93	1	4	5	14	2.49174	13.56	1	1	2.33405	13.56	1	1	14.5463	55.93	5	6													5.53568	22.03	2	2	3.09886	13.56	1	1	4.24718	19.49	2	2	2.34694	8.47	1	1
Solyc12g014180	Malate dehydrogenase (AHRD V1 ***- Q8L5C9_SOLTU); contains Interpro domain(s) IPR010097 Malate dehydrogenase, NAD-dependent, eukaryotes and gamma proteobacteria	54.09	1	8	12	123	32.4433	25.73	7	10	38.6257	33.92	9	12	47.403	45.32	10	14	39.1118	48.54	10	12	38.8543	46.78	10	12	29.0187	31.29	8	9	39.306	44.44	9	12	23.96	25.73	7	7	30.1161	30.7	8	9	23.1932	29.53	7	7	29.5919	25.73	7
Solyc04g007550	ATP synthase subunit beta (AHRD V1 ***- O82722_NICSY); contains Interpro domain(s) IPR005722 ATPase, F1 complex, beta subunit	53.56	1	4	22	318	92.1069	39.68	16	27	109.932	44.13	16	32	117.805	46.8	17	35	107.585	44.48	16	32	69.9018	35.77	13	21	75.2066	43.95	16	23	101.882	42.35	16	28	66.5028	37.54	14	20	66.9795	37.01	14	20	85.1654	37.72	13	24	112.718	46.8	17
Solyc01g110390	NADH dehydrogenase (AHRD V1 **** NDUB9_MOUSE); contains Interpro domain(s) IPR008011 Complex 1 LYR protein	52.94	1	5	5	24	8.8025	36.13	3	3	7.46572	36.97	3	3	7.63515	26.89	3	3	5.67236	17.65	2	2	2.35269	7.56	1	1	2.01934	9.24	1	1	5.41036	26.89	2	2	5.85365	18.49	2	2	5.27744	18.49	2	2	3.27801	8.4	1	1	5.52038	17.65	2
Solyc05g005820	Glyceraldehyde-3-phosphate dehydrogenase (AHRD V1 **** Q9XG67_TOBAC); contains Interpro domain(s) IPR000173 Glyceraldehyde 3-phosphate dehydrogenase	52.52	2	11	14	101	37.4485	37.39	9	12	21.77	22.55	5	8	18.4188	10.39	3	5	45.8866	46.59	11	15	27.4418	24.33	7	9	12.977	12.76	4	4	39.3903	41.84	10	12	19.772	19.88	7	7	12.3698	10.39	3	3	24.4985	33.83	6	9	36.4897	38.28	8
Solyc05g008460	ATP synthase subunit beta (AHRD V1 ***- O82722_NICSY); contains Interpro domain(s) IPR005722 ATPase, F1 complex, beta subunit	52.42	1	3	21	288	79.7444	38.42	15	24	99.7345	44.52	16	29	102.163	47.22	17	31	94.3556	44.88	16	28	62.8479	32.5	12	19	73.1066	44.34	16	23	90.3884	42.73	16	25	63.4942	35.55	13	19	63.6156	37.34	14	19	76.1991	38.24	13	21	101.703	47.22	17
Solyc05g054060	UTP-glucose 1 phosphate uridylyltransferase (AHRD V1 **** B3VDY8_EUCGR); contains Interpro domain(s) IPR016267 UTP--glucose-1-phosphate uridylyltransferase, subgroup	52.41	1	18	23	117	50.9863	37.53	15	17	14.3165	15.93	5	5	28.4028	25.37	10	11	39.9707	37.11	13	14	8.00608	7.76	3	3	19.3204	19.29	7	7	25.0014	25.16	7	8	27.3994	26.83	9	9	26.3087	23.48	9	9	29.3134	26.83	10	10	42.8121	37.95	14
Solyc04g011390	Histone H4 (AHRD V1 ***- B6T0P4_MAIZE); contains Interpro domain(s) IPR001951 Histone H4	51.46	3	6	6	28	4.90244	19.42	2	2	8.23254	27.18	3	3	7.1971	27.18	3	3	2.62775	9.71	1	1	7.81856	31.07	3	3	12.9787	51.46	5	5	2.28446	9.71	1	1	2.54579	9.71	1	1	7.70055	27.18	3	3	2.81191	9.71	1	1	5.31225	19.42	2
Solyc07g066600	Phosphoglycerate kinase (AHRD V1 ***- Q2VCK2_SOLTU); contains Interpro domain(s) IPR001576 Phosphoglycerate kinase	51.37	1	11	14	139	60.3762	43.14	11	18	41.3875	37.16	10	14	39.5132	35.91	10	13	42.4639	40.65	10	13	34.3025	38.15	9	11	14.7441	19.2	5	5	45.3514	35.41	8	12	37.7899	44.14	11	12	20.4585	20.2	6	7	27.5254	21.7	4	8	48.5671	43.14	10
Solyc04g045340	Phosphoglucomutase (AHRD V1 **** Q9AUQ4_ORYSA); contains Interpro domain(s) IPR016055 Alpha-D-phosphohexomutase, alpha/beta/alpha I, II and III	50.09	1	24	24	149	63.2114	40.65	18	21	40.535	31.73	13	13	38.8215	29.16	13	13	41.5925	32.93	12	13	16.6118	14.75	6	6	16.8688	16.3	6	6	53.3295	40.99	15	16	39.8616	27.1	12	12	35.471	25.21	12	12	41.1675	32.93	11	11	56.8525	39.11	17
Solyc04g011400	UDP-glucose 4-epimerase (AHRD V1 **-* D5RML8_9PROT); contains Interpro domain(s) IPR016040 NAD(P)-binding domain	49.85	1	8	11	83	30.0088	40.52	8	9	27.2129	31.2	7	9	26.1976	33.53	6	8	19.2877	25.36	5	7	16.4861	20.41	6	6	18.6612	24.78	6	7	23.544	34.69	7	8	19.4295	31.2	5	6	13.4857	19.53	4	5	20.5061	25.66	4	6	21.8696	29.45	6
Solyc10g081510	5-methyltetrahydropteroyltriglutamate--homocysteine methyltransferase (AHRD V1 ***- B6UF55_MAIZE); contains Interpro domain(s) IPR006276 5-methyltetrahydropteroyltriglutamate--homocysteine S-methyltransferase	49.67	1	24	30	292	93.1703	34.64	22	31	49.8146	17.39	12	18	89.9844	38.17	23	29	107.925	42.61	23	33	56.4904	25.49	15	19	53.373	26.41	14	18	90.5988	36.34	20	30	62.3779	21.05	14	21	35.3687	17.39	11	12	96.234	42.22	23	33	94.8721	41.18	23
Solyc02g063070	14-3-3 protein beta/alpha-1 (AHRD V1 **-- 143B1_DANRE); contains Interpro domain(s) IPR000308 14-3-3 protein	49.62	4	6	12	96	25.8475	30.38	6	9	25.3293	35.77	7	8	28.2452	34.62	8	10	35.1214	40.77	8	12	10.1504	8.46	2	4	26.7437	42.69	8	9	20.7663	29.62	7	7	25.302	30.38	7	9	14.3172	23.08	5	5	26.3821	40.77	8	9	20.0562	23.08	6
Solyc03g034180	14-3-3 protein beta/alpha-1 (AHRD V1 **-- 143B1_DANRE); contains Interpro domain(s) IPR000308 14-3-3 protein	48.06	4	3	12	86	34.3798	29.84	7	12	20.8013	27.13	6	8	29.3007	26.74	7	11	30.2887	29.07	7	11	10.1504	8.53	2	4	12.1102	15.12	3	4	14.6672	17.83	5	5	26.0945	25.58	7	10	14.3077	15.12	5	5	10.8429	13.95	3	4	19.6937	15.12	5
Solyc01g111760	V-type ATP synthase beta chain (AHRD V1 ***- VATB_PYRHO); contains Interpro domain(s) IPR005723 ATPase, V1 complex, subunit B	47.81	2	16	16	101	28.1877	21.29	6	9	25.6552	16.91	6	9	33.6073	30.48	9	11	33.0074	28.39	10	12	11.3315	11.69	4	4	23.1959	18.58	7	8	27.9683	28.18	10	10	18.4249	15.45	6	7	17.76	14.82	5	6	29.1826	20.46	7	9	35.3202	32.99	10
Solyc11g067100	60s acidic ribosomal protein-like protein (AHRD V1 ***- Q3HVP0_SOLTU); contains Interpro domain(s) IPR001813 Ribosomal protein 60S	47.79	1	2	3	13	2.36482	8.85	1	1	5.14001	8.85	1	2	2.73482	8.85	1	1	2.53669	8.85	1	1	2.82905	8.85	1	1	5.16417	28.32	2	2	6.48259	38.94	2	2	2.82191	8.85	1	1	2.73248	8.85	1	1
Solyc10g083570	Fructose-bisphosphate aldolase (AHRD V1 ***- Q308A5_SOLTU); contains Interpro domain(s) IPR000741 Fructose-bisphosphate aldolase, class-I	47.77	2	7	15	153	61.8932	43.58	13	18	46.7793	40.78	11	14	57.8731	40.78	11	16	52.5258	41.06	12	15	38.0935	33.24	8	11	29.2046	26.26	8	9	52.0437	41.06	12	14	32.6344	39.39	9	10	41.6305	40.5	11	12	43.9602	38.55	10	12	46.1898	37.43	9
Solyc00g009020	Mitochondrial ATP synthase (AHRD V1 ***- B6TLY8_MAIZE)	46.69	1	9	10	59	33.6085	46.69	10	12	13.4801	14.88	4	5	25.8542	26.45	6	9	9.27193	19.83	4	4	6.00714	15.29	2	2	2.13203	6.61	1	1	22.6994	30.17	6	7	8.23926	14.05	3	3	12.9137	14.88	4	5	10.4904	14.46	3	4	13.9106	26.45	5
Solyc03g080160	Nascent polypeptide-associated complex alpha subunit-like protein (AHRD V1 ***- B6SU89_MAIZE); contains Interpro domain(s) IPR016641 Nascent polypeptide-associated complex, alpha subunit	46.57	1	5	5	32	13.9399	21.57	3	4	20.827	39.22	4	5	14.2679	21.57	3	4	3.31695	8.33	1	1	5.14974	14.71	2	2	9.7663	21.57	3	3	4.1687	8.33	1	1	7.02769	15.69	2	2	7.19833	8.33	1	2	7.88916	15.2	2	2	7.13398	15.2	2
Solyc11g006690	40S ribosomal protein S17-like protein (AHRD V1 ***- Q3HRX4_SOLTU); contains Interpro domain(s) IPR001210 Ribosomal protein S17e	46.53	2	6	6	18	5.54393	18.75	2	2	4.69644	15.28	2	2	5.87446	18.75	2	2	3.31173	11.11	1	1	8.77906	19.44	3	3	3.85228	11.11	1	1	12.8388	38.19	3	4					7.15982	26.39	2	2
Solyc09g009020	Enolase (AHRD V1 ***- C5J0G6_TOBAC); contains Interpro domain(s) IPR000941 Enolase	45.95	1	5	15	155	57.2268	35.36	10	15	50.6089	31.53	9	13	39.7854	26.35	8	11	60.5459	39.19	10	18	22.5844	30.86	7	8	27.5172	24.32	5	8	65.3017	41.44	12	19	40.5069	31.53	9	10	40.8797	37.61	10	11	60.5425	41.22	11	16	54.4636	35.59	11
Solyc12g096700	Ribosomal L9-like protein (AHRD V1 ***- B3TLR1_ELAGV); contains Interpro domain(s) IPR002359 Ribosomal protein L6, conserved site-2	45.88	4	8	8	48	16.3975	26.8	4	5	13.0567	18.04	3	4	11.3689	13.92	2	3	19.1798	32.99	5	6	11.1717	26.8	4	4	17.9582	45.88	7	7	12.5636	27.84	4	4	4.24382	8.76	1	1	9.28617	18.04	3	3	10.7095	17.53	2	3	10.0928	26.8	4
Solyc02g091130	ATP synthase subunit beta (AHRD V1 ***- Q9ZR78_NICSY); contains Interpro domain(s) IPR005722 ATPase, F1 complex, beta subunit	45.74	2	5	18	218	59.8134	27.95	11	18	81.6534	33.39	12	24	77.8498	33.39	12	23	79.1426	38.11	13	22	54.2923	27.95	10	16	43.8912	23.41	9	14	68.3335	31.4	12	19	46.0162	29.76	11	14	47.7896	26.86	10	14	63.3384	31.4	11	18	71.7678	33.39	12
Solyc10g085550	Enolase (AHRD V1 ***- C5J0G6_TOBAC); contains Interpro domain(s) IPR000941 Enolase	45.27	1	5	15	177	61.9755	38.74	12	16	57.5074	34.91	11	15	54.8885	37.16	12	17	59.8758	42.57	12	17	26.9279	31.98	8	9	35.3389	31.31	8	11	66.2727	42.79	13	18	49.6734	38.74	12	13	43.7011	38.96	11	12	60.8593	37.61	10	17	59.9436	38.96	13
Solyc09g010630	heat shock protein (AHRD V1 ***- B2D2G5_CAPSN); contains Interpro domain(s) IPR013126 Heat shock protein 70	44.84	3	5	22	233	54.7747	31.12	15	17	67.4484	34.05	15	21	71.2578	37.29	17	24	69.298	33.13	17	22	68.0126	33.9	17	22	72.1753	31.28	16	23	56.9358	24.65	12	17	41.3887	22.5	11	13	55.8214	29.43	15	18	49.2688	27.12	13	16	53.0002	28.97	14
Solyc04g074510	14-3-3 protein beta/alpha-B (AHRD V1 **-- 143BB_XENLA); contains Interpro domain(s) IPR000308 14-3-3 protein	44.4	4	4	13	129	45.6321	44.4	10	15	24.4021	31.72	7	9	41.4154	37.69	9	14	38.2277	41.42	10	13	18.0958	27.24	5	7	28.4599	25	6	9	37.216	37.31	9	11	45.8653	38.06	11	15	25.307	33.58	8	8	18.2868	27.61	6	7	35.8377	41.42	10
Solyc04g012120	14-3-3 protein beta/alpha-1 (AHRD V1 **-- 143B1_ONCMY); contains Interpro domain(s) IPR000308 14-3-3 protein	44.31	4	1	13	122	40.8203	36.08	8	13	28.2134	37.65	8	10	34.1179	32.94	8	12	37.2377	41.18	10	13	14.5027	20.39	4	6	31.6805	26.27	6	10	27.9431	30.98	8	9	44.7122	40.39	11	15	25.0118	32.94	8	8	17.3186	29.02	6	7	28.3147	31.37	8
Solyc01g100860	ADP-ribosylation factor (AHRD V1 ***- D7KT27_ARALY); contains Interpro domain(s) IPR006688 ADP-ribosylation factor	43.65	7	7	7	85	20.5329	32.04	5	7	19.502	43.65	6	7	21.0233	35.36	6	7	23.784	43.65	6	9	15.6959	35.36	5	6	15.8696	35.36	5	6	25.9928	32.04	5	9	17.8918	35.36	5	7	21.7617	43.65	6	8	6.80639	23.76	3	3	19.2024	43.65	6
Solyc04g081880	Ribonuclease P protein subunit p25 (AHRD V1 *--- RPP25_RAT); contains Interpro domain(s) IPR002775 Alba, DNA/RNA-binding protein	42.92	1	5	5	26	5.65654	14.16	2	2	9.29624	22.57	3	3	6.43947	14.16	2	2	10.2974	19.91	3	3	7.96481	19.91	3	3	4.90294	13.27	2	2	10.1	28.76	3	3	3.08481	6.64	1	1	6.4816	14.16	2	2	6.67884	15.93	2	2	5.57213	14.16	2
Solyc05g014470	Glyceraldehyde 3-phosphate dehydrogenase (AHRD V1 **** Q8LK04_SOLTU); contains Interpro domain(s) IPR000173 Glyceraldehyde 3-phosphate dehydrogenase	42.9	1	7	11	57	13.3903	18.64	5	5	13.0829	16.57	4	4	11.6469	17.16	4	4	17.3733	26.04	7	7	6.18901	10.95	3	3	25.8741	31.66	8	8	16.4908	26.33	6	7	9.44457	14.2	3	3	12.3839	18.64	4	4	11.117	14.2	3	3	12.3277	16.57	4
Solyc11g010200	14-3-3 protein beta/alpha-1 (AHRD V1 **-- 143B1_ONCMY); contains Interpro domain(s) IPR000308 14-3-3 protein	42.75	4	1	13	113	36.2174	28.62	7	12	23.4426	30.11	7	9	30.7391	25.65	7	11	33.7417	33.46	9	12	14.5027	19.33	4	6	27.6732	25.65	6	9	27.9431	29.37	8	9	40.5137	32.71	10	14	21.1848	25.65	7	7	14.6768	21.93	5	6	28.3147	29.74	8
Solyc11g066060	heat shock protein (AHRD V1 ***- B2D2G5_CAPSN); contains Interpro domain(s) IPR013126 Heat shock protein 70	42.69	3	3	23	251	63.4595	32.66	17	20	67.0905	29.51	15	21	72.82	32.52	17	23	70.0859	31.09	17	22	80.8614	36.53	20	27	76.5252	29.08	16	24	69.774	30.8	15	21	49.5507	24.64	13	16	56.8627	28.37	16	19	52.6536	27.36	14	17	59.2793	30.95	16
Solyc08g082820	Heat shock protein (AHRD V1 ***- Q84KP8_CYAME); contains Interpro domain(s) IPR013126 Heat shock protein 70	42.64	4	8	22	164	34.2889	19.07	9	12	30.2432	21.32	10	11	40.3706	25.38	12	14	52.1766	28.08	13	17	38.0586	21.17	11	14	53.8453	24.32	13	18	37.6274	21.77	10	13	34.608	19.82	10	12	41.9155	27.48	15	15	36.6657	28.08	12	12	39.3541	20.42	10
Solyc04g079180	Unknown Protein (AHRD V1)	42.5	1	5	7	24	14.4403	27.5	4	4	10.2928	20	3	3	7.6648	14.17	2	2					3.86721	6.67	1	1	6.54692	14.17	2	2	10.1546	19.58	3	3	6.93121	12.08	2	2	9.04155	20	3	3	2.56369	5	1	1	7.71889	14.17	2
Solyc12g088160	Phosphoenolpyruvate carboxykinase (AHRD V1 ***- Q8W505_SOLLC); contains Interpro domain(s) IPR001272 Phosphoenolpyruvate carboxykinase, ATP-utilising	42.09	2	19	19	121	38.0838	21.35	9	12	37.4359	18.43	8	12	44.559	25.19	11	14	35.5893	22.43	9	10	32.4248	21.66	9	10	19.7393	17.97	7	7	62.0351	32.1	14	19	20.1424	8.91	4	7	19.5247	12.6	6	7	21.2899	14.9	6	6	27.1519	17.82	8
Solyc11g065990	Actin (AHRD V1 ***- B5M4V6_TOBAC); contains Interpro domain(s) IPR004000 Actin/actin-like	41.91	2	0	12	136	48.5297	26.53	8	15	31.1599	31.03	8	10	38.2219	31.3	9	12	47.7419	39.26	10	14	26.6403	31.03	8	10	21.7321	28.12	8	8	36.3916	25.46	8	11	46.8173	31.3	10	15	26.1153	25.46	8	9	32.3334	31.03	8	10	43.7492	41.91	11
Solyc01g089970	Nucleoside diphosphate kinase (AHRD V1 ***- Q3Y5A4_SOLCH); contains Interpro domain(s) IPR001564 Nucleoside diphosphate kinase, core	41.89	4	5	5	57	17.1005	41.89	5	6	15.8398	41.89	5	5	17.4371	41.89	5	6	13.6082	41.89	5	5	14.4035	33.11	4	5	13.8711	35.81	4	5	12.9222	35.81	4	4	11.9219	35.81	4	4	15.6623	41.89	5	6	5.67496	19.59	2	2	13.4907	41.89	5
Solyc06g009660	ADP-ribosylation factor-like protein 3 (AHRD V1 **-- ARL3_CAEEL); contains Interpro domain(s) IPR006687 GTP-binding protein SAR1	41.45	2	1	5	25	5.33332	12.44	2	2	8.25419	23.83	3	3	10.4564	23.32	3	3	5.37017	12.44	2	2	5.06079	12.44	2	2					8.76504	21.24	2	3	4.2794	7.77	1	1	5.24811	12.44	2	2	7.30541	19.17	2	2	7.98806	22.28	3
Solyc01g079540	ADP-ribosylation factor-like protein 3 (AHRD V1 **-- ARL3_CAEEL); contains Interpro domain(s) IPR006687 GTP-binding protein SAR1	41.45	3	1	5	26	5.33332	12.44	2	2	5.2334	12.44	2	2	13.8645	34.72	4	4	5.37017	12.44	2	2	5.06079	12.44	2	2					3.0185	9.84	1	1	7.38597	19.17	2	2	8.38649	23.83	3	3	3.31976	7.77	1	1	11.3742	33.68	4
Solyc11g042930	SKP1 (AHRD V1 ***- Q68GS0_TOBAC); contains Interpro domain(s) IPR016897 E3 ubiquitin ligase, SCF complex, Skp subunit	41.29	2	3	4	19	4.16752	12.26	1	1	7.30446	25.81	2	2	2.83141	13.55	1	1									6.50641	20.65	2	2	11.6451	27.74	3	4	9.81032	12.26	1	3	4.16152	12.26	1	1	5.92271	12.26	1	2	4.49841	12.26	1
Solyc11g039980	ATP synthase subunit alpha (AHRD V1 ***- Q5M9V4_TOBAC); contains Interpro domain(s) IPR018118 ATPase, F1/A1 complex, alpha/beta subunit, N-terminal	41.28	2	6	6	71	19.6077	31.4	4	7	25.0063	31.4	4	8	24.9594	31.4	4	8	15.7338	35.47	5	5	14.9624	31.4	4	5	13.1706	37.21	5	5	17.6848	35.47	5	6	18.0343	37.21	5	6	21.8026	37.21	5	7	7.75213	18.02	2	2	19.1074	31.4	4
Solyc01g066700	Bifunctional polymyxin resistance protein ArnA (AHRD V1 **-- ARNA_SALPC); contains Interpro domain(s) IPR016040 NAD(P)-binding domain	41.1	1	3	6	43	14.3501	27.61	4	5	11.0723	26.99	4	4	10.8589	27.61	4	4	12.111	33.74	5	5	10.1478	27.61	4	4	2.37753	4.91	1	1	10.794	27.61	4	4	5.82382	15.34	2	2	11.325	20.25	3	4	9.2601	20.25	3	3	11.5574	20.25	3
Solyc10g038110	Coatomer subunit delta (AHRD V1 ***- B6TDR8_MAIZE); contains Interpro domain(s) IPR011012 Longin-like	41.05	1	1	3	5																					3.09937	17.89	1	1	3.38592	17.89	1	1													8.4792	41.05	3
Solyc01g010360	14-3-3-like protein GF14 epsilon (AHRD V1 **-- 14310_ARATH); contains Interpro domain(s) IPR000308 14-3-3 protein	40.88	3	4	11	84	29.2938	34.31	7	10	18.4288	28.83	5	6	24.3262	30.66	6	9	32.81	31.39	6	10	13.2999	17.88	3	5	5.48039	3.65	1	2	29.5073	27.74	5	8	24.8971	27.74	5	8	15.8974	27.01	6	6	20.642	24.09	4	6	33.2026	35.04	8
Solyc12g008630	Mitochondrial processing peptidase alpha subunit (AHRD V1 ***- Q948V5_MORAL); contains Interpro domain(s) IPR011237 Peptidase M16, core	39.88	2	15	15	132	42.6604	29.76	11	14	43.8435	26.79	10	15	41.1425	28.17	9	14	39.5909	29.56	9	13	21.0935	17.86	6	7	27.3254	19.05	6	9	31.4728	29.76	9	11	34.6592	24.21	9	12	31.6834	26.79	10	12	31.669	22.62	7	10	26.9551	21.03	7
Solyc09g061230	Cytochrome b5 (AHRD V1 **** Q9ZWT2_ARATH); contains Interpro domain(s) IPR001199 Cytochrome b5	39.85	3	3	3	16	8.33583	26.32	2	2	10.9219	39.85	3	3	11.277	39.85	3	3	4.61622	12.03	1	1									2.05351	14.29	1	1	5.04292	12.03	1	1					7.81355	26.32	2	2	10.6674	39.85	3
Solyc05g012480	Mitochondrial processing peptidase beta subunit (AHRD V1 ***- Q9AXQ2_CUCME); contains Interpro domain(s) IPR011237 Peptidase M16, core	39.59	1	14	14	63	21.6081	22.14	7	7	3.16774	2.44	1	1	27.6385	29.08	9	9	29.1653	23.83	8	9	7.8485	7.13	2	2	10.2788	10.32	3	3	23.2422	21.39	7	7	29.6773	26.27	8	9	5.60527	4.13	2	2	19.9366	20.08	5	5	21.1392	17.82	7
Solyc06g008260	60 ribosomal protein L14 (AHRD V1 ***- B6TMP6_MAIZE); contains Interpro domain(s) IPR002784 Ribosomal protein L14	39.55	1	3	5	40	12.3208	39.55	5	5	12.686	34.33	4	5	10.5204	34.33	4	4	4.6892	16.42	2	2	8.49551	25.37	3	3	11.4576	34.33	4	5	4.59723	16.42	2	2	5.17086	16.42	2	2	10.96	34.33	4	4	4.68448	16.42	2	2	7.89934	26.87	3
Solyc03g097900	40S ribosomal protein S1 (AHRD V1 ***- RS3A_LENED); contains Interpro domain(s) IPR001593 Ribosomal protein S3Ae	39.08	2	1	10	80	27.1647	28.74	6	8	28.6482	26.44	6	9	26.5649	26.82	7	8	24.5742	33.72	7	8	21.385	22.99	5	7	17.7192	28.74	6	6	14.4351	23.37	4	4	18.8509	26.44	5	6	17.8494	20.69	5	6	20.2792	28.74	5	6	20.7867	23.37	5
Solyc06g072490	40S ribosomal protein S1 (AHRD V1 ***- RS3A_LACBS); contains Interpro domain(s) IPR001593 Ribosomal protein S3Ae	39.08	2	1	10	79	23.9238	21.46	5	7	26.4355	19.16	5	8	28.9947	34.1	8	9	24.6141	33.72	7	8	19.1033	15.71	4	6	17.6683	28.74	6	6	13.6797	23.37	4	4	18.7568	26.44	5	6	17.4147	20.69	5	6	20.1706	28.74	5	6	23.5453	30.65	6
Solyc10g054910	Peptidyl-prolyl cis-trans isomerase (AHRD V1 ***- Q9XF12_SOLTU); contains Interpro domain(s) IPR002130 Peptidyl-prolyl cis-trans isomerase, cyclophilin-type	38.95	1	6	7	91	46.4838	33.14	6	15	9.35056	19.77	3	4	29.8056	34.88	5	10	18.4027	23.84	3	6	24.4996	23.84	3	8	15.4131	23.84	3	5	9.35311	16.86	2	3	18.5785	28.49	4	7	20.2659	28.49	4	7	20.5637	34.88	6	7	34.8476	29.07	4
Solyc10g081030	Nascent polypeptide-associated complex alpha subunit-like protein (AHRD V1 ***- B6T903_MAIZE); contains Interpro domain(s) IPR016641 Nascent polypeptide-associated complex, alpha subunit	38.69	2	4	4	31	13.619	31.16	3	3	11.5745	31.16	3	3	17.0418	31.16	3	4	12.7425	31.16	3	3	7.58814	16.08	2	2	7.86115	15.58	2	2	14.3526	31.16	3	3	10.629	24.12	2	2	6.87263	15.58	2	2	8.1193	15.58	2	2	7.93613	15.58	2
Solyc06g073900	Unknown Protein (AHRD V1)	38.51	2	4	4	39	13.9728	32.43	3	4	19.1702	32.43	3	6	20.5154	32.43	3	6	10.8984	26.35	2	3	12.5961	32.43	3	4					4.30135	18.24	1	1	9.10188	24.32	2	3	16.2795	32.43	3	5	9.01483	18.24	1	2	12.1336	24.32	2
Solyc02g066990	Unknown Protein (AHRD V1)	38.44	1	5	5	19	6.52715	24.02	2	2									3.13335	14.41	1	1													15.0606	38.44	5	5	8.96639	28.83	3	3	12.4482	33.63	4	4	9.61194	28.83	3
Solyc12g096000	ATP-dependent RNA helicase eIF4A (AHRD V1 ***- A8PG49_COPC7); contains Interpro domain(s) IPR011545 DNA/RNA helicase, DEAD/DEAH box type, N-terminal	38.32	4	1	12	100	31.5146	23.86	7	10	24.9342	16.5	6	8	29.7338	16.75	6	10	29.5971	23.86	7	10	15.4764	11.93	4	5	21.6325	16.75	5	7	28.9551	16.75	5	9	24.7379	16.75	5	8	20.9641	9.39	3	6	25.1681	24.62	6	8	27.5718	20.81	6
Solyc01g109660	Glycine-rich RNA-binding protein (AHRD V1 *-** B2YKT9_TOBAC); contains Interpro domain(s) IPR015465 RNA recognition motif, glycine rich protein	37.71	1	3	5	23	7.75719	13.71	2	3	5.39979	13.71	2	2	12.8982	32	4	5					2.33308	5.71	1	1	5.35315	13.71	2	2	5.1689	13.71	2	2	2.84111	8	1	1	5.35703	13.71	2	2	4.96191	13.71	2	2	2.23	5.71	1
Solyc01g104770	Actin (AHRD V1 ***- Q6F4H4_TOBAC); contains Interpro domain(s) IPR004000 Actin/actin-like	37.14	2	0	11	124	50.5098	31.03	8	15	24.4728	22.81	6	8	33.1849	31.03	8	10	42.7033	31.03	8	12	28.2241	30.77	7	10	19.486	27.85	7	7	35.5582	25.2	7	10	46.154	31.03	9	14	24.4132	25.2	7	8	34.7083	30.77	7	10	38.5158	33.69	9
Solyc07g006650	Xylose isomerase (AHRD V1 ***- B9T2E0_RICCO); contains Interpro domain(s) IPR013452 Xylose isomerase, bacterial type	36.93	1	12	12	104	32.0636	27.14	9	12	31.6099	27.14	9	11	32.5757	25.13	8	11	21.2937	19.1	6	8	14.3729	16.33	5	5	19.6846	17.84	5	7	32.4832	25.13	7	10	20.3001	18.59	6	7	20.0437	18.34	6	7	24.5031	25.13	7	8	19.3937	22.11	7
Solyc06g076020	heat shock protein (AHRD V1 ***- B2D2G5_CAPSN); contains Interpro domain(s) IPR013126 Heat shock protein 70	36.88	3	5	20	211	45.2946	25.62	13	15	55.6438	26.39	13	18	63.4153	29.78	15	20	59.8967	28.09	15	19	62.825	30.71	16	21	68.8737	28.24	15	22	46.6982	23.3	12	15	40.6953	21.14	11	13	46.967	25.93	13	15	47.9696	25.93	13	16	49.5356	27.93	14
Solyc05g012420	14-3-3 protein sigma gamma zeta beta/alpha (AHRD V1 **-- Q16QZ7_AEDAE); contains Interpro domain(s) IPR000308 14-3-3 protein	36.84	3	3	10	83	27.4087	26.67	5	9	15.9986	24.21	4	5	19.8854	26.67	5	7	32.7564	30.53	6	10	19.2577	28.07	5	7	5.48039	3.51	1	2	30.8503	26.67	5	8	21.0971	19.65	4	7	17.2248	29.47	6	6	18.0137	27.02	5	6	31.7878	34.04	8
Solyc05g053470	chaperonin (AHRD V1 ***- D2LE93_RHOVA); contains Interpro domain(s) IPR001844 Chaperonin Cpn60	36.82	2	11	18	84	18.5608	13.44	6	6	27.2753	20.59	9	9	28.1991	19.2	9	9	13.2481	9.77	5	5	4.8358	3.84	2	2	30.7425	26.53	11	11	25.7683	18.85	9	9	10.5113	7.68	4	4	21.3691	14.66	7	9	11.5146	8.2	4	4	23.3765	18.67	8
Solyc03g082920	Heat shock protein (AHRD V1 ***- Q84KP8_CYAME); contains Interpro domain(s) IPR013126 Heat shock protein 70	36.58	3	6	20	107	12.937	10.94	5	5	21.7086	15.59	8	8	22.5476	16.64	8	8	29.25	17.99	8	9	21.0309	15.14	8	8	48.4149	20.99	12	16	19.0736	10.79	5	7	18.2882	13.49	7	7	32.6282	20.69	12	12	23.3366	19.64	8	8	20.0717	12.74	6
Solyc06g062800	ATP-dependent RNA helicase eIF4A (AHRD V1 ***- A8PG49_COPC7); contains Interpro domain(s) IPR011545 DNA/RNA helicase, DEAD/DEAH box type, N-terminal	36.56	1	1	12	99	30.8041	22.76	7	10	24.5865	15.74	6	8	30.2214	15.98	6	10	29.3127	22.76	7	10	17.5515	15.98	5	6	18.8372	11.38	4	6	29.5933	15.98	5	9	25.2333	15.98	5	8	20.9641	8.96	3	6	22.442	23.49	6	7	28.1504	19.85	6
Solyc01g010540	Ribosomal protein (AHRD V1 ***- B3TM27_ELAGV); contains Interpro domain(s) IPR002942 RNA-binding S4 IPR018079 Ribosomal protein S4, conserved site IPR001912 Ribosomal protein S4	36.55	2	9	9	27	5.15099	9.64	2	2	9.07862	17.26	3	3	8.18426	15.23	3	3	5.33778	9.64	2	2	2.41308	4.57	1	1	6.73753	10.66	3	3	8.52548	17.26	4	4	2.4246	4.57	1	1	4.90307	8.12	2	2	2.31084	5.08	1	1	7.31048	13.71	3
Solyc05g053940	Ras-related protein Rab-1A (AHRD V1 ***- B6RB23_HALDI); contains Interpro domain(s) IPR003579 Ras small GTPase, Rab type	36.45	6	3	5	35	11.8552	28.08	4	5	13.0707	18.72	3	5	8.21784	21.67	3	3	7.7437	13.3	2	3	4.7601	13.3	2	2	4.92872	13.3	2	2	3.36597	7.88	1	1	6.86992	18.72	3	3	7.13757	18.72	3	3	6.67912	18.72	3	3	5.74544	13.3	2
Solyc04g063290	30S ribosomal protein S5 (AHRD V1 ***- C5K1T7_AJEDS); contains Interpro domain(s) IPR005711 Ribosomal protein S5, eukaryotic/archaeal	36.43	2	8	8	58	19.3211	20.36	5	6	16.0174	16.07	4	5	14.7028	20.36	5	5	18.5646	20.71	5	6	20.9786	30.71	7	7	18.6917	24.64	5	6	18.7411	26.07	6	7	11.9963	16.07	4	4	3.54394	5.36	1	1	11.0378	16.79	3	4	6.01781	10.36	2
Solyc06g005150	Ascorbate peroxidase (AHRD V1 ***- Q52QQ4_SOLLC); contains Interpro domain(s) IPR019793 Peroxidases heam-ligand binding site IPR019794 Peroxidase, active site IPR002016 Haem peroxidase, plant/fungal/bacterial	36.4	1	4	7	42	11.3482	25.6	4	4	8.88257	9.6	2	3	8.42892	14.8	3	3	9.19224	15.2	3	3	8.65312	16.4	3	3	15.0729	31.2	5	5	18.4922	26	4	5	8.33204	14.8	3	3	8.21726	14.8	3	3	5.76758	16.4	2	2	14.5692	25.6	5
Solyc05g052100	Glutamate dehydrogenase (AHRD V1 **** Q94IA5_BRANA); contains Interpro domain(s) IPR014362 Glutamate dehydrogenase	36.08	2	5	10	89	26.1391	20.82	6	8	36.5248	31.48	8	11	29.2735	20.82	6	9	24.4904	18.64	5	7	35.5448	26.15	8	12	18.0026	21.55	6	6	23.2455	18.4	5	7	11.3228	15.74	4	4	16.841	17.92	5	5	10.3392	7.75	2	3	17.5109	15.98	5
Solyc03g078400	Actin (AHRD V1 ***- Q7XZJ2_GOSHI); contains Interpro domain(s) IPR004000 Actin/actin-like	36.07	3	2	10	110	33.7554	20.95	5	10	22.6716	22.02	6	8	31.8686	29.97	7	10	34.795	25.73	6	10	28.0503	29.97	7	10	18.3886	28.38	7	7	32.3529	29.97	8	9	39.3823	25.73	7	12	24.2491	25.73	7	8	30.3857	29.97	7	9	28.9791	25.73	6
Solyc06g076090	Actin (AHRD V1 ***- B5M4V6_TOBAC); contains Interpro domain(s) IPR004000 Actin/actin-like	36.07	2	1	10	126	36.0938	20.69	6	12	27.0929	25.46	7	9	32.4109	28.12	8	11	40.7047	36.07	9	13	25.6384	28.12	8	10	19.6091	25.46	7	7	38.6418	28.12	9	12	38.9754	28.12	9	13	26.1153	25.46	8	9	30.5607	28.12	8	10	35.9087	36.07	9
Solyc11g069790	chaperonin (AHRD V1 ***- B2IXD2_NOSP7); contains Interpro domain(s) IPR001844 Chaperonin Cpn60	35.88	2	17	17	103	18.3627	14.97	7	7	24.4432	18.2	8	9	18.621	14.97	7	7	30.85	26.7	12	12	17.2672	14.29	7	7	32.6958	25.68	11	11	30.4968	20.24	9	10	18.746	13.27	6	7	19.708	14.8	7	7	20.7979	13.95	6	7	22.5015	17.35	8
Solyc09g073000	Elongation factor Tu (AHRD V1 **** B9SFP0_RICCO); contains Interpro domain(s) IPR004541 Translation elongation factor EFTu/EF1A, bacterial and organelle	35.78	1	8	11	98	31.3329	24.44	8	10	38.1865	22.89	7	12	33.2499	23.11	7	10	28.6776	24.89	7	8	16.9576	13.56	4	5	16.475	15.78	5	5	46.9902	34.22	9	14	24.0594	20.67	6	7	19.863	13.56	4	6	17.4066	16.67	4	5	27.7533	21.33	6
Solyc12g039120	40S ribosomal protein S19-like (AHRD V1 ***- Q2VCJ6_SOLTU); contains Interpro domain(s) IPR001266 Ribosomal protein S19e	35.66	1	4	5	27	7.82375	22.38	3	3	7.13197	22.38	3	3	7.15328	22.38	3	3	8.88468	26.57	3	3	5.3346	14.69	2	2	2.44475	9.09	1	1	4.9439	16.08	2	2	2.2411	5.59	1	1	2.54282	9.09	1	1	6.51665	16.08	3	3	6.77588	22.38	3
Solyc03g115360	40S ribosomal protein S19-like (AHRD V1 ***- Q2VCJ6_SOLTU); contains Interpro domain(s) IPR001266 Ribosomal protein S19e	35.66	1	4	5	32	11.9547	23.78	4	5	10.1271	23.78	4	4	10.5945	23.78	4	4	7.3531	16.08	3	3	4.3178	13.29	2	2	2.53543	9.09	1	1	4.66389	14.69	2	2	7.13493	22.38	3	3	5.85833	16.78	2	2	5.84648	17.48	2	2	4.60648	14.69	2
Solyc04g011440	heat shock protein (AHRD V1 ***- B2D2G5_CAPSN); contains Interpro domain(s) IPR013126 Heat shock protein 70	35.18	3	4	18	185	40.4231	22.12	10	12	48.5046	22.12	10	15	51.7988	24.12	11	16	51.8595	22.27	11	16	56.8218	27.34	13	18	74.8773	33.79	17	24	46.3113	19.66	9	14	36.1943	21.81	10	12	40.7402	22.43	11	13	37.1421	19.97	9	12	43.7248	24.12	11
Solyc11g072450	Mitochondrial F0 ATP synthase D chain (AHRD V1 ***- B3TLP5_ELAGV); contains Interpro domain(s) IPR008689 ATPase, F0 complex, subunit D, mitochondrial	35.12	3	6	6	38	17.9214	35.12	6	6	9.59852	20.83	3	3	12.7749	28.57	4	4	5.88283	15.48	2	2	11.2018	28.57	4	4	6.18662	15.48	2	2	9.45634	20.83	3	3	10.1423	23.21	3	3	8.06682	20.83	3	3	6.22908	15.48	2	2	9.26242	23.21	3
Solyc01g028810	chaperonin (AHRD V1 ***- B4VMY1_9CYAN); contains Interpro domain(s) IPR001844 Chaperonin Cpn60	35.06	1	15	17	134	32.3937	16.19	7	9	49.1244	28.71	12	15	45.8579	26.71	11	13	33.1056	22.7	9	10	23.5956	18.7	8	8	44.3045	22.87	10	14	49.8717	28.55	11	14	25.6275	15.03	6	7	35.4639	22.87	10	12	22.5849	14.86	7	7	45.4576	24.04	12
Solyc03g115110	ATP synthase gamma chain (AHRD V1 ***- B9SZS3_RICCO); contains Interpro domain(s) IPR000131 ATPase, F1 complex, gamma subunit	34.88	1	7	7	46	17.5229	23.46	5	6	19.5065	26.85	5	6	9.7236	6.17	2	4	9.83493	17.28	3	3	11.0455	21.3	4	4	9.45417	16.05	3	3	15.8247	25.31	5	5	9.89266	17.28	3	3	11.5818	16.67	4	4	8.9853	15.43	3	3	10.72	9.57	2
Solyc07g065840	Heat shock protein 90 (AHRD V1 ***- Q14TB1_TOBAC); contains Interpro domain(s) IPR003594 ATP-binding region, ATPase-like IPR001404 Heat shock protein Hsp90	34.76	1	5	25	260	69.2859	22.6	16	23	54.8726	21.6	15	19	89.5385	26.18	18	30	58.1084	24.46	16	20	41.5163	19.6	12	14	63.2464	24.32	17	22	66.2445	20.89	14	21	71.0258	24.32	17	25	62.6733	24.18	16	22	55.4693	19.31	13	18	73.546	23.75	16
Solyc02g085150	LEA-like protein (AHRD V1 *-*- Q8L5P5_LILLO); contains Interpro domain(s) IPR004238 Late embryogenesis abundant protein	34.31	1	12	12	42	40.6351	30.88	11	13	2.04285	2.7	1	1	2.48547	2.94	1	1	9.14296	11.27	4	4									5.08507	5.64	2	2	19.4725	17.89	7	7	13.6237	13.73	5	5	11.0706	12.99	4	4	12.9874	13.97	5
Solyc01g099770	Translationally-controlled tumor protein homolog (AHRD V1 ***- B5XDL0_SALSA); contains Interpro domain(s) IPR001983 Translationally controlled tumour-associated TCTP	33.93	1	1	5	49	16.2746	33.93	4	5	26.3489	33.93	4	7	5.51833	14.88	2	2	12.1669	33.93	4	4	11.6536	27.38	3	4	12.5241	28.57	4	4	22.8644	28.57	3	6	7.84058	21.43	3	3	13.6299	33.93	4	4	14.0626	28.57	4	5	8.33344	22.02	2
Solyc01g099780	Translationally-controlled tumor protein homolog (AHRD V1 ***- B5XDL0_SALSA); contains Interpro domain(s) IPR001983 Translationally controlled tumour-associated TCTP	33.93	1	1	5	47	16.295	33.93	4	5	24.6822	33.93	4	7	2.08811	5.36	1	1	11.9429	33.93	4	4	12.4086	27.38	3	4	12.2601	28.57	4	4	18.5479	19.05	2	5	8.16419	21.43	3	3	12.4744	33.93	4	4	14.6775	28.57	4	5	6.58953	22.02	2
Solyc11g072190	Elongation factor beta-1 (AHRD V1 ***- A2YPM1_ORYSI); contains Interpro domain(s) IPR014038 Translation elongation factor EF1B, beta and delta chains, guanine nucleotide exchange	33.92	1	5	6	81	20.1724	33.92	5	6	25.4621	33.92	5	8	24.0066	33.92	5	7	23.1809	33.92	5	9	13.3042	27.75	4	5	24.5495	33.92	5	8	22.3824	33.92	5	7	21.6039	33.92	6	7	19.2419	27.75	4	6	24.3965	33.92	6	8	16.3837	32.16	5
Solyc09g009260	Fructose-bisphosphate aldolase (AHRD V1 ***- Q2PYX3_SOLTU); contains Interpro domain(s) IPR000741 Fructose-bisphosphate aldolase, class-I	33.8	2	4	12	136	52.0821	31.84	11	15	41.851	29.33	9	12	43.6585	31.56	10	13	46.0839	29.61	10	14	33.3479	26.26	8	10	35.2046	29.33	10	11	40.4479	31.84	11	12	33.7028	31.01	9	10	33.4191	26.82	8	9	41.4098	29.33	9	11	37.0621	29.05	9
Solyc09g005470	NAD-dependent epimerase/dehydratase (AHRD V1 **-- B2J2A7_NOSP7); contains Interpro domain(s) IPR016040 NAD(P)-binding domain	33.78	1	1	2	5	2.23612	13.51	1	1																					2.66044	20.27	1	1	2.46886	13.51	1	1	2.96797	13.51	1	1	2.23995	13.51	1	1
Solyc08g008340	Nucleoside diphosphate kinase (AHRD V1 ***- D5ILC3_SOLTU); contains Interpro domain(s) IPR001564 Nucleoside diphosphate kinase, core	33.76	2	4	7	48	13.8592	18.8	4	5	13.4969	18.8	4	5	15.9744	29.49	6	6	9.73278	16.67	4	4	9.78101	17.09	4	4	9.16564	16.67	4	4	9.62366	14.96	3	3	7.78975	14.96	3	3	11.191	20.51	4	4	10.6623	20.09	4	4	11.5343	18.8	4
Solyc01g005560	Isocitrate dehydrogenase (AHRD V1 ***- D2D324_GOSHI); contains Interpro domain(s) IPR004790 Isocitrate dehydrogenase NADP-dependent, eukaryotic	33.73	1	10	12	82	29.2353	24.34	8	9	26.5938	20.96	7	9	20.0391	13.25	4	6	24.1133	22.41	7	8	15.8736	16.14	5	5	10.953	10.6	4	4	36.7838	25.06	7	11	9.10075	10.36	3	3	15.2834	16.87	5	5	30.4218	25.78	7	8	25.9677	26.99	8
Solyc09g008280	S-adenosylmethionine synthase (AHRD V1 ***- B5LAW6_CAPAN); contains Interpro domain(s) IPR002133 S-adenosylmethionine synthetase	33.59	3	3	9	52	16.7709	17.95	5	6	7.28183	4.62	2	3	14.0414	12.05	4	5	24.2942	26.92	7	8	14.7724	15.13	4	5	2.60616	2.56	1	1	13.2106	11.54	3	4	8.17208	9.74	3	3	11.1732	8.46	3	4	15.759	17.18	5	6	10.9508	9.74	3
Solyc06g007610	Early tobacco anther 1 (AHRD V1 ***- Q84XA0_TOBAC)	33.54	1	4	4	40	10.5338	27.95	3	3	11.007	33.54	4	4	12.1667	33.54	4	4	9.25131	27.95	3	3	7.22477	20.5	3	3	12.7507	27.95	3	4	9.17078	27.95	3	3	7.25399	20.5	3	3	12.1925	33.54	4	4	2.31222	6.21	1	1	11.4677	33.54	4
Solyc01g087120	F1-ATP synthase delta subunit (AHRD V1 ***- Q9SXX1_IPOBA); contains Interpro domain(s) IPR000711 ATPase, F1 complex, OSCP/delta subunit	33.47	1	7	7	38	14.6258	16.74	3	4	11.3673	20.92	4	4	19.9651	29.29	6	7	8.6605	14.64	3	3	6.84554	11.3	2	2	6.3168	11.3	2	2	7.62899	6.69	1	2	10.4266	16.74	3	3	9.3604	16.74	3	3	2.93913	6.69	1	1	15.3222	22.59	4
Solyc07g041310	Ribosomal protein (AHRD V1 ***- B3TLR8_ELAGV); contains Interpro domain(s) IPR005703 Ribosomal protein S3, eukaryotic/archaeal	33.47	1	2	7	76	17.4594	26.78	5	6	23.223	30.13	6	8	21.5952	26.36	6	8	13.1719	23.43	4	5	10.1504	16.32	3	4	22.2101	30.13	6	8	20.5793	30.13	6	7	17.7509	26.78	5	6	17.2175	26.78	5	6	17.7247	26.78	5	6	16.1703	20.92	4
Solyc12g098500	Adenosylhomocysteinase (AHRD V1 ***- A1KYB0_TOBAC); contains Interpro domain(s) IPR000043 S-adenosyl-L-homocysteine hydrolase	33.4	2	4	13	107	37.4038	29.48	10	13	20.548	16.91	6	7	34.2535	24.12	10	12	37.707	27.01	10	12	17.9685	11.55	5	6	14.8573	8.45	5	6	27.1955	17.73	7	9	31.6488	26.6	10	11	18.9931	11.13	6	7	20.9859	15.46	5	7	26.4447	15.88	7
Solyc08g078700	Heat shock protein 22 (AHRD V1 ***- Q27JQ0_METAN); contains Interpro domain(s) IPR002068 Heat shock protein Hsp20	33.33	1	6	6	30	5.77282	9.05	1	2	11.0076	14.76	3	4	6.05075	12.86	2	2	3.03103	9.05	1	1					13.5678	23.81	3	4	15.9403	20	3	5	6.11412	9.05	1	2	6.97547	14.29	2	2	5.42761	9.05	1	2	6.88652	9.05	1
Solyc07g062650	Malate dehydrogenase (AHRD V1 **** Q645N1_SOLLC); contains Interpro domain(s) IPR010097 Malate dehydrogenase, NAD-dependent, eukaryotes and gamma proteobacteria	33.24	1	5	8	81	20.3799	23.99	6	7	21.8046	14.16	5	7	23.1741	19.08	6	8	20.7871	19.65	6	7	20.9277	19.08	6	7	22.5307	28.32	7	8	17.2179	19.08	6	6	14.5353	15.32	5	5	23.9719	19.08	6	8	13.1787	12.43	4	4	20.0203	22.83	6
Solyc09g091070	Malate dehydrogenase (AHRD V1 **** O48906_MEDSA); contains Interpro domain(s) IPR010097 Malate dehydrogenase, NAD-dependent, eukaryotes and gamma proteobacteria	33.22	1	3	7	56	15.0941	15.77	4	5	16.6016	20.13	5	6	18.5451	20.13	5	6	10.8236	11.74	3	4	19.1203	27.85	6	7	14.9925	24.83	5	5	7.40774	7.72	2	3	8.47654	11.74	3	3	14.6671	20.13	5	5	2.79179	4.03	1	1	16.1903	20.13	5
Solyc09g091180	chaperonin (AHRD V1 ***- Q6N0B9_9PROT); contains Interpro domain(s) IPR001844 Chaperonin Cpn60	33.16	2	8	15	68	9.22375	6.39	3	3	22.4239	19.52	8	8	14.1337	10.19	5	5	16.4438	12.26	6	6	4.8358	3.8	2	2	37.2641	26.42	11	13	14.1428	13.82	5	5	13.9931	10.19	5	5	18.5988	13.13	6	8	7.39841	7.25	3	3	14.1672	11.57	5
Solyc06g075180	Ribosomal protein L12 (AHRD V1 ***- A8J597_CHLRE); contains Interpro domain(s) IPR000911 Ribosomal protein L11	33.13	3	4	4	17	2.8987	9.04	1	1	2.98498	9.04	1	1	6.42901	18.07	2	2	2.51457	9.04	1	1	5.18552	16.87	2	2	8.25384	25.3	3	3	7.39241	18.07	2	2	3.07639	9.04	1	1	3.67026	9.04	1	1	2.86748	9.04	1	1	2.90983	9.04	1
Solyc02g067080	UDP-D-glucose dehydrogenase (AHRD V1 ***- D2WK25_GOSHI); contains Interpro domain(s) IPR014028 UDP-glucose/GDP-mannose dehydrogenase, dimerisation and substrate-binding	33.01	2	9	14	73	26.867	20.63	9	9	17.6368	13.75	5	5	29.6156	21.61	9	9	30.3855	23.77	10	10	5.65528	4.32	2	2	7.43085	6.68	3	3	21.2067	18.66	7	7	22.2133	17.49	7	7	15.5644	14.93	6	6	13.6239	10.02	4	4	24.1448	19.65	8
Solyc03g115990	Malate dehydrogenase (AHRD V1 **** O48906_MEDSA); contains Interpro domain(s) IPR010097 Malate dehydrogenase, NAD-dependent, eukaryotes and gamma proteobacteria	33.01	1	5	9	70	15.0846	13.35	4	5	16.7097	17.48	5	6	23.1118	20.39	6	7	17.8205	18.2	5	6	15.7373	15.78	5	6	21.1698	21.36	6	7	26.5675	20.15	5	8	13.882	16.26	5	5	9.46285	8.5	3	3	17.9764	17.48	4	5	18.6963	17.48	5
Solyc06g069090	40S ribosomal protein S7-like protein (AHRD V1 ***- Q3HRX6_SOLTU); contains Interpro domain(s) IPR000554 Ribosomal protein S7e	32.98	2	5	5	15	2.36798	4.19	1	1	4.73233	8.9	2	2	4.53139	12.04	2	2	2.18831	4.71	1	1	2.07547	4.19	1	1	10.416	28.8	4	4																	4.42442	8.9	2
Solyc11g012020	EH-domain-containing protein 1 (AHRD V1 **-* B6U193_MAIZE); contains Interpro domain(s) IPR001401 Dynamin, GTPase region	32.91	4	13	13	87	27.5174	17.37	8	9	36.8644	22.49	10	12	34.8681	17.73	8	12	23.2307	17.73	8	8	13.1909	9.69	5	5	2.75946	2.01	1	1	43.6083	29.25	11	14	5.98745	5.3	2	2	20.3698	14.44	6	6	12.9486	10.42	4	4	21.287	15.54	6
Solyc01g106210	Chaperone DnaK (AHRD V1 ***- A2Q199_MEDTR); contains Interpro domain(s) IPR012725 Chaperone DnaK	32.75	1	9	16	157	36.9608	18.8	10	12	42.5873	19.97	10	14	41.268	19.82	9	13	37.6927	18.94	10	12	30.4294	17.77	9	10	39.4626	23.79	12	14	56.3901	24.23	11	16	22.1524	15.71	8	8	35.8514	18.36	10	13	42.4403	19.09	9	12	50.4822	23.2	12
Solyc05g005690	30S ribosomal protein S9 (AHRD V1 ***- C5JX04_AJEDS); contains Interpro domain(s) IPR000754 Ribosomal protein S9	32.65	2	1	5	37	7.58986	22.45	3	3	3.40591	10.2	1	1	11.0944	27.89	4	4	7.88915	22.45	3	3	10.4559	15.65	2	3	7.23571	22.45	3	3	10.2161	22.45	3	4	4.92084	15.65	2	2	5.42553	15.65	2	2	9.73927	22.45	3	4	16.0262	27.21	4
Solyc04g026100	30S ribosomal protein S9 (AHRD V1 ***- C5JX04_AJEDS); contains Interpro domain(s) IPR000754 Ribosomal protein S9	32.65	1	1	5	27	5.30043	15.65	2	2	5.63146	17.01	2	2	8.33213	21.09	3	3	5.57931	15.65	2	2	10.4559	15.65	2	3	5.03602	15.65	2	2	5.51616	15.65	2	2	4.92084	15.65	2	2	5.42553	15.65	2	2	4.99947	15.65	2	2	10.9234	20.41	3
Solyc11g006550	Uricase (AHRD V1 ***- A2SXR3_SOLLC); contains Interpro domain(s) IPR002042 Uricase	32.57	1	7	7	34	11.1475	16.94	4	4	11.0552	19.87	4	4	11.063	16.94	4	4	8.15695	14.33	3	3	4.72288	5.86	2	2	4.42142	7.17	2	2	2.48034	5.54	1	1	9.20893	14.98	3	3	7.4428	10.42	3	3					13.7011	23.13	5
Solyc11g073200	Legumin 11S-globulin (AHRD V1 **-- Q39770_GINBI); contains Interpro domain(s) IPR014710 RmlC-like jelly roll fold	32.3	1	6	10	61	15.675	17.42	5	5	16.5677	16.85	6	6	12.409	12.36	5	5	18.1296	19.94	6	6	10.7717	10.11	4	4	22.4638	24.72	7	8	15.384	14.33	5	5	15.4243	17.42	4	5	12.8977	14.33	5	5	9.23181	7.3	3	4	11.7482	10.11	4
Solyc06g073370	40S ribosomal protein S18 (AHRD V1 ***- B4G286_MAIZE); contains Interpro domain(s) IPR001892 Ribosomal protein S13	32.24	2	1	4	59	14.0491	32.24	4	5	13.4742	19.08	3	5	16.9944	32.24	4	6	10.8953	32.24	4	4	9.41847	19.08	3	4	16.4975	32.24	4	6	10.4103	19.08	3	4	11.918	32.24	4	5	5.20039	13.16	2	2	16.6365	26.97	3	7	11.7547	19.08	3
Solyc07g008370	60S ribosomal protein L7 (AHRD V1 ***- D7MY49_ARALY); contains Interpro domain(s) IPR005998 Ribosomal protein L7, eukaryotic	32.23	1	4	7	64	12.8895	19.83	4	4	20.4754	32.23	7	7	21.5588	28.51	6	7	17.3594	20.66	4	6	10.5463	16.53	3	4	10.9613	18.6	4	4	13.7377	25.21	5	5	11.6466	21.07	4	4	14.5185	25.21	5	5	13.6627	25.21	5	5	16.9855	25.21	5
Solyc04g011510	Triosephosphate isomerase (AHRD V1 **** Q38JI4_SOLTU); contains Interpro domain(s) IPR000652 Triosephosphate isomerase	32.05	2	5	5	55	21.2514	32.05	4	6	17.9715	32.05	4	5	17.8342	24.71	4	5	21.3937	32.05	4	6	10.4749	14.29	2	3	17.7442	21.62	4	5	18.9155	32.05	4	5	18.0038	32.05	4	5	11.4872	14.29	2	3	19.9563	24.71	3	5	14.8453	21.62	3
Solyc11g006070	Peptidyl-prolyl cis-trans isomerase (AHRD V1 ***- B5LWR0_ZIZJJ); contains Interpro domain(s) IPR002130 Peptidyl-prolyl cis-trans isomerase, cyclophilin-type	32.03	1	3	3	13	2.37782	8.5	1	1	5.95895	8.5	1	2	8.65129	23.53	2	3									2.30451	8.5	1	1	2.4141	8.5	1	1					5.27732	16.99	2	2					2.76413	8.5	1
Solyc02g082000	30S ribosomal protein S19 (AHRD V1 *-*- RS19_BRAHW); contains Interpro domain(s) IPR005713 Ribosomal protein S15, eukaryotic/archaeal	31.79	1	2	3	25	8.20189	23.84	2	3	2.79029	11.26	1	1	6.03244	23.84	2	2	2.52739	12.58	1	1	13.752	31.79	3	5	9.00854	12.58	1	3	12.61	23.84	2	4					2.02312	11.26	1	1	13.5652	23.84	2	4
Solyc06g071920	Glyceraldehyde-3-phosphate dehydrogenase (AHRD V1 **** Q9XG67_TOBAC); contains Interpro domain(s) IPR000173 Glyceraldehyde 3-phosphate dehydrogenase	31.75	3	3	8	46	7.15789	8.61	3	3	13.0038	14.24	3	4	8.01401	13.06	3	3	20.1397	21.66	6	7	17.2665	26.71	6	6	19.8847	24.04	6	7	10.5688	15.13	4	4	3.14473	5.93	1	1	2.62104	4.45	1	1	6.83053	9.79	2	2	8.33232	12.17	3
Solyc03g119040	Guanine nucleotide-binding protein beta subunit-like protein (AHRD V1 **-* B4FKM1_MAIZE); contains Interpro domain(s) IPR020472 G-protein beta WD-40 repeat, region	31.6	1	2	9	51	7.08137	11.35	3	3	11.9267	11.96	3	4	9.04118	11.96	3	3	12.0017	15.34	4	4	2.74484	3.99	1	1	16.3431	18.4	6	6	25.1706	24.85	6	8	11.1115	15.34	4	4	10.7534	15.34	4	4	12.1365	15.34	4	5	11.9799	15.34	4
Solyc06g069010	Guanine nucleotide-binding protein beta subunit-like protein (AHRD V1 **-* B6SJ21_MAIZE); contains Interpro domain(s) IPR020472 G-protein beta WD-40 repeat, region	31.6	1	1	9	43	9.74654	14.11	4	4	6.3471	3.99	1	2	6.07921	9.2	2	2	9.03185	12.58	3	3	5.17991	6.75	2	2	16.6652	18.4	6	6	22.0836	22.09	5	7	8.83239	12.58	3	3	11.0638	15.34	4	4	10.8689	12.58	3	4	6.66187	7.36	2
Solyc00g019950	NADH-quinone oxidoreductase subunit C (AHRD V1 ***- NUOC_MAGSA); contains Interpro domain(s) IPR001268 NADH:ubiquinone oxidoreductase, 30 kDa subunit	31.58	5	6	6	39	9.29715	12.63	2	3	12.0831	22.63	4	5	10.9697	18.42	3	4	10.6476	18.42	3	4	7.36103	16.32	3	3	7.61182	12.63	2	3	7.14054	12.11	2	3	5.27609	6.84	1	2	8.56944	16.84	3	4	2.31457	6.84	1	1	8.19228	12.63	2
Solyc06g011280	Elongation factor 1-gamma (AHRD V1 ***- B7SDI2_ORYSJ); contains Interpro domain(s) IPR001662 Translation elongation factor EF1B, gamma chain, conserved	31.48	2	4	11	78	24.0597	20.1	6	7	23.789	18.4	5	6	31.1588	22.76	7	9	21.1745	20.58	6	6	8.54507	9.69	3	3	24.2129	23.49	7	7	32.7008	23.73	7	9	20.6082	16.71	5	6	23.3984	22.03	7	7	13.5753	12.35	3	4	25.3069	20.82	6
Solyc12g040510	Guanine nucleotide-binding protein beta subunit-like protein (AHRD V1 **-- B6SJ21_MAIZE); contains Interpro domain(s) IPR020472 G-protein beta WD-40 repeat, region	31.31	1	1	9	48	9.6026	13.98	4	4	8.44487	6.69	2	3	8.1348	11.85	3	3	11.1461	15.2	4	4	2.74484	3.95	1	1	16.5315	18.24	6	6	22.0836	21.88	5	7	11.0813	15.2	4	4	10.7736	15.2	4	4	12.9309	15.2	4	5	8.84029	10.03	3
Solyc02g093900	Cytochrome c1 (AHRD V1 **** Q9FKS5_ARATH); contains Interpro domain(s) IPR002326 Cytochrome c1	31.23	1	3	5	23	9.55091	16.73	3	3	9.76509	18.96	3	3	6.01357	10.78	2	2	8.05898	17.1	3	3	5.70464	11.9	2	2	10.5255	12.27	2	3	8.84246	20.07	3	3	3.47279	4.83	1	1	3.63809	5.95	1	1					2.34123	5.95	1
Solyc06g076870	60S acidic ribosomal protein P0 (AHRD V1 ***- D7LEE5_ARALY); contains Interpro domain(s) IPR001790 Ribosomal protein L10	31.13	3	7	7	63	19.2465	31.13	7	7	15.9869	27.99	6	6	26.3698	31.13	7	9	15.6538	26.73	6	6	7.16967	11.64	3	3	13.8248	20.44	5	5	16.5337	19.81	4	5	10.1388	16.35	4	4	12.3238	20.44	5	5	15.5505	17.3	4	5	17.4877	21.38	5
Solyc08g061960	Ribosomal protein (AHRD V1 ***- B3TLR8_ELAGV); contains Interpro domain(s) IPR005703 Ribosomal protein S3, eukaryotic/archaeal	31.09	2	2	7	65	16.5151	24.37	5	6	17.1678	21.01	4	6	16.1611	17.23	4	6	11.1188	17.65	3	4	9.59833	13.87	3	4	21.1897	27.73	6	8	13.8063	21.01	4	5	13.3105	21.01	4	5	14.8662	21.01	4	5	13.4061	21.01	4	5	16.1703	21.01	4
Solyc01g090710	Malate dehydrogenase (AHRD V1 **** Q645N0_SOLLC); contains Interpro domain(s) IPR011274 Malate dehydrogenase, NAD-dependent, cytosolic	31.04	1	7	8	100	28.568	18.13	5	9	26.6557	15.38	4	8	35.0183	22.25	5	11	37.5062	28.85	7	11	29.1683	18.13	5	9	21.8532	16.76	4	6	42.2546	27.47	7	13	34.5386	20.6	6	11	18.3859	13.19	3	5	19.0542	17.86	4	6	20.7458	15.93	4
Solyc02g089170	Alpha-1 4-glucan-protein synthase (AHRD V1 **-* B9RLK7_RICCO); contains Interpro domain(s) IPR004901 Alpha-1,4-glucan-protein synthase, UDP-forming	30.97	1	2	10	108	53.0594	28.98	9	17	27.1802	18.47	5	9	29.3797	12.78	4	10	31.464	24.72	6	10	25.6512	15.63	5	9	3.22875	5.68	1	1	33.3954	24.72	6	10	27.0721	20.45	6	9	21.7006	15.63	4	7	24.6483	15.63	4	7	41.1068	28.13	8
Solyc09g092390	Adenosylhomocysteinase (AHRD V1 **** Q2XTD0_SOLTU); contains Interpro domain(s) IPR000043 S-adenosyl-L-homocysteine hydrolase	30.93	2	2	11	98	32.0961	21.03	8	11	17.7619	15.88	5	6	30.6915	23.09	9	11	33.207	27.01	9	11	15.6168	9.48	4	5	18.2823	11.96	6	7	27.1906	19.18	7	9	24.295	18.14	8	9	15.7366	10.1	5	6	20.9859	15.46	5	7	22.7828	14.85	6
Solyc12g044630	Profilin (AHRD V1 ***- Q9SMC0_TOBAC); contains Interpro domain(s) IPR005455 Profilin, plant	30.83	1	2	3	33	19.033	30.83	3	6					5.68217	24.06	2	2	13.5979	24.06	2	4	13.1386	24.06	2	4					7.16712	24.06	2	3	9.81004	24.06	2	3	6.56019	9.77	1	2	8.86468	24.06	2	3	12.6396	30.83	3
Solyc09g066430	60S ribosomal protein L14 (AHRD V1 ***- D7MEJ2_ARALY); contains Interpro domain(s) IPR002784 Ribosomal protein L14	30.83	2	2	4	31	7.22122	25.56	3	3	10.5157	25.56	3	4	6.83262	25.56	3	3	4.77482	16.54	2	2	8.18266	25.56	3	3	9.02989	25.56	3	4	2.24732	7.52	1	1	2.05342	7.52	1	1	7.83129	25.56	3	3	2.12874	7.52	1	1	5.09022	18.05	2
Solyc01g105810	Rab-GDP dissociation inhibitor (AHRD V1 **** A5CKE3_SOLLC); contains Interpro domain(s) IPR000806 Rab GDI protein	30.79	1	8	11	63	35.3301	24.94	8	11	15.3497	12.13	4	5	12.5162	16.85	5	5	21.2231	18.88	6	7	7.6639	5.17	1	2					19.6485	14.61	4	6	19.8977	16.4	6	7	22.1955	19.1	6	7	14.2501	14.61	4	4	21.218	14.61	4
Solyc12g056530	Fructose-1 6-bisphosphatase class 1 (AHRD V1 ***- B8J024_DESDA); contains Interpro domain(s) IPR000146 Fructose-1,6-bisphosphatase	30.29	2	7	7	26	10.5518	13.82	3	3	10.1635	12.65	3	3	10.0893	11.76	3	3	6.85119	11.47	2	2	7.54597	9.41	2	2	5.27336	4.71	1	1	10.1217	11.47	2	3	7.51794	9.41	2	2	10.9642	13.53	3	3	4.88249	4.71	1	1	4.22088	4.71	1
Solyc03g080050	Band 7 stomatin family protein (AHRD V1 **-- C1MUP6_MICPS); contains Interpro domain(s) IPR001972 Stomatin	30.19	1	9	9	42	10.3704	10.38	4	4					12.6896	13.44	4	4	22.1221	11.08	3	6	8.87061	11.08	3	3	32.9679	21.46	7	10	15.1761	17.22	4	5	7.73472	11.32	3	3	2.09969	2.59	1	1	2.44063	2.59	1	1	5.29826	5.19	2
Solyc05g051250	Glutamine synthetase (AHRD V1 ***- A9PB10_POPTR); contains Interpro domain(s) IPR008146 Glutamine synthetase, catalytic region	30.06	1	8	8	55	22.0513	25.28	5	6	12.3912	18.54	3	4	12.0562	11.52	2	3	13.9132	22.47	4	4	9.57669	13.76	3	3	7.54625	15.73	2	2	34.5025	27.25	6	9	15.1359	22.47	4	4	15.909	26.97	5	5	19.7723	22.47	4	5	17.6099	22.47	4
Solyc06g005160	Ascorbate peroxidase (AHRD V1 ***- Q9SMD3_SOLLC); contains Interpro domain(s) IPR019793 Peroxidases heam-ligand binding site IPR019794 Peroxidase, active site IPR002016 Haem peroxidase, plant/fungal/bacterial	30	2	2	5	36	16.8101	30	4	5	13.5047	19.2	3	4	9.07177	11.2	2	3	6.26361	11.2	2	2	3.65426	7.2	1	1	14.1564	22	3	4	11.2631	22	3	3	9.20542	11.2	2	3	9.38065	11.2	2	3	6.47724	18	2	2	12.1635	22	4
Solyc08g041870	Aspartate aminotransferase (AHRD V1 **** Q2XTE6_SOLTU); contains Interpro domain(s) IPR000796 Aspartate/other aminotransferase	29.87	2	11	12	74	27.2274	21.86	8	10	26.0265	21.65	8	9	21.0446	17.32	6	7	22.1873	16.02	5	7	16.7419	13.2	5	6	2.93504	2.81	1	1	14.4081	11.9	4	5	12.0605	12.99	4	4	17.0247	17.75	6	7	15.3936	11.9	4	5	21.6767	19.48	7
Solyc09g064450	NADH dehydrogenase (Ubiquinone) (AHRD V1 **** D7FUY2_ECTSI); contains Interpro domain(s) IPR016040 NAD(P)-binding domain	29.68	1	9	9	44	12.5274	11.47	4	4	8.29655	8.98	3	3	13.1014	13.47	5	5	20.2589	22.69	7	7	11.611	12.22	4	4	9.63423	8.23	3	3	11.7779	13.97	4	4	11.2986	11.47	4	4	4.92706	4.24	2	2	4.98472	4.74	2	2	9.19544	8.98	3
Solyc12g015880	Heat shock protein 90 (AHRD V1 ***- Q14TB1_TOBAC); contains Interpro domain(s) IPR019805 Heat shock protein Hsp90, conserved site IPR018249 EF-HAND 2 IPR001404 Heat shock protein Hsp90	29.61	1	2	22	239	65.5333	21.6	15	22	53.877	20.6	14	19	92.2982	27.18	19	31	52.4583	21.03	14	18	40.5065	19.6	12	14	58.3558	23.32	16	20	61.7437	19.89	13	19	54.7119	19.46	14	19	54.7847	23.18	15	19	50.2573	18.03	12	16	66.0615	22.75	15
Solyc01g099830	60S ribosomal protein L22-2 (AHRD V1 ***- D7L3W0_ARALY); contains Interpro domain(s) IPR002671 Ribosomal protein L22e	29.6	3	4	4	24	5.7641	18.4	2	2	3.24569	9.6	1	1	5.43841	18.4	2	2	5.30174	18.4	2	2	5.48724	18.4	2	2	5.8751	19.2	2	2	5.27909	18.4	2	2	8.39265	28.8	3	3	5.98578	18.4	2	2	2.71062	9.6	1	1	5.57443	18.4	2
Solyc06g007570	40S ribosomal protein S8 (AHRD V1 ***- Q0E158_ORYSJ); contains Interpro domain(s) IPR001047 Ribosomal protein S8e	29.55	1	1	5	34	12.8053	23.18	4	4	15.6442	23.18	4	5	9.53478	16.36	3	3	4.60452	6.82	1	1	2.05456	4.09	1	1	5.54634	10.91	2	2	14.1728	17.73	3	4	9.17136	17.73	3	3	9.02632	17.27	3	3	7.30037	17.73	3	3	9.93367	13.64	2
Solyc02g086240	50S ribosomal protein L5 (AHRD V1 ***- RL5_XANP2); contains Interpro domain(s) IPR002132 Ribosomal protein L5	29.28	2	5	5	37	3.46087	7.73	1	1	5.08832	14.92	2	2	7.77225	17.68	3	3	7.29987	13.26	2	3	10.3008	17.68	3	4	10.5538	17.68	3	4	7.89457	17.68	3	3	7.83827	17.68	3	3	11.0328	17.68	3	4	5.07918	13.26	2	2	7.98424	13.26	2
Solyc06g036290	Heat shock protein 90 (Fragment) (AHRD V1 **-- Q00NU9_WHEAT); contains Interpro domain(s) IPR003594 ATP-binding region, ATPase-like IPR001404 Heat shock protein Hsp90	29.16	1	2	17	101	12.3234	5.93	4	4	23.3616	11.53	7	8	30.7425	13.67	8	10	26.3432	15.16	9	9	13.8307	7.58	5	5	48.3952	24.22	14	17	17.7648	10.54	6	6	11.6558	5.93	4	4	28.625	15.16	9	10	19.2977	8.57	6	7	22.9587	12.19	7
Solyc02g088690	UDP-glucose 6-dehydrogenase (AHRD V1 **** B6TBY8_MAIZE); contains Interpro domain(s) IPR001732 UDP-glucose/GDP-mannose dehydrogenase, N-terminal	29.11	1	2	7	46	16.8264	21.52	6	6	6.72249	10.44	2	2	14.0206	18.99	5	5	16.2252	24.37	5	5	8.69927	13.61	3	3	7.72143	12.03	3	3	13.4172	21.2	4	4	12.7505	16.77	4	4	12.7348	16.77	4	4	8.63991	16.46	3	3	11.374	15.82	4
Solyc05g005490	Carbonic anhydrase (AHRD V1 ***- Q5NE21_SOLLC); contains Interpro domain(s) IPR015892 Carbonic anhydrase, prokaryotic-like, conserved site	29.1	2	6	6	16	8.61908	15.3	3	3	2.16253	4.48	1	1	6.79155	11.19	2	2	7.27157	14.55	3	3									6.16427	11.94	2	2	5.71454	11.94	2	2					6.4824	11.94	2	2	3.60988	5.6	1
Solyc05g012070	Alpha-1 4-glucan-protein synthase (AHRD V1 **-* B9RLK7_RICCO); contains Interpro domain(s) IPR004901 Alpha-1,4-glucan-protein synthase, UDP-forming	29.01	1	2	7	75	26.9526	8.29	2	8	20.0387	8.29	2	7	23.6187	8.29	2	8	22.3358	11.05	3	7	19.6134	11.05	3	7	11.4001	18.23	4	4	19.7622	14.36	3	6	17.4298	10.22	3	6	17.3688	8.29	2	6	14.0967	5.52	1	4	27.977	12.98	4
Solyc11g008680	Acyl- (AHRD V1 ***- Q4JIJ4_9ROSI); contains Interpro domain(s) IPR005067 Fatty acid desaturase, type 2	29.01	2	6	9	146	47.7468	24.94	7	18	50.7378	24.94	7	19	40.0404	22.65	6	15	28.4937	18.83	5	12	34.7453	25.45	7	14	16.992	16.03	5	7	28.2382	20.61	6	9	22.7396	19.08	5	10	37.6078	24.94	7	13	32.5062	20.61	6	11	29.0042	23.92	7
Solyc06g083790	Succinyl-CoA ligase (AHRD V1 **** B4D5D9_9BACT); contains Interpro domain(s) IPR005809 Succinyl-CoA synthetase, beta subunit	28.98	1	12	12	61	16.3192	15.68	6	6	14.0032	14.01	5	5	13.1734	14.49	5	5	12.0626	11.88	4	4	15.35	15.91	6	6	12.4052	12.35	5	5	10.4558	9.74	4	4	10.7255	9.5	4	4	15.9723	15.91	6	6	11.9603	12.83	5	5	18.8601	17.34	7
Solyc10g006070	40S ribosomal protein S8 (AHRD V1 ***- Q2XPV9_SOLTU); contains Interpro domain(s) IPR001047 Ribosomal protein S8e	28.96	1	1	5	35	12.8053	23.08	4	4	18.1547	28.96	5	6	9.53478	16.29	3	3	4.60452	6.79	1	1	2.05456	4.07	1	1	5.54634	10.86	2	2	14.1728	17.65	3	4	12.4382	23.53	4	4	5.88409	10.86	2	2	7.30037	17.65	3	3	9.93367	13.57	2
Solyc10g017550	Actin depolymerizing factor 3 (AHRD V1 **** B9GWH0_POPTR); contains Interpro domain(s) IPR002108 Actin-binding, cofilin/tropomyosin type	28.78	1	3	3	18	10.15	28.78	3	3					8.40517	28.78	3	3	5.26167	17.27	2	2	2.92572	8.63	1	1					3.04539	8.63	1	1	6.39059	20.14	2	2	2.63187	11.51	1	1	7.4007	20.14	2	2	9.36974	28.78	3
Solyc07g053260	14-3-3 protein sigma gamma zeta beta/alpha (AHRD V1 **-- Q16QZ7_AEDAE); contains Interpro domain(s) IPR000308 14-3-3 protein	28.74	4	3	8	59	16.3613	11.11	3	6	14.5392	22.99	4	5	16.8033	18.39	5	7	15.9174	11.11	3	6	10.1504	8.43	2	4	14.6498	15.71	4	5	7.42263	7.28	3	3	14.5733	11.11	4	6	10.2205	14.18	4	4	7.31069	7.28	2	3	14.2728	11.11	4
Solyc11g011470	NADH-ubiquinone oxidoreductase subunit (AHRD V1 ***- B9T118_RICCO); contains Interpro domain(s) IPR010228 NADH:ubiquinone oxidoreductase, subunit G	28.69	1	13	13	75	20.8406	12.45	6	7	19.3887	10.15	5	6	25.1178	16.51	7	8	22.9005	16.51	7	8	26.3783	11.64	6	9	5.52337	3.79	2	2	28.6165	18.94	8	9	11.3051	7.17	4	4	8.46579	5.95	3	3	21.997	13.4	6	7	22.1705	14.34	6
Solyc01g111170	Peptidyl-prolyl cis-trans isomerase (AHRD V1 ***- Q9XF12_SOLTU); contains Interpro domain(s) IPR002130 Peptidyl-prolyl cis-trans isomerase, cyclophilin-type	28.65	1	3	4	51	23.8771	23.98	3	7	10.5993	19.88	3	4	16.6176	23.98	3	5	12.7264	23.98	3	4	13.0356	23.98	3	4	16.1049	23.98	3	5	8.41464	15.79	2	3	10.4458	23.98	3	3	15.6655	28.65	4	5	10.982	13.45	2	3	11.6351	15.79	2
Solyc07g016150	Elongation factor 1-beta (AHRD V1 ***- D7KES3_ARALY); contains Interpro domain(s) IPR014038 Translation elongation factor EF1B, beta and delta chains, guanine nucleotide exchange	28.63	1	4	6	63	13.8367	15.35	4	5	16.9769	17.84	4	6	17.9378	18.26	5	6	15.5872	18.26	4	7	9.81036	15.35	4	4	17.0962	15.35	4	6	16.0558	15.35	3	5	18.3324	28.22	5	6	11.7415	14.94	3	4	15.129	14.52	3	5	11.9646	18.26	5
Solyc06g008940	Elongation factor Tu (AHRD V1 **** B9SFP0_RICCO); contains Interpro domain(s) IPR004541 Translation elongation factor EFTu/EF1A, bacterial and organelle	28.6	1	5	8	72	23.2983	17.07	5	7	33.1174	17.74	5	10	27.7931	17.96	5	8	18.0203	17.07	5	5	11.7755	11.09	3	3	13.1399	13.75	4	4	43.0392	28.6	8	12	18.225	13.97	4	5	10.9133	9.98	3	3	10.2664	7.54	2	3	25.6547	21.29	6
Solyc10g085640	Beta-fructofuranosidase insoluble isoenzyme 2 (AHRD V1 **-* B6U1H5_MAIZE); contains Interpro domain(s) IPR001362 Glycoside hydrolase, family 32	28.55	2	13	15	162	54.1785	18.49	10	16	50.5804	18.49	11	16	58.9976	21.36	11	17	34.5064	21.36	9	11	24.6212	15.98	7	8	38.88	25.67	11	13	71.6468	24.96	11	21	30.6596	15.44	7	9	52.5347	18.49	11	17	19.841	13.64	6	6	37.5637	18.49	8
Solyc01g111640	Skp1 (AHRD V1 ***- Q49HP3_CAPAN); contains Interpro domain(s) IPR016897 E3 ubiquitin ligase, SCF complex, Skp subunit	28.48	2	3	4	13	4.31144	9.49	1	1	6.21056	14.56	2	2													12.9742	23.42	3	4	6.0715	17.72	2	2	2.07933	5.7	1	1	3.27551	9.49	1	1					4.22418	9.49	1
Solyc12g042920	Cytochrome c1 (AHRD V1 ***- Q9FKS5_ARATH); contains Interpro domain(s) IPR002326 Cytochrome c1	28.4	1	1	6	50	19.029	21.6	5	7	11.3022	11.42	3	4	16.6135	18.21	4	6	10.0266	11.42	3	4	10.5136	12.35	3	4	8.31941	7.41	2	3	12.7219	12.35	3	5	6.49009	6.48	2	3	8.10104	7.41	2	3	4.8716	2.47	1	2	12.4148	11.42	3
Solyc01g106260	Chaperone DnaK (AHRD V1 ***- A2Q199_MEDTR); contains Interpro domain(s) IPR012725 Chaperone DnaK	28.36	1	6	13	95	15.7466	10.3	6	6	21.8628	12.99	7	8	18.9912	16.12	7	7	15.1857	11.04	6	6	20.8984	15.37	8	8	19.8703	15.52	8	8	30.0818	18.21	8	9	15.7494	12.54	7	7	25.2352	14.33	8	10	21.7088	12.09	6	7	29.0797	15.82	8
Solyc01g111300	Cold shock protein-1 (AHRD V1 *-*- Q8LPA7_WHEAT); contains Interpro domain(s) IPR002059 Cold-shock protein, DNA-binding	28.27	1	3	3	28	10.0015	28.27	3	3	10.9026	28.27	3	3	10.4226	28.27	3	3	6.95807	18.32	2	2	5.42991	16.75	2	2	10.3082	28.27	3	3	7.41611	18.32	2	2	2.24406	6.81	1	1	10.7159	28.27	3	3	6.39308	18.32	2	2	2.25256	6.81	1
Solyc03g097680	Pyruvate dehydrogenase E1 component subunit beta (AHRD V1 **-* B6T6H3_MAIZE); contains Interpro domain(s) IPR005475 Transketolase, central region	28.18	1	2	6	59	14.8373	17.62	5	5	21.0328	17.62	5	7	17.4128	17.62	5	6	16.953	17.62	5	6	5.12689	7.32	2	2	8.61156	10.3	3	3	19.0393	25.2	5	7	12.7969	14.63	4	5	16.9112	14.63	4	6	8.6132	7.32	2	3	10.2069	10.3	3
Solyc03g111230	60S ribosomal protein L17 (AHRD V1 ***- D7KV33_ARALY); contains Interpro domain(s) IPR018260 Ribosomal protein L22/L17, conserved site	28.15	1	2	3	30	6.06628	21.48	2	2	10.5646	28.15	3	4	3.20649	7.41	1	1	3.28928	7.41	1	1	2.62206	7.41	1	1	5.44878	14.07	2	2	8.81028	28.15	3	3	7.34276	28.15	3	3	4.74553	14.07	2	2	7.25257	14.07	2	3	16.5719	28.15	3
Solyc11g066100	heat shock protein (AHRD V1 ***- B2D2G5_CAPSN); contains Interpro domain(s) IPR013126 Heat shock protein 70	28.13	5	1	14	127	30.7572	20.03	8	9	31.3698	20.03	8	9	41.0019	22.02	9	12	35.3152	19.57	9	10	41.7539	25.08	11	13	39.2076	23.85	11	12	39.0508	18.81	8	11	31.6054	19.72	8	9	31.2219	18.5	8	9	36.0729	20.03	8	11	34.9322	22.02	9
Solyc12g010040	Leucyl aminopeptidase (AHRD V1 ***- D7DWG6_NOSA0); contains Interpro domain(s) IPR011356 Peptidase M17, leucyl aminopeptidase IPR000819 Peptidase M17, leucyl aminopeptidase, C-terminal	28.08	3	11	11	68	15.2283	12.13	5	5	18.66	12.13	5	6	27.678	19.06	8	9	24.2313	20.28	8	8					14.2647	11.79	5	5	19.026	15.77	6	6	18.6724	15.77	6	6	17.8248	14.21	6	6	15.4827	13.17	5	5	18.9107	14.73	6
Solyc11g028100	Elongation factor 1-gamma (AHRD V1 ***- B7SDI2_ORYSJ); contains Interpro domain(s) IPR001662 Translation elongation factor EF1B, gamma chain, conserved	28.02	2	3	10	46	17.7311	17.15	5	5	12.0693	10.63	3	3	20.3709	19.81	6	6	13.4962	12.56	4	4	5.32339	6.52	2	2	12.4488	12.56	4	4	14.0765	12.8	4	4	9.16302	8.94	3	3	15.7073	17.15	6	6	7.19045	7.49	2	2	15.6188	14.73	4
Solyc01g008330	Acetyl-CoA carboxylase biotin carboxylase (AHRD V1 ***- B4VQU4_9CYAN); contains Interpro domain(s) IPR004549 Acetyl-CoA carboxylase, biotin carboxylase	27.99	1	10	10	63	20.795	19.78	7	7	13.8406	11.75	5	5	18.6878	19.03	7	7	19.0212	19.59	7	7	4.64554	4.66	2	2	13.9839	12.69	5	5	15.2701	16.04	5	5	11.9297	9.51	4	4	14.1439	11.75	5	5	12.9521	12.87	4	4	17.0712	16.23	6
Solyc08g016510	Proteasome subunit alpha type (AHRD V1 ***- C6SW82_SOYBN); contains Interpro domain(s) IPR001353 Proteasome, subunit alpha/beta	27.85	2	5	5	13					2.28226	4.64	1	1	5.77936	10.55	2	2	6.41576	13.5	2	2	3.80843	8.44	1	1	9.80299	18.99	3	3					4.68175	9.7	2	2	2.24836	5.49	1	1
Solyc01g094400	Actin depolymerizing factor 10 (AHRD V1 **** B9I489_POPTR); contains Interpro domain(s) IPR002108 Actin-binding, cofilin/tropomyosin type	27.74	1	3	3	17	8.51116	27.74	3	3									7.94916	27.74	3	3	2.1355	8.76	1	1					4.49238	16.06	2	2	7.86266	27.74	3	3	2.77492	7.3	1	1	2.45318	8.76	1	1	8.84193	27.74	3
Solyc06g071880	60S ribosomal protein L17 (AHRD V1 ***- D7KV33_ARALY); contains Interpro domain(s) IPR005721 Ribosomal protein L22/L17, eukaryotic/archaeal	27.74	2	2	3	25	10.4816	21.17	2	3	9.77743	27.74	3	4	10.4067	21.17	2	3	2.35848	7.3	1	1					4.53206	13.87	2	2	7.21847	20.44	2	2	2.01437	6.57	1	1	2.38877	6.57	1	1	4.27986	6.57	1	2	9.72115	20.44	2
Solyc01g073740	Citrate synthase (AHRD V1 ***- O24135_TOBAC); contains Interpro domain(s) IPR010109 Citrate synthase, eukaryotic	27.64	1	9	9	46	10.5959	8.65	3	4	9.26776	9.07	3	4	14.3052	15.19	5	5	11.664	12.24	4	4	7.26137	9.07	3	3	7.45495	9.7	3	3	21.4691	20.25	5	7	16.3258	11.81	4	6	4.52783	6.12	2	2	3.68203	5.27	1	1	10.9122	9.07	4
Solyc01g111970	Laccase 1a (AHRD V1 **-- B9IG56_POPTR); contains Interpro domain(s) IPR001117 Multicopper oxidase, type 1	27.61	2	10	10	16																					28.0255	27.61	10	11									6.15345	4.29	2	2
Solyc04g016350	40S ribosomal protein S4-like protein (AHRD V1 ***- Q2XPX5_SOLTU); contains Interpro domain(s) IPR000876 Ribosomal protein S4e	27.6	4	4	7	55	17.054	21.2	5	6	16.4219	15.6	4	6	16.9149	17.6	4	6	14.5439	18	4	5	8.07279	12	3	3	18.7994	21.2	5	7	12.714	20.4	5	5	8.53532	14.4	3	3	6.40381	8.8	2	2	2.12538	3.2	1	1	12.7753	15.6	4
Solyc06g076970	Peptidyl-prolyl cis-trans isomerase (AHRD V1 **** B2BF99_TOBAC); contains Interpro domain(s) IPR002130 Peptidyl-prolyl cis-trans isomerase, cyclophilin-type	27.54	1	5	5	35	6.60449	14.49	3	3	9.96961	24.15	4	4	14.1131	23.19	4	5	8.11271	19.81	3	3	2.70132	8.7	1	1	4.82381	13.53	2	2	6.89271	13.53	2	3	12.5231	21.26	4	5	2.63478	6.28	1	1	6.15156	8.7	1	2	6.42933	16.91	3
Solyc02g067460	Porin/voltage-dependent anion-selective channel protein (AHRD V1 **** A9P802_POPTR); contains Interpro domain(s) IPR001925 Porin, eukaryotic type	27.17	1	4	5	32	9.06494	16.67	3	3	10.0731	16.67	3	4	7.51857	12.32	2	2	8.40609	12.32	2	2	7.81193	19.2	3	3	14.7813	20.29	4	5	6.03418	12.32	2	2	7.82003	12.32	2	2	10.3139	16.67	3	3	6.92085	12.32	2	2	6.73154	12.32	2
Solyc01g100320	Thioredoxin/protein disulfide isomerase (AHRD V1 **** Q2U681_ASPOR); contains Interpro domain(s) IPR005788 Disulphide isomerase	27.02	1	10	10	53	19.0397	24.23	7	7	16.1688	21.17	6	6	16.4131	16.16	5	5	12.4204	13.65	4	4	12.6823	13.65	4	4	14.784	16.43	5	5	8.25908	11.14	3	3	14.0944	13.93	4	4	16.2189	20.33	6	6	7.67958	10.03	3	3	9.2896	11.98	3
Solyc09g010400	Histone H2A (AHRD V1 ***- B9T4D3_RICCO); contains Interpro domain(s) IPR002119 Histone H2A	26.9	9	2	3	6													2.06395	6.21	1	1	2.01146	6.21	1	1	7.6935	26.9	3	3
Solyc07g032740	Aspartate aminotransferase (AHRD V1 **** A9PHH1_POPTR); contains Interpro domain(s) IPR000796 Aspartate/other aminotransferase	26.89	1	7	9	58	9.0246	10.64	3	3	20.9909	19.05	6	7	19.4165	15.97	5	7	6.26196	8.4	2	2	13.4542	16.81	5	5	2.1839	2.24	1	1	11.9409	13.17	4	4	11.782	13.73	4	4	11.739	13.73	4	4	18.1324	18.49	6	7	16.2395	15.97	5
Solyc01g109940	26S protease regulatory subunit (AHRD V1 ***- C0NAB1_AJECG); contains Interpro domain(s) IPR005937 26S proteasome subunit P45	26.88	2	7	7	20	7.8869	8.29	3	3	4.92784	7.29	2	2	9.39571	10.05	3	3	2.63061	3.02	1	1	2.49166	3.02	1	1					2.36875	3.77	1	1					5.46432	5.78	2	2	6.7686	6.53	2	2	5.71469	7.04	2
Solyc09g057670	FK506-binding protein 2 (EC 5.2.1.8)(Peptidyl-prolyl cis-trans isomerase)(PPIase)(Rotamase) (AHRD V1 **-* C8VE36_EMENI); contains Interpro domain(s) IPR001179 Peptidyl-prolyl cis-trans isomerase, FKBP-type	26.85	1	4	4	31	11.9865	18.79	3	3	10.373	18.79	3	3	14.8239	26.85	4	4	6.50645	18.79	2	2	6.61146	18.79	2	2	3.33516	10.07	1	1	8.8608	18.79	3	3	11.3076	26.85	3	3	12.6549	26.85	4	4	7.38203	18.79	2	2	11.787	18.79	3
Solyc11g073210	Legumin 11S-globulin (AHRD V1 **-- Q39770_GINBI); contains Interpro domain(s) IPR014710 RmlC-like jelly roll fold	26.69	1	5	9	126	40.9312	18.54	6	12	33.3439	21.07	7	11	42.3921	20.79	7	13	38.021	18.54	6	11	37.3486	18.54	6	11	25.0922	19.1	6	8	38.726	18.54	6	11	36.2524	18.54	5	10	30.9361	20.79	7	10	24.0846	15.73	5	7	44.9536	18.54	6
Solyc12g055800	V-type ATP synthase alpha chain (AHRD V1 ***- VATA_METTH); contains Interpro domain(s) IPR005725 ATPase, V1 complex, subunit A	26.65	2	15	15	130	34.9844	19.1	8	10	43.1989	25.04	11	13	36.3435	19.42	9	11	44.3689	21.51	11	14	31.2098	18.3	8	10	21.5892	13.64	6	7	39.0934	18.3	8	11	31.6129	19.1	8	10	39.6658	25.84	11	12	30.5411	21.19	7	8	47.6636	21.03	11
Solyc08g083320	Granule-bound starch synthase (AHRD V1 **** B0ZTE3_SOLTU); contains Interpro domain(s) IPR011835 Glycogen/starch synthases, ADP-glucose type	26.58	1	11	11	92	22.9012	13.46	6	7	31.0092	12.62	6	10	38.0113	25.08	10	13	24.2566	13.12	6	7	13.2364	6.64	3	4	9.55188	5.65	3	4	23.7202	14.29	6	7	22.1877	13.46	6	7	16.835	11.13	5	6	28.9288	19.6	7	9	26.4621	14.95	7
Solyc02g088700	Mitochondrial processing peptidase beta subunit (AHRD V1 ***- Q9AXQ2_CUCME); contains Interpro domain(s) IPR011237 Peptidase M16, core	26.5	1	11	11	63	13.4813	12.41	5	5	23.2822	15.79	7	8	15.9878	13.91	6	6	23.9338	19.36	7	8	2.99233	2.07	1	1	14.3924	8.65	3	4	20.7291	15.6	5	6	11.0205	6.2	4	4	20.6409	13.91	6	7	11.1826	8.65	3	4	20.887	15.79	6
Solyc04g080570	2,3,4,5-tetrahydropyridine-2,6-dicarboxylate N-acetyltransferase (AHRD V1 *--- DAPH_CLOB6); contains Interpro domain(s) IPR011004 Trimeric LpxA-like	26.37	1	5	5	24	7.1314	4.76	1	2	7.35728	13.92	3	3	7.14216	4.76	1	2	11.1863	14.29	3	4					8.3301	14.29	3	3	5.31925	10.62	2	2	9.23562	19.41	3	3					5.72351	10.62	2	2	2.32343	4.76	1
Solyc00g006800	Transaldolase (AHRD V1 ***- Q9FVH1_SOLLC); contains Interpro domain(s) IPR014634 Transaldolase, bacterial/plant type	26.32	1	7	7	51	16.1696	12.81	4	5	16.3188	21.51	5	5	19.2478	15.1	5	6	8.26471	9.84	3	3	21.1678	26.32	7	7	13.678	12.81	4	4	13.6108	18.76	4	4	11.8767	12.81	4	4	10.104	9.84	3	3	8.54657	7.09	2	2	12.9184	12.81	4
Solyc06g067920	Cytochrome c1 (AHRD V1 **** Q9FKS5_ARATH); contains Interpro domain(s) IPR002326 Cytochrome c1	26.25	1	1	5	20	12.4388	19.38	4	4	6.47832	9.06	2	2	9.42187	15.94	3	3	5.44197	9.06	2	2	2.59298	5	1	1	3.86066	5	1	1	2.37151	5	1	1	2.10341	4.06	1	1	3.63809	5	1	1					5.54887	9.06	2
Solyc01g111450	Proteasome subunit alpha type (AHRD V1 ***- Q38HT8_SOLTU); contains Interpro domain(s) IPR000426 Proteasome, alpha-subunit, conserved site	26.1	1	4	4	29	8.7147	17.27	3	3	8.47367	17.27	3	3	10.4098	17.27	3	3	9.80684	12.85	2	3	4.47239	10.04	2	2	13.1681	26.1	4	4	7.43016	7.23	1	2	8.08674	12.85	2	2	7.90293	12.85	2	2	5.18308	12.85	2	2	5.70602	12.85	2
Solyc03g118020	Tudor / nuclease domain-containing protein (AHRD V1 ***- B6KG97_TOXGO); contains Interpro domain(s) IPR016685 RNA-induced silencing complex, nuclease component Tudor-SN	26.05	1	8	19	99	35.9184	14.44	12	12	36.7674	15.17	12	12	37.8843	17.26	13	13	28.8593	12.76	10	10	18.7782	8.37	7	7	8.33316	4.39	3	3	31.6266	15.48	10	11	19.0017	9.41	7	7	21.4043	8.58	7	7	2.99232	1.88	1	1	26.0881	11.92	10
Solyc07g062530	Phosphoenolpyruvate carboxylase 2 (AHRD V1 ***- Q9SCB2_SOLLC); contains Interpro domain(s) IPR015813 Pyruvate/Phosphoenolpyruvate kinase, catalytic core IPR001449 Phosphoenolpyruvate carboxylase	26.04	4	18	19	122	28.8236	12.34	9	10	45.0399	16.08	11	13	54.5047	19.61	13	16	50.6423	20.44	13	15	44.6605	15.77	12	14	8.9507	3.42	3	3	33.7802	18.67	11	11	22.0115	11	7	7	24.5156	9.85	7	8	18.3973	9.85	6	6	38.9468	14.42	10
Solyc10g086460	Actin (AHRD V1 ***- Q9SAR7_STRAF); contains Interpro domain(s) IPR004000 Actin/actin-like	25.73	2	1	7	82	17.3143	16.71	4	6	15.3094	17.77	5	6	20.876	21.49	5	7	20.5715	25.73	6	7	19.9651	21.49	5	7	15.4385	25.73	6	6	22.3474	25.73	7	7	28.2577	21.49	6	9	17.1497	21.49	6	6	27.4302	25.73	6	8	18.1557	21.49	5
Solyc12g009140	Proteasome subunit alpha type (AHRD V1 ***- D2D307_GOSHI); contains Interpro domain(s) IPR001353 Proteasome, subunit alpha/beta	25.61	1	5	5	25	15.5256	17.07	3	5	13.5743	14.63	3	4	5.11425	7.72	2	2									11.2927	17.07	3	4	2.2809	4.07	1	1	3.01643	7.32	1	1	8.02473	9.76	2	3	2.40204	4.07	1	1	6.53862	9.76	2
Solyc10g008140	Prohibitin 1-like protein (AHRD V1 ***- Q9AXM0_BRANA); contains Interpro domain(s) IPR000163 Prohibitin	25.61	2	6	6	18	3.61082	7.61	1	1	8.92864	7.61	2	3					7.23622	14.19	2	2	7.46369	14.19	2	2	8.47696	15.92	3	3	5.24005	10.73	2	2	3.02109	7.61	1	1	3.82746	7.61	1	1					3.12868	7.61	1
Solyc05g055770	Basic leucine zipper and W2 domain-containing protein 2 (AHRD V1 **-- A8N5N1_COPC7); contains Interpro domain(s) IPR003307 eIF4-gamma/eIF5/eIF2-epsilon	25.55	1	8	8	24	2.10884	1.95	1	1	10.0919	11.68	4	4	7.17201	9.25	3	3	5.61617	8.27	2	2					9.02208	10.22	3	3	6.55501	8.27	2	2	2.15045	1.95	1	1	4.5714	4.62	2	2	2.80027	2.68	1	1	6.91084	7.54	3
Solyc07g047790	Chaperone protein htpG (AHRD V1 ***- HTPG_IDILO); contains Interpro domain(s) IPR001404 Heat shock protein Hsp90	25.44	1	7	13	79	11.5382	7.18	4	4	19.4839	10.08	6	6	26.2035	12.22	8	8	21.7444	12.47	6	7	15.4445	8.69	5	5	33.4476	14.23	8	11	29.5591	18.39	9	10	14.708	7.18	4	4	14.9625	8.69	5	5	7.64009	5.54	3	3	20.4682	13.73	7
Solyc03g007890	Heat shock protein 90 (Fragment) (AHRD V1 **-- Q2L3T8_WHEAT); contains Interpro domain(s) IPR003594 ATP-binding region, ATPase-like IPR001404 Heat shock protein Hsp90	25.32	1	3	17	98	12.3234	5.15	4	4	23.3616	10.01	7	8	27.1072	10.01	7	9	22.382	11.3	8	8	13.8307	6.58	5	5	46.5704	21.03	14	17	17.7648	9.16	6	6	11.6558	5.15	4	4	25.0317	11.3	8	9	19.2977	7.44	6	7	22.9587	10.59	7
Solyc11g069150	Proteasome subunit beta type (AHRD V1 ***- B9IKM7_POPTR); contains Interpro domain(s) IPR016295 Proteasome endopeptidase complex, beta subunit	25.31	1	4	4	15	3.90619	6.12	1	1	3.35596	6.12	1	1	3.33066	6.12	1	1	5.57988	11.84	2	2	6.57489	11.84	2	2	7.92855	17.96	3	3					2.33157	6.12	1	1	2.74657	6.12	1	1	6.45611	13.47	2	2	3.39964	6.12	1
Solyc07g064880	Small ubiquitin-related modifier (AHRD V1 ***- A6BMG7_COPCI); contains Interpro domain(s) IPR000626 Ubiquitin	25.25	3	2	2	7	2.49648	10.1	1	1	2.70169	10.1	1	1									2.38176	10.1	1	1									2.03078	10.1	1	1	2.51006	10.1	1	1	2.16603	15.15	1	1
Solyc08g062920	Elongation factor EF-2 (AHRD V1 **** Q9SGT4_ARATH); contains Interpro domain(s) IPR000795 Protein synthesis factor, GTP-binding	25.24	2	18	18	184	59.3933	19.69	11	17	73.3571	20.41	14	22	57.9286	18.12	11	16	57.0238	19.2	11	16	48.7312	18.36	11	14	47.4587	15.34	10	13	62.2474	23.07	12	18	49.0232	18.48	11	15	45.1377	16.3	11	15	39.694	15.82	8	11	52.2135	17.75	11
Solyc04g082460	Catalase (AHRD V1 **** Q8L7J7_CAPAN); contains Interpro domain(s) IPR018028 Catalase related subgroup	25.2	3	9	9	62	15.1691	8.13	3	5	17.369	12.8	4	6	19.35	10.16	4	7	17.3235	10.37	4	6	7.74199	5.28	2	3	16.471	13.62	5	6	19.6383	11.99	4	7	15.4215	9.35	3	5	11.0738	8.13	3	4	13.9373	9.35	3	4	16.5887	8.94	3
Solyc09g091470	3-ketoacyl CoA thiolase 2 (AHRD V1 **** C8YNG7_PETHY); contains Interpro domain(s) IPR002155 Thiolase	25.16	1	6	6	35	17.7901	22.37	5	5	9.45857	12.04	3	3	13.297	16.77	4	4	21.4155	21.94	5	7					2.6899	3.23	1	1	9.26597	8.6	2	3	8.48119	9.25	3	3	6.41674	6.45	2	2	11.8553	8.17	2	4	11.0919	8.6	2
Solyc10g083970	S-adenosylmethionine synthase (AHRD V1 ***- B5LAW6_CAPAN); contains Interpro domain(s) IPR002133 S-adenosylmethionine synthetase	25.13	1	1	7	39	13.6582	12.82	4	5	7.28183	4.62	2	3	13.828	13.33	4	5	14.4313	13.33	4	5	4.78476	6.15	2	2	2.60616	2.56	1	1	5.35525	2.56	1	2	8.50501	9.74	3	3	7.11237	4.62	2	3	12.5402	13.33	4	5	11.0756	9.74	3
Solyc10g078620	Ribosomal protein S5 (AHRD V1 ***- A8J2I5_CHLRE); contains Interpro domain(s) IPR005716 Ribosomal protein S7, eukaryotic/archaeal	25.12	3	4	4	16	6.1306	14.88	2	2	2.08038	4.19	1	1	5.63472	10.23	2	2	4.77226	10.23	2	2	3.35526	6.05	1	1	5.08404	10.23	2	2	5.1518	10.23	2	2					3.00157	6.05	1	1	2.03319	4.19	1	1	2.23114	4.19	1
Solyc03g078290	40S ribosomal protein S18 (AHRD V1 ***- B4G286_MAIZE); contains Interpro domain(s) IPR001892 Ribosomal protein S13	25	1	1	4	53	10.1814	19.08	3	4	13.4742	19.08	3	5	13.3311	19.08	3	5	7.60523	19.08	3	3	9.41847	19.08	3	4	14.8625	25	4	6	10.4103	19.08	3	4	9.82468	19.08	3	4	5.20039	13.16	2	2	14.424	13.82	2	6	11.7547	19.08	3
Solyc03g098790	Kunitz-type protease inhibitor (AHRD V1 **** Q3S488_SOLTU); contains Interpro domain(s) IPR002160 Proteinase inhibitor I3, Kunitz legume	25	1	4	4	28	2.83496	5.91	1	1	12.8315	25	4	4	9.32653	16.36	3	3	5.76193	12.27	2	2	9.00846	16.36	3	3	5.94001	12.27	2	2	8.71924	16.36	3	3	8.65484	16.36	3	3	2.93277	5.91	1	1	5.64917	12.27	2	2	10.6561	20.91	3
Solyc05g006520	Pyruvate dehydrogenase E1 component alpha subunit (AHRD V1 ***- B6TMS5_MAIZE); contains Interpro domain(s) IPR017597 Pyruvate dehydrogenase (acetyl-transferring) E1 component, alpha subunit, subgroup y	24.81	1	6	8	53	16.9027	12.28	4	6	17.0205	11.76	4	6	15.5653	16.11	5	6	20.7543	17.14	5	8	11.369	9.21	3	4	5.71532	3.58	1	2	7.09323	11.51	3	3	8.83746	6.65	2	3	16.0836	16.11	5	6	2.41734	3.58	1	1	12.6596	8.7	3
Solyc06g050980	Ferritin (AHRD V1 ***- Q308A9_SOLTU); contains Interpro domain(s) IPR001519 Ferritin, N-terminal	24.7	1	2	4	23	9.42234	18.73	3	3	5.42488	9.56	2	2	3.25674	3.59	1	1	5.43233	9.56	2	2	6.64325	12.75	2	2	11.1007	18.73	3	3	10.3132	18.73	3	3					5.18937	9.56	2	2	4.97944	9.16	1	1	6.71743	12.75	2
Solyc12g016080	Serine/threonine protein kinase (AHRD V1 ***- B6TWS7_MAIZE)	24.66	2	1	1	1																									2.16914	24.66	1	1
Solyc01g087070	Mitochondrial ADP/ATP carrier proteins (AHRD V1 **** Q2UU95_ASPOR); contains Interpro domain(s) IPR002113 Adenine nucleotide translocator 1	24.57	1	4	8	90	25.7003	17.05	5	9	28.6636	16.18	5	10	24.2688	13.29	4	8	22.8765	19.36	5	8	21.5599	13.29	4	8	16.2973	12.43	4	6	14.1926	12.72	4	5	18.2189	16.18	5	7	27.9318	19.94	6	10	5.28733	3.18	1	2	26.0449	16.18	5
Solyc07g065280	Os08g0431500 protein (Fragment) (AHRD V1 ***- Q0J5I8_ORYSJ)	24.51	1	2	2	2																																									4.71155	24.51	2
Solyc06g066410	Profilin (AHRD V1 ***- Q9SMC0_TOBAC); contains Interpro domain(s) IPR005455 Profilin, plant	24.43	1	1	2	20	8.3632	24.43	2	3					2.61297	9.92	1	1	5.92442	9.92	1	2	6.95034	9.92	1	2					4.47345	9.92	1	2	5.99036	9.92	1	2	6.56019	9.92	1	2	4.34436	9.92	1	2	6.00376	9.92	1
Solyc12g010790	Ras-related protein Rab-25 (AHRD V1 ***- RAB25_BOVIN); contains Interpro domain(s) IPR015595 Rab11-related	24.42	17	1	5	25	7.76181	16.13	3	3	10.6319	20.74	4	4	7.08674	13.82	3	3	5.80003	11.06	2	2	2.54844	5.07	1	1	4.88591	10.14	2	2	4.84221	10.14	2	2	2.96962	5.99	1	1	3.15329	5.07	1	1	2.42336	5.07	1	1	4.55214	10.14	2
Solyc06g071910	3-oxoacyl-reductase (AHRD V1 ***- B6THT6_MAIZE); contains Interpro domain(s) IPR011284 3-oxoacyl-(acyl-carrier-protein) reductase	24.3	2	6	6	28	6.54188	8.72	2	2	7.49414	8.72	2	2	9.51407	11.53	3	3	13.5425	15.89	3	4	7.28766	9.35	3	3	12.9581	18.38	4	4	4.12806	4.67	1	1	4.394	4.67	1	1	12.153	14.64	4	4	3.92973	4.67	1	1	3.01621	4.05	1
Solyc08g074790	Eukaryotic translation initiation factor 3 subunit 4 (AHRD V1 ***- B4FBV8_MAIZE); contains Interpro domain(s) IPR017334 Translation initiation factor 3, RNA-binding subunit	24.07	2	6	6	40	2.2814	2.71	1	1	10.6247	18.31	4	4	9.99507	15.93	4	4					6.17858	7.12	2	2	6.70122	9.83	3	3	10.5308	17.29	4	4	9.74888	13.9	4	4	10.2069	16.95	4	4	12.1549	20	5	5	13.145	13.9	4
Solyc01g088080	T-complex protein theta subunit (AHRD V1 ***- A8IF08_CHLRE); contains Interpro domain(s) IPR012721 T-complex protein 1, theta subunit	24.03	1	9	9	27	2.183	2.03	1	1	8.9444	9.24	3	3	15.2935	13.12	5	6	2.66043	2.03	1	1	2.7911	2.59	1	1	11.2392	10.17	4	4	3.24504	3.51	1	1					9.85205	7.95	4	4					2.47788	2.03	1
Solyc12g015860	Farnesyl pyrophosphate synthase (AHRD V1 ***- O65004_SOLLC); contains Interpro domain(s) IPR000092 Polyprenyl synthetase	23.98	1	5	7	37	17.1013	17.84	5	7	4.78256	6.43	2	2	9.40754	11.7	4	4	9.06712	12.57	4	4	6.76257	9.06	3	3	4.52875	7.31	2	2	2.07953	2.63	1	1	8.98686	12.87	4	4	11.3054	12.87	4	5					9.71029	12.87	4
Solyc06g053820	30S ribosomal protein S19 (AHRD V1 *-*- RS19_SHEAM); contains Interpro domain(s) IPR005713 Ribosomal protein S15, eukaryotic/archaeal	23.84	1	1	2	24	3.78166	12.58	1	1	5.17701	11.26	1	2	6.19085	23.84	2	2	4.8154	23.84	2	2	8.84348	12.58	1	3	9.00854	12.58	1	3	12.1158	23.84	2	4					2.32686	11.26	1	1	10.9939	23.84	2	3	2.37897	11.26	1
Solyc01g103380	Ras-related protein Rab-25 (AHRD V1 ***- RAB25_MOUSE); contains Interpro domain(s) IPR015595 Rab11-related	23.83	17	1	5	22	4.73652	10.28	2	2	7.34868	14.95	3	3	7.08674	14.02	3	3	2.83653	5.14	1	1	2.54844	5.14	1	1	7.05953	15.42	3	3	4.84221	10.28	2	2					3.15329	5.14	1	1	2.42336	5.14	1	1	4.55214	10.28	2
Solyc06g071000	N-succinylglutamate 5-semialdehyde dehydrogenase (AHRD V1 *-*- ASTD_VIBCH); contains Interpro domain(s) IPR015590 Aldehyde dehydrogenase	23.83	1	9	9	45	17.1253	16.43	6	6	13.6678	9.75	4	5	14.6617	13	5	6	8.94214	7.94	3	3	3.20216	2.17	1	1	5.79912	5.78	2	2	14.2388	14.44	5	5	16.2825	13	5	5	11.159	10.65	4	4	7.32512	5.6	2	2	10.2178	9.03	4
Solyc12g095760	Diphosphate--fructose-6-phosphate 1-phosphotransferase (AHRD V1 ***- C8PT93_9SPIO); contains Interpro domain(s) IPR011183 Pyrophosphate-dependent phosphofructokinase PfpB	23.82	2	12	12	68	19.2344	10.86	5	6	24.358	12.48	6	7	20.3271	12.32	6	6	22.5284	12.16	7	8	17.8626	10.21	6	6	10.1582	5.51	3	3	20.8524	10.86	4	6	25.1939	15.56	7	8	21.8039	12.8	7	7	10.7829	8.59	3	3	14.5347	10.53	5
Solyc09g009390	Monodehydroascorbate reductase (NADH)-like protein (AHRD V1 **** Q0WUJ1_ARATH); contains Interpro domain(s) IPR013027 FAD-dependent pyridine nucleotide-disulphide oxidoreductase	23.79	1	7	7	48	14.0479	15.7	5	5	11.1195	9.24	3	3	14.6991	14.78	5	5	15.0012	18.24	5	5	6.1864	7.16	2	2	10.3262	9.24	3	3	18.8936	21.48	6	6	13.9034	14.78	5	5	13.7661	11.55	4	4	6.2397	7.39	2	2	12.0796	13.39	4
Solyc02g065740	Alpha-1 4-glucan-protein synthase (UDP-forming) (AHRD V1 **-* Q2HV87_MEDTR); contains Interpro domain(s) IPR004901 Alpha-1,4-glucan-protein synthase, UDP-forming	23.68	1	3	8	47	36.9384	23.68	8	11	5.29053	4.18	2	2	8.12904	6.96	3	3	24.5751	18.11	5	8	5.68314	4.18	2	2					13.9664	13.93	4	4	6.36232	4.18	2	2	8.22552	6.96	3	3	9.48991	9.75	3	3	15.7048	16.71	5
Solyc10g005510	Glyceraldehyde-3-phosphate dehydrogenase (AHRD V1 **** Q8VWN9_CAPAN); contains Interpro domain(s) IPR000173 Glyceraldehyde 3-phosphate dehydrogenase	23.63	1	6	7	48	24.0261	21.72	6	8	13.926	11.69	3	4	16.7074	16.47	4	6	19.2692	18.14	5	6	7.0335	8.11	2	2	9.05171	11.69	3	3	16.5207	16.47	4	5	12.3005	11.69	3	3	11.2664	11.69	3	3	12.8489	13.6	4	4	10.7916	11.69	3
Solyc10g049890	Phosphoglycerate dehydrogenase (AHRD V1 **** D2D316_GOSHI); contains Interpro domain(s) IPR015508 D-3-phosphogylcerate Dehydrogenase	23.53	1	7	11	42	12.4243	9.24	3	4	14.579	8.74	4	5	9.24698	6.72	4	4	11.1836	9.24	3	3	11.6819	7.39	3	4	8.18027	7.39	3	3	8.87883	9.24	3	3	3.79583	3.53	1	1	13.2299	10.76	5	5	7.43819	3.53	1	2	14.3832	12.27	5
Solyc10g078740	Enoyl reductase (AHRD V1 ***- P93062_BRANA); contains Interpro domain(s) IPR014358 Enoyl-[acyl-carrier-protein] reductase (NADH)	23.47	2	6	6	28	5.59882	7.91	2	2	6.21897	9.44	2	2	7.87651	10.97	3	3	7.0275	10.71	3	3	4.36748	7.91	2	2	7.20596	12.5	3	3	6.70777	9.44	2	2	5.53919	7.65	2	2	4.13734	9.44	2	2	9.6408	14.54	3	3	2.41334	5.1	1
Solyc02g068740	Glycine cleavage system H protein 1 (AHRD V1 ***- B6UHJ7_MAIZE); contains Interpro domain(s) IPR017453 Glycine cleavage H-protein, subgroup	23.38	1	3	3	9	10.8729	23.38	3	4	2.63836	6.49	1	1	2.30476	6.49	1	1													2.13544	6.49	1	1	2.01712	6.49	1	1									2.08463	6.49	1
Solyc06g076560	class I heat shock protein (AHRD V1 ***- Q69BI7_CARPA); contains Interpro domain(s) IPR002068 Heat shock protein Hsp20	23.38	1	1	2	6													2.77853	11.04	1	1					6.92854	23.38	2	2													2.89246	11.04	1	1
Solyc06g076520	class I heat shock protein (AHRD V1 ***- Q69BI7_CARPA); contains Interpro domain(s) IPR002068 Heat shock protein Hsp20	23.38	1	1	2	5													2.77853	11.04	1	1					6.9507	23.38	2	2													2.89246	11.04	1	1
Solyc06g076570	class I heat shock protein (AHRD V1 ***- Q69BI7_CARPA); contains Interpro domain(s) IPR002068 Heat shock protein Hsp20	23.38	1	1	1	1																					3.97852	23.38	1	1
Solyc03g044010	Mitochondrial porin (Voltage-dependent anion channel) outer membrane protein (AHRD V1 **** C4R1Z2_PICPG); contains Interpro domain(s) IPR001925 Porin, eukaryotic type	23.36	2	5	5	29	6.59736	12.41	2	2	8.25529	16.79	3	3	5.65912	12.41	2	2	5.71789	10.58	2	2	4.65563	9.12	2	2	2.08642	4.38	1	1	2.36887	7.66	1	1	9.90355	18.98	4	4	12.1409	20.44	4	4	4.8189	10.58	2	2	8.49316	15.33	3
Solyc10g085020	Tubulin beta chain (AHRD V1 ***- B9HP96_POPTR); contains Interpro domain(s) IPR002453 Beta tubulin	23.35	5	1	9	71	25.6485	11.23	4	8	22.562	11.23	4	7	24.9669	13.44	5	8	12.0255	8.59	3	4	12.6443	10.57	4	5	24.9072	15.86	6	9	15.2412	5.95	2	5	9.29215	5.95	2	3	16.5954	12.56	5	6	11.2541	9.03	3	4	21.1225	13.44	5
Solyc07g042250	chaperonin (AHRD V1 *-*- B4WMS9_9SYNE); contains Interpro domain(s) IPR017416 Chaperonin 21, chloroplast IPR018369 Chaperonin Cpn10, conserved site	23.32	1	5	6	30	7.48	12.25	3	3	9.01481	13.83	3	3	8.54797	13.83	3	3	4.17279	9.09	2	2	9.28178	17.39	4	4	7.77911	12.65	3	3	6.40153	11.86	2	2	2.36168	4.74	1	1	8.41493	13.83	3	3	2.19271	4.74	1	1	6.33155	12.25	3
Solyc01g105710	Peptidyl-prolyl cis-trans isomerase (AHRD V1 **-- A6RSK7_BOTFB); contains Interpro domain(s) IPR001179 Peptidyl-prolyl cis-trans isomerase, FKBP-type	23.21	1	2	2	2	4.65866	23.21	2	2
Solyc06g083180	40S ribosomal protein S8 (AHRD V1 ***- Q0E158_ORYSJ); contains Interpro domain(s) IPR001047 Ribosomal protein S8e	23.18	1	1	4	31	11.1445	23.18	4	4	14.6897	23.18	4	5	8.68173	16.36	3	3					2.05456	4.09	1	1	2.0809	4.09	1	1	12.576	17.73	3	4	8.15182	17.73	3	3	5.61016	10.91	2	2	6.69783	17.73	3	3	8.79195	13.64	2
Solyc12g005860	3-isopropylmalate dehydratase large subunit (AHRD V1 *--- LEUC_BACWK); contains Interpro domain(s) IPR006249 Aconitase/iron regulatory protein 2	23.14	1	9	17	67	17.3985	8.97	6	7	14.4439	6.63	5	6	10.5873	4.08	4	4	16.1062	6.83	4	6	14.477	5.91	5	6	10.9147	4.79	4	5	13.2615	4.38	3	5	10.8136	4.59	4	4	12.4557	6.52	5	5	21.2184	11.21	7	8	17.8624	6.93	5
Solyc01g096270	Unknown Protein (AHRD V1)	23.08	1	1	1	2									3.74492	23.08	1	1									3.50493	23.08	1	1
Solyc06g076640	Tubulin beta chain (AHRD V1 ***- B9GKJ5_POPTR); contains Interpro domain(s) IPR002453 Beta tubulin	23.01	1	2	9	78	27.8048	13.27	5	9	24.7498	13.27	5	8	27.1862	15.49	6	9	11.6514	8.19	3	4	10.1792	7.52	3	4	22.2525	13.05	5	8	20.0302	11.06	4	7	12.279	8.63	3	4	19.351	15.27	6	7	11.0252	8.63	3	4	24.1536	15.49	6
Solyc12g094460	Laccase-2 (AHRD V1 **-- LAC2_ORYSJ); contains Interpro domain(s) IPR001117 Multicopper oxidase, type 1	22.98	1	8	9	10					2.35638	2.57	1	1													25.7826	22.98	9	9
Solyc06g053210	Ubiquitin (AHRD V1 ***- C1GNZ3_PARBA); contains Interpro domain(s) IPR019956 Ubiquitin subgroup	22.87	3	4	4	17	2.17596	4.79	1	1					2.07652	4.79	1	1	2.65274	4.79	1	1	10.3616	22.87	4	4	7.87973	16.49	3	3	2.37873	4.79	1	1	2.09768	4.79	1	1	2.12382	4.79	1	1	2.24596	4.79	1	1	4.37076	9.57	2
Solyc03g113800	Betaine aldehyde dehydrogenase (AHRD V1 **** D2DEK8_LYCBA); contains Interpro domain(s) IPR015590 Aldehyde dehydrogenase	22.77	1	7	8	41	4.5497	2.77	1	1	13.163	12.48	4	4	12.1939	13.07	4	4	16.8108	13.07	4	5	7.3061	5.54	2	2	18.9929	14.26	5	7	17.4412	13.47	4	5	2.31231	2.77	1	1	6.17103	4.95	2	2	7.63777	7.13	2	2	11.8854	12.48	4
Solyc04g080850	Thioredoxin (AHRD V1 ***- Q201Z4_9SOLN); contains Interpro domain(s) IPR015467 Thioredoxin, core	22.76	1	2	2	5	4.99089	13.82	1	2																									5.03036	22.76	2	2									2.08156	13.82	1
Solyc06g062690	Nucleosome assembly protein 1-like protein 4 (AHRD V1 ***- Q70Z16_TOBAC); contains Interpro domain(s) IPR002164 Nucleosome assembly protein (NAP)	22.64	1	6	6	12	2.21498	3.15	1	1	7.03914	6.59	2	2	3.0843	3.15	1	1									16.2989	22.64	6	6									2.44267	3.15	1	1
Solyc10g085650	Beta-fructofuranosidase insoluble isoenzyme 2 (AHRD V1 **-- B6U1H5_MAIZE); contains Interpro domain(s) IPR001362 Glycoside hydrolase, family 32	22.61	1	9	10	38	9.2975	6.96	3	3	12.8392	6.61	3	4	9.34169	6.96	3	3	8.53802	6.26	3	3	4.74755	3.48	2	2	29.221	22.26	9	10	7.57908	5.22	2	2					8.60468	6.26	3	3					5.57993	4.52	2
Solyc01g100380	Calreticulin 2 calcium-binding protein (AHRD V1 **** A8HMC0_CHLRE); contains Interpro domain(s) IPR009169 Calreticulin	22.54	1	8	8	53	17.6846	12.47	4	5	18.9841	18.23	6	6	26.0231	20.38	7	8	3.66482	3.36	1	1	6.76758	5.76	2	2	16.1341	16.31	5	5	13.1664	12.23	4	4	9.23403	8.15	2	2	14.1833	16.07	5	5	13.1844	16.07	5	5	16.0861	18.23	6
Solyc05g008600	Fructose-bisphosphate aldolase (AHRD V1 ***- B9SJY9_RICCO); contains Interpro domain(s) IPR000741 Fructose-bisphosphate aldolase, class-I	22.53	1	8	8	38	12.5174	17.72	4	4	9.76318	9.87	3	3	9.39718	13.92	3	3	9.21278	10.38	3	3	11.3373	16.96	4	4	2.51155	3.29	1	1	6.74519	10.38	2	2	13.0249	13.42	4	4	16.0193	18.48	5	5	11.8571	16.71	4	4	10.6965	10.38	2
Solyc06g063090	Alanine aminotransferase (AHRD V1 **** Q6VEJ5_CAPAN); contains Interpro domain(s) IPR004839 Aminotransferase, class I and II	22.51	1	9	10	94	32.6231	17.34	7	9	29.8636	17.53	8	9	35.361	19.37	9	11	29.3476	20.66	8	9	14.3014	7.93	3	4	29.3807	15.5	6	9	21.6983	15.68	6	7	23.7849	14.94	6	7	20.6418	11.07	5	6	9.34886	6.64	3	3	30.171	19.37	9
Solyc12g057110	14-3-3 protein beta/alpha-B (AHRD V1 **-- 143BB_XENLA); contains Interpro domain(s) IPR000308 14-3-3 protein	22.47	4	1	8	76	27.1414	22.47	6	9	13.8518	15.51	4	5	18.2497	15.19	5	7	20.8251	15.19	4	7	12.3787	12.97	3	5	22.0336	12.97	4	7	18.8582	15.19	5	6	29.4528	17.72	7	10	12.7277	15.19	4	4	9.69077	12.03	3	4	18.4648	15.19	5
Solyc05g053780	RNA binding protein-like protein (AHRD V1 ***- Q3HVL3_SOLTU); contains Interpro domain(s) IPR015465 RNA recognition motif, glycine rich protein	22.36	1	3	3	13	5.88423	18.01	2	2	4.85904	12.42	2	2	2.80596	8.07	1	1					2.98569	8.07	1	1	2.20371	9.94	1	1	2.19725	9.94	1	1	4.63598	14.29	2	2	3.08836	8.07	1	1					2.13115	4.35	1
Solyc05g005700	Aldehyde dehydrogenase 1 (AHRD V1 **** Q84V96_LOTCO); contains Interpro domain(s) IPR015590 Aldehyde dehydrogenase	22.31	2	8	9	52	18.1297	15.88	6	6	19.0766	13.8	5	6	17.7264	15.31	5	5	9.78315	9.45	3	3	8.99498	8.88	3	3	9.47309	7.37	3	3	25.5106	18.9	7	8	13.1174	11.53	4	4	10.1173	9.45	3	3	13.8414	10.59	3	3	15.8731	13.23	4
Solyc09g090140	Malate dehydrogenase (AHRD V1 **** Q2PYY8_SOLTU); contains Interpro domain(s) IPR011274 Malate dehydrogenase, NAD-dependent, cytosolic	22.29	1	4	5	45	12.1345	11.14	3	4	12.7715	11.14	3	4	9.70173	8.43	2	3	14.9116	14.46	3	4	16.1447	11.14	3	5	15.4924	17.17	4	5	9.47094	11.14	3	3	11.1269	8.43	2	3	7.89456	8.43	2	2	10.084	13.86	3	4	13.4511	11.14	3
Solyc04g073990	Annexin (AHRD V1 ***- Q42657_CAPAN); contains Interpro domain(s) IPR009118 Annexin, type plant	22.29	1	6	6	14					3.28819	4.14	1	1	5.22015	7.96	2	2					2.3592	3.82	1	1	16.8805	22.29	6	6									5.02224	7.01	2	2
Solyc06g074430	60s acidic ribosomal protein-like protein (AHRD V1 ***- Q3HVP0_SOLTU); contains Interpro domain(s) IPR001813 Ribosomal protein 60S	21.94	1	1	2	12	2.36482	6.45	1	1	5.14001	6.45	1	2	2.73482	6.45	1	1	2.53669	6.45	1	1	7.62124	21.94	2	2	6.98251	21.94	2	2					2.82191	6.45	1	1	2.73248	6.45	1	1
Solyc02g070940	Chlorophyll a/b binding protein (AHRD V1 **** Q41422_SOLTU); contains Interpro domain(s) IPR001344 Chlorophyll A-B binding protein	21.89	7	2	3	13	2.20851	3.02	1	1	2.56058	3.02	1	1	2.74654	3.02	1	1	2.06243	3.02	1	1	2.49047	3.02	1	1	11.6899	21.89	3	4									2.7412	3.02	1	1					2.37398	3.02	1
Solyc06g005060	Elongation factor 1-alpha (AHRD V1 ***- Q8H9C0_SOLTU); contains Interpro domain(s) IPR004539 Translation elongation factor EF1A, eukaryotic and archaeal IPR000795 Protein synthesis factor, GTP-binding	21.88	3	9	9	84	17.9243	10.49	5	6	26.5376	19.2	8	9	27.7432	18.75	7	9	26.889	15.4	5	8	15.8796	15.4	5	5	37.4477	20.31	8	12	18.3035	14.29	5	6	14.853	10.04	4	5	19.4561	13.39	6	7	12.2972	13.62	4	4	15.9393	15.4	5
Solyc07g009330	60S acidic ribosomal protein P3 (AHRD V1 ***- B4G1B3_MAIZE); contains Interpro domain(s) IPR001813 Ribosomal protein 60S	21.85	1	2	2	10	5.25937	21.85	2	2	2.71886	7.56	1	1	2.36	7.56	1	1									2.70631	7.56	1	1	2.43465	7.56	1	1	2.49409	7.56	1	1					2.15126	7.56	1	1	2.29493	7.56	1
Solyc06g084230	40S ribosomal protein S24 (AHRD V1 ***- C6TAW2_SOYBN); contains Interpro domain(s) IPR001976 Ribosomal protein S24e	21.8	2	1	2	17	9.91078	21.8	2	3	3.06842	11.28	1	1	6.55067	21.8	2	2	7.45347	11.28	1	2	5.01022	21.8	2	2	3.14915	11.28	1	1	3.42709	11.28	1	1	3.53471	11.28	1	1	2.41095	11.28	1	1	3.23486	11.28	1	1	3.74113	11.28	1
Solyc02g094470	Mitochondrial phosphate carrier protein (AHRD V1 **** B9GFH9_POPTR); contains Interpro domain(s) IPR001993 Mitochondrial substrate carrier	21.79	1	6	7	74	11.6987	15.08	4	4	17.279	18.72	6	6	17.1163	18.72	5	6	24.3074	21.79	7	8	20.7728	21.79	6	7	33.0706	21.79	7	11	14.2383	16.2	5	5	21.5144	21.79	7	7	16.9962	18.72	6	6	8.64232	13.69	3	3	17.856	18.72	6
Solyc12g011000	Citrate synthase (AHRD V1 ***- B9IFM7_POPTR); contains Interpro domain(s) IPR010953 Citrate synthase, type II	21.79	2	8	8	44	12.993	10.31	4	5	5.69208	4.28	2	2	20.8306	15.56	6	8	11.0725	11.87	4	4	5.46376	5.84	2	2	8.55022	9.53	3	3	11.1421	12.26	4	4	6.55873	6.23	2	2	4.92937	4.28	2	2	14.2707	12.26	4	5	14.6621	13.04	4
Solyc06g005390	Histone H2B (AHRD V1 ***- D7LK79_ARALY); contains Interpro domain(s) IPR000558 Histone H2B	21.77	4	2	3	29	4.17849	16.33	2	2	9.35439	21.77	3	4	6.63006	21.77	3	3	5.19564	10.2	1	2	2.75295	10.2	1	1	6.36594	10.2	1	3	11.1792	10.2	1	4	4.2999	10.2	1	2	4.47972	10.2	1	3	9.55895	16.33	2	3	2.0159	10.2	1
Solyc01g059880	ATP citrate lyase a-subunit (AHRD V1 **** Q93YH4_LUPAL); contains Interpro domain(s) IPR016141 Citrate synthase-like, core	21.71	1	5	8	29	5.14349	4.61	2	2	6.81886	6.41	3	3	8.2331	6.41	3	3	7.04714	5.76	2	2	2.57311	1.64	1	1					8.70242	8.55	3	3	12.0961	8.88	4	4	8.85473	7.07	3	3	13.4138	11.68	4	4	7.99373	7.07	3
Solyc06g036350	NADH dehydrogenase (AHRD V1 ***- D3BQF3_POLPA); contains Interpro domain(s) IPR006806 ETC complex I subunit	21.71	1	2	3	11	5.19982	17.14	2	2	4.46157	13.14	2	2	5.52541	13.14	2	2	2.71398	8.57	1	1													2.19195	8.57	1	1	2.37958	8.57	1	1					2.77506	8.57	1
Solyc09g091170	NADH dehydrogenase 1 alpha subcomplex subunit 13 (AHRD V1 **** B5X9S0_SALSA); contains Interpro domain(s) IPR009346 GRIM-19	21.68	1	3	3	8	2.03042	9.79	1	1	2.44549	6.99	1	1	5.01755	16.78	2	2													2.08753	6.99	1	1	2.84945	6.99	1	1	4.5798	11.89	2	2
Solyc11g062190	Mitochondrial ADP/ATP carrier proteins (AHRD V1 ***- Q2UU95_ASPOR); contains Interpro domain(s) IPR002113 Adenine nucleotide translocator 1	21.67	3	4	8	82	19.866	11.23	4	7	26.9295	16.45	6	10	17.4881	8.88	3	6	16.433	8.88	3	6	18.0876	11.49	4	7	21.4651	16.71	6	8	13.078	10.7	4	5	16.6813	13.84	5	7	25.5145	16.45	6	9	5.28733	2.87	1	2	18.9479	10.97	4
Solyc05g054590	Bifunctional polymyxin resistance protein ArnA (AHRD V1 **-- ARNA_ERWCT); contains Interpro domain(s) IPR016040 NAD(P)-binding domain	21.57	1	3	6	34	8.518	13.99	3	3	11.4262	13.99	3	4	8.53186	13.99	3	3	4.49541	5.83	2	2	8.46061	9.04	3	3	8.93497	10.2	4	4	8.76095	13.99	3	3	2.63625	3.5	1	1	4.9893	5.83	2	2	15.0794	13.99	3	5	4.8401	5.83	2
Solyc01g109540	Coatomer subunit gamma (AHRD V1 ***- B6SV32_MAIZE); contains Interpro domain(s) IPR017106 Coatomer, gamma subunit	21.56	3	15	15	65	22.5218	11.74	8	8	19.9348	10.72	7	7	23.6783	10.16	7	8	22.4832	12.42	9	9	5.50488	2.6	2	2	7.98722	3.95	3	3	12.9719	6.32	5	5	6.40853	2.93	2	2	14.4653	7.56	5	5	17.3518	8.8	6	6	18.6692	9.03	7
Solyc12g089310	Tubulin beta-1 chain (AHRD V1 ***- D7KT68_ARALY); contains Interpro domain(s) IPR002453 Beta tubulin	21.51	1	2	8	66	27.0371	12.42	4	8	19.7803	9.09	3	6	26.0207	14.63	5	8	15.1172	11.31	4	5	12.6443	10.64	4	5	16.5837	11.31	4	6	10.4436	5.99	2	3	13.1081	9.31	3	4	14.4699	10.42	4	5	15.1406	12.42	4	5	21.9092	14.63	5
Solyc08g079910	Subtilisin-like protease (AHRD V1 **-- Q9LWA3_SOLLC); contains Interpro domain(s) IPR015500 Peptidase S8, subtilisin-related	21.48	3	9	9	20					3.94714	2.55	1	1	2.93741	2.01	1	1	3.15664	2.01	1	1					40.5296	21.48	9	12	3.54822	2.68	1	1					2.71937	2.01	1	1
Solyc11g066430	Histone H2B (AHRD V1 ***- B9T301_RICCO); contains Interpro domain(s) IPR000558 Histone H2B	21.43	3	2	3	20					4.26462	16.43	2	2	4.45841	16.43	2	2	2.68494	10.71	1	1	2.749	10.71	1	1	11.3491	15.71	2	4	7.74872	10.71	1	4	2.15292	10.71	1	1	2.46109	10.71	1	1	7.36673	10.71	1	2	2.01239	10.71	1
Solyc06g075260	Vicilin (Fragment) (AHRD V1 *--- Q41726_ZAMFU); contains Interpro domain(s) IPR011051 Cupin, RmlC-type	21.41	1	5	6	33	15.7565	19.54	5	5	2.76393	2.29	1	1	19.9598	19.75	5	6	15.0101	19.75	5	5	5.33385	4.16	2	2					13.3374	16.84	4	4	6.04659	6.03	2	2	7.16582	4.99	2	2	6.50238	12.89	2	2	10.1594	15.18	3
Solyc06g050590	Acetyl-CoA carboxylase biotin carboxyl carrier protein (AHRD V1 *-*- D3PS72_MEIRD); contains Interpro domain(s) IPR011053 Single hybrid motif	21.38	1	4	4	33	10.5318	18.28	3	3	8.5329	18.28	3	3	9.1363	21.38	4	4	8.46825	15.17	2	2	6.28514	15.17	2	2	5.61791	15.17	2	2	11.371	18.28	3	3	11.6657	21.38	4	4	7.265	15.17	2	2	5.69993	12.07	2	2	10.0668	18.28	3
Solyc07g051850	Aspartic proteinase (AHRD V1 **-* Q96383_CENCA); contains Interpro domain(s) IPR001461 Peptidase A1	21.06	1	7	9	76	19.0843	15.35	6	7	29.878	17.72	6	9	21.0771	17.72	6	7	17.2734	11.22	5	6	8.40768	5.71	2	3	29.1323	17.32	7	10	23.3035	17.32	6	8	19.5011	17.32	6	7	24.9111	15.35	6	8	5.75384	2.56	1	2	13.0169	8.07	3
Solyc07g045350	Acetyl-CoA C-acetyltransferase protein (AHRD V1 **** D3YN47_9ERIC); contains Interpro domain(s) IPR002155 Thiolase	21.04	1	4	5	30	10.6764	16.58	3	3	6.60351	8.42	2	2	12.3578	15.1	3	4	20.404	17.08	4	6	6.62121	8.42	2	2	3.14598	2.48	1	1	7.10079	8.42	2	2	3.10951	2.48	1	1					12.1041	12.62	2	3	14.9847	15.1	3
Solyc03g118750	Phosphoethanolamine N-methyltransferase (AHRD V1 **** Q9AXH3_SOLLC); contains Interpro domain(s) IPR000896 Hemocyanin, copper-containing	20.98	2	8	8	54	20.5475	14.66	6	7	24.2706	13.03	5	7	26.1904	16.9	7	8	21.2402	16.9	7	7	6.24226	6.31	2	2					11.2902	10.39	3	3	9.25335	7.13	3	3	15.292	12.22	5	5	9.35839	7.94	3	3	12.6742	11	4
Solyc04g077020	Tubulin alpha-3 chain (AHRD V1 ***- B6SPX4_MAIZE); contains Interpro domain(s) IPR002452 Alpha tubulin	20.89	4	3	6	47	17.0519	17.78	5	5	17.0069	14.67	4	5	13.7247	14.67	4	4	15.7922	17.78	5	5	3.20141	4.44	1	1	18.3024	20.89	6	6	7.91966	9.11	2	2	11.7176	14.67	4	4	13.611	14.67	4	4	12.9361	14.67	4	4	8.21166	10	3
Solyc08g006040	40S ribosomal protein S6 (AHRD V1 ***- B6T1H0_MAIZE); contains Interpro domain(s) IPR014401 Ribosomal protein S6, eukaryotic	20.88	2	1	5	16	9.20649	12.85	3	3	5.91675	9.64	2	2	3.55965	6.02	1	1	5.61944	10.44	2	2									4.12362	6.02	1	1	3.47538	6.02	1	1	5.25583	9.24	2	2	3.41944	6.02	1	1	3.83849	6.02	1
Solyc12g096300	40S ribosomal protein S6 (AHRD V1 ***- B6T1H0_MAIZE); contains Interpro domain(s) IPR014401 Ribosomal protein S6, eukaryotic	20.88	1	1	5	14	8.32027	12.85	3	3	6.08054	9.64	2	2	4.64048	6.02	1	1	5.8704	10.44	2	2									4.54548	6.02	1	1	2.50017	6.02	1	1	5.07301	9.24	2	2
Solyc01g103480	Coatomer subunit delta (AHRD V1 ***- B6TDR8_MAIZE); contains Interpro domain(s) IPR008968 Clathrin adaptor, mu subunit, C-terminal	20.87	1	5	7	36	10.7775	12.71	4	4	6.03384	7.4	2	2	10.5302	10.63	4	4	9.8673	12.71	4	4	3.04952	2.85	1	1	8.97047	10.63	3	3	9.48549	10.63	3	3	5.24559	5.31	2	2	9.95921	10.63	4	4	3.541	5.12	1	1	15.2889	15.75	6
Solyc07g043550	UDP-glucose 4-epimerase (AHRD V1 **** A6LK35_THEM4); contains Interpro domain(s) IPR005886 UDP-glucose 4-epimerase	20.86	1	3	5	22	18.9716	20.86	5	6	7.73743	10.93	3	3	8.38427	10.93	3	3	7.43536	10.93	3	3													7.01363	10.93	3	3	2.39403	3.31	1	1					7.87184	10.93	3
Solyc10g008010	Proteasome subunit alpha type (AHRD V1 ***- Q38M52_SOLTU); contains Interpro domain(s) IPR001353 Proteasome, subunit alpha/beta	20.85	1	3	3	8									3.28726	8.09	1	1									6.48514	16.6	2	2	2.31799	4.26	1	1									4.00991	8.51	1	1	8.07004	8.09	1
Solyc04g011360	Ras-related protein Rab-8A (AHRD V1 ***- C1C362_9MAXI); contains Interpro domain(s) IPR003579 Ras small GTPase, Rab type	20.83	8	2	4	25	10.1964	20.83	4	4	9.47533	15.28	3	4	5.20267	10.19	2	2	4.75287	5.09	1	2	4.42478	10.19	2	2	2.27805	5.09	1	1	3.66199	5.56	1	1	4.27972	10.19	2	2	4.86977	10.19	2	2	4.43205	10.19	2	2	2.54739	5.09	1
Solyc12g099100	Dihydrolipoyl dehydrogenase (AHRD V1 ***- Q9FEN7_SOLTU); contains Interpro domain(s) IPR006258 Dihydrolipoamide dehydrogenase	20.83	1	6	8	36	3.94667	3.97	1	1	8.32006	8.93	3	3	14.9428	10.12	4	4	13.6892	15.48	5	5					11.8718	13.49	4	4	15.0513	15.08	5	5	12.4409	11.71	4	4	4.98223	5.95	2	2	14.3075	11.71	4	4	12.4305	12.5	4
Solyc11g068400	Ubiquinol-cytochrome C reductase (AHRD V1 ***- D6BQN0_9ROSI); contains Interpro domain(s) IPR008027 Ubiquinol-cytochrome C reductase, UQCRX/QCR9-like	20.83	1	2	2	2																																									5.74452	20.83	2
Solyc12g099480	Bifunctional polymyxin resistance protein ArnA (AHRD V1 **-- ARNA_PHOLL); contains Interpro domain(s) IPR016040 NAD(P)-binding domain	20.81	2	3	7	45	22.5772	18.02	6	8	5.43814	4.82	2	2	11.0818	8.38	3	4	15.641	14.21	5	6	9.7492	11.42	4	4	5.17989	5.58	2	2	8.47549	8.38	3	3	6.71455	6.35	2	2	4.64024	4.82	2	2	16.4194	8.38	3	5	14.1197	8.38	3
Solyc06g068960	Calmodulin (AHRD V1 ***- D3PJ43_9MAXI); contains Interpro domain(s) IPR011992 EF-Hand type	20.78	1	2	2	5	4.90984	20.78	2	2																									2.99771	8.44	1	1	2.42741	8.44	1	1					2.64944	12.34	1
Solyc04g005510	Eukaryotic translation initiation factor 5A (AHRD V1 **** D6N3G5_GOSHI); contains Interpro domain(s) IPR001884 Translation elongation factor, IF5A	20.75	4	4	5	31	12.8261	20.75	4	4	7.18803	10.06	2	2	7.37121	10.06	2	2	6.80225	10.06	2	2	3.13379	7.55	1	1	12.6413	16.35	3	4	15.1522	14.47	4	4	9.34689	16.35	3	3	4.03052	7.55	1	1	6.21637	10.06	2	2	13.128	14.47	3
Solyc01g010760	Porin/voltage-dependent anion-selective channel protein (AHRD V1 **** A9P802_POPTR); contains Interpro domain(s) IPR001925 Porin, eukaryotic type	20.65	1	4	4	22	4.47632	8.33	2	2	15.2525	20.65	4	5	8.1223	8.33	2	3					4.95547	8.33	2	2	4.67505	8.33	2	2					2.07422	4.71	1	1	7.66292	13.04	3	3					5.61681	8.7	2
Solyc06g072120	40S ribosomal protein SA (AHRD V1 ***- B4G194_MAIZE); contains Interpro domain(s) IPR005707 Ribosomal protein S2, eukaryotic/archaeal	20.61	2	5	5	26	2.19988	2.7	1	1	7.34299	7.43	2	3	10.9332	16.22	4	4	5.06918	8.78	2	2	4.58548	6.42	2	2	9.48715	10.47	2	3	11.3296	12.5	3	4					4.77306	6.42	2	2					2.61984	2.7	1
Solyc03g070390	Alpha-1 4-glucan-protein synthase (AHRD V1 **-* B9RLK7_RICCO); contains Interpro domain(s) IPR004901 Alpha-1,4-glucan-protein synthase, UDP-forming	20.57	1	2	6	72	29.2044	11.43	3	9	17.739	8.57	2	6	25.6578	11.43	3	9	22.5401	12.86	3	7	19.9681	11.43	3	7	3.22875	5.71	1	1	20.4104	12.86	3	6	17.4298	10.57	3	6	12.6462	5.71	1	4	17.683	10	2	5	26.8224	14.86	4
Solyc04g081490	Tubulin beta-1 chain (AHRD V1 ***- D7KT68_ARALY); contains Interpro domain(s) IPR002453 Beta tubulin	20.4	4	1	8	68	25.6485	11.31	4	8	22.562	11.31	4	7	24.9669	13.53	5	8	12.0255	8.65	3	4	12.6443	10.64	4	5	21.6637	13.53	5	8	6.6459	2.66	1	2	9.29215	5.99	2	3	16.5954	12.64	5	6	11.2541	9.09	3	4	21.1225	13.53	5
Solyc06g035970	Tubulin beta chain (AHRD V1 ***- B9GKJ5_POPTR); contains Interpro domain(s) IPR002453 Beta tubulin	20.36	4	1	8	49	16.4862	8.05	3	5	12.3945	8.05	3	4	17.4168	12.75	5	6	5.7577	5.37	2	2	7.20117	7.38	3	3	18.8722	12.75	5	7	15.2412	6.04	2	5	3.10009	2.68	1	1	13.3537	9.4	4	5	6.53868	5.82	2	2	14.1294	10.29	4
Solyc11g070090	Carboxyl-terminal peptidase (AHRD V1 ***- B6U8T6_MAIZE); contains Interpro domain(s) IPR004314 Protein of unknown function DUF239, plant	20.31	2	5	5	24	2.46418	2.31	1	1	8.13482	9.25	3	3	8.7655	6.43	2	3					2.29855	2.31	1	1	18.8366	20.31	5	6	2.57932	2.31	1	1	5.14139	5.14	2	2	4.8263	5.14	2	2	2.03136	2.31	1	1	2.3117	2.31	1
Solyc06g073760	Beta-D-glucosidase (AHRD V1 **** O82074_TROMA); contains Interpro domain(s) IPR001764 Glycoside hydrolase, family 3, N-terminal	20.22	8	9	9	27	7.84826	3.5	2	3	3.20306	1.91	1	1	5.46867	3.5	2	2	2.4376	1.91	1	1	2.43075	1.91	1	1	25.53	20.22	9	10	2.74315	1.91	1	1	2.51172	1.91	1	1	8.19565	5.89	3	3					2.40551	1.91	1
Solyc05g005710	Spermidine synthase (AHRD V1 **** Q93X16_SOLTU); contains Interpro domain(s) IPR001045 Spermine synthase	20.18	2	5	5	37	8.4577	11.7	3	3	9.29567	11.7	3	3	9.14029	11.7	3	3	7.94927	11.7	3	3	7.77436	11.7	3	3	12.6192	15.5	4	4	9.70885	12.57	3	3	8.15539	11.7	3	3	8.57895	11.7	3	3	4.77303	7.89	2	2	10.81	16.37	4
Solyc04g071690	Ribonuclease P protein subunit p25 (AHRD V1 *--- RPP25_HUMAN); contains Interpro domain(s) IPR002775 Alba, DNA/RNA-binding protein	20.17	1	2	2	2	3.05961	14.16	1	1									4.43865	6.01	1	1
Solyc10g080940	Tubulin beta chain (AHRD V1 ***- B9HNJ2_POPTR); contains Interpro domain(s) IPR002453 Beta tubulin	20.13	4	1	8	49	16.4862	7.96	3	5	14.53	10.4	4	5	17.4036	12.61	5	6	5.7577	5.31	2	2	7.20117	7.3	3	3	16.3034	10.18	4	6	17.6476	8.41	3	6	3.10009	2.65	1	1	13.3537	9.29	4	5	6.53868	5.75	2	2	14.1294	10.18	4
Solyc01g090700	Enoyl-CoA-hydratase (AHRD V1 ***- Q9SE41_AVIMR); contains Interpro domain(s) IPR001753 Crotonase, core	20.05	1	5	5	38	9.31024	11.14	3	3	15.0459	16.34	4	4	17.2223	16.58	4	5	13.6206	16.58	4	4	10.0948	12.87	3	3	3.59391	3.96	1	1	15.5716	16.58	4	5	2.71567	3.96	1	1	6.2573	7.67	2	2	15.0094	16.58	4	4	10.0713	12.87	3
Solyc03g121100	Acid phosphatase (AHRD V1 **-- O49855_SOYBN); contains Interpro domain(s) IPR010028 Acid phosphatase, plant	20	1	4	4	31	7.7332	7.84	1	2	15.0723	16.08	3	5	6.07456	12.55	2	2	8.11427	7.84	1	2	6.65004	12.55	2	2	16.1666	16.47	3	5	8.34337	7.84	1	2	8.36284	7.84	1	2	13.7632	15.29	3	4	4.26594	7.84	1	1	7.75644	7.84	1
Solyc12g010860	14-3-3 protein beta/alpha (AHRD V1 **-- 1433B_XENTR); contains Interpro domain(s) IPR000308 14-3-3 protein	19.92	1	2	5	24	4.41186	6.51	2	2					6.61326	9.58	3	3	4.5352	6.51	2	2					2.11914	3.83	1	1	9.1341	16.86	4	4	4.16782	5.75	2	2	4.1715	5.75	2	2	4.13851	2.68	1	2	6.74886	9.58	3
Solyc09g057650	40S ribosomal protein S8 (AHRD V1 ***- Q3HRZ6_SOLTU); contains Interpro domain(s) IPR001047 Ribosomal protein S8e	19.82	1	1	3	21	7.2298	13.51	2	2	10.3974	13.51	2	3	4.41513	6.76	1	1	4.60452	6.76	1	1					3.46544	6.76	1	1	11.3781	13.51	2	3	6.97437	13.51	2	2	3.76928	6.76	1	1	5.10559	13.51	2	2	9.93367	13.51	2
Solyc02g084920	Proteasome subunit beta type (AHRD V1 ***- C6SY64_SOYBN); contains Interpro domain(s) IPR001353 Proteasome, subunit alpha/beta	19.73	1	2	2	10	2.23127	8.07	1	1	2.83914	8.07	1	1	2.20771	8.07	1	1	7.09921	19.73	2	2					2.29298	11.66	1	1	6.81013	19.73	2	2													3.68288	8.07	1
Solyc08g079170	Stress-induced protein sti1-like protein (AHRD V1 **-- Q9STH1_ARATH); contains Interpro domain(s) IPR011990 Tetratricopeptide-like helical	19.69	1	11	11	41	6.34536	4.49	2	2	10.5236	7.94	4	4	9.6584	7.25	4	4	4.88805	3.8	2	2	8.35149	6.22	3	3	16.9377	11.23	6	6	5.31	4.49	2	2	8.36025	6.39	3	3	12.1388	8.64	4	4	13.7241	9.67	5	5	8.3205	5.87	3
Solyc01g090750	T-complex protein 1 subunit alpha (AHRD V1 ***- B9SF60_RICCO); contains Interpro domain(s) IPR012715 T-complex protein 1, alpha subunit	19.63	1	7	7	38	7.84966	7.16	2	3	13.6964	5.87	2	4	15.927	7.71	3	5	2.21257	2.02	1	1	11.3841	5.87	2	3	14.4838	10.83	4	5	5.88707	3.85	1	2	12.5705	7.71	3	4	11.7152	5.87	2	3	8.02105	3.85	1	2	7.89084	3.85	1
Solyc07g042220	Beta-galactosidase (AHRD V1 **** B9RR68_RICCO); contains Interpro domain(s) IPR001944 Glycoside hydrolase, family 35	19.56	1	10	10	59	12.9481	8.31	4	4	13.692	8.31	4	4	18.5268	9.66	5	6	11.2998	5.62	4	4	15.168	8.92	5	5	33.2025	19.56	10	11	19.004	13.33	6	6	2.80676	1.34	1	1	15.2403	7.82	5	5	12.189	8.19	4	4	8.7059	4.16	3
Solyc04g076790	Serine hydroxymethyltransferase (AHRD V1 **** B9SMX7_RICCO); contains Interpro domain(s) IPR001085 Serine hydroxymethyltransferase	19.34	2	8	8	30	6.03519	4.45	2	2	11.19	9.86	4	4	14.1953	12.57	5	5	7.97283	7.93	3	3	2.08372	2.13	1	1	3.02973	2.13	1	1	5.44269	5.42	2	2	10.6596	9.28	4	4	10.4863	9.86	4	4	6.0498	6	2	2	2.01907	1.93	1
Solyc07g044840	2 3-bisphosphoglycerate-independent phosphoglycerate mutase (AHRD V1 **** B9S1V6_RICCO); contains Interpro domain(s) IPR005995 Phosphoglycerate mutase, 2,3-bisphosphoglycerate-independent	19.32	1	7	7	46	15.7324	16.1	5	5	7.89095	5.19	3	3	10.448	7.33	4	4	14.1955	13.95	5	5	8.62103	10.38	3	3	5.20156	3.4	2	2	13.5305	13.95	5	5	8.02209	5.55	3	3	13.7852	10.55	5	5	6.52588	9.12	2	2	16.6995	12.52	4
Solyc11g013440	Eukaryotic translation initiation factor 3 subunit 5 (AHRD V1 ***- B4FRD9_MAIZE); contains Interpro domain(s) IPR000555 Mov34/MPN/PAD-1	19.3	2	6	6	32	6.87987	6.67	2	3	5.55655	6.67	2	2	8.71767	10.53	3	3	7.06996	9.12	3	3	4.7726	6.67	2	2	13.6348	12.98	5	5	4.86472	8.77	2	2	4.75439	6.67	2	2	7.63102	10.53	3	3	9.4936	12.98	3	3	10.4723	15.44	4
Solyc12g088900	Unknown Protein (AHRD V1)	19.23	1	1	3	5	2.98579	6.84	1	1	6.39624	12.39	2	2																					3.22966	7.26	1	1	3.05727	7.26	1	1
Solyc04g081570	Chaperone protein htpG (AHRD V1 **-- HTPG_MYCA1); contains Interpro domain(s) IPR015566 Molecular chaperone, heat shock protein, endoplasmin	19.21	1	11	13	79	11.7613	6.03	4	4	23.5779	11.33	7	8	29.7202	14.29	10	10	16.3961	10.71	6	6	13.767	7.27	5	5	35.4498	17.36	12	12	20.3279	11.08	6	7	11.9055	5.67	4	4	19.7488	10.96	7	7	16.1839	7.76	4	5	24.0529	14.29	8
Solyc06g060290	Protein disulfide isomerase (AHRD V1 **** B1Q2X4_SOYBN); contains Interpro domain(s) IPR005792 Protein disulphide isomerase	19.18	1	6	7	27	4.22675	5.94	2	2	7.89875	7.99	3	3	4.59301	5.94	2	2	3.29782	3.65	1	1	3.43481	3.65	1	1	9.0348	12.79	4	4	6.94041	7.31	2	2	10.4279	9.36	3	4	9.062	11.87	4	4	6.40618	7.31	2	2	2.34448	3.65	1
Solyc05g055760	Isopentenyl-diphosphate delta-isomerase (AHRD V1 **** Q84RZ8_9GENT); contains Interpro domain(s) IPR011876 Isopentenyl-diphosphate delta-isomerase, type 1	19.15	1	3	4	18	9.34228	15.32	3	3	2.00119	3.83	1	1	6.26478	15.32	2	2	8.0651	19.15	3	3													6.65146	15.32	2	2	5.78826	13.62	2	2					9.56638	19.15	3
Solyc06g019170	Gamma-glutamyl phosphate reductase (AHRD V1 ***- D3TQ43_GLOMM); contains Interpro domain(s) IPR005766 Delta l-pyrroline-5-carboxylate synthetase	19.11	2	12	12	88	26.4906	10.46	7	9	25.4657	12.55	8	9	27.5017	13.67	9	10	16.3294	8.09	5	6	22.2815	13.53	8	8	14.0785	8.37	5	5	18.4279	7.95	4	6	21.8782	9.48	6	8	17.3583	7.81	5	6	9.7209	4.18	2	3	23.845	12.41	7
Solyc11g022590	Kunitz trypsin inhibitor 4 (Fragment) (AHRD V1 **** C1J5E0_POPBA); contains Interpro domain(s) IPR002160 Proteinase inhibitor I3, Kunitz legume	19.11	1	3	3	9					7.0535	12.89	2	2	3.25298	6.67	1	1	3.74971	6.67	1	1	4.25055	6.67	1	1	7.019	12.89	2	2	3.52774	6.67	1	1													2.27044	6.67	1
Solyc01g098000	Elongation factor-like protein (AHRD V1 ***- Q3HVL1_SOLTU); contains Interpro domain(s) IPR014038 Translation elongation factor EF1B, beta and delta chains, guanine nucleotide exchange	19.09	1	3	5	44	5.91461	7.05	1	2	13.7513	13.28	3	5	16.925	19.09	5	6	9.88772	9.96	2	5	2.43311	7.05	1	1	11.3406	10.79	2	4	15.1405	16.18	3	5	8.95487	9.96	2	3	8.55072	10.37	2	3	11.7318	9.96	2	4	4.37208	9.96	2
Solyc01g007320	ATP synthase subunit beta chloroplastic (AHRD V1 ***- Q8MBF8_9SOLA); contains Interpro domain(s) IPR005722 ATPase, F1 complex, beta subunit	19.05	1	7	8	22	2.38552	1.81	1	1	5.94713	4.11	2	2	6.50037	4.11	2	2	2.07892	1.81	1	1	2.32416	1.81	1	1	25.5361	19.05	8	9					2.59325	1.81	1	1	3.11837	1.81	1	1					2.28716	1.81	1
Solyc02g085050	Inorganic pyrophosphatase-like protein (AHRD V1 **** Q8LA73_ARATH); contains Interpro domain(s) IPR008162 Inorganic pyrophosphatase	19.03	1	3	3	4																					12.9276	19.03	3	4
Solyc01g097660	Pectinesterase inhibitor (AHRD V1 -**- PMEI_ACTDE); contains Interpro domain(s) IPR006501 Pectinesterase inhibitor	19.02	1	2	2	3					3.61059	11.41	1	1													8.67613	19.02	2	2
Solyc02g082830	Phosphoserine aminotransferase (AHRD V1 **** B9H657_POPTR); contains Interpro domain(s) IPR003248 Phosphoserine aminotransferase	18.98	1	6	6	38	15.9615	12.5	4	5	6.64637	5.32	2	2	14.0676	12.5	4	4	15.4266	16.67	5	5	8.82483	9.72	3	3					14.4886	12.5	4	5	6.05721	5.32	2	2	9.49576	9.26	3	3	10.8406	11.34	3	3	12.7016	12.5	4
Solyc06g074670	Bifunctional polymyxin resistance arnA protein (AHRD V1 ***- B6TQB1_MAIZE); contains Interpro domain(s) IPR001509 NAD-dependent epimerase/dehydratase	18.91	3	5	5	31	6.46471	4.15	1	2	7.65265	8.55	2	3	9.32571	8.55	2	3	5.8078	8.29	2	2	3.7969	4.15	1	1	16.9887	14.51	4	6	11.3135	8.55	2	3	4.72008	6.74	2	2	12.0368	10.88	3	4	2.94523	4.15	1	1	5.96286	8.55	2
Solyc03g097790	V-type proton ATPase subunit C (AHRD V1 **** VATC_ARATH); contains Interpro domain(s) IPR004907 ATPase, V1 complex, subunit C	18.81	1	5	5	21	9.98219	12.21	3	3	6.34375	8.25	2	2	5.80335	8.25	2	2	6.73038	9.24	2	2	5.6457	7.92	2	2	4.06726	5.28	1	1	6.86693	8.25	2	2	5.6532	8.25	2	2	4.07865	5.28	1	1	7.09394	9.24	2	2	3.49758	5.28	1
Solyc05g053300	Dihydrolipoyl dehydrogenase (AHRD V1 ***- Q8GT30_SOLLC); contains Interpro domain(s) IPR012999 Pyridine nucleotide-disulphide oxidoreductase, class I, active site IPR006258 Dihydrolipoamide dehydrogenase	18.8	1	5	7	48	10.7654	11.6	4	4	11.0038	10.6	4	4	15.2808	13.6	5	5	16.6151	16.6	6	6					16.7914	16.8	6	6	9.45682	8.4	3	3	11.7504	11.2	4	4	10.8735	10.6	4	4	15.605	13.6	5	5	13.2818	11.6	4
Solyc03g114860	Alpha-1 4-glucan-protein synthase (AHRD V1 **-* B9RLK7_RICCO); contains Interpro domain(s) IPR004901 Alpha-1,4-glucan-protein synthase, UDP-forming	18.8	1	1	5	40	15.9253	10.54	2	5	7.87088	7.69	2	3	6.58892	4.84	1	2	18.3255	13.39	3	6	7.9005	7.69	2	3	8.4179	11.11	3	3	6.02233	4.84	1	2	5.15907	6.84	2	2	8.01497	7.69	2	3	10.2047	10.54	2	3	13.4791	15.38	4
Solyc05g052070	Ras-related protein Rab-1A (AHRD V1 ***- B9EN43_SALSA); contains Interpro domain(s) IPR002078 RNA polymerase sigma factor 54, interaction	18.72	5	1	3	26	7.23417	18.72	3	3	7.33183	10.84	2	3	7.6956	13.3	2	3	7.62541	13.3	2	3	4.42528	13.3	2	2	2.27805	5.42	1	1	2.11094	7.88	1	1	6.87559	18.72	3	3	4.86977	10.84	2	2	4.43205	10.84	2	2	2.54739	5.42	1
Solyc10g081660	Sucrose phosphate phosphatase (AHRD V1 ***- Q5J3N8_ACTCH); contains Interpro domain(s) IPR012847 Sucrose phosphatase, plant and cyanobacteria IPR006380 Sucrose-6F-phosphate phosphohydrolase, plant and cyanobacteria	18.59	2	6	6	23	11.71	10.12	3	4	2.97879	2.59	1	1	15.5315	15.76	5	6	5.20464	7.29	2	2									7.12312	9.18	2	2	2.22157	2.82	1	1	5.30943	4.94	2	2	6.94785	4.24	1	2	6.80451	7.76	2
Solyc12g099440	Fatty acid oxidation complex subunit alpha (AHRD V1 ***- FADJ_ECOHS); contains Interpro domain(s) IPR006176 3-hydroxyacyl-CoA dehydrogenase, NAD binding	18.57	1	9	9	28	6.588	3.99	2	2	6.41752	3.85	2	2	10.5331	8.25	4	4	9.60915	7.29	3	3	5.12691	3.44	2	2	8.50974	5.91	3	3	12.3286	11.97	4	4	2.62394	1.79	1	1	7.72752	2.2	1	2	3.72667	2.2	1	1	6.36968	5.36	2
Solyc08g078390	Acyl-coenzyme A oxidase (AHRD V1 **** D7MCB8_ARALY); contains Interpro domain(s) IPR012258 Acyl-CoA oxidase	18.52	2	10	10	40	12.154	8.43	4	4	6.38069	3.77	3	3	13.5497	8.28	5	5	14.4766	7.23	4	5	11.5875	9.04	4	4	2.35124	1.81	1	1	7.88156	5.42	3	3	11.888	5.57	4	5	7.45746	2.86	2	3	2.75178	1.51	1	1	11.9219	8.43	4
Solyc02g021400	40S ribosomal protein S28 (AHRD V1 ***- B6T1V2_MAIZE); contains Interpro domain(s) IPR000289 Ribosomal protein S28e	18.46	1	1	1	3																																					2.14194	18.46	1	1	2.82673	18.46	1
Solyc03g093360	Wound/stress protein (AHRD V1 **-- Q672Q3_SOLLC); contains Interpro domain(s) IPR001024 Lipoxygenase, LH2	18.44	1	3	3	30	8.27964	18.44	3	3	8.73178	18.44	3	3	8.91099	18.44	3	3	8.46638	18.44	3	3	2.20434	5.03	1	1	4.46307	11.17	2	2	8.3881	18.44	3	3	5.92717	13.41	2	2	5.34655	11.17	2	2	6.00758	13.41	2	2	8.91568	18.44	3
Solyc05g012270	Argininosuccinate synthase (AHRD V1 **** B9S599_RICCO); contains Interpro domain(s) IPR001518 Argininosuccinate synthase	18.42	1	5	5	19	2.77313	1.82	1	1	3.11409	1.82	1	1	2.62281	1.82	1	1	6.34843	6.88	2	2	2.39613	1.82	1	1	5.64501	5.26	2	2	12.8301	13.97	4	4					2.78774	1.82	1	1	5.85585	6.88	2	2	4.72715	5.26	2
Solyc04g082640	Unknown Protein (AHRD V1)	18.34	1	3	3	10	4.18592	11.83	1	1	3.72512	9.47	1	1	8.85982	18.34	3	3	2.47294	9.47	1	1									4.43368	9.47	1	1	3.65974	11.83	1	1					4.44589	9.47	1	1	4.23263	11.83	1
Solyc09g005720	60S ribosomal protein L23a (AHRD V1 ***- B6TN30_MAIZE); contains Interpro domain(s) IPR001014 Ribosomal protein L23/L25, conserved site	18.3	3	3	3	12	5.41105	13.73	2	2	4.86407	13.07	2	2	4.83154	13.73	2	2					2.34827	8.5	1	1					2.16456	8.5	1	1	3.11656	8.5	1	1	2.68826	8.5	1	1					2.65254	8.5	1
Solyc06g035520	Acetyl esterase (AHRD V1 *--- AES_SALSV); contains Interpro domain(s) IPR013094 Alpha/beta hydrolase fold-3	18.1	1	4	4	21	4.00026	4.91	1	1	2.94573	4.91	1	1	6.68834	10.74	2	2	7.5365	10.74	2	2	3.87836	5.83	1	1					11.6939	10.74	2	3	10.7388	8.9	2	3	7.69584	4.91	1	2	3.97302	4.91	1	1	12.1165	12.27	3
Solyc03g063110	Stearoyl-acyl carrier protein desaturase (AHRD V1 **** B7TZ44_SPIOL); contains Interpro domain(s) IPR005067 Fatty acid desaturase, type 2	18.07	2	2	5	47	21.0761	18.07	5	7	14.2351	13.74	4	5	15.0115	14.25	4	5	8.83954	11.45	3	3	11.6326	13.74	4	4	5.91906	6.36	2	2	8.99965	10.94	3	3	7.69471	10.18	3	3	8.60727	9.92	3	3	12.099	10.94	3	4	13.5726	18.07	5
Solyc01g097870	40S ribosomal protein S24 (AHRD V1 ***- C6TAW2_SOYBN); contains Interpro domain(s) IPR001976 Ribosomal protein S24e	18.05	1	1	2	18	6.50149	11.28	1	2	5.51669	18.05	2	2	5.70128	18.05	2	2	7.45347	11.28	1	2	5.19213	18.05	2	2	3.14915	11.28	1	1	3.42709	11.28	1	1	3.53471	11.28	1	1	2.41095	11.28	1	1	3.23486	11.28	1	1	3.74113	11.28	1
Solyc03g058920	Porin/voltage-dependent anion-selective channel protein (AHRD V1 **** A9P802_POPTR); contains Interpro domain(s) IPR001925 Porin, eukaryotic type	18.05	1	3	4	40	16.8509	18.05	4	5	15.6841	18.05	4	5	14.3175	18.05	4	5	7.75555	8.28	2	2	9.26102	11.83	3	3	10.5823	14.5	3	3	4.11681	8.28	2	2	9.70889	14.5	3	3	10.0673	11.83	3	3	10.3126	14.5	3	3	6.96073	8.28	2
Solyc10g086190	Adenosine kinase (AHRD V1 ***- D2D2Z6_GOSHI); contains Interpro domain(s) IPR001805 Adenosine kinase	17.99	1	2	5	41	13.4732	15.04	4	4	15.3144	14.45	3	6	6.77584	10.03	2	2	9.3958	14.45	3	3	5.52068	10.03	2	2	2.4665	4.72	1	1	13.4928	14.45	3	4	11.0279	12.09	3	4	7.11066	10.03	2	3	19.2949	15.04	4	6	7.76735	4.72	1
Solyc11g010190	Prohibitin (AHRD V1 ***- O04361_TOBAC); contains Interpro domain(s) IPR000163 Prohibitin	17.92	1	1	4	11	5.3116	11.47	2	2	3.51748	5.38	1	1	2.06414	3.23	1	1									5.08984	8.6	2	2									2.08798	6.09	1	1	2.92599	5.38	1	1	2.79001	5.38	1
Solyc11g012110	60S ribosomal protein L6 (AHRD V1 ***- B9RHH3_RICCO); contains Interpro domain(s) IPR000915 Ribosomal protein L6E	17.9	1	2	3	10									2.79308	5.24	1	1	6.74313	11.35	2	2	2.63666	5.24	1	1	9.5474	17.9	3	3	2.46855	5.24	1	1	3.10351	5.24	1	1					3.15064	5.24	1	1
Solyc01g079820	Redoxin domain protein (AHRD V1 **-- A1WHD5_VEREI); contains Interpro domain(s) IPR013740 Redoxin	17.89	1	4	4	18	4.97359	12.11	2	2	6.36277	12.11	2	2	9.13696	12.11	3	3	2.15361	6.32	1	1	5.06337	12.11	2	2	3.0529	6.32	1	1					4.89943	12.11	2	2	5.79191	12.11	2	2					3.42407	6.32	1
Solyc04g078380	MFP1 attachment factor 1 (AHRD V1 **-- Q9M7N4_SOYBN)	17.76	1	2	2	8	2.31335	8.55	1	1	2.21674	9.21	1	1									2.50402	9.21	1	1					2.0379	9.21	1	1	2.32854	9.21	1	1					2.07612	9.21	1	1	2.26809	9.21	1
Solyc06g072580	Pyruvate dehydrogenase E1 component subunit beta (AHRD V1 **-* B6T6H3_MAIZE); contains Interpro domain(s) IPR005475 Transketolase, central region	17.71	1	1	5	54	12.2087	14.71	4	4	19.0155	14.71	4	6	17.2803	17.71	5	6	14.5618	14.71	4	5	5.12689	7.36	2	2	8.61156	10.35	3	3	14.8461	14.71	4	6	12.7969	14.71	4	5	16.9112	14.71	4	6	8.6132	7.36	2	3	10.2069	10.35	3
Solyc02g068130	Mitochondrial import receptor subunit TOM20 (AHRD V1 ***- B3TM32_ELAGV); contains Interpro domain(s) IPR010547 Plant specific mitochondrial import receptor subunit TOM20	17.65	1	2	2	11	2.16165	8.82	1	1	2.34076	8.82	1	1	2.42406	8.82	1	1									2.57332	8.82	1	1	4.5768	8.82	1	1	3.54961	8.82	1	1	2.90153	8.82	1	1	3.57515	8.82	1	1	5.86387	17.65	2
Solyc07g065170	40S ribosomal protein S8 (AHRD V1 ***- B4FGG1_MAIZE); contains Interpro domain(s) IPR001047 Ribosomal protein S8e	17.65	1	1	3	24	5.02607	10.86	2	2	12.8954	17.65	3	4	6.12761	10.86	2	2					2.05456	4.07	1	1	2.0809	4.07	1	1	13.8353	17.65	3	4	4.75292	10.86	2	2	5.85129	10.86	2	2	4.28726	10.86	2	2	5.49864	6.79	1
Solyc03g111200	Adenylate kinase (AHRD V1 ***- D7MQ61_ARALY); contains Interpro domain(s) IPR006259 Adenylate kinase, subfamily	17.62	2	3	3	24	8.7361	17.62	3	3	4.8881	9.43	2	2	10.1643	17.62	3	3	6.52097	9.43	2	2	5.99535	11.89	2	2	5.43951	9.43	2	2	3.11523	5.74	1	1	7.96981	9.43	2	3	2.85758	5.74	1	1	2.54337	5.74	1	1	5.36966	9.43	2
Solyc06g084310	Small nuclear ribonucleoprotein Sm D1 (AHRD V1 ***- B6TXH2_MAIZE); contains Interpro domain(s) IPR006649 Like-Sm ribonucleoprotein, eukaryotic and archaea-type, core	17.54	1	1	1	7					8.44121	17.54	1	2													3.44609	17.54	1	1	3.80157	17.54	1	1					4.10894	17.54	1	1
Solyc04g051200	Alpha-1 4-glucan-protein synthase (AHRD V1 **-- B9RFU2_RICCO); contains Interpro domain(s) IPR004901 Alpha-1,4-glucan-protein synthase, UDP-forming	17.53	1	5	5	21	7.17031	10.34	3	3	4.51925	6.61	2	2	8.29104	10.06	3	3	5.15634	7.18	2	2	2.03831	3.16	1	1	2.48288	3.16	1	1	2.48844	3.74	1	1	12.5174	14.37	4	5									5.85765	7.18	2
Solyc07g053280	Ketol-acid reductoisomerase (AHRD V1 ***- D6QSY0_CATRO); contains Interpro domain(s) IPR016206 Ketol-acid reductoisomerase, plant	17.51	1	5	7	29	3.92594	3.54	1	1	10.8076	8.25	3	3	12.5024	9.43	4	4	9.95246	7.91	3	3					22.4801	13.97	6	7	8.79727	7.07	3	3	2.54038	2.02	1	1	6.4394	4.71	2	2	3.25743	2.69	1	1	8.63954	5.89	3
Solyc06g066440	Hexokinase (AHRD V1 ***- Q9FR27_SOLLC); contains Interpro domain(s) IPR001312 Hexokinase	17.44	1	5	5	24	14.7199	11.32	3	4	3.50948	2.97	1	1	7.79776	6.31	2	2	10.699	8.35	3	3									7.89968	6.31	2	2	7.28052	6.31	2	2	3.22748	2.97	1	1	16.0442	15.4	4	4	15.1372	10.39	3
Solyc08g066360	Malic enzyme (AHRD V1 ***- B9RKI6_RICCO); contains Interpro domain(s) IPR012302 Malic enzyme, NAD-binding	17.43	2	5	7	52	16.8227	11.68	5	6	11.7953	6.43	3	4	11.0449	8.63	4	4	22.7087	17.43	7	8	5.33912	3.38	2	2					22.4282	15.74	6	7	4.84342	4.91	2	2	11.0468	7.95	4	4	14.2877	9.98	4	5	20.929	13.37	6
Solyc03g120090	Pyridoxal biosynthesis lyase pdxS (AHRD V1 ***- Q2RMJ0_MOOTA); contains Interpro domain(s) IPR001852 Vitamin B6 biosynthesis protein	17.38	1	3	4	9													2.18898	3.93	1	1	4.54862	6.56	2	2	12.6728	14.75	3	4
Solyc12g095960	Insulin-like growth factor 2 mRNA-binding protein 2 (AHRD V1 *-** IF2B2_PONAB); contains Interpro domain(s) IPR018111 K Homology, type 1, subgroup	17.36	1	3	3	17	3.17515	5.21	1	1	10.4464	17.36	3	3	6.37566	12.85	2	2									9.50861	17.36	3	3	7.69964	12.85	2	2	2.83586	5.21	1	1					3.11323	5.21	1	1	2.88555	5.21	1
Solyc06g083620	26S protease regulatory subunit 4 (AHRD V1 ***- B6T2S0_MAIZE); contains Interpro domain(s) IPR005937 26S proteasome subunit P45	17.34	1	5	5	14	9.9039	4.5	1	2	10.0419	12.61	3	3									2.69441	4.73	1	1	4.96074	4.73	2	2					4.20057	4.5	1	1					4.78998	8.11	2	2	7.13803	9.23	2
Solyc09g008800	60S ribosomal protein L24 (AHRD V1 ***- B3TM46_ELAGV); contains Interpro domain(s) IPR000988 Ribosomal protein L24e	17.28	3	3	3	6					3.17058	7.41	1	1	6.02551	12.35	2	2					2.11025	4.94	1	1																					3.41714	7.41	1
Solyc06g075270	Convicilin (Fragment) (AHRD V1 **-- B0BCK6_9FABA); contains Interpro domain(s) IPR011051 Cupin, RmlC-type	17.21	4	5	8	77	34.3638	17.21	8	12	22.446	15.03	6	8	26.0914	15.47	7	9	23.5836	13.51	6	8	15.2072	9.8	4	5					19.5861	12.85	5	7	19.4512	13.07	6	7	15.3134	9.8	5	5	8.99037	8.28	3	3	23.673	13.51	6
Solyc05g052150	ATP synthase subunit delta&apos;, mitochondrial (AHRD V1 ***- ATP4_IPOBA)	17.2	1	1	1	5													2.28661	17.2	1	1	2.06779	17.2	1	1	2.11256	17.2	1	1	2.27416	17.2	1	1									2.3022	17.2	1	1
Solyc09g082320	Proteasome subunit beta type (AHRD V1 ***- B9RTN1_RICCO); contains Interpro domain(s) IPR001353 Proteasome, subunit alpha/beta	17.16	1	3	3	3																					4.10318	11.76	2	2
Solyc03g117630	heat shock protein (AHRD V1 ***- B2D2G5_CAPSN); contains Interpro domain(s) IPR013126 Heat shock protein 70	17.13	3	1	10	68	13.3416	9.02	4	4	14.0724	9.02	4	4	19.9039	11.01	5	6	17.7909	9.17	5	5	25.7344	13.46	7	9	26.2329	12.84	7	8	11.2107	6.57	3	3	13.5988	8.72	4	4	19.4733	12.08	6	6	15.1418	9.02	4	5	19.0326	11.01	5
Solyc03g120750	Ras-related protein Rab-7 (AHRD V1 ***- C1BJT6_OSMMO); contains Interpro domain(s) IPR003579 Ras small GTPase, Rab type	17.07	1	1	3	5	2.06284	5.37	1	1					2.12383	5.37	1	1	2.35568	6.83	1	1					2.22987	4.88	1	1									2.14041	5.37	1	1
Solyc10g007700	Ras-related protein Rab-2-A (AHRD V1 ***- B6T1U8_MAIZE); contains Interpro domain(s) IPR003579 Ras small GTPase, Rab type	17.06	4	3	3	10	4.66007	10.9	2	2	2.65027	6.16	1	1	4.88276	11.85	2	2													2.30787	5.69	1	1	2.395	6.16	1	1					4.8043	11.85	2	2	2.13643	5.69	1
Solyc06g060340	Chloroplast photosystem II-associated protein (AHRD V1 ***- A8HPM2_CHLRE); contains Interpro domain(s) IPR001344 Chlorophyll A-B binding protein	17.03	1	3	3	3																					9.1592	17.03	3	3
Solyc01g109520	Ras-related protein Rab-7 (AHRD V1 ***- C1BJT6_OSMMO); contains Interpro domain(s) IPR002078 RNA polymerase sigma factor 54, interaction	16.99	1	1	3	5	2.06284	5.34	1	1					2.12383	5.34	1	1									5.96932	11.65	2	2									2.14041	5.34	1	1
Solyc08g075700	60S ribosomal protein L13 (AHRD V1 ***- Q3HRY7_SOLTU); contains Interpro domain(s) IPR001380 Ribosomal protein L13e	16.99	1	1	2	29	11.2002	16.99	2	3	7.12998	16.99	2	2	12.5397	16.99	2	3	3.06606	5.34	1	1	6.99372	16.99	2	2	6.30277	16.99	2	2	8.02915	16.99	2	2	10.7375	16.99	2	3	10.0836	16.99	2	3	7.47223	16.99	2	2	12.1215	16.99	2
Solyc12g096150	60S ribosomal protein L13 (AHRD V1 ***- Q3HRY7_SOLTU); contains Interpro domain(s) IPR001380 Ribosomal protein L13e	16.99	1	1	2	22	2.69088	5.34	1	1	11.0551	16.99	2	3	7.89953	16.99	2	2	7.53229	16.99	2	2	7.45964	16.99	2	2	2.85042	5.34	1	1	7.71453	16.99	2	2	2.44242	5.34	1	1	6.68801	16.99	2	2	7.88714	16.99	2	2	6.876	16.99	2
Solyc07g053460	Cathepsin B-like cysteine proteinase (AHRD V1 **-* CYSP_SCHMA); contains Interpro domain(s) IPR013128 Peptidase C1A, papain	16.96	1	4	4	11																					22.655	16.96	4	7									5.81877	7.31	2	2
Solyc00g047200	Cytochrome b (AHRD V1 ***- Q95871_TOBAC); contains Interpro domain(s) IPR016175 Cytochrome b/b6	16.88	1	1	1	2																	2.03604	16.88	1	1																	2.02837	16.88	1	1
Solyc12g088720	Polyadenylate-binding protein 2 (AHRD V1 ***- B6U4M0_MAIZE); contains Interpro domain(s) IPR006515 Polyadenylate binding protein, human types 1, 2, 3, 4	16.82	1	9	9	51	9.93461	7.06	3	3	10.4888	7.06	3	3	12.6837	9.01	4	4	18.1586	11.86	6	6	15.7246	10.36	5	5	6.49411	4.8	2	2	13.1811	8.41	4	4	16.7825	10.51	5	6	17.0023	9.91	5	6	9.50826	7.06	3	3	15.0989	8.41	4
Solyc10g005820	Farnesyl pyrophosphate synthase (AHRD V1 ***- O65004_SOLLC); contains Interpro domain(s) IPR008949 Terpenoid synthase	16.81	1	1	2	7	2.05684	7.56	1	1	2.71169	9.24	1	1	2.2527	7.56	1	1	2.12863	7.56	1	1	2.053	7.56	1	1					2.07953	7.56	1	1					2.15022	7.56	1	1
Solyc11g069690	Protein disulfide isomerase (AHRD V1 ***- Q5EUD4_MAIZE); contains Interpro domain(s) IPR013766 Thioredoxin domain	16.8	1	2	2	3	2.28356	8.8	1	1	4.30023	16.8	2	2
Solyc03g121330	60S ribosomal protein L28 (AHRD V1 ***- B3TLS3_ELAGV); contains Interpro domain(s) IPR002672 Ribosomal protein L28e	16.78	1	2	2	4	4.98826	16.78	2	2	2.42518	9.09	1	1																									2.03371	9.09	1	1
Solyc05g053810	Serine hydroxymethyltransferase (AHRD V1 **** D2D306_GOSHI); contains Interpro domain(s) IPR001085 Serine hydroxymethyltransferase	16.77	1	4	6	34	14.5218	12.1	4	5	7.40765	6.79	2	2	9.46421	9.13	3	3	12.2016	9.13	3	4	7.79907	6.79	2	2	6.84852	6.79	2	2	4.9896	3.4	1	1	14.9024	9.13	3	4	10.5956	6.79	2	3	5.32808	3.4	1	1	16.6117	11.46	4
Solyc09g007250	60S ribosomal protein L4/L1 (AHRD V1 ***- D7L8A9_ARALY); contains Interpro domain(s) IPR002136 Ribosomal protein L4/L1e	16.75	1	4	5	63	19.1977	11.82	4	6	18.7261	13.05	4	7	22.333	16.75	5	8	13.8033	11.82	4	5	7.17853	4.19	2	3	10.1691	8.13	3	4	18.5366	16.75	5	6	13.9093	13.05	4	5	11.3608	8.13	3	4	13.8616	11.08	3	4	18.8013	13.05	4
Solyc03g118040	Calcium-binding protein Calnexin (AHRD V1 **-* Q9BLH3_HALRO); contains Interpro domain(s) IPR018124 Calreticulin/calnexin, conserved site IPR001580 Calreticulin/calnexin	16.73	1	5	6	19	4.23373	2.79	2	2	5.46443	4.09	2	2	2.15922	1.49	1	1	2.40563	1.49	1	1	2.14598	1.49	1	1	8.50176	5.39	3	3	14.4997	14.5	5	5	2.30129	1.49	1	1									4.24372	2.79	2
Solyc06g069860	60S ribosomal protein L34 (AHRD V1 ***- B6UH15_MAIZE); contains Interpro domain(s) IPR008195 Ribosomal protein L34e	16.67	3	2	2	4	2.23898	6.67	1	1	2.38366	6.67	1	1	2.25898	6.67	1	1
Solyc09g009360	NADH-quinone oxidoreductase subunit D (AHRD V1 ***- C4YU74_9RICK); contains Interpro domain(s) IPR001135 NADH-quinone oxidoreductase, subunit D	16.67	4	3	3	21	7.8817	12.78	2	3	8.20738	12.78	2	3	4.97797	12.78	2	2	2.32644	5.56	1	1	5.81056	12.78	2	2	4.76263	12.78	2	2	3.7234	7.22	1	1	3.21245	7.22	1	1	7.15584	16.67	3	3					5.39412	12.78	2
Solyc12g099260	ATP citrate lyase a-subunit (AHRD V1 **** Q93YH4_LUPAL); contains Interpro domain(s) IPR016141 Citrate synthase-like, core	16.61	1	4	7	24	7.44746	7.73	3	3	4.24799	4.77	2	2	10.8615	9.54	4	4	10.4206	8.22	3	3									3.43977	2.96	1	1	9.42932	7.24	3	3	6.04681	5.43	2	2	5.62899	5.59	2	2	7.50119	7.07	3
Solyc01g109620	NADH-quinone oxidoreductase subunit I (AHRD V1 **** D5BPB0_PUNMI); contains Interpro domain(s) IPR001450 4Fe-4S ferredoxin, iron-sulphur binding, subgroup	16.59	2	4	4	7	8.48505	14.85	3	3					4.41356	7.42	1	1					3.3159	7.42	1	1					6.17463	12.66	2	2
Solyc01g099900	Ribosomal protein L18 (AHRD V1 ***- C5X0Q5_SORBI); contains Interpro domain(s) IPR000039 Ribosomal protein L18e	16.58	2	3	3	10	2.60402	6.95	1	1	3.29232	6.95	1	1	2.12766	6.95	1	1	2.50814	5.88	1	1	4.99857	5.88	1	2	2.59714	5.88	1	1																	4.5535	10.7	2
Solyc05g056390	chaperonin (AHRD V1 ***- O24186_ORYSA); contains Interpro domain(s) IPR001476 Chaperonin Cpn10	16.49	2	1	1	7					2.0474	16.49	1	1									2.57074	16.49	1	1									2.59287	16.49	1	1	2.41808	16.49	1	1	2.6505	16.49	1	1	2.40938	16.49	1
Solyc02g093680	Succinate dehydrogenase iron-sulfur protein (AHRD V1 **** C0NQC7_AJECG); contains Interpro domain(s) IPR004489 Succinate dehydrogenase/fumarate reductase iron-sulphur protein	16.42	2	4	4	10	3.20245	6.93	1	1					3.05479	6.93	1	1													9.93496	9.49	2	3	2.12112	3.28	1	1	4.86569	8.39	2	2	5.57401	9.49	2	2
Solyc08g082430	Nucleoside diphosphate kinase (AHRD V1 ***- D5ILC3_SOLTU); contains Interpro domain(s) IPR001564 Nucleoside diphosphate kinase, core	16.39	1	1	4	36	7.63779	11.34	3	3	8.32581	11.34	3	3	10.2598	16.39	4	4	10.2116	16.39	4	4	7.76469	12.61	3	3	10.0453	16.39	4	4	8.22668	11.34	3	3	2.32368	3.78	1	1	7.82595	11.34	3	3	6.77565	12.61	3	3	5.05375	7.56	2
Solyc02g077740	OB-fold nucleic acid binding domain containing protein (AHRD V1 ***- B6SHT0_MAIZE); contains Interpro domain(s) IPR012340 Nucleic acid-binding, OB-fold	16.35	1	2	2	5	4.88228	16.35	2	2									2.27808	6.29	1	1					2.44942	6.29	1	1					2.76469	10.06	1	1
Solyc06g063130	Conserved protein (Fungal and plant) (AHRD V1 *--- D4AZ45_ARTBC); contains Interpro domain(s) IPR018786 Protein of unknown function DUF2343	16.3	1	4	4	16	2.6034	3.62	1	1	2.51214	3.62	1	1	6.95414	10.87	3	3					2.33797	3.62	1	1	2.51286	3.62	1	1	5.00405	7.25	2	2	2.07065	3.62	1	1	7.28177	10.87	3	3					2.40723	3.62	1
Solyc10g078550	Glutamate dehydrogenase (AHRD V1 **** Q8L6A0_TOBAC); contains Interpro domain(s) IPR014362 Glutamate dehydrogenase	16.3	1	2	6	23	5.09743	4.62	2	2	7.85614	7.54	3	3	7.68112	6.81	3	3	3.2748	2.43	1	1	7.50576	5.35	2	3	13.9528	14.11	5	5					2.49222	2.43	1	1	5.81088	5.35	2	2					2.92962	2.43	1
Solyc04g064760	Serine carboxypeptidase F13S12.6 (AHRD V1 **** B6U5K7_MAIZE); contains Interpro domain(s) IPR001563 Peptidase S10, serine carboxypeptidase	16.27	1	5	5	10					3.57567	3.21	1	1	2.48054	3.21	1	1									15.3361	16.27	5	5									5.78922	5.35	2	2
Solyc01g007500	Photosystem II CP47 chlorophyll apoprotein (AHRD V1 ***- D3WBA3_9BORA); contains Interpro domain(s) IPR017486 Photosystem II, PsbB	16.27	1	6	6	7																					17.6142	14.29	5	5									2.16559	1.99	1	1
Solyc12g010060	Eukaryotic translation initiation factor 5A (AHRD V1 ***- Q207T7_GYMCO); contains Interpro domain(s) IPR019769 Translation elongation factor, IF5A, hypusine site	16.25	2	2	3	9	5.56827	16.25	2	2					6.106	10	2	2									2.05613	6.25	1	1					5.36971	13.75	2	2	3.68096	7.5	1	1
Solyc01g096580	30S ribosomal protein S10 (AHRD V1 ***- RS10_CAMFF); contains Interpro domain(s) IPR005729 Ribosomal protein S10, eukaryotic/archaeal	16.24	2	2	2	16	5.06999	10.26	1	2	6.24364	10.26	1	2	3.33208	10.26	1	1	2.54546	10.26	1	1	3.08896	10.26	1	1	5.64727	16.24	2	2	4.82159	16.24	2	2	2.96429	10.26	1	1	5.14777	16.24	2	2					2.03834	10.26	1
Solyc07g047850	Chlorophyll a-b binding protein 4, chloroplastic (AHRD V1 **** CB24_SOLLC); contains Interpro domain(s) IPR001344 Chlorophyll A-B binding protein	16.23	3	3	4	23	2.20851	3.02	1	1	13.1144	16.23	3	4	2.74654	3.02	1	1	4.522	11.7	2	2	5.01302	11.7	2	2	18.2375	16.23	4	6									5.38249	7.55	2	2					2.37398	3.02	1
Solyc08g080190	Choline dehydrogenase (AHRD V1 ***- A8NUQ9_COPC7); contains Interpro domain(s) IPR012132 Glucose-methanol-choline oxidoreductase	16.17	1	6	6	32	4.34876	3.48	2	2	12.4912	8.35	4	4	8.99532	5.39	3	3	2.69448	1.91	1	1	6.10032	3.83	2	2	29.6695	16.17	6	10	2.45364	1.57	1	1	2.92168	1.91	1	1	11.5711	8.35	4	4					2.39051	1.57	1
Solyc05g054070	60S ribosomal protein L6 (AHRD V1 ***- B9RHH3_RICCO); contains Interpro domain(s) IPR000915 Ribosomal protein L6E	16.16	2	2	3	10					2.34633	4.37	1	1	2.79308	5.24	1	1	3.83271	5.24	1	1	2.63666	5.24	1	1	5.24525	11.79	2	2	2.46855	5.24	1	1	5.40831	9.61	2	2					3.15064	5.24	1	1
Solyc11g068430	Ferredoxin (AHRD V1 ***- Q9AUE1_IMPBA); contains Interpro domain(s) IPR010241 Ferredoxin [2Fe-2S], plant	16.13	1	1	1	2					4.40415	16.13	1	1	3.39914	16.13	1	1
Solyc08g076340	40S ribosomal protein S30-like (AHRD V1 ***- Q6K853_ORYSJ); contains Interpro domain(s) IPR006846 Ribosomal protein S30	16.13	1	1	1	1
Solyc10g084350	60S ribosomal protein L4-B (L1) (AHRD V1 ***- Q8LA93_ARATH); contains Interpro domain(s) IPR002136 Ribosomal protein L4/L1e	16.02	1	2	3	47	12.9048	16.02	3	4	16.7418	16.02	3	5	11.7681	16.02	3	4	7.00974	12.14	2	2	7.21839	8.25	2	3	11.701	16.02	3	4	10.8109	16.02	3	4	13.7226	16.02	3	5	11.1565	16.02	3	4	14.1084	16.02	3	4	10.2334	16.02	3
Solyc01g105060	(3R)-hydroxymyristoyl- (AHRD V1 ***- Q9LX13_ARATH); contains Interpro domain(s) IPR010084 Beta-hydroxyacyl-(acyl-carrier-protein) dehydratase FabZ	16	1	3	3	56	14.8007	16	3	5	15.1373	16	3	5	15.0916	16	3	5	16.3026	16	3	5	15.5165	16	3	5	14.8695	16	3	5	16.1347	16	3	5	13.0331	12.44	2	4	12.8654	16	3	4	9.06262	6.22	1	3	16.1192	16	3
Solyc10g079880	Eukaryotic translation initiation factor 3 subunit 6 (AHRD V1 ***- B6TRV3_MAIZE); contains Interpro domain(s) IPR016650 Translation initiation factor 3, subunit 6, eukaryotic	15.98	1	4	4	15	6.43886	8.9	2	2	3.22186	5.25	1	1	6.91885	8.22	2	2	5.44461	6.16	2	2					3.16917	3.65	1	1	11.7398	8.9	2	3	2.48352	3.65	1	1	2.95678	3.65	1	1
Solyc05g017760	Acetyl-CoA C-acetyltransferase (AHRD V1 **** D9U856_9LAMI); contains Interpro domain(s) IPR002155 Thiolase	15.97	1	3	4	20	9.41577	13.51	3	3	2.72339	2.46	1	1	8.88429	9.34	3	3	9.09289	9.09	2	3	5.05686	4.42	2	2	3.14598	2.46	1	1	6.13366	9.09	2	2	3.10951	2.46	1	1									7.21438	7.37	2
Solyc03g118910	T-complex protein 1 subunit delta (AHRD V1 ***- B9S339_RICCO); contains Interpro domain(s) IPR012717 T-complex protein 1, delta subunit	15.96	1	6	6	24	3.67588	2.78	1	1	10.3651	6.49	3	3	15.324	12.8	4	4	7.09051	5.01	2	2					7.30436	5.01	2	2	10.1793	10.39	3	3	4.2289	2.78	1	1	6.77886	4.27	2	2	3.46535	2.78	1	1	7.81198	5.01	2
Solyc10g081370	Small nuclear ribonucleoprotein F (AHRD V1 **-- B6TPP2_MAIZE); contains Interpro domain(s) IPR016487 Small nuclear ribonucleoprotein SmF	15.91	1	1	1	1
Solyc05g051510	Prohibitin (AHRD V1 ***- O04361_TOBAC); contains Interpro domain(s) IPR000163 Prohibitin	15.88	1	1	4	8	2.15339	6.14	1	1	2.42058	3.25	1	1	2.06414	3.25	1	1									2.17055	3.25	1	1									4.21869	9.39	2	2
Solyc08g079070	Transaldolase (AHRD V1 **** D6N3G8_GOSHI); contains Interpro domain(s) IPR001585 Transaldolase	15.87	1	5	5	11	4.58707	5.54	2	2									4.2562	5.54	2	2	3.00439	2.52	1	1	5.39159	5.54	2	2					2.57864	3.27	1	1	2.02857	2.77	1	1	2.06601	4.28	1	1
Solyc02g032940	Aspartic proteinase (AHRD V1 **-* Q8L6A8_THECC); contains Interpro domain(s) IPR001461 Peptidase A1	15.86	1	4	6	15	6.37842	6.16	2	2	6.72076	5.78	2	2	8.71612	8.02	3	3	2.03172	1.87	1	1					11.2542	9.7	4	4	3.34821	3.92	1	1													2.34585	2.24	1
Solyc08g077180	Pyruvate kinase (AHRD V1 **** Q53WS7_TOBAC); contains Interpro domain(s) IPR001697 Pyruvate kinase	15.86	1	4	6	31	14.2894	10.17	4	5	9.30921	9.48	3	3	4.81264	5.34	2	2	6.376	5.34	2	2	4.31918	1.72	1	2	2.17575	1.72	1	1	16.1574	11.03	4	5	7.22105	3.28	2	3	6.78941	3.28	2	3	8.27921	6.9	3	3	3.63554	3.62	1
Solyc01g104680	GTP-binding nuclear protein Ran-A1 (AHRD V1 **-- B3TM31_ELAGV); contains Interpro domain(s) IPR018210 GTP-binding nuclear protein, Ran, conserved site IPR002041 Ran GTPase	15.84	2	3	3	6	2.05855	4.98	1	1	2.58094	4.52	1	1	2.48763	4.52	1	1									3.74854	6.33	1	1									2.12767	4.52	1	1
Solyc03g094010	Glutamate dehydrogenase (AHRD V1 **** Q94IA5_BRANA); contains Interpro domain(s) IPR014362 Glutamate dehydrogenase	15.82	2	1	6	41	11.0696	10.46	4	4	14.6356	13.38	5	5	11.1283	10.46	4	4	8.39496	8.27	3	3	16.4107	13.63	5	7	10.0178	11.19	4	4	2.34175	2.92	1	1	5.239	5.35	2	2	8.70903	8.27	3	3	2.22117	2.92	1	1	8.85952	8.27	3
Solyc06g067940	Cytochrome c oxidase subunit Vb (AHRD V1 ***- Q0KKQ8_PEA); contains Interpro domain(s) IPR002124 Cytochrome c oxidase, subunit Vb	15.82	1	2	2	26	10.0542	15.82	2	3	9.60019	15.82	2	3	9.14053	15.82	2	3	10.2268	15.82	2	3	7.12857	8.47	1	2	2.98691	8.47	1	1	5.87486	15.82	2	2	8.43897	8.47	1	2	2.35918	8.47	1	1	6.24214	15.82	2	2	9.92612	15.82	2
Solyc09g075450	Fumarate hydratase class II (AHRD V1 ***- C5GAL1_AJEDR); contains Interpro domain(s) IPR005677 Fumarate hydratase, class II	15.79	2	5	5	34	16.3789	11.13	4	5	16.4489	11.13	4	5	15.582	13.56	4	4	9.37994	6.28	2	3	2.29317	2.23	1	1	6.23212	6.28	2	2	9.40672	8.91	3	3	8.65285	8.91	3	3	8.21177	8.91	3	3	6.33078	6.28	2	2	8.25597	6.68	2
Solyc06g074980	26S protease regulatory subunit 6B homolog (AHRD V1 *--- PRS6B_ARATH); contains Interpro domain(s) IPR005938 ATPase, AAA-type, CDC48	15.78	3	1	10	49	15.2338	10.43	6	6	14.4176	7.33	5	5	15.8264	9.94	5	5	6.29268	2.73	2	2	7.52078	3.98	3	3	9.14923	5.71	4	4	9.58968	5.84	4	4	7.07012	4.35	3	3	10.2401	5.84	4	4	7.33789	5.09	3	3	12.549	7.2	4
Solyc11g069720	26S protease regulatory subunit 6B homolog (AHRD V1 *--- PRS6B_ARATH); contains Interpro domain(s) IPR005938 ATPase, AAA-type, CDC48	15.78	3	1	10	46	11.5988	7.58	5	5	15.236	7.33	5	5	11.0484	7.08	4	4	6.29268	2.73	2	2	7.52078	3.98	3	3	9.14923	5.71	4	4	9.58968	5.84	4	4	7.07012	4.35	3	3	10.2401	5.84	4	4	7.33789	5.09	3	3	7.99642	4.35	3
Solyc04g077040	Xylulose kinase (AHRD V1 ***- D7MPD2_ARALY); contains Interpro domain(s) IPR000577 Carbohydrate kinase, FGGY	15.74	1	6	6	32	4.95255	4.47	2	2	8.78644	9.3	3	3	11.327	11.81	4	4	2.52049	2.33	1	1	10.5329	9.3	3	4	7.22246	5.9	3	3	9.55948	10.02	3	3	2.64621	2.33	1	1	5.75668	4.83	2	2	14.0534	10.02	3	4	6.94018	7.51	2
Solyc06g060260	Ascorbate peroxidase (AHRD V1 **** Q8LSK6_SOLLC); contains Interpro domain(s) IPR002207 Plant ascorbate peroxidase	15.65	1	4	4	15	3.19923	5.8	1	1	2.00151	2.32	1	1	9.01721	15.65	4	4	2.61117	5.8	1	1									2.63245	5.8	1	1	2.54507	5.8	1	1	2.63546	5.8	1	1	5.66707	10.72	2	2	2.31775	5.8	1
Solyc03g120670	D-isomer specific 2-hydroxyacid dehydrogenase NAD-binding (AHRD V1 **** C6BAQ7_RHILS); contains Interpro domain(s) IPR006140 D-isomer specific 2-hydroxyacid dehydrogenase, NAD-binding	15.65	1	2	2	3																	2.30975	3.19	1	1					3.74797	12.46	1	1
Solyc05g010670	Chaperone protein htpG (AHRD V1 ***- HTPG_MYXXD); contains Interpro domain(s) IPR001404 Heat shock protein Hsp90	15.63	1	4	8	51	10.6819	8.01	4	4	21.2729	12.71	7	7	15.6791	9.78	5	5	9.91044	5.59	3	3	10.3738	7.12	4	4	8.49616	4.7	3	3	12.7377	8.51	4	4	13.2485	8.01	4	4	8.68099	5.59	3	3	8.35531	6.23	3	3	14.073	9.78	5
Solyc10g085920	Bifunctional polymyxin resistance protein ArnA (AHRD V1 **-- ARNA_KLEP3); contains Interpro domain(s) IPR016040 NAD(P)-binding domain	15.63	3	2	6	23	9.40316	10.1	4	4	4.54405	5.05	2	2	5.15645	5.05	2	2	6.66583	7.69	3	3	2.14676	1.92	1	1	2.37753	1.92	1	1	4.73067	5.05	2	2	2.46886	2.4	1	1	5.24448	4.33	2	2	6.95835	7.21	3	3	2.27901	1.92	1
Solyc01g009180	5-methyltetrahydropteroyltriglutamate--homocysteine methyltransferase (AHRD V1 ***- B6UF55_MAIZE); contains Interpro domain(s) IPR006276 5-methyltetrahydropteroyltriglutamate--homocysteine S-methyltransferase	15.54	1	3	9	86	23.22	6.24	5	9	18.8038	3.67	3	7	18.6415	6.24	5	7	27.7761	9.67	6	9	13.3424	3.67	3	5	27.6983	8.2	5	9	28.0224	12.48	7	10	13.1515	3.67	3	5	13.068	5.14	4	5	20.2699	9.91	6	7	18.7815	6.24	5
Solyc05g053670	60S ribosomal protein L13a-like protein (AHRD V1 ***- Q3HRW1_SOLTU); contains Interpro domain(s) IPR005755 Ribosomal protein L13, eukaryotic/archaeal	15.53	2	1	3	12					3.00633	6.31	1	1	3.35365	6.31	1	1	3.87729	6.31	1	1	3.81901	6.31	1	1	3.40396	6.31	1	1	5.05359	10.19	2	2					2.05003	3.88	1	1					5.19149	11.65	2
Solyc12g098330	60S ribosomal protein L13a-like protein (AHRD V1 ***- Q3HRW1_SOLTU); contains Interpro domain(s) IPR005755 Ribosomal protein L13, eukaryotic/archaeal	15.53	2	1	3	9									2.59006	6.31	1	1	3.14152	6.31	1	1	3.06675	6.31	1	1	2.47951	6.31	1	1	4.48545	10.19	2	2					2.05003	3.88	1	1					2.1537	5.34	1
Solyc02g091870	Tubulin alpha-3 chain (AHRD V1 ***- B6SPX4_MAIZE); contains Interpro domain(s) IPR002452 Alpha tubulin	15.52	1	1	4	24	14.4213	15.52	4	4	11.1285	7.98	2	3	8.46679	7.98	2	2	6.54713	7.98	2	2					10.3502	11.09	3	3	4.44012	4.66	1	1	6.46973	7.98	2	2	8.0866	7.98	2	2	7.05157	7.98	2	2	2.25393	3.33	1
Solyc11g069000	T-complex protein 1 subunit beta (AHRD V1 ***- B6T8X5_MAIZE); contains Interpro domain(s) IPR012716 T-complex protein 1, beta subunit	15.4	1	4	4	23	3.53339	4.75	1	1	10.2479	12.74	3	3	3.06242	4.75	1	1	14.2635	7.41	2	4	3.94689	4.75	1	1	4.08852	4.75	1	1	10.2869	4.75	1	3	9.16078	4.75	1	2	3.14674	4.75	1	1	11.1285	8.94	2	3	3.93884	4.75	1
Solyc04g079200	26S proteasome regulatory subunit (AHRD V1 **** A8HPA0_CHLRE); contains Interpro domain(s) IPR000555 Mov34/MPN/PAD-1	15.38	1	4	4	12	2.69851	2.88	1	1	5.80222	7.05	2	2									4.28818	7.05	2	2	5.19361	7.37	2	2					4.74958	7.05	2	2	2.37772	4.17	1	1	2.01882	3.85	1	1
Solyc04g014800	Inositol monophosphatase 3 (AHRD V1 **** B6TEX0_MAIZE); contains Interpro domain(s) IPR000760 Inositol monophosphatase	15.38	1	2	2	2					2.51818	7.33	1	1																	2.79154	8.06	1	1
Solyc02g063490	Malate dehydrogenase (AHRD V1 **** B9S7S1_RICCO); contains Interpro domain(s) IPR010097 Malate dehydrogenase, NAD-dependent, eukaryotes and gamma proteobacteria	15.34	1	2	4	28	8.45486	10.51	3	3	8.46492	8.24	2	3	8.19562	8.24	2	3	7.95515	11.36	3	3	10.7835	10.51	3	4	2.11478	3.41	1	1	2.39567	3.41	1	1	5.55173	6.53	2	2	8.27833	12.22	3	3	2.98571	4.83	1	1	5.34469	6.53	2
Solyc01g095410	Eukaryotic translation initiation factor 1A (AHRD V1 **** Q7Y1V3_ORYSJ); contains Interpro domain(s) IPR001253 Translation initiation factor 1A (eIF-1A)	15.28	2	2	2	17	5.80339	15.28	2	2	5.66217	15.28	2	2	5.98623	15.28	2	2					5.44256	15.28	2	2					6.03328	15.28	2	2	2.16265	6.94	1	1	2.14415	6.94	1	1	5.44768	15.28	2	2	4.88273	15.28	2
Solyc06g082090	Methionine aminopeptidase (AHRD V1 **-- C5FF46_NANOT); contains Interpro domain(s) IPR004545 Proliferation-associated protein 1	15.25	2	5	5	34	11.9933	10.34	3	4	11.7045	12.92	4	4	11.5391	12.92	4	4	11.7333	9.56	3	4	3.87531	4.39	1	1	17.5492	15.25	5	6	5.79201	6.98	2	2					7.40046	9.56	3	3	2.07315	2.84	1	1	5.42503	7.49	2
Solyc02g084710	Thioredoxin h1 (AHRD V1 ***- A8HTK0_SOYBN); contains Interpro domain(s) IPR015467 Thioredoxin, core	15.25	1	1	1	1																																									2.00086	15.25	1
Solyc01g104600	COP9 signalosome complex subunit 8 (AHRD V1 ***- B6SQ52_MAIZE); contains Interpro domain(s) IPR019280 COP9 signalosome, subunit CSN8	15.23	1	2	2	3																	2.39971	5.08	1	1	2.73629	10.15	1	1	2.05839	10.15	1	1
Solyc03g111180	Aspartyl aminopeptidase-like protein (AHRD V1 ***- Q8LF32_ARATH); contains Interpro domain(s) IPR001948 Peptidase M18, aminopeptidase I	15.15	1	4	4	11	2.49341	2.49	1	1	3.64519	2.49	1	1	5.83658	6.85	2	2	2.67252	2.49	1	1					5.34748	4.98	2	2	2.96277	5.81	1	1	2.46214	2.49	1	1					3.29115	5.81	1	1
Solyc05g010260	6-phosphogluconate dehydrogenase decarboxylating (AHRD V1 **** B9SXT4_RICCO); contains Interpro domain(s) IPR006114 6-phosphogluconate dehydrogenase, C-terminal	15.13	2	3	4	12	4.73047	8.12	2	2	4.49044	6.64	2	2	6.48162	11.81	3	3	4.20384	8.49	2	2	2.37839	5.17	1	1	2.08075	3.32	1	1													2.36719	3.69	1	1
Solyc05g052470	Ferritin (AHRD V1 ***- A7UGG8_SOLTU); contains Interpro domain(s) IPR001519 Ferritin, N-terminal	15.12	1	1	3	14	2.99679	3.49	1	1	3.29347	3.49	1	1	5.50143	9.3	2	2	5.43233	9.3	2	2	2.85536	3.49	1	1	6.95074	9.3	2	2	5.86681	9.3	2	2					3.09349	3.49	1	1					2.8531	3.49	1
Solyc01g008080	Ribosomal protein S27 (AHRD V1 ***- Q3HVK9_SOLTU); contains Interpro domain(s) IPR000592 Ribosomal protein S27e	15.12	1	1	1	5									2.98962	15.12	1	1	2.72504	15.12	1	1													2.40322	15.12	1	1									2.71395	15.12	1
Solyc10g084050	26S protease regulatory subunit 6B homolog (AHRD V1 *--- PRS6B_ARATH); contains Interpro domain(s) IPR005938 ATPase, AAA-type, CDC48	15.1	3	1	9	46	11.5988	7.55	5	5	11.2776	6.68	4	4	7.31877	4.83	3	3	6.29268	2.72	2	2	7.52078	3.96	3	3	9.14923	5.69	4	4	9.58968	5.82	4	4	7.07012	4.33	3	3	14.8488	8.66	5	5	7.33789	5.07	3	3	7.99642	4.33	3
Solyc11g039840	Ubiquinol-cytochrome c reductase iron-sulfur subunit (AHRD V1 **** Q38M54_SOLTU); contains Interpro domain(s) IPR005805 Rieske iron-sulphur protein, C-terminal	15.09	1	4	4	21	5.44797	7.17	2	2	6.11182	7.17	2	2	5.36892	10.94	2	2	3.3223	7.17	1	1	3.06508	7.17	1	1					5.92235	7.17	1	2	2.33048	7.17	1	1	5.83445	11.32	2	2	8.60778	10.94	2	3	10.4222	10.94	3
Solyc12g017520	Salt tolerance protein II (AHRD V1 **-- B8XXR0_SESPO)	15.07	2	1	1	8	2.84595	15.07	1	1									2.37133	15.07	1	1					2.72347	15.07	1	1	2.56777	15.07	1	1	2.30819	15.07	1	1	5.04467	15.07	1	2	2.35208	15.07	1	1
Solyc11g070030	NADH-quinone oxidoreductase subunit B (AHRD V1 ***- D3SFJ4_THISK); contains Interpro domain(s) IPR006138 NADH:ubiquinone oxidoreductase, 20 kDa subunit	15.02	1	3	3	14	8.34761	15.02	3	3	4.48097	8.45	2	2	2.46469	4.23	1	1	2.15798	4.23	1	1	2.56593	4.23	1	1	3.59514	6.57	1	1	2.6723	4.23	1	1	2.63511	6.57	1	1	2.05087	4.23	1	1					2.49206	4.23	1
Solyc09g007940	Adenosine kinase (AHRD V1 **** D2D2Z6_GOSHI); contains Interpro domain(s) IPR001805 Adenosine kinase	15	1	1	4	19	10.6762	10.29	3	3	5.2367	9.71	2	2	3.49847	5.29	1	1	8.85309	14.41	3	3	2.2035	5.29	1	1					8.09467	9.71	2	2	3.69605	4.41	1	1	2.70875	5.29	1	1	16.3793	15	4	5
Solyc12g096540	40S ribosomal protein S10-like (AHRD V1 ***- Q2XPV4_SOLTU); contains Interpro domain(s) IPR005326 Plectin/S10, N-terminal	15	2	2	2	16	4.98247	15	2	2	2.28937	6.67	1	1	5.04767	15	2	2	3.15402	8.33	1	1	4.12207	8.33	1	1	4.98548	15	2	2	3.04437	8.33	1	1	3.05364	8.33	1	1	2.80626	8.33	1	1	2.08438	6.67	1	1	6.00523	15	2
Solyc02g080880	Aspartic proteinase (AHRD V1 **-* Q8L6A8_THECC); contains Interpro domain(s) IPR001461 Peptidase A1	14.98	1	2	6	50	9.51506	5.62	3	4	11.2633	7.87	3	4	9.99847	6.18	3	4	13.4526	7.49	4	5	7.30549	4.31	2	3	25.5267	14.98	6	9	10.2801	5.62	3	4	10.4603	5.62	3	4	9.74986	5.62	3	4	5.75384	2.43	1	2	8.4615	4.31	2
Solyc07g049280	Diphosphate-fructose-6-phosphate 1-phosphotransferase (AHRD V1 ***- D0TAW1_9BACE); contains Interpro domain(s) IPR011183 Pyrophosphate-dependent phosphofructokinase PfpB	14.98	1	6	6	42	18.5003	11.55	4	5	12.3028	5.42	2	3	15.3324	7.76	3	4	14.6631	11.01	4	4					3.80585	2.35	1	1	25.9962	12.64	5	7	16.0902	7.76	3	4	14.1631	7.76	3	4	11.5091	8.66	3	3	18.7706	11.01	4
Solyc12g011120	Glucose-1-phosphate adenylyltransferase (AHRD V1 ***- Q9M4W7_PERFR); contains Interpro domain(s) IPR011831 Glucose-1-phosphate adenylyltransferase	14.93	1	2	5	7					5.00197	4.52	2	2	2.04171	1.81	1	1					2.0993	2.04	1	1	2.74371	3.17	1	1	2.78218	5.2	1	1					2.81372	2.71	1	1
Solyc02g068450	Vacuolar ATPase F subunit (AHRD V1 **** B8Y6I1_HEVBR); contains Interpro domain(s) IPR005772 ATPase, V1 complex, subunit F, eukaryotic	14.91	1	1	1	7	8.05511	14.91	1	2	3.16086	14.91	1	1	4.74852	14.91	1	1													4.33962	14.91	1	1									5.78276	14.91	1	1	3.62572	14.91	1
Solyc10g078690	Mitochondrial protein translocase family (Fragment) (AHRD V1 ***- C1N7T2_MICPS); contains Interpro domain(s) IPR003397 Mitochondrial inner membrane translocase complex, subunit Tim17/22	14.9	1	2	2	7	2.30751	5.29	1	1	2.20306	5.29	1	1																					2.47802	5.29	1	1	8.72192	14.9	2	3
Solyc10g077030	Proteasome subunit alpha type (AHRD V1 ***- Q93X34_TOBAC); contains Interpro domain(s) IPR001353 Proteasome, subunit alpha/beta	14.86	1	1	3	15	2.71387	4.82	1	1	7.39677	14.86	3	3	4.74191	11.24	2	2	2.50446	4.82	1	1					5.53347	8.43	2	2	2.55259	4.82	1	1	5.08216	8.43	2	2	5.16681	8.43	2	2	2.39988	4.82	1	1
Solyc03g118010	Tudor / nuclease domain-containing protein (AHRD V1 ***- B6KG97_TOXGO); contains Interpro domain(s) IPR016685 RNA-induced silencing complex, nuclease component Tudor-SN	14.85	1	1	12	78	28.6223	11.51	10	10	27.2299	10.46	9	9	29.2113	12.55	10	10	25.8817	11.61	9	9	18.7782	8.37	7	7	6.11255	2.93	2	2	20.6809	9.62	7	7	13.7873	6.17	5	5	18.311	7.22	6	6					20.9451	9.62	8
Solyc07g006640	ADP-ribosylation factor 3 (AHRD V1 ***- B4FM64_MAIZE); contains Interpro domain(s) IPR006688 ADP-ribosylation factor	14.84	1	2	2	14	2.27489	6.04	1	1	2.34696	8.79	1	1	2.62551	6.04	1	1	4.79175	14.84	2	2	2.54267	6.04	1	1	2.065	6.04	1	1	2.64496	8.79	1	1	2.44306	6.04	1	1	2.30624	6.04	1	1	2.02238	8.79	1	1	5.02757	14.84	2
Solyc05g009530	Dihydrolipoyllysine-residue acetyltransferase component of pyruvate dehydrogenase complex (AHRD V1 **** A5GUY8_SYNR3); contains Interpro domain(s) IPR001078 2-oxoacid dehydrogenase acyltransferase, catalytic domain	14.81	1	4	5	52	15.8231	12.2	4	6	25.546	11.33	4	9	12.128	3.27	1	4	11.1323	6.75	2	4	7.54387	6.75	2	3	3.46335	3.49	1	1	14.1117	10.24	3	5	7.73292	10.24	3	3	11.7268	8.71	3	4	6.4855	3.27	1	3	20.8079	8.71	3
Solyc06g007360	40S ribosomal protein S4-like protein (AHRD V1 ***- Q2XPX5_SOLTU); contains Interpro domain(s) IPR000876 Ribosomal protein S4e	14.77	1	1	4	41	11.6905	11.74	3	4	16.0146	14.77	4	6	12.9476	11.36	3	4	12.3319	11.74	3	4	5.91549	8.33	2	2	14.1661	14.77	4	5	2.25997	4.92	1	1	6.09568	8.33	2	2	6.40381	8.33	2	2					12.6975	14.77	4
Solyc01g100360	Dihydrolipoyl dehydrogenase (AHRD V1 ***- B5LAW5_CAPAN); contains Interpro domain(s) IPR006258 Dihydrolipoamide dehydrogenase	14.74	2	6	6	35	10.0651	6.84	3	3	10.7213	9.12	4	4	14.4733	12.46	5	5	8.92614	6.84	3	3	2.92031	2.11	1	1	6.67054	5.26	2	2	10.3812	8.42	3	3	6.02456	3.68	2	2	5.40249	3.68	2	2	14.0605	10	4	4	11.6624	10	4
Solyc00g094530	NADH-ubiquinone oxidoreductase chain 1 (AHRD V1 ***- Q5M9U6_TOBAC); contains Interpro domain(s) IPR001694 NADH:ubiquinone oxidoreductase, subunit 1	14.73	1	1	1	11	5.50654	14.73	1	2	2.5946	14.73	1	1	2.76182	14.73	1	1	2.18233	14.73	1	1	2.65174	14.73	1	1					2.18279	14.73	1	1	2.37337	14.73	1	1	2.74029	14.73	1	1	3.45274	14.73	1	1
Solyc03g119880	Early nodulin-55-1 (Fragment) (AHRD V1 *--- NO551_SOYBN); contains Interpro domain(s) IPR003245 Plastocyanin-like	14.63	1	2	2	11	2.34784	6.71	1	1	6.0025	14.63	2	2	2.79325	6.71	1	1									6.32745	14.63	2	2	2.89021	6.71	1	1	5.61752	14.63	2	2	2.26102	6.71	1	1
Solyc10g078960	60S ribosomal protein L21-like protein (AHRD V1 ***- Q3HVK5_SOLTU); contains Interpro domain(s) IPR001147 Ribosomal protein L21e	14.63	2	3	3	12	2.63598	4.88	1	1	4.71952	9.76	2	2	4.9091	9.76	2	2													4.51429	9.76	2	2					4.13701	9.76	2	2	2.15788	4.88	1	1	2.39015	4.88	1
Solyc03g123820	Choline dehydrogenase (AHRD V1 ***- A0QXW0_MYCS2); contains Interpro domain(s) IPR012132 Glucose-methanol-choline oxidoreductase	14.63	1	6	6	6																					15.8856	14.63	6	6
Solyc01g107870	Poly(A) RNA binding protein (AHRD V1 **** B2CJ74_9HYPO); contains Interpro domain(s) IPR006515 Polyadenylate binding protein, human types 1, 2, 3, 4	14.62	1	7	7	33	9.59477	7.31	3	3	16.0939	11.04	5	5	9.29892	7.31	3	3	3.09931	2.33	1	1	9.85885	7.31	3	3	4.05788	2.33	1	1	10.3077	7	3	3	3.2858	2.33	1	1	12.1639	8.86	4	4	7.76571	4.98	2	2	11.2655	7.31	3
Solyc05g050700	Leucine-rich repeat receptor-like protein kinase (Fragment) (AHRD V1 **-* C0LGU8_ARATH); contains Interpro domain(s) IPR001611 Leucine-rich repeat	14.6	1	5	5	22	2.33388	2.43	1	1	8.64095	8.76	3	3	7.21532	8.76	3	3									14.7758	14.6	5	5	2.37535	2.43	1	1	2.03738	2.43	1	1	12.4488	11.44	4	4
Solyc04g015400	Os06g0724200 protein (Fragment) (AHRD V1 ***- Q0D9E9_ORYSJ)	14.57	1	3	4	6																					11.7365	14.57	4	4									2.59313	2.72	1	1
Solyc09g090700	Succinate semialdehyde dehydrogenase (AHRD V1 **** B6TPI6_MAIZE); contains Interpro domain(s) IPR015590 Aldehyde dehydrogenase	14.56	1	4	4	13					12.4608	14.56	4	4	5.76575	5.75	2	2	3.75951	6.32	1	1									8.82219	9.77	2	2	2.35036	3.45	1	1					4.47059	6.32	1	1	2.40937	2.3	1
Solyc05g056250	Asparaginyl-tRNA synthetase (AHRD V1 **** SYN_PYRHO); contains Interpro domain(s) IPR004523 Aspartyl-tRNA synthetase, class IIb, archea/euk type	14.52	1	6	6	14	3.80431	3.13	1	1	2.33091	1.65	1	1	2.5831	1.65	1	1	6.58636	6.25	3	3					4.85382	3.68	2	2	4.48723	3.13	1	1					5.21333	3.49	2	2	3.55068	3.31	1	1	2.39161	3.31	1
Solyc01g102940	Methionine s-methyltransferase (AHRD V1 **** B9N0J3_POPTR); contains Interpro domain(s) IPR015424 Pyridoxal phosphate-dependent transferase, major region	14.5	1	12	12	70	23.1562	7.85	7	8	22.8419	8.22	7	8	19.2722	6.83	6	7	21.9744	8.59	8	9	12.7539	3.88	4	5	6.98086	3.05	3	3	9.78569	4.89	4	4	15.7972	6.09	5	5	10.7046	4.71	4	4	7.31196	3.14	2	2	31.0249	10.06	8
Solyc01g060070	Pore protein homolog (AHRD V1 **-- Q3EA11_ARATH); contains Interpro domain(s) IPR003397 Mitochondrial inner membrane translocase complex, subunit Tim17/22	14.45	1	2	2	5													5.77847	14.45	2	2	3.33996	6.94	1	1													3.24056	6.94	1	1	2.91504	6.94	1	1
Solyc10g006290	Endoribonuclease L-PSP family protein (AHRD V1 **-* D7LAZ0_ARALY); contains Interpro domain(s) IPR019897 YjgF-like protein, conserved site	14.44	1	2	2	10	5.66288	14.44	2	2	2.45982	6.42	1	1	2.5312	8.02	1	1					4.41984	14.44	2	2					2.91765	8.02	1	1	2.88669	8.02	1	1	2.49315	8.02	1	1	4.30746	8.02	1	1
Solyc08g077920	Isocitrate dehydrogenase (AHRD V1 **** Q17P79_AEDAE); contains Interpro domain(s) IPR004434 Isocitrate dehydrogenase NAD-dependent, mitochondrial	14.44	2	5	5	23	11.7429	12.53	3	4	5.28939	7.08	2	2	8.36259	12.53	3	3	5.78827	7.63	2	2	5.35569	8.17	2	2					6.4836	9.26	2	2	2.13976	1.91	1	1	4.70651	7.63	2	2	6.27121	9.26	2	2	2.70282	3.27	1
Solyc02g092430	Ribosomal protein L26 (AHRD V1 ***- A8HMG7_CHLRE); contains Interpro domain(s) IPR005756 Ribosomal protein L26, eukaryotic/archaeal	14.38	3	3	3	10	3.12122	6.16	1	1	7.9928	14.38	3	3	2.58627	6.16	1	1	2.10718	8.22	1	1													2.83925	6.16	1	1	4.83613	6.16	2	2					2.84603	6.16	1
Solyc06g074300	Ribosomal protein (AHRD V1 ***- Q6ER67_ORYSJ); contains Interpro domain(s) IPR002143 Ribosomal protein L1	14.35	3	2	2	11	3.24367	6.02	1	1					3.27154	6.02	1	1	3.40558	6.02	1	1	2.64555	6.02	1	1	6.86175	14.35	2	2	3.37947	6.02	1	1	3.33667	6.02	1	1	3.3506	6.02	1	1	3.67332	6.02	1	1	3.50688	6.02	1
Solyc11g018560	50S ribosomal protein L25 (AHRD V1 ***- D2LIE4_RHOVA); contains Interpro domain(s) IPR011035 Ribosomal protein L25/Gln-tRNA synthetase, anti-codon-binding domain	14.29	1	3	3	3									3.04957	7.14	1	1	2.01798	3.17	1	1					2.27375	3.97	1	1
Solyc01g104370	60S acidic ribosomal protein P1 (AHRD V1 ***- B6T3C1_MAIZE); contains Interpro domain(s) IPR001813 Ribosomal protein 60S	14.29	1	1	1	3																	2.19615	14.29	1	1	2.01933	14.29	1	1													2.13366	14.29	1	1
Solyc07g042150	Ubiquinone biosynthesis protein COQ9 mitochondrial (AHRD V1 ***- C1BL51_OSMMO); contains Interpro domain(s) IPR012762 Ubiquinone biosynthesis protein COQ9	14.24	1	4	4	15	4.64249	5.5	2	2	5.09788	7.12	2	2	2.9108	2.59	1	1					4.89072	5.5	2	2									2.28991	4.53	1	1	5.06521	7.44	2	2					4.6859	6.8	2
Solyc12g005330	50S ribosomal protein L2 (AHRD V1 ***- RL2_EDWI9); contains Interpro domain(s) IPR002171 Ribosomal protein L2	14.23	2	2	4	11	2.72273	4.62	1	1					2.08827	2.69	1	1									5.22462	8.85	2	2	4.68534	7.31	2	2	4.09936	5.38	2	2					2.23312	4.23	1	1	2.34841	4.23	1
Solyc01g058390	Galactokinase (AHRD V1 **** B6V3B9_CUCME); contains Interpro domain(s) IPR000705 Galactokinase	14.2	1	4	4	16	3.67609	2.6	1	1	6.98353	6.2	2	2	3.65013	2.6	1	1	3.90777	2.6	1	1	2.77757	2.6	1	1	3.35553	2.6	1	1	10.6494	10.6	3	3	2.66659	2.6	1	1	6.15473	8.2	2	2	3.15548	2.6	1	1	3.89216	5.6	1
Solyc12g010560	GDSL esterase/lipase At2g24560 (AHRD V1 ***- GDL39_ARATH); contains Interpro domain(s) IPR001087 Lipase, GDSL	14.11	2	3	3	5					2.25135	3.68	1	1													11.5967	10.43	2	3
Solyc01g103450	Chaperone DnaK (AHRD V1 ***- Q1SKX2_MEDTR); contains Interpro domain(s) IPR012725 Chaperone DnaK	14.08	1	6	8	26	8.02315	5.12	3	3	8.00901	4.27	3	3	4.90071	3.41	2	2					2.99519	1.42	1	1	16.4729	10.95	6	6	9.50486	5.69	3	3	3.16954	1.71	1	1	7.50259	4.27	3	3					5.48293	3.7	2
Solyc06g073300	60S ribosomal protein L27 (AHRD V1 ***- A5C1Z2_VITVI); contains Interpro domain(s) IPR001141 Ribosomal protein L27e	14.07	2	2	2	12	2.13064	5.93	1	1	5.32263	14.07	2	2	4.87994	14.07	2	2					2.36202	8.15	1	1									2.33358	5.93	1	1	4.47696	14.07	2	2					2.45848	8.15	1
Solyc06g065980	Nucleic acid binding protein (AHRD V1 ***- D7LGX9_ARALY); contains Interpro domain(s) IPR014560 Uncharacterised conserved protein UCP030333, DNA/RNA-binding Alba-related	14.06	2	2	2	5	2.21266	6.25	1	1	2.33018	6.25	1	1					2.01781	7.81	1	1					2.10945	7.81	1	1																	2.2108	6.25	1
Solyc06g053400	2-isopropylmalate synthase 1 (AHRD V1 **** Q30DX9_9BRAS); contains Interpro domain(s) IPR005671 Bacterial 2-isopropylmalate synthase	14.05	2	6	6	13					6.22489	5.23	2	2					7.26224	6.05	2	2	2.06345	3.59	1	1	2.92194	2.29	1	1	3.73709	3.59	1	1	5.61278	5.56	2	2									4.40652	3.59	1
Solyc03g118650	Aldose 1-epimerase-like protein (AHRD V1 **** Q9LVH6_ARATH); contains Interpro domain(s) IPR015443 Aldose-1-epimerase	14.03	1	3	3	6									5.10543	11.04	2	2					2.91337	3.58	1	1									5.78658	6.57	2	2									2.30087	3.58	1
Solyc02g065400	Oxygen-evolving enhancer protein 1 of photosystem II (AHRD V1 ***- A8J0E4_CHLRE); contains Interpro domain(s) IPR002628 Photosystem II manganese-stabilizing protein PsbO	13.98	2	3	3	4					2.42931	6.38	1	1													7.04646	13.98	3	3
Solyc07g044760	ATP-dependent RNA helicase (AHRD V1 *-*- Q6L724_HORVU); contains Interpro domain(s) IPR011545 DNA/RNA helicase, DEAD/DEAH box type, N-terminal	13.97	3	7	7	13					6.02995	5.4	2	2	2.87982	2.38	1	1					3.68488	2.38	1	1	12.9663	9.21	5	5									2.0006	1.75	1	1	2.29691	2.38	1	1	2.83023	2.38	1
Solyc08g068330	Aspartate aminotransferase (AHRD V1 **** B9H920_POPTR); contains Interpro domain(s) IPR000796 Aspartate/other aminotransferase	13.94	2	3	6	32	5.86141	5.97	2	2	7.42658	7.08	3	3	9.05204	7.08	3	4	7.22862	7.3	3	3	4.46251	4.2	2	2	2.83117	3.1	1	1	2.34637	3.1	1	1	4.84528	3.98	2	2	2.08554	1.99	1	1	6.97417	3.76	2	3	12.166	9.73	4
Solyc12g009890	Vacuolar ATPase subunit H protein (AHRD V1 ***- B6SIW6_MAIZE); contains Interpro domain(s) IPR004908 ATPase, V1 complex, subunit H	13.88	1	4	4	15	9.26846	9.91	3	3	10.0076	7.05	2	3	6.86743	6.39	2	2	2.20877	2.42	1	1	2.65155	2.42	1	1					7.072	4.63	1	2	2.52768	2.42	1	1	2.22867	2.42	1	1					2.78788	4.63	1
Solyc04g074690	39S ribosomal protein L41 mitochondrial (AHRD V1 ***- B5XGR0_SALSA); contains Interpro domain(s) IPR019189 Ribosomal protein L27/L41, mitochondrial	13.83	1	1	1	4					3.15345	13.83	1	1									2.56231	13.83	1	1									2.58543	13.83	1	1
Solyc12g098490	Serine hydroxymethyltransferase (AHRD V1 **** D2D306_GOSHI); contains Interpro domain(s) IPR001085 Serine hydroxymethyltransferase	13.8	1	3	5	45	15.0837	11.46	4	5	7.40765	6.79	2	2	7.39032	6.79	2	2	16.4632	11.46	4	5	7.79907	6.79	2	2	6.84852	6.79	2	2	13.7016	10.4	4	4	20.7627	13.8	5	6	17.2719	9.13	3	6	10.6801	8.07	3	3	20.2182	13.8	5
Solyc06g069530	Acetyl-CoA carboxylase biotin carboxyl carrier protein (AHRD V1 *-** Q7NZD6_CHRVO); contains Interpro domain(s) IPR001249 Acetyl-CoA biotin carboxyl carrier	13.79	1	2	2	2									2.19132	3.07	1	1													2.03751	10.73	1	1
Solyc07g052350	3-isopropylmalate dehydratase large subunit (AHRD V1 *--- LEUC_NATPD); contains Interpro domain(s) IPR006249 Aconitase/iron regulatory protein 2	13.77	1	5	13	91	19.5466	7.84	6	7	18.7742	7.94	6	7	18.2157	5.43	5	6	22.1151	7.74	5	8	25.052	9.35	8	10	22.0158	8.94	7	9	24.9663	8.54	6	9	16.928	5.53	5	6	16.401	5.43	5	6	15.7244	5.63	5	6	23.8647	8.24	6
Solyc06g071700	Primary amine oxidase (AHRD V1 **** B4WL51_9SYNE); contains Interpro domain(s) IPR000269 Copper amine oxidase	13.7	3	8	8	21					7.32877	4.65	3	3	10.9633	8.01	4	4	2.31529	1.29	1	1					17.2203	10.47	6	6	2.10367	1.16	1	1	2.2901	1.16	1	1	2.31949	1.55	1	1
Solyc03g112070	Phosphoglycerate dehydrogenase (AHRD V1 **** D2D316_GOSHI); contains Interpro domain(s) IPR015508 D-3-phosphogylcerate Dehydrogenase	13.67	1	4	6	13					5.11708	3.5	2	2	4.59168	3.5	2	2					5.56843	4	2	2	8.08058	7.17	3	3	4.83636	2.5	1	2					2.202	1.67	1	1
Solyc11g013260	Prohibitin (AHRD V1 ***- O04361_TOBAC); contains Interpro domain(s) IPR000163 Prohibitin	13.62	1	1	3	6	5.68977	10.63	2	2	2.66685	4.98	1	1	2.06414	2.99	1	1																					2.08798	5.65	1	1
Solyc10g083650	Peroxiredoxin ahpC/TSA family (AHRD V1 **-- Q1YGN4_MOBAS); contains Interpro domain(s) IPR013740 Redoxin	13.6	1	2	2	25	8.55696	13.6	2	3	8.51796	13.6	2	3	9.93998	13.6	2	3	4.23502	8.77	1	1	7.76807	13.6	2	3					3.26593	8.77	1	1	3.51492	8.77	1	1	9.1184	13.6	2	3	4.90822	8.77	1	1	9.67113	13.6	2
Solyc01g111510	Ascorbate peroxidase (AHRD V1 **** Q8W4V7_CAPAN); contains Interpro domain(s) IPR002207 Plant ascorbate peroxidase	13.59	1	3	3	19	9.59409	13.59	3	3	6.85622	9.41	2	2	7.35486	9.41	2	2	5.76781	9.06	2	2	3.6053	4.88	1	1	4.1601	4.88	1	1	3.64084	4.88	1	1	3.81615	4.88	1	1	3.31185	4.88	1	1	4.00432	4.88	1	1	6.27363	9.41	2
Solyc03g005730	3-isopropylmalate dehydratase large subunit 2 (AHRD V1 ***- B6U6T6_MAIZE); contains Interpro domain(s) IPR011826 Homoaconitase/3-isopropylmalate dehydratase, large subunit, prokaryotic	13.56	1	4	4	4	2.23615	2.75	1	1	3.39035	4.91	1	1	5.38634	5.89	2	2
Solyc08g075090	60S ribosomal protein L7 (AHRD V1 *-*- D7MY49_ARALY); contains Interpro domain(s) IPR005998 Ribosomal protein L7, eukaryotic	13.54	1	2	7	59	14.1225	7.4	4	5	17.0154	11.37	6	6	15.8376	8.3	4	5	14.2385	10.47	5	5	8.10655	6.5	3	3	14.5045	11.19	6	6	14.6995	11.91	6	6	6.39997	5.05	2	2	13.7866	10.47	5	5	12.6667	9.75	5	5	14.8458	8.3	4
Solyc08g015860	Rab GDP dissociation inhibitor (AHRD V1 **** C0LSK7_NICBE); contains Interpro domain(s) IPR000806 Rab GDI protein	13.51	2	2	5	33	6.54087	7.43	2	2	7.8684	9.23	3	3	4.57755	4.05	2	2	15.9196	13.51	5	6	7.72974	5.18	1	2	3.29176	5.18	1	1	10.3349	6.98	2	3	11.9602	9.23	3	4	7.9655	9.23	3	3	5.77927	6.98	2	2	5.43635	6.98	2
Solyc08g081250	Aminopeptidase N (AHRD V1 ***- D5C0C8_NITHN); contains Interpro domain(s) IPR012779 Peptidase M1, alanyl aminopeptidase	13.51	1	9	9	40	11.4091	5.11	3	4	6.2044	2.3	1	2	16.3389	7.51	6	6	8.23776	5.21	3	3	6.21291	2.6	2	2	6.42427	3.7	2	2	17.4118	8.61	5	6					8.93627	4.6	3	3	13.37	6.21	4	5	9.13976	6.01	3
Solyc01g066840	40S ribosomal protein S21 (AHRD V1 ***- D7M5J1_ARALY); contains Interpro domain(s) IPR001931 Ribosomal protein S21e	13.41	1	1	1	2																																	2.37792	13.41	1	1
Solyc07g006790	Dihydrolipoyllysine-residue acetyltransferase component of pyruvate dehydrogenase complex (AHRD V1 **** A4TXZ0_9PROT); contains Interpro domain(s) IPR006257 Dihydrolipoamide acetyltransferase, long form	13.38	1	7	7	43	10.1553	8.14	4	4	13.433	11.03	5	5	18.1953	13.38	7	7	5.64973	3.8	2	2	4.83218	3.8	2	2	7.93644	5.61	3	3	4.5316	4.7	2	2	7.80504	5.61	3	3	8.4619	5.61	3	3	4.46408	4.34	2	2	14.4335	11.03	5
Solyc01g103370	Ras-related protein Rab-1A (AHRD V1 ***- C0HBJ4_SALSA); contains Interpro domain(s) IPR003579 Ras small GTPase, Rab type	13.37	1	1	2	12	2.04878	5.45	1	1	4.87031	5.45	1	2	2.7913	5.45	1	1	4.75287	5.45	1	2	2.29399	5.45	1	1	2.76545	7.92	1	1					2.06659	5.45	1	1	2.28453	5.45	1	1	2.40834	5.45	1	1
Solyc09g075010	Prostaglandin E synthase 3 (AHRD V1 *--- B4FLE3_MAIZE); contains Interpro domain(s) IPR017447 CS	13.33	1	2	2	12	3.06219	8.89	1	1	4.12824	8.89	1	1	4.77147	8.89	1	1	3.30756	8.89	1	1					3.98233	8.89	1	1					3.88894	8.89	1	1	3.38549	8.89	1	1	7.10105	13.33	2	2	4.23824	8.89	1
Solyc10g019100	Exocyst complex component 5 (AHRD V1 ***- EXOC5_ORYSJ); contains Interpro domain(s) IPR009976 Exocyst complex component Sec10	13.33	2	1	1	1									2.11074	13.33	1	1
Solyc05g050970	Transketolase 1 (AHRD V1 **** O78327_CAPAN); contains Interpro domain(s) IPR005478 Bacterial transketolase	13.31	2	8	8	61	11.5279	7.49	4	4	14.3737	10.21	6	6	20.7028	10.85	6	8	19.6302	11.89	7	7	13.5175	8.91	5	5	12.7407	6.72	4	4	13.9765	7.62	4	5	8.26264	4.91	3	3	14.905	10.21	6	6	6.64223	4.01	2	3	14.7791	7.49	4
Solyc11g007120	Fe/S biogenesis protein nfuA (AHRD V1 *--- NFUA_HAMD5); contains Interpro domain(s) IPR017065 HIRA-interacting protein 5	13.31	1	3	3	11	5.49709	7.91	2	2	4.5978	7.91	2	2	5.06562	7.91	2	2	2.1743	3.6	1	1	2.33504	3.6	1	1													2.26024	3.6	1	1	3.2823	5.4	1	1
Solyc03g083390	Nuclear movement protein nudc (AHRD V1 *-*- Q17KI6_AEDAE); contains Interpro domain(s) IPR017447 CS	13.25	1	2	2	17	2.87041	6.95	1	1	6.72276	6.95	1	2	8.11242	6.95	1	2	3.99677	6.95	1	1					11.913	13.25	2	3	7.66892	6.95	1	2									8.70094	6.95	1	2	8.36674	6.95	1
Solyc07g054670	NADH dehydrogenase like protein (AHRD V1 **** O65414_ARATH); contains Interpro domain(s) IPR013027 FAD-dependent pyridine nucleotide-disulphide oxidoreductase	13.22	1	7	7	41	12.5311	7.48	4	5	9.91058	7.48	4	4	13.4951	7.48	4	5	14.3225	10.09	5	5	5.78845	3.83	2	2					8.09567	5.39	3	3	7.76533	5.39	3	3	11.9704	7.48	4	5	2.59491	1.74	1	1	14.0273	9.04	5
Solyc03g007660	NADH dehydrogenase (AHRD V1 ***- D3BQF3_POLPA); contains Interpro domain(s) IPR006806 ETC complex I subunit	13.22	1	1	2	4					4.7073	13.22	2	2	5.00719	13.22	2	2
Solyc02g023970	GTP-binding protein (AHRD V1 **** Q9M7P3_CAPAN); contains Interpro domain(s) IPR004396 Conserved hypothetical protein CHP00092	13.2	1	4	4	17	6.76547	10.41	2	2	9.14868	10.41	3	3	6.07032	5.84	2	2	2.45185	2.79	1	1	5.59944	10.41	2	2	2.88428	2.79	1	1					2.9846	3.3	1	1	3.3601	3.3	1	1	3.70629	7.11	1	1	6.69097	5.84	2
Solyc01g111120	Triosephosphate isomerase (AHRD V1 **** D6N3G7_GOSHI); contains Interpro domain(s) IPR000652 Triosephosphate isomerase	13.19	1	2	2	8									2.16769	7.98	1	1	2.28043	7.98	1	1					2.43001	7.98	1	1	4.4895	7.98	1	1									2.92114	7.98	1	1	6.07546	13.19	2
Solyc10g081180	RNA-binding protein (AHRD V1 *--- Q941H8_SOLTU); contains Interpro domain(s) IPR015465 RNA recognition motif, glycine rich protein	13.18	1	2	2	7					2.77048	3.64	1	1	3.60858	9.55	1	1									6.9609	13.18	2	2					2.81155	3.64	1	1	2.71729	3.64	1	1
Solyc03g114150	Aldehyde dehydrogenase (AHRD V1 **** Q1AFF6_9ROSI); contains Interpro domain(s) IPR015590 Aldehyde dehydrogenase	13.08	1	4	5	14	3.21778	2.62	1	1	3.58441	2.62	1	1	3.25381	2.62	1	1	3.28814	2.62	1	1					15.6674	13.08	5	5	2.85939	2.62	1	1	3.33237	2.62	1	1	3.35809	2.62	1	1					3.49767	2.62	1
Solyc06g065520	T-complex protein eta subunit (AHRD V1 ***- A8HQ74_CHLRE); contains Interpro domain(s) IPR012720 T-complex protein 1, eta subunit	13.08	1	5	5	37	14.1407	8.6	3	4	13.7533	8.6	3	4	12.0428	11.65	4	4	5.83097	4.66	2	2	5.65284	6.09	2	2	12.7617	8.6	3	4	11.959	6.45	2	3	5.96	4.66	2	2	8.67801	6.09	3	3	9.27274	3.94	1	2	16.2856	10.04	4
Solyc10g017830	Serine/threonine-protein kinase 24 (AHRD V1 *-*- C5FYA6_NANOT); contains Interpro domain(s) IPR002290 Serine/threonine protein kinase	13.08	1	5	5	6																					14.1046	13.08	5	5
Solyc07g066610	Phosphoglycerate kinase (AHRD V1 ***- O81394_SOLTU); contains Interpro domain(s) IPR001576 Phosphoglycerate kinase	13.07	1	1	4	35	11.4126	9.34	3	3	13.6317	9.34	3	4	13.0834	13.07	4	4	13.9579	9.34	3	4	9.64479	9.34	3	3	9.47664	9.34	3	3	11.542	11	3	3	6.54521	5.6	2	2	6.84987	5.6	2	2	3.74378	3.73	1	1	10.1351	9.34	3
Solyc12g098150	Voltage-gated potassium channel beta subunit (AHRD V1 **-- B6T7A1_MAIZE); contains Interpro domain(s) IPR005399 Potassium channel, voltage-dependent, beta subunit, KCNAB-related	13.03	1	4	4	20	7.92273	10.91	3	3	3.12153	5.45	1	1	8.16608	10.61	3	3	3.83448	5.45	1	1	3.46595	5.45	1	1	6.19727	8.48	2	2	3.27271	5.45	1	1	3.08012	5.45	1	1	3.06336	5.45	1	1	4.32815	5.45	1	1	7.95278	8.48	2
Solyc01g008960	Argonaute 4-like protein (AHRD V1 ***- D5FQ91_PELHO); contains Interpro domain(s) IPR003165 Stem cell self-renewal protein Piwi	12.98	5	10	10	46	2.11096	1.21	1	1	14.9298	5.17	4	5	11.3064	5.5	4	4	7.21985	3.52	3	3	13.813	6.27	5	5	20.6838	9.9	7	8	20.943	8.58	6	7	4.49763	1.98	2	2	7.73572	3.52	3	3					6.85003	3.19	3
Solyc08g068340	Eukaryotic translation initiation factor 3 subunit 6-interacting protein (AHRD V1 ***- B6SYA1_MAIZE); contains Interpro domain(s) IPR019382 RNA polymerase I-associated factor PAF67	12.96	1	5	5	19	5.55403	3.87	2	2	6.73643	6.38	2	2	5.69921	3.87	2	2	10.9245	11.22	4	4					6.3319	4.45	2	2	6.92262	6.38	2	2					3.14313	1.74	1	1	2.99762	2.13	1	1	3.22631	2.13	1
Solyc01g086800	Histone H3 (AHRD V1 **** Q53NE3_ORYSJ); contains Interpro domain(s) IPR000164 Histone H3	12.94	5	1	1	10	2.34384	12.94	1	1	2.83794	12.94	1	1	2.87705	12.94	1	1					2.3801	12.94	1	1	2.91613	12.94	1	1					2.11599	12.94	1	1	2.58329	12.94	1	1	2.0306	12.94	1	1	2.42389	12.94	1
Solyc04g064510	Ras-related protein Rab-18 (AHRD V1 ***- B6TSE5_MAIZE); contains Interpro domain(s) IPR015598 Rab18	12.92	3	1	2	9	2.00519	5.26	1	1	2.46152	5.26	1	1	3.64679	7.66	1	1									2.27805	5.26	1	1					2.21314	5.26	1	1	2.58524	5.26	1	1	2.02371	5.26	1	1	2.54739	5.26	1
Solyc09g013080	Acetyl-coenzyme A carboxylase carboxyl transferase subunit alpha (AHRD V1 *-*- B7KJL9_CYAP7); contains Interpro domain(s) IPR001095 Acetyl-CoA carboxylase, alpha subunit	12.88	1	7	7	35	6.40656	5.26	2	2	7.63686	6.7	3	3	8.38145	5.78	3	3	2.94099	2.37	1	1	2.13721	2.37	1	1	7.48908	5.26	2	3	13.9571	6.44	3	4	8.18374	5.12	3	3	6.30405	4.34	2	2	15.2233	7.88	4	5	16.3886	6.44	3
Solyc11g008870	Methylenetetrahydrofolate reductase (AHRD V1 ***- A5ATB7_VITVI); contains Interpro domain(s) IPR004621 Eukaryotic-type methylenetetrahydrofolate reductase	12.79	1	4	4	18	5.91769	5.22	2	2	5.67824	5.22	2	2	10.04	9.26	3	3	3.08542	2.19	1	1									10.3067	8.75	3	3	2.35533	3.03	1	1	3.27563	2.19	1	1	3.83132	3.03	1	1	9.67003	8.75	3
Solyc08g014340	Cysteine synthase (AHRD V1 **** Q9FS26_SOLTU); contains Interpro domain(s) IPR005859 Cysteine synthase A	12.69	1	2	3	14	3.1953	3.37	1	1	9.46316	12.69	3	3	5.29795	6.48	2	2	2.55949	3.37	1	1	4.1751	6.48	2	2	2.16884	3.11	1	1									4.79773	6.48	2	2
Solyc09g084480	Proteinase inhibitor I (AHRD V1 ***- Q43648_SOLTU); contains Interpro domain(s) IPR000864 Proteinase inhibitor I13, potato inhibitor I	12.61	1	1	1	2					3.29761	12.61	1	1									2.70016	12.61	1	1
Solyc09g084450	Chymotrypsin inhibitor-2 (AHRD V1 *-*- A8V3P8_HORVD); contains Interpro domain(s) IPR000864 Proteinase inhibitor I13, potato inhibitor I	12.61	1	1	1	1																	2.49258	12.61	1	1
Solyc01g091220	40S ribosomal protein S13 (AHRD V1 ***- D7LRU2_ARALY); contains Interpro domain(s) IPR000589 Ribosomal protein S15	12.58	2	2	2	2									2.10076	4.64	1	1									2.10304	7.95	1	1
Solyc04g005080	Pyruvate dehydrogenase E1 component alpha subunit (AHRD V1 ***- B6TMS5_MAIZE); contains Interpro domain(s) IPR017597 Pyruvate dehydrogenase (acetyl-transferring) E1 component, alpha subunit, subgroup y	12.53	1	2	4	9					2.85753	2.56	1	1	6.17299	6.14	2	2	2.89719	3.58	1	1	2.62805	3.58	1	1					5.64327	7.93	2	2					2.1284	2.56	1	1					2.11612	2.05	1
Solyc01g009990	Peptidyl-prolyl cis-trans isomerase (AHRD V1 ***- B9RMA5_RICCO); contains Interpro domain(s) IPR002130 Peptidyl-prolyl cis-trans isomerase, cyclophilin-type	12.5	1	2	2	15	3.54172	7.26	1	1	6.80176	12.5	2	2	7.35766	12.5	2	2	3.18256	7.26	1	1	2.68498	7.26	1	1	2.43937	7.26	1	1	4.10032	7.26	1	1	3.06596	7.26	1	1	2.84488	7.26	1	1	4.54054	7.26	1	1	3.86949	7.26	1
Solyc10g079500	Inosine-5&apos-monophosphate dehydrogenase (AHRD V1 ***- A7XZM6_CAMSI); contains Interpro domain(s) IPR005990 IMP dehydrogenase	12.47	1	4	4	13	2.00316	2.21	1	1	2.29192	2.21	1	1	4.71436	4.23	2	2	2.14741	2.01	1	1					2.02445	2.01	1	1	3.14591	5.63	1	1					4.20021	4.23	2	2					4.58109	4.23	2
Solyc01g005620	Mitochondrial 2-oxoglutarate/malate carrier protein (AHRD V1 **** Q9FSF4_TOBAC); contains Interpro domain(s) IPR001993 Mitochondrial substrate carrier	12.46	1	3	3	38	12.7906	12.46	3	4	12.6585	12.46	3	4	14.4234	12.46	3	4	12.5357	12.46	3	4	9.4439	12.46	3	3	7.24496	8.42	2	2	11.0175	12.46	3	4	6.93408	8.42	2	2	10.9904	12.46	3	3	6.00817	8.42	2	2	9.7055	12.46	3
Solyc10g081130	Proteasome subunit alpha type (AHRD V1 ***- Q93X34_TOBAC); contains Interpro domain(s) IPR001353 Proteasome, subunit alpha/beta	12.45	1	1	3	15	2.71387	4.82	1	1	4.96016	8.43	2	2	2.57953	4.82	1	1	2.50446	4.82	1	1					5.53347	8.43	2	2	2.55259	4.82	1	1	5.08216	8.43	2	2	5.16681	8.43	2	2	2.39988	4.82	1	1	2.33462	4.02	1
Solyc06g068700	Calcium-binding protein Calnexin (AHRD V1 **-* Q9BLH3_HALRO); contains Interpro domain(s) IPR001580 Calreticulin/calnexin	12.41	1	5	6	35	16.6162	10.34	5	7	8.66576	7.52	3	3	13.6572	9.02	4	5	8.49123	7.52	3	3					2.14563	1.32	1	1	8.63807	4.32	2	3	10.5547	9.59	4	4	9.37747	8.83	4	4	2.16765	3.01	1	1	7.94836	5.64	3
Solyc05g005510	DNA-binding related protein (Fragment) (AHRD V1 ***- A9XNX9_9MYRT); contains Interpro domain(s) IPR012340 Nucleic acid-binding, OB-fold	12.37	1	1	1	8	2.5372	12.37	1	1	2.48805	12.37	1	1	2.17209	12.37	1	1	2.30703	12.37	1	1													2.19488	12.37	1	1	2.4189	12.37	1	1					2.46564	12.37	1
Solyc11g068830	Orotidine 5&apos-phosphate decarboxylase (Orotate phosphoribosyltransferase) (AHRD V1 **** C4QAV6_SCHMA); contains Interpro domain(s) IPR001754 Orotidine 5'-phosphate decarboxylase, core	12.37	1	4	4	15	6.72329	7.34	2	2	6.86728	7.34	2	2	4.90089	4.19	2	2	2.12758	2.52	1	1	3.13506	4.82	1	1	3.51066	4.82	1	1	4.23519	4.82	1	1	3.2428	4.82	1	1	2.79275	2.52	1	1	2.84915	3.35	1	1	2.21253	1.68	1
Solyc01g049650	Pyruvate kinase (AHRD V1 ***- B9SBM7_RICCO); contains Interpro domain(s) IPR001697 Pyruvate kinase	12.35	1	4	4	13	4.49035	4.78	1	1	2.69393	2.19	1	1	5.10157	6.97	2	2	7.88733	4.78	1	2									11.061	8.17	2	3	2.75184	1.99	1	1	2.06742	2.19	1	1	3.16331	3.39	1	1	2.71577	1.99	1
Solyc03g117490	Glycerol kinase (AHRD V1 ***- Q6RUF8_SOYBN); contains Interpro domain(s) IPR005999 Glycerol kinase	12.26	1	4	4	27	4.5266	3.26	1	1	12.9982	8.81	3	4	9.02039	6.32	2	2	3.86897	3.26	1	1	3.67599	3.26	1	1	3.51613	2.49	1	1	16.3784	12.26	4	5	10.7687	9.77	3	3	5.44596	6.32	2	2	15.8053	9.77	3	4	8.83077	8.81	3
Solyc06g062840	Threonine synthase (AHRD V1 **** Q2Q021_SOYBN); contains Interpro domain(s) IPR004450 Threonine synthase	12.26	2	4	4	10	2.09947	2.11	1	1	5.76731	5.94	2	2									2.70672	4.21	1	1					2.63958	3.45	1	1	2.14993	2.11	1	1	3.06718	3.45	1	1	2.63727	3.45	1	1
Solyc02g067740	Genomic DNA chromosome 3 TAC clone K24A2 (AHRD V1 ***- Q9LIJ1_ARATH)	12.21	1	3	3	16	5.49885	2.82	1	2	5.94111	2.82	1	2	5.00009	2.82	1	2	5.01327	6.1	2	2					2.72299	3.29	1	1	2.64307	2.82	1	1	2.10835	2.82	1	1					6.68081	8.92	2	2	9.23624	8.92	2
Solyc02g089070	Eukaryotic translation initiation factor 3 subunit M (AHRD V1 ***- B2WFL9_PYRTR); contains Interpro domain(s) IPR000717 Proteasome component region PCI	12.2	1	4	4	17	4.06851	3.66	1	1	9.1337	9.51	3	3	9.18339	9.27	3	3	2.75099	2.68	1	1					3.24914	2.68	1	1	2.58909	2.68	1	1	2.65094	2.68	1	1	5.34624	6.34	2	2					6.71058	6.34	2
Solyc09g090590	Calcium binding protein Caleosin (AHRD V1 **** A8N0P5_COPC7); contains Interpro domain(s) IPR007736 Caleosin related	12.2	1	3	3	11	5.16251	8.13	2	2	6.65435	12.2	3	3	4.34954	8.13	2	2													2.19256	4.88	1	1	3.36516	4.88	1	1	2.25574	4.07	1	1					2.18548	3.25	1
Solyc05g012540	Heparanase (AHRD V1 ***- C5IFK6_ORYSI); contains Interpro domain(s) IPR005199 Glycoside hydrolase family 79, N-terminal	12.19	1	4	4	14					3.31528	2.71	1	1	2.04252	2.48	1	1					2.18767	2.03	1	1	9.20396	9.71	3	3	3.84116	4.97	1	1					5.47484	4.74	2	2					6.01208	4.74	2
Solyc09g090190	Dehydration-responsive protein-like (AHRD V1 **-- Q653G1_ORYSJ); contains Interpro domain(s) IPR004159 Protein of unknown function DUF248, methyltransferase putative	12.14	3	5	5	12	2.79463	1.62	1	1	2.23856	1.62	1	1	5.71397	3.72	2	2	5.30333	4.05	2	2	2.38278	1.62	1	1					3.97662	3.88	1	1					2.22614	1.62	1	1	4.40417	3.88	1	1	4.60435	4.21	2
Solyc11g027870	Unknown Protein (AHRD V1); contains Interpro domain(s) IPR007512 Protein of unknown function DUF543	12.12	1	1	1	7	2.52792	12.12	1	1					2.35351	12.12	1	1	2.86576	12.12	1	1													3.12334	12.12	1	1	2.60197	12.12	1	1	2.58809	12.12	1	1	2.77481	12.12	1
Solyc06g071290	Betaine aldehyde dehydrogenase (AHRD V1 **** D2DEK8_LYCBA); contains Interpro domain(s) IPR015590 Aldehyde dehydrogenase	12.1	1	4	5	8					2.09929	2.18	1	1	3.21858	2.58	1	1													6.44552	4.96	2	2					5.97901	4.17	2	2					4.8179	4.56	2
Solyc12g042650	40S ribosomal protein S12 (AHRD V1 ***- Q8H2J8_ORYSJ); contains Interpro domain(s) IPR000530 Ribosomal protein S12e	12.06	1	1	1	12	4.65118	12.06	1	1	4.43114	12.06	1	1	4.97438	12.06	1	1	4.73293	12.06	1	1	4.26732	12.06	1	1	3.7349	12.06	1	1	4.4779	12.06	1	1	4.25649	12.06	1	1	4.2911	12.06	1	1	5.06937	12.06	1	1	3.96026	12.06	1
Solyc03g083290	40S ribosomal protein S12 (AHRD V1 ***- A9P9K3_POPTR); contains Interpro domain(s) IPR000530 Ribosomal protein S12e	12.06	2	1	1	10	3.75472	12.06	1	1	4.08751	12.06	1	1	3.96772	12.06	1	1	3.46179	12.06	1	1	3.21914	12.06	1	1	3.4751	12.06	1	1	3.2561	12.06	1	1	3.96095	12.06	1	1					4.57776	12.06	1	1	3.42175	12.06	1
Solyc03g121070	Hexokinase (AHRD V1 ***- Q8H0Q2_SOLLC); contains Interpro domain(s) IPR019807 Hexokinase, conserved site IPR001312 Hexokinase	12.05	1	4	4	17	9.43573	9.84	3	3	3.44945	3.61	1	1	6.53826	6.83	2	2	3.56954	3.21	1	1	3.10447	3.61	1	1	6.59124	5.42	2	2	3.38356	3.61	1	1	3.65121	3.21	1	1	7.99289	6.83	2	2	4.28915	3.61	1	1	3.47317	3.21	1
Solyc08g065370	Photosystem II D2 protein (AHRD V1 ***- D3WDT4_9ROSI); contains Interpro domain(s) IPR000484 Photosynthetic reaction centre, L/M	12.05	3	1	1	1																					2.65244	12.05	1	1
Solyc04g051370	26S proteasome non-ATPase regulatory subunit 12 (AHRD V1 ***- B5X386_SALSA); contains Interpro domain(s) IPR000717 Proteasome component region PCI	11.99	1	3	3	17	6.19009	7.47	2	2	9.67427	11.99	3	3	7.87836	11.99	3	3									6.82749	7.47	2	2	8.80963	4.98	1	2					4.14737	4.98	1	1	4.14686	4.98	1	1	4.48839	4.98	1
Solyc04g080980	Coatomer alpha subunit-like protein (AHRD V1 **-- Q70I39_LOTJA); contains Interpro domain(s) IPR016391 Coatomer, alpha subunit	11.99	1	6	12	46	9.76325	3.28	4	4	7.94498	2.96	3	3	24.697	9.03	9	9	15.418	5.67	6	6	8.71757	3.37	4	4	4.69017	1.64	2	2	13.2427	4.93	5	5	11.7072	3.86	4	4	9.20668	2.96	3	3	3.34315	1.07	1	1	5.18143	2.05	2
Solyc01g107700	Kynurenine formamidase (AHRD V1 **-- D7BCL0_MEISD); contains Interpro domain(s) IPR007325 Putative cyclase	11.85	1	2	2	13	2.37343	3.7	1	1	2.66384	3.7	1	1	2.47041	3.7	1	1	2.17674	3.7	1	1	2.21882	3.7	1	1	2.34988	3.7	1	1	8.29007	11.85	2	3					2.45326	3.7	1	1	2.28289	3.7	1	1	3.25802	8.15	1
Solyc02g070640	60S ribosomal protein L18a (AHRD V1 ***- D2D962_9ROSI); contains Interpro domain(s) IPR002670 Ribosomal protein L18ae	11.8	4	3	3	14	2.30524	4.49	1	1	4.26093	7.87	2	2	6.6028	11.8	3	3	2.13268	3.37	1	1	2.12456	3.93	1	1					2.26186	4.49	1	1					2.03857	3.93	1	1					6.25875	11.8	3
Solyc02g078120	Eukaryotic translation initiation factor 3 subunit 7 (AHRD V1 ***- Q9FKV6_ARATH); contains Interpro domain(s) IPR007783 Eukaryotic translation initiation factor 3, subunit 7	11.79	1	4	4	18	5.77098	6.24	2	2	9.57071	10.05	3	3	2.95186	2.43	1	1	3.25248	2.43	1	1	2.83552	2.43	1	1	4.3359	4.16	2	2	10.6185	7.97	3	4	2.07381	2.43	1	1					2.33038	1.73	1	1	2.01434	1.73	1
Solyc06g050770	Alpha-soluble NSF attachment protein (AHRD V1 **** D2D2Z7_GOSHI); contains Interpro domain(s) IPR000744 NSF attachment protein	11.76	2	3	3	10	2.45652	3.46	1	1					5.11086	7.61	2	2									2.34669	3.46	1	1									7.2582	11.76	3	3					7.00187	11.76	3
Solyc09g065830	NADH ubiquinone oxidoreductase subunit (AHRD V1 **** Q6V9B3_CHLRE); contains Interpro domain(s) IPR002023 NADH:ubiquinone oxidoreductase, 24 kDa subunit	11.76	1	3	3	12	5.56928	8.24	2	2					2.67424	5.1	1	1					5.3298	8.24	2	2	2.2447	3.14	1	1	3.15325	5.1	1	1					4.46848	6.67	2	2					2.24063	3.14	1
Solyc01g007910	Succinyl-CoA ligase (AHRD V1 ***- B9RL91_RICCO); contains Interpro domain(s) IPR005810 Succinyl-CoA ligase, alpha subunit	11.75	2	2	2	22	5.72865	11.75	2	2	5.8315	11.75	2	2	6.70726	11.75	2	2	11.8353	11.75	2	3	6.89575	11.75	2	2	8.46601	8.73	1	2	7.09442	11.75	2	2	3.18602	3.01	1	1					6.71335	11.75	2	2	6.53522	11.75	2
Solyc11g011960	UTP-glucose 1 phosphate uridylyltransferase (AHRD V1 ***- B3VDY8_EUCGR); contains Interpro domain(s) IPR016267 UTP--glucose-1-phosphate uridylyltransferase, subgroup	11.74	1	1	6	20	6.57457	5.66	3	3					4.36071	4.82	2	2	4.73431	4.19	2	2					2.28087	1.89	1	1	2.34901	2.31	1	1					4.66201	3.98	2	2	6.79173	6.5	3	3	9.00341	6.5	3
Solyc01g108310	Os11g0248200 protein (Fragment) (AHRD V1 *--- Q0ITJ6_ORYSJ); contains Interpro domain(s) IPR006630 RNA-binding protein Lupus La	11.69	1	3	3	6	5.39194	6.47	2	2					2.54979	3.73	1	1	3.58963	5.22	1	1	2.76964	5.22	1	1
Solyc12g010840	Ketol-acid reductoisomerase (AHRD V1 ***- D7LW57_ARALY); contains Interpro domain(s) IPR016206 Ketol-acid reductoisomerase, plant	11.68	1	3	5	16					2.92486	2.2	1	1	7.84293	5.75	3	3	3.51493	3.21	1	1					19.406	9.31	4	6	4.73386	4.4	2	2													4.7216	3.55	2
Solyc01g112020	Pentatricopeptide repeat-containing protein (AHRD V1 *-*- D7MUM4_ARALY); contains Interpro domain(s) IPR002885 Pentatricopeptide repeat	11.67	1	4	4	7	2.50917	2.06	1	1	7.91444	8.7	3	3	2.87735	2.06	1	1																					5.5532	5.03	2	2
Solyc11g006350	Aspartate carbamoyltransferase (AHRD V1 ***- Q8L6B8_SOLTU); contains Interpro domain(s) IPR002082 Aspartate carbamoyltransferase, eukaryotic	11.67	1	4	4	12					8.14072	9.28	3	3	2.85949	3.18	1	1					2.92678	3.18	1	1	2.8006	3.18	1	1					3.03642	3.18	1	1	3.05234	3.18	1	1					2.77271	3.18	1
Solyc01g007740	Peroxiredoxin (AHRD V1 **-- Q9FE12_PHAVU); contains Interpro domain(s) IPR000866 Alkyl hydroperoxide reductase/ Thiol specific antioxidant/ Mal allergen	11.61	1	2	2	13	2.66324	5.24	1	1	5.54369	11.61	2	2	5.02093	11.61	2	2	2.62948	5.24	1	1	2.45497	5.24	1	1	2.39184	6.37	1	1	2.91315	6.37	1	1					2.58671	5.24	1	1					3.3226	5.24	1
Solyc10g082030	Peroxiredoxin (AHRD V1 **-- Q9FE12_PHAVU); contains Interpro domain(s) IPR000866 Alkyl hydroperoxide reductase/ Thiol specific antioxidant/ Mal allergen	11.61	1	2	2	12	2.69248	5.24	1	1	2.93087	5.24	1	1	3.51463	5.24	1	1	2.84977	5.24	1	1					4.76362	11.61	2	2	6.09648	11.61	2	2					2.07229	5.24	1	1					3.48127	5.24	1
Solyc05g013030	26S proteasome regulatory subunit (AHRD V1 ***- A8I274_CHLRE); contains Interpro domain(s) IPR013143 PCI/PINT associated module	11.58	1	4	4	14					4.79858	4.96	2	2	5.38905	4.96	2	2	3.41537	3.31	1	1	3.33035	3.07	1	1	6.92563	6.38	2	2	9.51448	9.69	3	3	3.43728	3.07	1	1	3.23087	3.07	1	1
Solyc02g069300	Unknown Protein (AHRD V1); contains Interpro domain(s) IPR006501 Pectinesterase inhibitor	11.54	1	1	1	5	9.60366	11.54	1	3																					3.17193	11.54	1	1													3.00007	11.54	1
Solyc07g063890	50S ribosomal protein L2 (AHRD V1 ***- RL2_EDWI9); contains Interpro domain(s) IPR002171 Ribosomal protein L2	11.54	3	1	3	8									2.7565	4.62	1	1									5.362	8.85	2	2	2.79641	4.62	1	1	2.09128	2.69	1	1					2.23312	4.23	1	1	2.34841	4.23	1
Solyc12g006410	UDP-glucose 4-epimerase (AHRD V1 ***- B3XXH6_9BACT); contains Interpro domain(s) IPR005886 UDP-glucose 4-epimerase	11.53	2	2	4	14	14.0627	11.53	4	5	4.82829	5.01	2	2	7.67509	8.02	3	3	2.33261	2.76	1	1													2.61999	2.76	1	1	2.41943	2.26	1	1					3.19154	2.76	1
Solyc10g081440	NADH cytochrome b5 reductase (AHRD V1 ***- Q5PY86_VERFO); contains Interpro domain(s) IPR008333 Oxidoreductase FAD-binding region	11.51	1	2	2	13	2.68988	3.96	1	1	2.81173	3.96	1	1	2.74701	3.96	1	1	2.44591	3.96	1	1	2.49343	3.96	1	1	2.48726	3.96	1	1	6.19685	11.51	2	2	2.65539	3.96	1	1	2.3315	3.96	1	1	2.52384	3.96	1	1	2.5054	3.96	1
Solyc07g062610	4-methyl-5(B-hydroxyethyl)-thiazole monophosphate biosynthesis enzyme ThiJ (AHRD V1 *--- C8T4T4_KLEPR); contains Interpro domain(s) IPR006287 DJ-1	11.51	1	3	3	4									3.19146	3.07	1	1	2.04004	5.63	1	1	2.14106	5.63	1	1													2.54339	2.81	1	1
Solyc03g065340	Phosphorylase (AHRD V1 **** B9SJB6_RICCO); contains Interpro domain(s) IPR011833 Glycogen/starch/alpha-glucan phosphorylase	11.49	1	7	7	29	12.1168	5.8	3	3	9.72333	4.76	3	3	16.7626	6.94	4	5	6.33656	3.62	2	2	10.8827	4.04	2	3	5.71184	3.21	2	2	12.3832	7.25	4	4	3.75489	1.24	1	1	3.42058	1.24	1	1	3.99377	2.48	1	1	13.4684	6.52	3
Solyc11g019920	Protein disulfide isomerase (AHRD V1 ***- Q5EUD3_MAIZE); contains Interpro domain(s) IPR013766 Thioredoxin domain	11.49	1	3	3	12	6.39749	7.82	2	2	3.33809	5.52	1	1	2.0094	2.3	1	1	5.83266	7.82	2	2					2.03505	2.3	1	1	6.37995	9.2	2	2									4.59874	5.98	2	2	3.41372	5.52	1
Solyc04g080590	Proteasome subunit alpha type (AHRD V1 ***- Q8H1Y2_NICBE); contains Interpro domain(s) IPR001353 Proteasome, subunit alpha/beta	11.49	1	3	3	13					3.77238	5.07	1	1	4.1441	5.07	1	1									9.76975	9.12	2	3	3.41192	5.07	1	1					6.16767	7.43	2	2	3.38514	5.07	1	1	6.45855	9.12	2
Solyc11g040390	Aspartokinase-homoserine dehydrogenase (AHRD V1 ***- O63067_SOYBN); contains Interpro domain(s) IPR011147 Bifunctional aspartokinase/homoserine dehydrogenase I	11.48	1	5	6	9					10.4563	7.81	4	4	3.45185	1.83	1	1	3.1421	1.83	1	1					2.23582	1.1	1	1	3.86587	2.2	1	1
Solyc03g025270	rRNA 2&apos-O-methyltransferase fibrillarin (AHRD V1 ***- B6JX17_SCHJY); contains Interpro domain(s) IPR000692 Fibrillarin	11.46	1	3	3	8	2.05562	3.5	1	1									4.85645	7.01	2	2	2.41897	3.5	1	1	6.13578	7.96	2	2									2.15996	3.5	1	1
Solyc05g054640	2-oxoglutarate dehydrogenase E1 component (AHRD V1 **** Q9FLH2_ARATH); contains Interpro domain(s) IPR011603 2-oxoglutarate dehydrogenase, E1 component	11.43	2	7	7	39	15.334	6.08	4	5	14.8519	7.02	5	5	13.724	6.08	4	4	2.7907	1.15	1	1	5.98511	3.14	2	2	8.65362	3.98	3	3	12.5509	6.81	4	4	14.9086	7.65	4	4	8.84351	4.19	3	3	7.19359	3.14	2	2	8.81071	4.19	3
Solyc06g075320	Vicilin (Fragment) (AHRD V1 **-- Q41726_ZAMFU); contains Interpro domain(s) IPR011051 Cupin, RmlC-type	11.43	2	4	6	52	19.5476	8.79	5	7	13.0004	8.35	4	5	17.225	8.79	5	6	16.568	11.43	6	6	8.94779	8.79	3	3					12.394	11.43	4	4	10.7539	8.79	4	4	14.5621	8.79	5	5	12.3065	11.43	4	4	16.313	11.43	6
Solyc08g074620	Polyphenol oxidase (AHRD V1 ***- Q41428_SOLTU); contains Interpro domain(s) IPR016213 Polyphenol oxidase, plant	11.41	2	6	6	16					15.0132	7.84	4	5	2.654	2.21	1	1	5.12287	4.43	2	2	2.42999	2.21	1	1	14.4643	8.01	4	5									2.49024	1.53	1	1
Solyc01g106430	Inorganic pyrophosphatase family protein (AHRD V1 **** D7M262_ARALY); contains Interpro domain(s) IPR008162 Inorganic pyrophosphatase	11.38	2	3	3	17	4.61333	7.24	2	2	6.92162	11.38	3	3	7.45143	11.38	3	3					4.69203	7.24	2	2	2.45043	3.79	1	1	2.16747	3.79	1	1	2.4368	3.45	1	1	3.25808	4.14	1	1	2.09733	3.79	1	1	2.38073	3.79	1
Solyc09g082060	Cysteine synthase (AHRD V1 **** Q3LAG5_TOBAC); contains Interpro domain(s) IPR005859 Cysteine synthase A	11.38	1	2	3	14	3.1953	4	1	1	2.98223	4	1	1	2.92458	4	1	1	5.50641	7.69	2	2	4.79291	7.69	2	2	2.37233	3.69	1	1					5.37243	3.69	1	2	8.90141	11.38	3	3
Solyc11g073260	Histone H2A (AHRD V1 ***- C6TMV8_SOYBN); contains Interpro domain(s) IPR002119 Histone H2A	11.35	9	1	2	5													2.06395	6.38	1	1	2.01146	6.38	1	1	4.29389	11.35	2	2
Solyc08g029110	DUF52 domain-containing protein (AHRD V1 **-- C5FFY6_NANOT); contains Interpro domain(s) IPR002737 UPF0103/Mediator of ErbB2-driven cell motility (Memo), related	11.34	1	2	2	4					5.52042	11.34	2	2	3.06785	5.5	1	1																													3.55565	5.5	1
Solyc02g030250	Coatomer protein epsilon subunit family protein (AHRD V1 ***- D7KFM4_ARALY); contains Interpro domain(s) IPR006822 Coatomer, epsilon subunit	11.34	1	2	2	2									2.02802	3.44	1	1																									3.19632	7.9	1	1
Solyc07g053650	26S proteasome regulatory subunit (AHRD V1 ***- A8J3A4_CHLRE); contains Interpro domain(s) IPR016643 26S proteasome regulatory complex, non-ATPase subcomplex, Rpn1 subunit	11.31	2	7	7	17									5.40592	2.55	2	2	9.70084	5.47	4	4	2.94493	1.22	1	1	12.8713	8.27	5	5					4.5362	2.55	2	2									2.20339	1.22	1
Solyc02g085350	Succinate dehydrogenase flavoprotein subunit (AHRD V1 **** B8CCT7_THAPS); contains Interpro domain(s) IPR011281 Succinate dehydrogenase, flavoprotein subunit	11.29	1	6	6	51	11.9737	8.27	4	4	9.35917	6.2	3	3	16.1017	8.27	4	5	18.5917	9.86	5	6	16.9225	11.29	6	6	14.4275	8.11	4	5	11.927	3.97	2	3	10.2685	6.2	3	3	8.52515	6.52	3	3	11.9697	5.56	3	4	15.8365	8.27	4
Solyc02g087240	NADH-quinone oxidoreductase F subunit family protein (AHRD V1 **** Q23KE4_TETTH); contains Interpro domain(s) IPR011537 NADH ubiquinone oxidoreductase, F subunit	11.29	1	4	4	28	12.9248	8.83	3	4	10.2824	4.52	2	3	6.30696	4.52	2	2	6.64933	4.52	2	2	2.37884	2.05	1	1	9.06212	6.78	2	3	7.74079	8.83	3	3	3.59093	2.46	1	1	4.90194	6.37	2	2	2.01629	4.31	1	1	11.9547	6.98	3
Solyc01g010700	AKIN gamma (AHRD V1 **-- B4FX20_MAIZE); contains Interpro domain(s) IPR000644 Cystathionine beta-synthase, core	11.26	1	3	3	3	9.05642	11.26	3	3
Solyc09g083370	30S ribosomal protein S19 (AHRD V1 *-*- RS19_MYCHJ); contains Interpro domain(s) IPR005713 Ribosomal protein S15, eukaryotic/archaeal	11.26	1	1	1	2					2.12674	11.26	1	1																													3.40674	11.26	1	1
Solyc05g006080	Oligosaccharyltransferase complex subunit ostc-B (AHRD V1 **-- OSTCB_XENLA); contains Interpro domain(s) IPR019353 Oligosaccharyltransferase complex, subunit DC2, eukaryote	11.24	1	1	1	3					3.35464	11.24	1	1									3.5428	11.24	1	1													3.60905	11.24	1	1
Solyc01g010390	Beta-glucosidase (AHRD V1 ***- D3YJ59_VITVI); contains Interpro domain(s) IPR001360 Glycoside hydrolase, family 1	11.24	1	4	4	4																					9.96001	9.47	3	3									2.33955	1.78	1	1
Solyc06g082650	60S ribosomal protein L10 (AHRD V1 ***- Q3SC85_SOLLC); contains Interpro domain(s) IPR001197 Ribosomal protein L10e	11.17	3	2	2	4													2.61178	5.34	1	1	2.74073	5.34	1	1	3.10611	5.83	1	1
Solyc06g072540	ATP synthase subunit alpha chloroplastic (AHRD V1 ***- C6EN94_CARTI)	11.11	1	1	1	1																					2.05317	11.11	1	1
Solyc01g099890	Malignant T cell amplified sequence 1 (AHRD V1 **-- D0FH72_BRABE); contains Interpro domain(s) IPR016437 Translation machinery-associated RNA binding protein, predicted	11.05	1	1	1	2	3.72802	11.05	1	1	3.75257	11.05	1	1
Solyc06g072740	Inositol-tetrakisphosphate 1-kinase 1 (AHRD V1 **** B6TJ44_MAIZE); contains Interpro domain(s) IPR017427 Inositol-tetrakisphosphate 1-kinase	11.04	2	3	3	14	5.55641	6.62	2	2	2.49988	3.47	1	1	9.31508	11.04	3	3					5.50332	6.62	2	2									2.86877	3.47	1	1	2.08494	3.47	1	1					5.81317	6.62	2
Solyc06g076540	class I heat shock protein (AHRD V1 ***- Q69BI7_CARPA); contains Interpro domain(s) IPR002068 Heat shock protein Hsp20	11.04	1	1	1	1
Solyc01g067730	Acyl carrier protein (AHRD V1 ***- Q9XF20_CAPCH); contains Interpro domain(s) IPR003231 Acyl carrier protein (ACP)	11.03	1	1	1	10					2.10553	11.03	1	1	2.50917	11.03	1	1					2.66529	11.03	1	1	3.98628	11.03	1	1	2.70012	11.03	1	1	3.33435	11.03	1	1	3.20047	11.03	1	1	2.89465	11.03	1	1	3.19032	11.03	1
Solyc01g097960	Late embryogenesis abundant protein D-34 (AHRD V1 **-- B6UH67_MAIZE); contains Interpro domain(s) IPR007011 Seed maturation protein	11	1	2	2	7	5.68711	11	2	2									2.37559	5.5	1	1	2.35695	5.5	1	1									2.76492	5.5	1	1	2.56221	5.5	1	1					2.59591	5.5	1
Solyc06g081980	Pyridoxal biosynthesis lyase pdxS (AHRD V1 ***- D0MQW5_PHYIN); contains Interpro domain(s) IPR001852 Vitamin B6 biosynthesis protein	11	1	2	3	14	3.30072	4.53	1	1	3.41079	3.88	1	1	6.8026	8.41	2	2	3.06821	4.53	1	1	5.28721	7.12	2	2					3.75508	4.53	1	1	5.43921	8.41	2	2					2.2323	3.88	1	1	3.26073	4.53	1
Solyc03g123730	26S protease regulatory subunit 7 (AHRD V1 ***- B5DG36_SALSA); contains Interpro domain(s) IPR005937 26S proteasome subunit P45	10.98	2	3	3	16	3.0483	3.04	1	1	7.77996	10.98	3	3	9.71771	10.98	3	3									2.81477	3.04	1	1	6.15639	6.54	2	2	5.22138	7.48	2	2					7.38607	6.54	2	2	3.08143	4.44	1
Solyc03g120010	Eukaryotic translation initiation factor 3 subunit 2 (AHRD V1 **-- B6SSB6_MAIZE); contains Interpro domain(s) IPR017986 WD40 repeat, region	10.96	1	3	3	17	5.80217	7.87	2	2	5.237	7.87	2	2	6.05845	7.87	2	2					2.41299	2.81	1	1					5.9673	7.87	2	2	7.11428	10.96	3	3	4.4547	5.9	2	2	2.65573	5.06	1	1	3.22303	5.06	1
Solyc02g088760	50S ribosomal protein L12-2 (AHRD V1 ***- B6SHT7_MAIZE); contains Interpro domain(s) IPR015608 Ribosomal protein L12, chloroplast	10.96	1	1	1	3									3.33105	10.96	1	1													3.13075	10.96	1	1													3.42035	10.96	1
Solyc06g075990	Glyoxalase/bleomycin resistance protein/dioxygenase (AHRD V1 ***- A1WPN3_VEREI); contains Interpro domain(s) IPR004360 Glyoxalase/bleomycin resistance protein/dioxygenase	10.95	1	1	1	2																													3.77476	10.95	1	1					2.31539	10.95	1	1
Solyc12g006950	Sulfate transporter (AHRD V1 ***- Q0WVG5_ARATH); contains Interpro domain(s) IPR001902 Sulphate anion transporter	10.94	2	6	6	29	2.01712	2.19	1	1	2.12499	2.81	1	1	14.4098	8.13	4	5	13.8701	9.84	5	5	7.13465	6.56	3	3	3.08353	2.19	1	1	13.4209	8.59	4	5	2.72457	2.81	1	1	7.136	5	2	3	6.2365	2.81	1	2	2.48143	2.81	1
Solyc09g075370	Mitochondrial ribosomal protein L46 (AHRD V1 ***- B0X635_CULQU)	10.92	2	2	2	2									2.02359	4.8	1	1													2.92752	6.11	1	1
Solyc02g091580	Oligopeptidase A (AHRD V1 ***- Q9LSL3_ARATH); contains Interpro domain(s) IPR001567 Peptidase M3A and M3B, thimet/oligopeptidase F	10.9	1	7	7	23	2.48312	2.11	1	1	10.605	6.32	4	4	10.1371	4.58	3	4	5.49801	2.85	2	2	2.52286	2.11	1	1	7.40902	4.83	3	3	6.69746	3.72	2	2					5.65541	3.35	2	2					6.00651	3.35	2
Solyc04g056390	Isopentenyl-diphosphate delta-isomerase (AHRD V1 **** Q84RZ8_9GENT); contains Interpro domain(s) IPR011876 Isopentenyl-diphosphate delta-isomerase, type 1	10.88	1	1	2	7	3.43052	7.82	1	1	2.00119	3.06	1	1	3.14999	7.82	1	1	2.23213	3.06	1	1																	2.06093	3.06	1	1					2.18503	3.06	1
Solyc07g009140	26S proteasome non-ATPase regulatory subunit 6 (AHRD V1 ***- B4FVL1_MAIZE); contains Interpro domain(s) IPR019585 26S proteasome, regulatory subunit Rpn7	10.88	1	3	3	21	4.20165	3.63	1	1	7.73904	7.51	2	2	8.41127	7.51	2	2	6.6719	7.51	2	2	2.23386	3.37	1	1	9.8218	10.88	3	3	4.45476	3.63	1	1	7.27006	7.51	2	2	4.51658	3.63	1	1	4.69827	3.63	1	1	9.55908	10.88	3
Solyc03g098780	Kunitz-type protease inhibitor (AHRD V1 **** Q3S488_SOLTU); contains Interpro domain(s) IPR002160 Proteinase inhibitor I3, Kunitz legume	10.86	1	2	2	3					2.15669	5.43	1	1													3.005	5.43	1	1									2.0448	5.43	1	1
Solyc09g008840	Pyruvate kinase (AHRD V1 ***- A9P7U5_POPTR); contains Interpro domain(s) IPR001697 Pyruvate kinase	10.82	1	1	4	42	10.1883	8.92	3	3	12.3033	8.92	3	4	5.76812	4.17	2	2	14.1472	10.82	4	5	6.76928	8.92	3	3	9.73238	7.02	2	3	12.1273	7.02	2	3	13.8107	8.92	3	4	13.5768	8.92	3	4	9.70408	7.02	2	3	13.6747	8.92	3
Solyc10g083720	Pyruvate kinase (AHRD V1 ***- Q94KE3_ARATH); contains Interpro domain(s) IPR001697 Pyruvate kinase	10.82	1	1	4	35	7.12053	7.02	2	2	12.3951	8.92	3	4	2.63681	2.28	1	1	11.172	8.92	3	4	4.60783	7.02	2	2	9.73238	7.02	2	3	12.1273	7.02	2	3	10.9573	7.02	2	3	10.693	7.02	2	3	9.70408	7.02	2	3	10.6748	7.02	2
Solyc03g063150	Laccase-2 (AHRD V1 **-- LAC2_ORYSJ); contains Interpro domain(s) IPR001117 Multicopper oxidase, type 1	10.79	2	5	5	12	5.00382	3.6	2	2									11.5763	8.99	4	4									2.05775	2.88	1	1	4.29173	3.78	2	2	5.10471	3.6	2	2	2.47479	1.98	1	1
Solyc07g009160	Neighbor of COX4 (AHRD V1 ***- D3PHS4_9MAXI); contains Interpro domain(s) IPR005366 Uncharacterised protein family UPF0172	10.78	1	2	2	3					2.0709	5.39	1	1	2.18644	5.39	1	1																					2.68261	5.39	1	1
Solyc01g008950	Calmodulin 5/6/7/8-like protein (AHRD V1 ***- Q3HVL6_SOLTU); contains Interpro domain(s) IPR011992 EF-Hand type	10.74	4	1	1	1					3.41872	10.74	1	1
Solyc03g007920	Glutamine cyclotransferase-like (AHRD V1 **** Q2V9A5_SOLTU); contains Interpro domain(s) IPR007788 Glutamine cyclotransferase	10.73	1	3	3	3																					9.35683	10.73	3	3
Solyc01g103220	Cytochrome c (AHRD V1 ***- B6SKR4_MAIZE); contains Interpro domain(s) IPR002327 Cytochrome c, class IA/ IB	10.71	2	2	2	6	2.33858	7.14	1	1					2.18274	7.14	1	1					2.43938	10.71	1	1													2.38448	7.14	1	1					2.08965	7.14	1
Solyc12g096220	60S ribosomal protein L7 (AHRD V1 *-*- D7LR12_ARALY); contains Interpro domain(s) IPR005512 Rop nucleotide exchanger, PRONE	10.71	1	2	7	61	12.5006	6.04	4	4	17.3638	9.07	6	6	12.1995	6.73	4	4	16.7211	9.48	6	6	10.1504	6.46	4	4	16.0834	8.93	6	6	16.3313	9.48	6	6	9.69449	5.36	3	3	14.6355	8.38	5	5	14.5243	7.83	5	5	14.6129	7.83	5
Solyc03g114500	Enolase (AHRD V1 ***- A9P745_HELAN); contains Interpro domain(s) IPR000941 Enolase	10.66	1	4	4	24	5.15965	4.3	2	2	5.37836	4.3	2	2	6.89492	6.97	3	3	4.53674	4.3	2	2					7.57009	7.99	3	3	2.596	1.84	1	1	5.44379	4.3	2	2	5.19478	4.3	2	2	4.9076	4.3	2	2	7.55668	6.97	3
Solyc03g113930	class IV heat shock protein (AHRD V1 ***- B6T3F5_MAIZE); contains Interpro domain(s) IPR002068 Heat shock protein Hsp20	10.64	2	2	2	2																					2.88465	5.85	1	1
Solyc03g078570	Ras-related protein Rab-6A (AHRD V1 ***- B6STE7_MAIZE); contains Interpro domain(s) IPR015600 Rab6-related	10.63	3	1	2	14	2.04878	5.31	1	1	7.03423	10.63	2	3	2.7913	5.31	1	1	6.88432	10.63	2	3	2.29399	5.31	1	1									2.06659	5.31	1	1	4.40667	10.63	2	2	2.40834	5.31	1	1
Solyc02g086610	Isocitrate dehydrogenase-like protein (AHRD V1 **** Q8LPJ5_ARATH); contains Interpro domain(s) IPR004790 Isocitrate dehydrogenase NADP-dependent, eukaryotic	10.62	1	2	4	38	14.8765	10.62	4	5	15.8008	8.7	3	5	18.566	10.62	4	6	6.60031	6.37	2	2	5.3738	4.67	2	2	6.12725	4.67	2	2	18.7782	8.28	3	6	2.67481	2.34	1	1	8.1378	8.7	3	3	8.78717	6.37	2	2	9.81012	6.37	2
Solyc09g082970	Pyruvate kinase (AHRD V1 **** B9HKC4_POPTR); contains Interpro domain(s) IPR001697 Pyruvate kinase	10.62	1	5	5	15	6.79145	5.06	2	2	8.50758	6.58	3	3	5.77592	5.06	2	2	4.86897	5.06	2	2					3.30255	3.04	1	1	2.59315	2.02	1	1													5.31005	3.88	2
Solyc01g109410	Dolichyl-diphosphooligosaccharide--protein glycosyltransferase subunit (AHRD V1 ***- C1C2G2_9MAXI); contains Interpro domain(s) IPR005013 Dolichyl-diphosphooligosaccharide-protein glycosyltransferase 48kDa subunit	10.6	1	4	4	22	4.77351	5.07	2	2	6.18719	5.07	2	2	6.55784	5.07	2	2	5.75957	5.07	2	2	2.15536	3.23	1	1	9.96262	10.6	4	4	4.7753	5.76	2	2	5.71183	5.07	2	2	6.12569	5.07	2	2					5.14604	5.07	2
Solyc04g010240	60S ribosomal protein L35 (AHRD V1 ***- D7M7V2_ARALY); contains Interpro domain(s) IPR001854 Ribosomal protein L29	10.57	3	1	1	2													2.52	10.57	1	1					3.22755	10.57	1	1
Solyc12g014380	Glucose-6-phosphate isomerase (AHRD V1 ***- Q1PCD2_SOLLC); contains Interpro domain(s) IPR018189 Phosphoglucose isomerase, conserved site IPR001672 Phosphoglucose isomerase (PGI)	10.56	1	4	4	14					4.70473	4.58	2	2	2.79311	2.46	1	1	4.7995	4.58	2	2	2.90734	2.11	1	1					4.41239	5.99	2	2	4.41023	4.58	2	2	5.49877	4.58	2	2					5.57653	6.34	2
Solyc01g110060	Purple acid phosphatase (AHRD V1 **** Q84KZ2_TOBAC); contains Interpro domain(s) IPR015914 Purple acid phosphatase, N-terminal	10.54	2	4	4	12					2.09806	1.72	1	1													13.6328	7.74	3	5	7.6221	3.66	1	2	2.27794	1.72	1	1	5.19494	4.52	2	2
Solyc09g048990	V-type proton ATPase subunit E (AHRD V1 **** D3PGM0_9MAXI); contains Interpro domain(s) IPR002842 ATPase, V1/A1 complex, subunit E	10.48	1	1	1	13	6.42284	10.48	1	2	6.18754	10.48	1	2	6.36405	10.48	1	2	5.43307	10.48	1	2									3.10289	10.48	1	1	2.69431	10.48	1	1	2.436	10.48	1	1	4.91864	10.48	1	2
Solyc10g085750	Polyadenylate-binding protein 1 (AHRD V1 ***- Q6DF12_XENTR); contains Interpro domain(s) IPR006515 Polyadenylate binding protein, human types 1, 2, 3, 4	10.45	1	4	4	16	2.6487	1.61	1	1	2.02943	1.61	1	1	2.39727	1.61	1	1	6.36007	4.18	2	2	3.33712	2.25	1	1					5.74768	3.86	2	2	5.54177	3.86	2	2	3.16393	2.25	1	1	5.78792	6.27	2	2	5.18283	3.86	2
Solyc12g009400	Pyruvate dehydrogenase E1 component alpha subunit (AHRD V1 ***- Q5N030_SYNP6); contains Interpro domain(s) IPR017597 Pyruvate dehydrogenase (acetyl-transferring) E1 component, alpha subunit, subgroup y	10.45	2	3	3	26	14.0338	7.73	2	3	8.33595	4.55	1	2	12.0372	7.73	2	3	8.54461	4.55	1	2	8.74883	4.55	1	2	5.98931	7.27	2	2	10.8538	7.27	2	3	7.15113	7.27	2	2	7.43288	7.27	2	2	4.24947	4.55	1	1	8.09991	4.55	1
Solyc11g017070	Eukaryotic translation initiation factor 3 subunit 2 (AHRD V1 ***- B6SSB6_MAIZE); contains Interpro domain(s) IPR020472 G-protein beta WD-40 repeat, region	10.43	1	3	3	20	2.32794	3.68	1	1	4.94796	6.75	2	2	7.52641	10.43	3	3	5.72347	7.36	2	2	5.26091	7.36	2	2	4.98869	7.36	2	2	2.87285	3.68	1	1	2.56236	3.68	1	1	2.6451	3.68	1	1	2.01511	3.68	1	1	2.27006	3.68	1
Solyc12g088000	Aminotransferase family protein (AHRD V1 ***- B9HZQ9_POPTR); contains Interpro domain(s) IPR005958 Tyrosine/nicotianamine aminotransferase	10.4	1	3	3	13					8.39946	10.4	3	3	7.3173	10.4	3	3	4.43039	6.86	2	2									5.05204	6.86	2	2									2.20079	3.31	1	1
Solyc09g011800	PAR-1c protein (AHRD V1 ***- Q43589_TOBAC); contains Interpro domain(s) IPR009489 PAR1	10.4	1	1	1	1																																					2.67577	10.4	1	1
Solyc03g006170	Pollen allergen Phl p 11 (AHRD V1 ***- B6TNI5_MAIZE); contains Interpro domain(s) IPR006041 Pollen Ole e 1 allergen and extensin	10.37	1	1	1	2	3.3227	10.37	1	1																																	2.18647	10.37	1	1
Solyc08g068310	RNA-binding La domain protein (AHRD V1 *--- B8NID1_ASPFN); contains Interpro domain(s) IPR014886 RNA binding motif	10.27	1	3	3	3					3.87337	3.14	1	1	3.26947	3.56	1	1
Solyc01g109850	Diaminopimelate decarboxylase (AHRD V1 **** D2DKE7_SOYBN); contains Interpro domain(s) IPR002986 Diaminopimelate decarboxylase	10.21	1	4	4	20	12.8952	10.21	4	4	7.09239	5.42	2	2	6.14598	5.42	2	2	3.36563	3.13	1	1	2.88926	3.13	1	1	10.4203	6.04	2	3	8.37683	7.92	3	3					4.37046	3.13	1	1					4.63626	3.13	1
Solyc08g081530	Reductase (AHRD V1 ***- B5HVX9_9ACTO); contains Interpro domain(s) IPR013027 FAD-dependent pyridine nucleotide-disulphide oxidoreductase	10.17	1	3	3	5									2.30351	3.53	1	1	5.81973	6.64	2	2									2.2748	3.53	1	1									3.18875	3.53	1	1
Solyc07g016200	Proteasome subunit beta type (AHRD V1 ***- B9SPS6_RICCO); contains Interpro domain(s) IPR000243 Peptidase T1A, proteasome beta-subunit	10.17	1	2	2	10									4.00961	6.36	1	1	3.75411	6.36	1	1					4.15988	6.36	1	1	3.8204	6.36	1	1	3.80618	6.36	1	1	5.89409	10.17	2	2	2.27367	6.36	1	1	3.48366	6.36	1
Solyc11g039830	Glycyl-tRNA synthetase (AHRD V1 ***- D7KEM8_ARALY); contains Interpro domain(s) IPR002315 Glycyl-tRNA synthetase, alpha2 dimer	10.16	1	5	6	23	8.09438	6.5	3	3	6.14026	3.52	2	2	6.2747	3.93	2	2	6.18693	3.93	2	2	5.67749	3.93	2	2	7.83025	4.88	3	3	2.77027	1.9	1	1	4.00952	1.9	1	1	2.15428	2.03	1	1	6.19293	2.03	1	2	3.02026	1.9	1
Solyc12g014210	RNA binding protein (AHRD V1 **-* B6TJJ4_MAIZE); contains Interpro domain(s) IPR000504 RNA recognition motif, RNP-1	10.15	1	2	2	3					2.61378	4.18	1	1	3.11965	5.97	1	1																					3.31637	5.97	1	1
Solyc03g112360	60S ribosomal protein L27A (AHRD V1 ***- B6VC54_VERFO); contains Interpro domain(s) IPR001196 Ribosomal protein L15	10.14	1	1	1	11	4.07273	10.14	1	1	3.37329	10.14	1	1	3.46836	10.14	1	1	3.3235	10.14	1	1	3.54521	10.14	1	1	3.69071	10.14	1	1	3.36937	10.14	1	1	4.1292	10.14	1	1					2.52393	10.14	1	1	3.32053	10.14	1
Solyc06g071720	60S ribosomal protein L27A (AHRD V1 ***- B6VC54_VERFO); contains Interpro domain(s) IPR001196 Ribosomal protein L15	10.14	1	1	1	13	4.13423	10.14	1	1	3.41397	10.14	1	1	4.31635	10.14	1	1	3.09214	10.14	1	1	3.49979	10.14	1	1	4.36546	10.14	1	1	3.41358	10.14	1	1	8.03977	10.14	1	2	3.00193	10.14	1	1	3.28974	10.14	1	1	3.22298	10.14	1
Solyc09g091840	Glutathione-disulfide reductase (AHRD V1 **** Q1D9Y5_MYXXD); contains Interpro domain(s) IPR006324 Glutathione reductase, plant	10.13	1	3	3	7					3.31513	3.52	1	1					3.36647	3.52	1	1					4.06764	3.52	1	1	3.00973	3.52	1	1	8.23178	6.61	2	2	2.95298	3.52	1	1
Solyc08g082700	26S proteasome non-ATPase regulatory subunit 8 (AHRD V1 ***- B4FCY9_MAIZE); contains Interpro domain(s) IPR006746 26S proteasome non-ATPase regulatory subunit Rpn12	10.11	1	2	2	11	6.45095	10.11	2	2					2.84844	3.75	1	1	2.55891	3.75	1	1					5.01746	10.11	2	2	2.66611	3.75	1	1					5.86248	10.11	2	2	2.63116	3.75	1	1	2.70353	3.75	1
Solyc11g011140	50S ribosomal protein L23 (AHRD V1 *-*- C0N8Z1_9GAMM); contains Interpro domain(s) IPR013025 Ribosomal protein L25/L23	10.11	1	1	1	2													3.28033	10.11	1	1									2.63542	10.11	1	1
Solyc08g076570	Phosphatidylinositol-glycan biosynthesis class X protein (AHRD V1 **-- PIGX_HUMAN); contains Interpro domain(s) IPR013233 PIG-X/PBN1	10.07	1	2	2	5									2.21499	3.82	1	1	6.62518	10.07	2	2	3.1593	6.25	1	1
Solyc01g100030	Deoxyuridine 5&apos-triphosphate nucleotidohydrolase (AHRD V1 ***- D0NVQ2_PHYIN); contains Interpro domain(s) IPR008181 DeoxyUTP pyrophosphatase subfamily 1	10.06	1	1	1	1					2.20826	10.06	1	1
Solyc05g056310	T-complex protein 1 subunit gamma (AHRD V1 ***- B6UCD0_MAIZE); contains Interpro domain(s) IPR012719 T-complex protein 1, gamma subunit	10.05	1	5	5	23	4.97255	5.03	2	2	8.33114	5.03	2	3	2.09922	1.8	1	1	3.64545	3.23	1	1	2.04365	3.23	1	1	4.63807	5.03	2	2	4.47318	5.21	2	2	4.16212	3.23	1	1	8.22287	4.85	2	3	2.85528	3.23	1	1	5.33707	5.21	2
Solyc06g051310	Clathrin heavy chain (AHRD V1 ***- Q39834_SOYBN); contains Interpro domain(s) IPR016341 Clathrin, heavy chain	10.05	2	2	13	51	10.6319	2.29	3	3	12.0116	2.76	4	4	20.3478	4.59	7	7	11.2145	3	4	4	12.1261	3.59	5	5	7.47097	2.41	3	3	19.6362	5.7	6	6	10.7856	2.76	4	4	10.3082	2.82	4	4	6.68147	2.47	3	3	13.1433	3.88	5
Solyc05g054100	Transmembrane protein 111 (AHRD V1 **-- TM111_DANRE); contains Interpro domain(s) IPR008568 Protein of unknown function DUF850, transmembrane eukaryotic	10.03	1	2	2	3									2.78063	6.23	1	1									2.74751	3.81	1	1																	2.39282	6.23	1
Solyc05g043430	Carboxymethylenebutenolidase-like protein (AHRD V1 ***- Q8LQS5_ORYSJ); contains Interpro domain(s) IPR002925 Dienelactone hydrolase	10	1	1	1	5	5.11353	10	1	1	4.2975	10	1	1	4.07488	10	1	1									3.18762	10	1	1									4.60397	10	1	1
Solyc04g082780	Cinnamoyl CoA reductase-like 1 (AHRD V1 **** D2IX48_9POAL); contains Interpro domain(s) IPR016040 NAD(P)-binding domain	9.97	1	2	2	2					2.06738	4.36	1	1																													3.17306	5.61	1	1
Solyc08g079260	Serine/threonine-protein phosphatase (Fragment) (AHRD V1 *--- Q4RFT2_TETNG); contains Interpro domain(s) IPR011990 Tetratricopeptide-like helical	9.95	1	3	3	19	2.04274	3.55	1	1	8.54889	9.95	3	3	2.87874	3.32	1	1	2.41052	3.55	1	1					9.0239	9.95	3	3	3.22622	3.55	1	1	2.25231	3.55	1	1	5.85816	6.4	2	2	2.26299	3.55	1	1	8.16431	9.95	3
Solyc01g096450	Aspartic proteinase nepenthesin-1 (AHRD V1 **-- B6TDX6_MAIZE); contains Interpro domain(s) IPR001461 Peptidase A1	9.93	1	4	4	11					6.08441	4.29	2	2	3.09757	2.26	1	1					5.62086	5.42	2	2	9.0524	7.9	3	3					3.35407	2.26	1	1	2.77106	2.26	1	1
Solyc03g111860	Glyoxal oxidase (AHRD V1 ***- B6SXT7_MAIZE); contains Interpro domain(s) IPR009880 Glyoxal oxidase, N-terminal	9.93	1	4	4	12					3.30096	2.3	1	1	2.92308	2.3	1	1									8.55609	7.8	3	3	5.20777	5.14	2	2	2.95483	2.3	1	1	8.31721	7.27	3	3
Solyc09g059310	Ras GTPase-activating protein-binding protein 2 (AHRD V1 *--- B5X4A8_SALSA); contains Interpro domain(s) IPR018222 Nuclear transport factor 2, Eukaryote	9.92	1	2	4	24	4.65168	4.22	2	2	7.58563	4.22	2	3	7.35863	4.64	2	3	4.92552	5.27	2	2	9.31891	6.75	3	4	4.68078	2.11	1	2					2.51316	2.11	1	1	7.17389	4.22	2	3					2.79654	2.11	1
Solyc02g085790	T-complex protein 1 subunit zeta (AHRD V1 ***- B6U118_MAIZE); contains Interpro domain(s) IPR012722 T-complex protein 1, zeta subunit	9.91	1	1	4	11	2.51859	2.24	1	1	4.57628	4.11	2	2	7.60851	7.85	3	3	4.77815	3.93	2	2	4.13234	4.3	2	2																					2.06562	2.24	1
Solyc02g063090	T-complex protein 1 subunit zeta (AHRD V1 ***- B6T8Q5_MAIZE); contains Interpro domain(s) IPR012722 T-complex protein 1, zeta subunit	9.91	1	1	4	7					4.25566	4.11	2	2	5.51223	5.61	2	2	4.77815	3.93	2	2	2.0257	2.06	1	1
Solyc06g083300	Ras GTPase-activating protein-binding protein 2 (AHRD V1 *--- B5X4A8_SALSA); contains Interpro domain(s) IPR018222 Nuclear transport factor 2, Eukaryote	9.87	1	3	4	26	2.42554	2.1	1	1	9.22506	6.72	3	4	7.09592	4.62	2	3	5.69513	5.25	2	2	7.19764	5.25	2	3	12.754	9.87	4	5					2.51316	2.1	1	1	7.22369	4.2	2	3	2.80906	3.15	1	1
Solyc01g009100	Ribosomal protein L30 (AHRD V1 ***- B3TLP4_ELAGV); contains Interpro domain(s) IPR000231 Ribosomal protein L30e	9.82	3	1	1	10	2.55416	9.82	1	1	3.39906	9.82	1	1	5.29445	9.82	1	2					2.45472	9.82	1	1	4.69757	9.82	1	2									2.51144	9.82	1	1					2.0179	9.82	1
Solyc05g056290	Acetyl-CoA carboxylase biotin carboxyl carrier protein (AHRD V1 *-** B9Z6D8_9NEIS); contains Interpro domain(s) IPR000089 Biotin/lipoyl attachment IPR001882 Biotin-binding site	9.82	1	1	1	1													2.38352	9.82	1	1
Solyc02g093340	Heterogeneous nuclear ribonucleoprotein A3 (AHRD V1 *--- B6TGB9_MAIZE); contains Interpro domain(s) IPR012677 Nucleotide-binding, alpha-beta plait	9.77	1	2	3	11	2.90298	2.83	1	1	5.09025	5.66	2	2					2.27307	2.83	1	1									2.16291	4.11	1	1	2.31462	2.83	1	1	4.94073	5.66	2	2	2.25248	4.11	1	1	2.19016	2.83	1
Solyc04g077970	Adenine phosphoribosyltransferase-like (AHRD V1 **** Q2V997_SOLTU); contains Interpro domain(s) IPR005764 Adenine phosphoribosyl transferase	9.77	2	2	2	3									2.11512	4.14	1	1	2.40327	5.64	1	1	2.41118	5.64	1	1
Solyc08g080170	Hydroxymethylglutaryl-CoA synthase (AHRD V1 **** A9ZMZ7_HEVBR); contains Interpro domain(s) IPR010122 Hydroxymethylglutaryl-CoA synthase, eukaryotic	9.74	2	3	4	26	10.3834	9.74	4	4	5.16364	4.11	2	2	4.84963	3.68	2	2	9.38416	9.74	4	4	2.32619	1.73	1	1	2.10002	1.73	1	1	5.68418	5.41	2	2	6.35876	5.41	2	2	5.45727	5.41	2	2	3.00449	3.68	1	1	6.74987	7.36	3
Solyc03g116590	Embryo-specific 3 (AHRD V1 ***- Q2HUA9_MEDTR); contains Interpro domain(s) IPR010417 Embryo-specific 3	9.74	1	1	1	1																					2.7087	9.74	1	1
Solyc01g005250	Aspartate-semialdehyde dehydrogenase (AHRD V1 ***- B6TWW1_MAIZE); contains Interpro domain(s) IPR005986 Aspartate-semialdehyde dehydrogenase, bacterial	9.71	1	3	3	12	6.73337	9.71	3	3	5.47444	6.82	2	2	2.27674	2.89	1	1	2.65984	3.67	1	1									2.22461	3.15	1	1					4.89777	6.04	2	2
Solyc05g054240	Arginine N-methyltransferase family protein (AHRD V1 ***- D7L611_ARALY); contains Interpro domain(s) IPR007848 Methyltransferase small	9.68	1	3	3	5													2.27396	3.42	1	1					9.00434	9.68	3	3
Solyc09g082770	Transmembrane emp24 domain-containing protein 3 (AHRD V1 ***- B6TE63_MAIZE); contains Interpro domain(s) IPR000348 emp24/gp25L/p24	9.63	1	2	2	11	2.65069	5.05	1	1	2.2625	5.05	1	1	2.10994	5.05	1	1	2.18335	5.05	1	1									2.19178	5.05	1	1	2.14644	5.05	1	1	2.00065	5.05	1	1	2.32611	5.05	1	1	4.57116	9.63	2
Solyc11g068670	Nicalin (AHRD V1 ***- B4FZF8_MAIZE); contains Interpro domain(s) IPR008710 Nicastrin	9.57	1	3	4	20	5.89949	3.72	2	2	7.33459	6.21	3	3	4.5808	3.72	2	2	5.25773	3.72	2	2	4.54307	3.72	2	2	2.27047	1.77	1	1	5.79562	5.14	2	2	5.41662	3.72	2	2	5.24028	3.72	2	2					2.43165	1.95	1
Solyc06g073280	LL-diaminopimelate aminotransferase (AHRD V1 **** A8IW39_CHLRE); contains Interpro domain(s) IPR019942 LL-diaminopimelate aminotransferase, plant-related	9.54	1	4	4	23	5.81308	5.21	2	2	5.04756	5.21	2	2	9.17391	7.81	3	3	5.00594	5.21	2	2	12.1237	9.54	4	5	7.40611	7.81	3	3									2.90361	2.6	1	1					5.91306	5.21	2
Solyc01g104590	Ribosomal protein L3 (AHRD V1 ***- Q6SKP4_SOLLC); contains Interpro domain(s) IPR019926 Ribosomal protein L3, conserved site IPR000597 Ribosomal protein L3	9.51	2	4	4	15	4.73828	4.63	2	2	9.86877	7.46	3	4	4.8722	4.63	2	2	2.5153	2.57	1	1	2.70684	2.57	1	1	2.20211	2.57	1	1	2.02569	2.06	1	1	2.20638	2.57	1	1	2.20392	2.57	1	1
Solyc09g018450	Ubiquitin-activating enzyme E1 (AHRD V1 **** Q75VJ8_TOBAC); contains Interpro domain(s) IPR018075 Ubiquitin-activating enzyme, E1	9.5	1	6	7	20	11.7599	5.26	4	4	7.99066	3.97	3	3	5.7014	2.95	2	2	5.38035	3.14	2	2	2.68238	1.38	1	1	6.66023	3.23	2	2	6.29598	3.14	2	2	3.66541	1.38	1	1					2.75996	1.38	1	1	3.63607	1.38	1
Solyc12g056120	6-phosphogluconate dehydrogenase decarboxylating (AHRD V1 ***- Q9FFR3_ARATH); contains Interpro domain(s) IPR006113 6-phosphogluconate dehydrogenase, decarboxylating	9.48	1	3	4	15	2.50128	2.02	1	1					2.36981	2.02	1	1	4.36192	3.83	2	2	2.17554	2.02	1	1	4.62848	3.83	2	2	4.26795	4.23	2	2					2.42444	2.02	1	1	5.29599	5.44	2	2	4.88953	5.44	2
Solyc02g079060	Eukaryotic translation initiation factor 3 subunit J (AHRD V1 *-*- B9ENH4_SALSA); contains Interpro domain(s) IPR013906 Translation initiation factor eIF3 subunit	9.46	1	2	2	4					5.07301	9.46	2	2									2.3272	5.86	1	1	2.31001	3.6	1	1
Solyc03g119380	50S ribosomal protein L14 (AHRD V1 ***- B6U1B6_MAIZE); contains Interpro domain(s) IPR005745 Ribosomal protein L14, bacterial-type	9.4	1	1	1	1	2.52411	9.4	1	1
Solyc02g068400	AT4G20050-like protein (Fragment) (AHRD V1 *-*- D6PQZ2_9BRAS); contains Interpro domain(s) IPR011050 Pectin lyase fold/virulence factor	9.36	1	4	4	4																					11.6677	9.36	4	4
Solyc04g081740	Prostaglandin E synthase 2-like (AHRD V1 ***- B0S751_DANRE); contains Interpro domain(s) IPR012335 Thioredoxin fold	9.35	1	3	3	18	6.96486	6.75	2	2	6.73414	6.75	2	2	2.71403	2.86	1	1	5.99612	6.75	2	2					4.44966	6.75	2	2	2.59987	3.9	1	1	2.49049	2.86	1	1	7.96396	9.35	3	3	3.5917	3.9	1	1	2.35799	2.86	1
Solyc11g006420	5&apos-nucleotidase cytosolic III (AHRD V1 ***- B2GUX5_RAT); contains Interpro domain(s) IPR006434 HAD-superfamily hydrolase, subfamily IE	9.28	1	2	2	12	2.7288	3.77	1	1	3.12645	3.77	1	1	2.31214	3.77	1	1	2.98925	3.77	1	1	2.84663	3.77	1	1					3.04168	3.77	1	1	2.90093	3.77	1	1	6.59627	9.28	2	2	2.58123	3.77	1	1	2.74604	3.77	1
Solyc12g010950	Alcohol dehydrogenase zinc-containing (AHRD V1 **-- Q9A6R7_CAUCR); contains Interpro domain(s) IPR002085 Alcohol dehydrogenase superfamily, zinc-containing	9.25	2	2	2	2									2.25455	3.76	1	1																													2.2034	5.49	1
Solyc04g082390	Dolichyl-phosphate beta-mannosyltransferase (AHRD V1 **** B8C1A1_THAPS); contains Interpro domain(s) IPR001173 Glycosyl transferase, family 2	9.24	1	2	2	2																																	4.82249	9.24	2	2
Solyc08g006510	NAD dependent epimerase/dehydratase family protein (AHRD V1 **-- B6TVJ7_MAIZE); contains Interpro domain(s) IPR016040 NAD(P)-binding domain	9.22	1	2	2	16	2.76914	3.55	1	1	2.99682	3.55	1	1	2.78483	3.55	1	1	10.1379	9.22	2	4	2.80077	3.55	1	1	2.7445	3.55	1	1	5.30093	9.22	2	2	2.54794	3.55	1	1	3.34306	3.55	1	1	2.90716	3.55	1	1	3.30898	3.55	1
Solyc01g100570	Nucleolar protein (AHRD V1 ***- Q9LTV0_ARATH); contains Interpro domain(s) IPR002687 Pre-mRNA processing ribonucleoprotein, binding region	9.22	1	5	5	15					4.71848	3.25	2	2	4.9136	3.25	2	2					2.36628	1.63	1	1	6.69568	4.52	2	3	4.94383	4.7	2	2					6.93285	4.88	3	3	2.12158	1.45	1	1
Solyc03g097800	V-type proton ATPase subunit C (AHRD V1 ***- VATC_ARATH); contains Interpro domain(s) IPR004907 ATPase, V1 complex, subunit C	9.2	1	1	1	3	2.01354	9.2	1	1					2.20862	9.2	1	1																	2.39833	9.2	1	1
Solyc03g115380	UDP-glucose dehydrogenase (AHRD V1 **** B1N754_EUCGR); contains Interpro domain(s) IPR014028 UDP-glucose/GDP-mannose dehydrogenase, dimerisation and substrate-binding	9.17	2	1	4	33	13.8594	9.17	4	5	3.35004	2.5	1	1	11.738	9.17	4	4	5.89619	4.58	2	2	5.65528	4.58	2	2	4.98355	3.54	2	2	6.98448	7.71	3	3	13.1616	7.71	3	4	9.49753	7.71	3	3	2.15154	1.46	1	1	12.1117	9.17	4
Solyc03g116990	Protein transport protein Sec61 beta subunit (AHRD V1 *-*- B6UEM6_MAIZE); contains Interpro domain(s) IPR016482 Preprotein translocase Sec, Sec61-beta subunit, eukarya	9.17	2	1	1	1	2.00943	9.17	1	1
Solyc05g056240	Acyl carrier protein (AHRD V1 ***- Q3HRX1_SOLTU); contains Interpro domain(s) IPR003231 Acyl carrier protein (ACP)	9.16	1	1	1	1	3.10755	9.16	1	1
Solyc09g011240	Reductase 2 (AHRD V1 **** Q6TY50_HYDMC); contains Interpro domain(s) IPR020471 Aldo/keto reductase subgroup	9.15	1	2	2	7									3.05999	5.99	1	1	2.02496	3.15	1	1	3.16496	5.99	1	1					3.77802	5.99	1	1	3.73288	5.99	1	1	3.32808	5.99	1	1					4.23843	5.99	1
Solyc02g083800	Cold-shock DNA binding protein (AHRD V1 *-** C1N2P4_MICPS); contains Interpro domain(s) IPR002059 Cold-shock protein, DNA-binding	9.13	1	1	1	1					3.92884	9.13	1	1
Solyc09g007130	3-methyl-2-oxobutanoate hydroxymethyltransferase (AHRD V1 **** B6TL59_MAIZE); contains Interpro domain(s) IPR003700 Ketopantoate hydroxymethyltransferase	9.12	1	2	2	5					3.48231	4.27	1	1	4.65754	4.84	1	1									8.59209	9.12	2	2	3.07976	4.84	1	1
Solyc10g074500	Isocitrate dehydrogenase (AHRD V1 ***- A3LYS8_PICST); contains Interpro domain(s) IPR004434 Isocitrate dehydrogenase NAD-dependent, mitochondrial	9.12	1	2	2	4									5.64049	9.12	2	2					3.18781	6.17	1	1	2.47754	2.95	1	1
Solyc12g019300	Acetolactate synthase small subunit (AHRD V1 ***- Q9SMC2_NICPL); contains Interpro domain(s) IPR019455 Acetolactate synthase, small subunit, C-terminal	9.09	1	1	1	8	3.28092	9.09	1	1	2.42082	9.09	1	1	2.61204	9.09	1	1	5.01512	9.09	1	2					2.14071	9.09	1	1	2.20389	9.09	1	1													2.04465	9.09	1
Solyc03g117940	U2 small nuclear ribonucleoprotein A&apos (AHRD V1 ***- Q1HPT8_BOMMO)	9.09	1	2	2	9					3.48849	5.24	1	1	3.34378	5.24	1	1					5.27268	9.09	2	2	2.07887	5.24	1	1	2.12977	5.24	1	1					3.07703	5.24	1	1					3.11879	5.24	1
Solyc02g093640	3-ketoacyl-CoA reductase 1 (AHRD V1 **-- Q0VH88_GOSHI); contains Interpro domain(s) IPR002347 Glucose/ribitol dehydrogenase	9.06	1	3	3	6									4.63197	6.56	2	2	2.04701	2.5	1	1	2.14564	2.5	1	1	2.10318	2.5	1	1									2.24164	2.5	1	1
Solyc12g009250	chaperonin (AHRD V1 *-*- D1U6H2_9DELT); contains Interpro domain(s) IPR001476 Chaperonin Cpn10	9.05	1	1	2	3	2.05332	3.81	1	1	2.39385	5.24	1	1																																	2.07562	3.81	1
Solyc03g007740	Reticulon family protein (AHRD V1 ***- B2WS91_9BRAS); contains Interpro domain(s) IPR003388 Reticulon	9.02	1	1	1	2									3.30847	9.02	1	1									3.50803	9.02	1	1
Solyc01g007330	Ribulose bisphosphate carboxylase large chain (AHRD V1 ***- RBL_SOLLC); contains Interpro domain(s) IPR000685 Ribulose bisphosphate carboxylase, large subunit, C-terminal	9.01	2	4	4	12	4.38285	1.89	1	2	5.26215	4.19	2	2									2.71205	1.89	1	1	10.5084	9.01	4	4																	2.73173	1.89	1
Solyc11g017250	Dihydrolipoyllysine-residue acetyltransferase component of pyruvate dehydrogenase complex (AHRD V1 ***- A5GUY8_SYNR3); contains Interpro domain(s) IPR001078 2-oxoacid dehydrogenase acyltransferase, catalytic domain	8.97	1	2	3	35	8.9869	6.41	2	3	17.0757	6.41	2	5	14.4518	5.77	2	5	8.27417	5.77	2	3	5.5204	3.21	1	2					2.98473	3.21	1	1	6.15288	6.41	2	2	6.04507	3.21	1	2	9.42921	6.41	2	4	14.6192	6.41	2
Solyc10g007780	Unknown Protein (AHRD V1)	8.94	1	1	1	4					5.40963	8.94	1	1	4.42835	8.94	1	1					5.29524	8.94	1	1									5.11056	8.94	1	1
Solyc01g088370	Eukaryotic translation initiation factor 3 subunit B (AHRD V1 **** B2VZ72_PYRTR); contains Interpro domain(s) IPR011400 Translation initiation factor eIF-3b	8.93	1	6	6	29	4.84934	2.51	2	2	10.638	6.28	4	4	10.6462	6.28	4	4	4.59509	2.51	2	2	4.92966	2.65	2	2	7.61854	4.46	3	3	2.66219	1.81	1	1	2.31013	1.26	1	1	4.3688	2.51	2	2	3.15972	1.95	1	1	9.49881	6.28	4
Solyc01g095780	Non-specific lipid-transfer protein (AHRD V1 ***- Q9M5C1_TOBAC); contains Interpro domain(s) IPR013770 Plant lipid transfer protein and hydrophobic protein, helical	8.93	1	1	1	2																					2.58801	8.93	1	1									2.38432	8.93	1	1
Solyc09g007180	Adenylate kinase (AHRD V1 **** B6SLP1_MAIZE); contains Interpro domain(s) IPR006259 Adenylate kinase, subfamily	8.9	1	2	2	5	2.21253	4.27	1	1	5.48812	8.9	2	2	5.2549	8.9	2	2
Solyc05g052510	Clathrin heavy chain (AHRD V1 ***- Q39834_SOYBN); contains Interpro domain(s) IPR016341 Clathrin, heavy chain	8.79	1	1	12	49	10.6319	2.29	3	3	12.0116	2.75	4	4	18.0518	4.04	6	6	11.2145	2.99	4	4	12.1261	3.58	5	5	5.20432	1.88	2	2	15.0602	4.4	5	5	10.7856	2.75	4	4	12.3167	3.4	5	5	6.68147	2.46	3	3	13.1433	3.87	5
Solyc09g082780	Asparagine synthetase B (AHRD V1 *-*- A1JQ99_YERE8)	8.76	1	2	2	2																	5.58606	8.76	2	2
Solyc06g007320	Ubiquitin-activating enzyme E1 (AHRD V1 ***- B9SKU8_RICCO); contains Interpro domain(s) IPR018075 Ubiquitin-activating enzyme, E1	8.73	1	5	6	10					7.35389	4.71	3	3													9.25313	4.02	3	3	2.95428	1.57	1	1					2.05756	1.08	1	1	2.71654	1.57	1	1
Solyc12g042900	Cytochrome c oxidase subunit Vb (AHRD V1 ***- Q0KKQ8_PEA); contains Interpro domain(s) IPR002124 Cytochrome c oxidase, subunit Vb	8.72	1	1	1	15	4.90802	8.72	1	2	5.59591	8.72	1	2	6.35887	8.72	1	2	5.2201	8.72	1	2	5.94695	8.72	1	2	2.69057	8.72	1	1					5.56591	8.72	1	2									3.28577	8.72	1
Solyc08g076470	Glycerol-3-phosphate acyltransferase (AHRD V1 **** Q7XYH5_CAPAN); contains Interpro domain(s) IPR016222 Glycerol-3-phosphate O-acyltransferase	8.72	1	3	3	6					6.09498	5.32	2	2									2.64515	2.13	1	1	10.604	8.72	3	3
Solyc10g007760	Ribose-phosphate pyrophosphokinase 4 (AHRD V1 ***- D7LJE3_ARALY); contains Interpro domain(s) IPR005946 Phosphoribosyl pyrophosphokinase	8.7	1	2	2	12	5.29066	5.9	1	2	2.51313	5.9	1	1									2.22251	2.8	1	1	3.95723	5.9	1	1	6.24708	5.9	1	2	2.15023	5.9	1	1					6.06874	5.9	1	2	2.299	5.9	1
Solyc10g038120	Coatomer subunit delta (AHRD V1 ***- B6TDR8_MAIZE); contains Interpro domain(s) IPR008968 Clathrin adaptor, mu subunit, C-terminal	8.7	1	2	2	10	2.77486	5.63	1	1	2.74692	5.63	1	1	2.23949	5.63	1	1	3.06278	5.63	1	1	3.17952	5.63	1	1					3.28203	5.63	1	1	5.75131	8.7	2	2					3.63757	5.63	1	1	2.87505	5.63	1
Solyc10g007480	Dtdp-glucose 4 6-dehydratase (AHRD V1 *-*- B8C5W5_THAPS); contains Interpro domain(s) IPR016040 NAD(P)-binding domain	8.64	1	3	4	8	3.24253	3.05	1	1																	2.85224	2.03	1	1	5.77055	4.92	2	2									2.44481	1.86	1	1	5.3667	3.56	2
Solyc07g056140	Glucose-1-phosphate adenylyltransferase (AHRD V1 **** D5L5Q9_SOLLC); contains Interpro domain(s) IPR011831 Glucose-1-phosphate adenylyltransferase	8.64	1	1	4	5					2.04048	1.54	1	1	2.04171	1.54	1	1					4.54004	4.41	2	2	2.74371	2.69	1	1
Solyc09g090520	Heterogeneous nuclear ribonucleoprotein A3 (AHRD V1 *--- B6TGB9_MAIZE); contains Interpro domain(s) IPR012677 Nucleotide-binding, alpha-beta plait	8.63	1	2	3	17	3.71773	3.16	1	1	7.19885	6.32	2	2	3.44491	3.16	1	1	3.595	3.16	1	1					10.579	8.63	3	3	3.98751	3.16	1	1	6.17972	6.32	2	2	2.25184	3.16	1	1	5.69233	6.32	2	2
Solyc09g010440	Actin-depolymerizing factor 1 (AHRD V1 **** B2CM17_SOLCH); contains Interpro domain(s) IPR002108 Actin-binding, cofilin/tropomyosin type	8.63	1	1	1	1																					2.92786	8.63	1	1
Solyc10g084660	Actin-depolymerizing factor (AHRD V1 ***- D9I9X9_HEVBR); contains Interpro domain(s) IPR002108 Actin-binding, cofilin/tropomyosin type	8.63	2	1	1	1																					2.51242	8.63	1	1
Solyc05g055880	Nucleolar protein 5 (AHRD V1 ***- Q6P364_XENTR); contains Interpro domain(s) IPR002687 Pre-mRNA processing ribonucleoprotein, binding region	8.58	1	1	3	8					2.47727	1.95	1	1									2.65532	2.92	1	1	12.7798	8.58	3	5									2.51814	1.95	1	1
Solyc01g067740	Superoxide dismutase (AHRD V1 **** B1Q475_CAPCH); contains Interpro domain(s) IPR001424 Superoxide dismutase, copper/zinc binding	8.55	1	1	1	4	3.26415	8.55	1	1									3.63038	8.55	1	1													3.06924	8.55	1	1					2.72976	8.55	1	1
Solyc01g073690	V-type ATP synthase subunit D (AHRD V1 ***- B0WRC9_CULQU); contains Interpro domain(s) IPR002699 ATPase, V1/A1 complex, subunit D	8.54	1	2	2	2													2.36336	5.28	1	1																									2.24967	3.25	1
Solyc05g009600	Phosphatase 2A regulatory A subunit (AHRD V1 **** Q9S7C5_ORYSA); contains Interpro domain(s) IPR011989 Armadillo-like helical	8.52	2	3	4	26	2.63992	2.21	1	1	3.17397	2.21	1	1	4.89204	4.09	2	2	8.31083	5.79	3	3	6.99844	5.79	3	3	3.11337	2.21	1	1	5.79349	4.94	2	2	9.94629	8.52	4	4	4.9794	4.09	2	2	3.70657	2.21	1	1	7.71172	5.79	3
Solyc01g007340	Acetyl-coenzyme A carboxylase carboxyl transferase subunit beta (AHRD V1 ***- ACCD_EPIVI); contains Interpro domain(s) IPR000438 Acetyl-CoA carboxylase carboxyl transferase, beta subunit	8.48	3	4	4	13	4.50381	3.94	2	2	2.41921	2.17	1	1	2.38102	1.78	1	1	4.32427	1.78	1	2					4.87677	4.73	2	2	2.11094	1.78	1	1					2.43176	1.78	1	1	2.19136	1.58	1	1	2.22807	1.78	1
Solyc03g113030	Aldose 1-epimerase-like protein (AHRD V1 ***- Q8LFH1_ARATH); contains Interpro domain(s) IPR015443 Aldose-1-epimerase	8.45	1	2	2	12	2.01429	2.82	1	1	6.8035	8.45	2	2	5.36545	8.45	2	2									3.82043	5.63	1	1	4.26799	5.63	1	1	2.88786	5.63	1	1	2.7533	5.63	1	1					2.10297	2.82	1
Solyc10g080710	Asparaginyl-tRNA synthetase 2 (AHRD V1 **** D7L6K3_ARALY); contains Interpro domain(s) IPR004522 Asparaginyl-tRNA synthetase, class IIb	8.45	1	4	4	12					3.02251	1.9	1	1	2.00547	1.9	1	1					2.63217	1.72	1	1	6.39497	4.83	2	2	6.3212	4.83	2	2	2.59755	2.24	1	1	2.98165	1.9	1	1	2.34444	2.24	1	1	2.50386	2.24	1
Solyc10g081920	Coatomer subunit beta-1 (AHRD V1 ***- D7MB61_ARALY); contains Interpro domain(s) IPR016460 Coatomer, beta subunit	8.45	2	6	6	15					2.01345	0.99	1	1	7.53311	3.18	3	3	6.31742	3.62	2	2	2.06981	0.99	1	1					6.33474	3.18	2	2	3.81723	1.32	1	1	6.58073	2.31	2	2					2.63994	1.32	1
Solyc03g082600	Cytochrome b5 (AHRD V1 **** A5Z1Y7_MALDO); contains Interpro domain(s) IPR001199 Cytochrome b5	8.42	1	1	1	2	2.15076	8.42	1	1																									3.45469	8.42	1	1
Solyc05g056160	Proteasome subunit beta type (AHRD V1 ***- C6TLJ9_SOYBN); contains Interpro domain(s) IPR000243 Peptidase T1A, proteasome beta-subunit	8.42	1	2	2	5									6.15801	8.42	2	2					3.03786	3.66	1	1	2.88778	3.66	1	1									2.80657	3.66	1	1
Solyc02g080810	Aminomethyltransferase (AHRD V1 ***- C6TF02_SOYBN); contains Interpro domain(s) IPR006223 Glycine cleavage system T protein	8.37	1	2	2	6	5.34423	8.37	2	2					3.06239	5.67	1	1																	2.53823	2.71	1	1	2.18496	2.71	1	1	2.12416	2.71	1	1
Solyc09g083080	Nucleolar protein 5 (AHRD V1 ***- Q6P364_XENTR); contains Interpro domain(s) IPR002687 Pre-mRNA processing ribonucleoprotein, binding region	8.33	1	1	3	6					2.47727	1.81	1	1													4.68422	5.25	2	2	4.0124	3.08	1	1					2.51814	1.81	1	1
Solyc02g084600	Leucine-rich repeat receptor-like protein kinase 1 (AHRD V1 **** Q75WU3_POPNI); contains Interpro domain(s) IPR001611 Leucine-rich repeat	8.33	1	1	1	1																					2.45271	8.33	1	1
Solyc04g015380	Os06g0724200 protein (Fragment) (AHRD V1 ***- Q0D9E9_ORYSJ)	8.31	1	1	2	2																					5.67616	8.31	2	2
Solyc04g071140	Decarboxylase family protein (AHRD V1 ***- B1ILJ6_CLOBK); contains Interpro domain(s) IPR002129 Pyridoxal phosphate-dependent decarboxylase	8.3	1	3	3	19	2.97364	2.49	1	1	6.22573	5.81	2	2	9.22668	8.3	3	3	6.17142	5.81	2	2	2.88879	2.49	1	1					2.97252	2.49	1	1	5.40978	5.81	2	2	5.94785	5.81	2	2	7.45481	5.81	2	3	3.36605	2.49	1
Solyc08g083370	Inorganic pyrophosphatase (AHRD V1 **** Q2HTA8_MEDTR); contains Interpro domain(s) IPR008162 Inorganic pyrophosphatase	8.29	1	1	1	5													5.23342	8.29	1	2																					7.22448	8.29	1	2	2.47155	8.29	1
Solyc07g009320	Metaxin 2 (AHRD V1 ***- Q1KKR5_TAKRU); contains Interpro domain(s) IPR019564 Outer mitochondrial membrane transport complex protein, Tom37/Metaxin	8.28	1	2	2	2					2.77712	4.6	1	1	2.24734	3.68	1	1
Solyc02g070310	Ribosomal protein L32 (AHRD V1 ***- Q45NI6_MEDSA); contains Interpro domain(s) IPR018263 Ribosomal protein L32e, conserved site IPR001515 Ribosomal protein L32e	8.27	2	1	1	5	2.53039	8.27	1	1	2.48733	8.27	1	1	2.66372	8.27	1	1																					2.26837	8.27	1	1
Solyc03g120850	chaperonin (AHRD V1 ***- B2IXD2_NOSP7); contains Interpro domain(s) IPR001844 Chaperonin Cpn60	8.26	1	2	4	27	2.49056	1.82	1	1	9.05251	5.45	3	3	10.561	8.26	4	4	5.88833	3.47	2	2	5.45016	4.46	2	2	9.04274	5.45	3	3	5.80463	3.47	2	2	2.76761	1.82	1	1	6.0404	3.64	2	2	2.79211	1.65	1	1	8.28605	5.45	3
Solyc02g069750	Choline/ethanolamine kinase (AHRD V1 **** B6TU35_MAIZE); contains Interpro domain(s) IPR002573 Choline/ethanolamine kinase	8.25	1	3	3	15	7.84834	5.92	2	3	2.21387	3.81	1	1	2.98044	3.81	1	1	2.13567	3.81	1	1	4.27516	6.13	2	2					2.50947	3.81	1	1	5.16237	5.92	2	2	2.95568	2.11	1	1					4.40519	5.92	2
Solyc12g056230	Glutathione peroxidase (AHRD V1 ***- B9GKI5_POPTR); contains Interpro domain(s) IPR000889 Glutathione peroxidase	8.24	1	1	1	1																					2.7208	8.24	1	1
Solyc09g009030	Histone deacetylase 2a-like (AHRD V1 **** Q2XTE1_SOLTU); contains Interpro domain(s) IPR007087 Zinc finger, C2H2-type	8.18	2	2	2	3	2.93995	3.35	1	1					2.22057	3.35	1	1																									2.12123	4.83	1	1
Solyc10g005810	Farnesyl pyrophosphate synthase (AHRD V1 ***- Q4TTY7_9APIA); contains Interpro domain(s) IPR008949 Terpenoid synthase	8.18	1	1	2	12	4.25904	3.72	1	2	2.10699	3.72	1	1	4.58485	8.18	2	2	2.37021	3.72	1	1	2.29731	3.72	1	1									2.221	3.72	1	1	4.94151	3.72	1	2					4.21196	8.18	2
Solyc04g051830	Developmentally regulated GTP binding protein 1 (AHRD V1 **-* A8WE95_PEA); contains Interpro domain(s) IPR004095 TGS	8.15	1	2	2	9	3.08972	3.8	1	1	2.79175	3.8	1	1	3.16598	3.8	1	1	3.28615	3.8	1	1					2.46872	3.8	1	1	7.49431	8.15	2	2									2.4766	3.8	1	1	3.16712	3.8	1
Solyc07g005560	Eukaryotic translation initiation factor 5A (AHRD V1 ***- D6N3G5_GOSHI); contains Interpro domain(s) IPR019769 Translation elongation factor, IF5A, hypusine site	8.13	1	2	2	6	2.32723	8.13	1	1	4.39468	8.13	2	2	2.07341	8.13	1	1																	2.39479	8.13	1	1	2.08653	5.63	1	1
Solyc01g088480	Adenylate kinase (AHRD V1 ***- Q9XHP7_CERRI); contains Interpro domain(s) IPR006266 UMP-CMP kinase	8.13	1	1	1	1	3.0222	8.13	1	1
Solyc12g010360	H-ATPase (AHRD V1 ***- Q8L6I3_ORYSJ); contains Interpro domain(s) IPR006534 ATPase, P-type, plasma-membrane proton-efflux	8.12	4	5	5	18					12.346	6.17	4	4	2.82457	1.08	1	1	6.60974	3.46	2	2	6.02358	2.49	2	2	5.42703	2.49	2	2	11.9169	6.06	4	4	2.17633	1.08	1	1	2.6652	1.08	1	1
Solyc01g080930	Enoyl-CoA-hydratase (AHRD V1 ***- Q9SE41_AVIMR); contains Interpro domain(s) IPR001753 Crotonase, core	8.09	1	2	2	14	3.70209	3.92	1	1	7.64533	8.09	2	2	3.14435	3.92	1	1	2.92164	3.92	1	1	3.03397	3.92	1	1	3.46455	3.92	1	1	5.52284	3.92	1	2	2.75617	3.92	1	1	3.06552	3.92	1	1	2.95541	3.92	1	1	3.1872	3.92	1
Solyc09g011790	PAR-1c protein (AHRD V1 ***- Q43589_TOBAC); contains Interpro domain(s) IPR009489 PAR1	8.09	1	1	1	4	3.08124	8.09	1	1									2.81886	8.09	1	1	2.64583	8.09	1	1																					3.14797	8.09	1
Solyc01g008370	26S proteasome regulatory subunit (AHRD V1 ***- A8J8V5_CHLRE); contains Interpro domain(s) IPR000555 Mov34/MPN/PAD-1	8.06	1	2	2	2					2.38811	4.52	1	1													2.66547	3.55	1	1
Solyc07g032100	Coatomer alpha subunit-like protein (AHRD V1 **-- Q70I39_LOTJA); contains Interpro domain(s) IPR016391 Coatomer, alpha subunit	8.04	1	2	8	23	6.66379	2.3	3	3	2.18329	0.98	1	1	15.4674	5.99	6	6	10.5312	3.69	4	4	4.18424	1.31	2	2	2.01499	0.66	1	1	7.68169	2.71	3	3	4.84636	1.64	2	2
Solyc09g011300	Uracil phosphoribosyltransferase (AHRD V1 **** B6U5U2_MAIZE); contains Interpro domain(s) IPR005765 Uracil phosphoribosyl transferase	8.04	1	2	2	2					2.044	4.55	1	1																																	2.22038	3.5	1
Solyc06g068010	Biotin carboxyl carrier protein of acetyl-CoA carboxylase (AHRD V1 *-*- C6NTC5_9GAMM); contains Interpro domain(s) IPR011053 Single hybrid motif	8.03	1	1	1	3	2.65035	8.03	1	1	3.25023	8.03	1	1																	3.5749	8.03	1	1
Solyc03g095190	ATP synthase epsilon chain (AHRD V1 ***- A3UHR9_9RHOB); contains Interpro domain(s) IPR001469 ATPase, F1 complex, delta/epsilon subunit	8	1	1	1	2																									2.69541	8	1	1									2.84652	8	1	1
Solyc12g055830	Inorganic pyrophosphatase (AHRD V1 ***- D1MVT0_BRARC); contains Interpro domain(s) IPR008162 Inorganic pyrophosphatase	7.98	1	1	1	4													3.03016	7.98	1	1									2.28163	7.98	1	1									3.24752	7.98	1	1	2.08961	7.98	1
Solyc04g008280	Regulator of ribonuclease activity A (AHRD V1 ***- B6T0A4_MAIZE); contains Interpro domain(s) IPR010203 Ribonuclease E inhibitor RraA	7.97	1	2	2	12	5.6284	7.97	2	2	3.20036	4.38	1	1	3.03163	4.38	1	1	2.90689	4.38	1	1	2.5637	4.38	1	1									2.58831	3.59	1	1	5.9024	7.97	2	2					5.61739	7.97	2
Solyc04g011590	Histidine amino acid transporter (AHRD V1 **** Q85V22_ORYSI); contains Interpro domain(s) IPR013057 Amino acid transporter, transmembrane	7.97	2	3	3	10					2.39708	2.73	1	1	4.93272	5.47	2	2	2.38184	2.73	1	1	2.87525	2.73	1	1	2.1629	2.73	1	1	4.57844	5.24	2	2
Solyc03g007810	Pyruvate kinase (AHRD V1 ***- A5BTB0_VITVI); contains Interpro domain(s) IPR001697 Pyruvate kinase	7.96	1	1	3	19	2.61165	1.73	1	1	5.837	5.88	2	2	2.43962	1.73	1	1	2.70867	1.73	1	1	4.31918	1.73	1	2	2.17575	1.73	1	1	10.2062	5.88	2	3	7.52236	3.81	2	3	7.35103	3.81	2	3	5.1219	3.81	2	2
Solyc07g008340	Zinc import ATP-binding protein ZnuC (AHRD V1 *-*- ZNUC_RICCN); contains Interpro domain(s) IPR013283 ABC transporter, ABCE	7.96	2	3	3	10	4.60041	5.88	2	2	2.46596	2.94	1	1	6.33784	5.02	2	2									4.6126	5.02	2	2	4.03547	2.94	1	1									4.41766	2.94	1	1	2.82991	2.94	1
Solyc12g044250	Glyoxylate/hydroxypyruvate reductase B (AHRD V1 **-- GHRB_ERWT9); contains Interpro domain(s) IPR006140 D-isomer specific 2-hydroxyacid dehydrogenase, NAD-binding	7.94	1	1	1	1																									3.09489	7.94	1	1
Solyc00g007010	Phosphatidylinositol phosphate (PtdInsP) phosphatase involved in hydrolysis of PtdIns (AHRD V1 **** D6VWZ1_YEAST); contains Interpro domain(s) IPR002013 Synaptojanin, N-terminal	7.9	2	3	5	23	8.27524	5.33	3	3	5.01284	3.61	2	2	4.71714	2.92	2	2	5.09492	3.26	2	2	2.41371	1.72	1	1					5.304	3.26	2	2	4.68661	3.26	2	2	6.80581	4.64	3	3	4.59126	3.26	2	2	4.96636	3.26	2
Solyc08g062630	Aminopeptidase-like protein (AHRD V1 ***- Q9SN00_ARATH); contains Interpro domain(s) IPR015568 Peptidase M1, puromycin-sensitive aminopeptidase	7.89	1	6	6	28	8.82402	4	3	3	7.67582	2.86	2	2	9.7853	4.34	3	3	4.61656	1.6	1	1	10.0439	4.11	3	3	11.7082	4.34	3	4	6.17737	2.97	2	2					6.59788	2.74	2	2	2.0531	1.6	1	1	8.70788	4.11	3
Solyc01g095970	Dynamin 2 (AHRD V1 ***- Q4V8Z7_DANRE); contains Interpro domain(s) IPR001401 Dynamin, GTPase region	7.87	2	4	4	9	2.88659	3.11	1	1	2.4481	3.11	1	1					4.20951	4.75	2	2													2.03654	1.31	1	1	2.471	1.8	1	1	2.69861	3.11	1	1	5.75123	4.92	2
Solyc09g098140	Unknown Protein (AHRD V1)	7.87	1	1	1	1					2.41874	7.87	1	1
Solyc04g015370	Acyl carrier protein (AHRD V1 ***- Q3HRX1_SOLTU); contains Interpro domain(s) IPR003231 Acyl carrier protein (ACP)	7.81	1	1	1	1	2.1976	7.81	1	1
Solyc01g006980	Malonyl CoA-acyl carrier protein transacylase containing protein expressed (AHRD V1 ***- Q10MS3_ORYSJ); contains Interpro domain(s) IPR004410 Malonyl CoA-acyl carrier protein transacylase	7.8	1	2	2	7	2.55763	3.06	1	1	2.79636	3.06	1	1	2.71703	3.06	1	1	2.96455	4.74	1	1	2.38104	3.06	1	1					2.65792	4.74	1	1
Solyc10g052510	Isoflavone reductase-like protein 5 (AHRD V1 ***- Q3KN68_VITVI); contains Interpro domain(s) IPR008030 NmrA-like	7.79	3	2	2	2													2.54072	3.9	1	1																									2.06871	3.9	1
Solyc09g007350	30S ribosomal protein S12 (AHRD V1 ***- RS12_MYCPU); contains Interpro domain(s) IPR005680 Ribosomal protein S23, eukaryotic/archaeal	7.75	1	1	1	3													2.79897	7.75	1	1	2.48106	7.75	1	1	3.36931	7.75	1	1
Solyc10g079200	Mitochondrial carrier protein (AHRD V1 ***- B1N662_SOLLC); contains Interpro domain(s) IPR018108 Mitochondrial substrate/solute carrier IPR001993 Mitochondrial substrate carrier	7.74	1	2	2	10	2.2621	3.03	1	1	2.39396	3.03	1	1	4.89388	7.74	2	2													2.16208	3.03	1	1	2.21131	3.03	1	1					2.50156	3.03	1	1	2.25629	3.03	1
Solyc01g067750	Shikimate dehydrogenase (AHRD V1 ***- B6TSW1_MAIZE); contains Interpro domain(s) IPR001381 Dehydroquinase class I	7.71	1	3	3	7									4.4815	5.32	2	2	3.19595	3.49	1	1									2.78482	3.49	1	1					2.8203	2.39	1	1					4.97169	5.32	2
Solyc10g018060	Elicitor-responsive protein 3 (AHRD V1 *--- B6U4Y1_MAIZE); contains Interpro domain(s) IPR018029 C2 membrane targeting protein	7.69	1	1	1	4	3.2359	7.69	1	1	3.38612	7.69	1	1	3.92926	7.69	1	1																													4.20183	7.69	1
Solyc08g016170	3-oxoacyl-(Acyl carrier protein) synthase II (AHRD V1 **** D6YNQ6_CHLT1); contains Interpro domain(s) IPR017568 3-oxoacyl-[acyl-carrier-protein] synthase 2	7.69	1	2	2	3					3.95097	5.34	1	1													3.18519	5.34	1	1													2.02513	2.35	1	1
Solyc05g047690	Histone deacetylase complex subunit SAP18 (AHRD V1 ***- B4FIB4_MAIZE); contains Interpro domain(s) IPR017250 Histone deacetylase complex, SAP18 subunit	7.69	1	1	1	4									2.33143	7.69	1	1									2.31633	7.69	1	1																	2.44791	7.69	1
Solyc04g009310	ATP-dependent Clp protease proteolytic subunit (AHRD V1 ***- A5AL82_VITVI); contains Interpro domain(s) IPR001907 Peptidase S14, ClpP	7.63	1	2	2	11	2.95768	4.66	1	1	2.86617	4.66	1	1	2.59664	4.66	1	1	2.62631	4.66	1	1	2.09239	4.66	1	1	2.41895	4.66	1	1					2.25443	4.66	1	1	3.44845	4.66	1	1					4.99486	7.63	2
Solyc02g087300	Protein transport SEC13-like protein (AHRD V1 **-- Q2PYY1_SOLTU); contains Interpro domain(s) IPR020472 G-protein beta WD-40 repeat, region	7.62	2	2	2	8	2.04604	3.97	1	1	2.69689	3.97	1	1	2.33657	3.97	1	1					2.26419	3.97	1	1	2.0676	3.97	1	1									2.34425	3.97	1	1					2.45807	3.97	1
Solyc11g007020	Diphosphomevalonate decarboxylase-like protein (AHRD V1 ***- Q8LAR8_ARATH); contains Interpro domain(s) IPR005935 Diphosphomevalonate decarboxylase	7.58	1	2	2	4									4.16483	4.98	1	1													5.07685	4.98	1	1									2.00049	2.61	1	1	2.3121	2.61	1
Solyc07g041720	Oxalate oxidase-like germin 171 (AHRD V1 **** Q9FPQ0_BETVU); contains Interpro domain(s) IPR014710 RmlC-like jelly roll fold	7.58	1	1	1	1
Solyc05g055730	Methylenetetrahydrofolate reductase (AHRD V1 **** A5ATB7_VITVI); contains Interpro domain(s) IPR004621 Eukaryotic-type methylenetetrahydrofolate reductase	7.55	1	3	3	3	2.87414	2.35	1	1																					2.47803	3.02	1	1	2.28373	2.18	1	1
Solyc01g006900	Phosphatidylglycerol/phosphatidylinositol transfer protein (AHRD V1 -**- C5M4H0_CANTT); contains Interpro domain(s) IPR003172 MD-2-related lipid-recognition	7.55	1	1	1	1																					2.64251	7.55	1	1
Solyc12g043110	Heat shock protein 4 (AHRD V1 ***- B6U237_MAIZE); contains Interpro domain(s) IPR013126 Heat shock protein 70	7.51	2	5	5	25	8.11272	4.23	3	3	5.73482	3.05	2	2	9.26797	4.58	3	3	6.73387	2.93	2	2	7.09325	2.93	2	2	5.21767	3.29	2	2	9.33945	4.23	3	3	3.81228	1.53	1	1	5.99657	2.93	2	2	5.10426	2.58	2	2	2.44784	1.64	1
Solyc11g071650	Beta-D-glucosidase (AHRD V1 ***- Q7XAS3_GOSHI); contains Interpro domain(s) IPR001764 Glycoside hydrolase, family 3, N-terminal	7.5	1	5	5	29	3.41784	2.1	1	1	6.44271	3.6	2	2	9.89463	5.85	3	3	8.07346	5.85	3	3	6.13314	3.6	2	2	17.9642	7.5	5	6	3.90098	2.1	1	1	9.54038	5.85	3	3	8.79422	5.85	3	3	2.8976	2.1	1	1	6.28292	3.6	2
Solyc07g045150	MLP3.9 protein (AHRD V1 ***- Q9SSE6_ARATH)	7.5	1	1	1	1																																					3.13036	7.5	1	1
Solyc06g007630	Ferredoxin (AHRD V1 ***- B6TR21_MAIZE); contains Interpro domain(s) IPR001041 Ferredoxin	7.45	1	1	1	4	2.21885	7.45	1	1	3.3148	7.45	1	1	2.37945	7.45	1	1					2.21074	7.45	1	1
Solyc07g054180	Unknown Protein (AHRD V1); contains Interpro domain(s) IPR000996 Clathrin light chain	7.45	1	2	2	8					4.12547	2.88	1	1					3.20265	2.88	1	1									3.4277	2.88	1	1	2.99921	2.88	1	1	3.57324	2.88	1	1	2.16415	4.57	1	1	3.28831	2.88	1
Solyc04g014390	Mitochondrial ribosomal protein L43 (AHRD V1 ***- B6T6X8_MAIZE); contains Interpro domain(s) IPR007741 Ribosomal protein/NADH dehydrogenase domain	7.43	1	1	1	1									2.43807	7.43	1	1
Solyc03g097470	3-oxoacyl- (AHRD V1 ***- D5A3B9_SPIPL); contains Interpro domain(s) IPR004655 Beta-ketoacyl-acyl carrier protein synthase III (FabH)	7.42	1	3	3	8	2.05859	1.86	1	1	2.35797	1.86	1	1	4.79444	4.64	2	2	3.39604	2.78	1	1													2.23502	1.86	1	1	2.05582	1.86	1	1					2.13633	1.86	1
Solyc08g007220	Nuclear RNA binding protein (Fragment) (AHRD V1 **** Q9SQ56_TOBAC); contains Interpro domain(s) IPR006861 Hyaluronan/mRNA binding protein	7.42	1	1	1	1									3.33262	7.42	1	1
Solyc03g117470	Calcineurin subunit B (AHRD V1 *-*- B6U4N5_MAIZE); contains Interpro domain(s) IPR011992 EF-Hand type	7.41	1	2	2	8	2.34567	3.7	1	1	5.11489	7.41	2	2	2.65563	3.7	1	1	2.40051	3.7	1	1													2.75982	3.7	1	1	2.04913	3.7	1	1					2.36121	3.7	1
Solyc08g081520	Exocyst subunit Exo70-interacting protein Roh1 (Fragment) (AHRD V1 *-*- C1IJU1_TOBAC); contains Interpro domain(s) IPR008511 Protein of unknown function DUF793	7.41	1	2	2	3	4.92428	7.41	2	2																																	3.31565	4.44	1	1
Solyc02g066930	RNA-binding protein (AHRD V1 *--* Q941H9_TOBAC); contains Interpro domain(s) IPR015465 RNA recognition motif, glycine rich protein	7.41	1	1	1	2																					2.38599	7.41	1	1													2.5985	7.41	1	1
Solyc09g098280	Eukaryotic translation initiation factor 3 subunit 3 (AHRD V1 ***- B4FR57_MAIZE); contains Interpro domain(s) IPR000555 Mov34/MPN/PAD-1	7.4	2	2	2	15	6.20932	7.4	2	2	6.55031	7.4	2	2	4.25912	7.4	2	2	5.74701	7.4	2	2					5.18849	7.4	2	2	4.72908	4.14	1	1					2.86819	4.14	1	1	4.25435	4.14	1	1	4.58126	4.14	1
Solyc09g091590	Ribonuclease P protein subunit p25 (AHRD V1 *--- RPP25_HUMAN); contains Interpro domain(s) IPR002775 Alba, DNA/RNA-binding protein	7.38	1	2	2	3					3.56254	5.03	1	1																	3.80467	5.03	1	1													2.04242	2.35	1
Solyc07g064930	Protein grpE (AHRD V1 *-*- Q1QRU3_NITHX); contains Interpro domain(s) IPR000740 GrpE nucleotide exchange factor	7.36	1	2	2	14	5.3487	7.36	2	2	3.11871	3.68	1	1	5.39592	7.36	2	2					2.50906	3.68	1	1	2.66051	3.68	1	1					2.917	3.68	1	1	5.87206	7.36	2	2	2.20915	3.68	1	1
Solyc06g051420	PHD finger family protein (AHRD V1 **-- D7LYZ0_ARALY); contains Interpro domain(s) IPR019787 Zinc finger, PHD-finger	7.35	1	1	1	1																					3.15859	7.35	1	1
Solyc09g008970	Unknown Protein (AHRD V1)	7.35	1	1	1	1
Solyc05g005160	ATP-citrate lyase A-2 (AHRD V1 **** D7KWP3_ARALY); contains Interpro domain(s) IPR016102 Succinyl-CoA synthetase-like	7.33	1	2	3	16	10.201	5.2	2	3	2.36726	2.36	1	1	5.26533	5.2	2	2													7.47986	2.84	1	2	3.04284	2.84	1	1	7.74378	7.33	3	3	9.37993	5.2	2	3	3.78824	2.84	1
Solyc01g109360	Tyrosyl-tRNA synthetase (AHRD V1 **** P93363_TOBAC); contains Interpro domain(s) IPR016485 Tyrosine tRNA ligase, archaeal/eukaryotic	7.32	1	2	2	9	5.16443	3.96	1	1					2.56833	3.96	1	1	3.87332	3.96	1	1					6.25143	7.32	2	2	6.96117	7.32	2	2									4.20499	3.96	1	1	3.68424	3.96	1
Solyc06g007670	60S ribosomal protein L5-1 (AHRD V1 ***- B6THG9_MAIZE); contains Interpro domain(s) IPR005485 Ribosomal protein L5, eukaryotic	7.31	3	2	2	28	7.1206	7.31	2	3	9.09795	7.31	2	3	11.3818	7.31	2	4	5.34979	7.31	2	2	4.81514	7.31	2	2	6.48295	7.31	2	2	6.90843	4.32	1	2	11.0691	7.31	2	4	8.74044	7.31	2	3					3.50215	4.32	1
Solyc12g096760	Alcohol dehydrogenase zinc-containing (AHRD V1 **-- Q5HE18_STAAC); contains Interpro domain(s) IPR002085 Alcohol dehydrogenase superfamily, zinc-containing	7.29	1	1	1	3																									3.92058	7.29	1	1													3.33894	7.29	1
Solyc01g106480	Malate dehydrogenase (AHRD V1 ***- A5BEJ8_VITVI); contains Interpro domain(s) IPR010097 Malate dehydrogenase, NAD-dependent, eukaryotes and gamma proteobacteria	7.28	1	1	2	4	2.27871	3.92	1	1													2.03473	3.92	1	1													2.89589	3.92	1	1					2.54555	3.36	1
Solyc06g052030	Importin subunit beta (AHRD V1 ***- B0WBR4_CULQU); contains Interpro domain(s) IPR011989 Armadillo-like helical	7.28	2	4	4	11					9.04875	5.49	3	3	6.56095	3.58	2	2	3.19456	1.53	1	1	4.98746	3.7	2	2					3.48862	2.04	1	1					2.04717	2.04	1	1					3.00621	1.79	1
Solyc01g007490	ATP-dependent Clp protease proteolytic subunit (AHRD V1 ***- D3WCC1_NEROL); contains Interpro domain(s) IPR001907 Peptidase S14, ClpP	7.28	1	1	1	1
Solyc00g009040	Polyadenylate-binding protein 2 (AHRD V1 **** B6U4M0_MAIZE); contains Interpro domain(s) IPR006515 Polyadenylate binding protein, human types 1, 2, 3, 4	7.24	1	3	3	18	2.34093	2.31	1	1	4.01574	2.31	1	1	6.80104	4.62	2	2	6.00861	4.93	2	2	5.15171	4.93	2	2					8.73152	7.24	3	3	4.68516	2.31	1	1	2.04248	2.31	1	1	2.38464	2.62	1	1	7.39376	4.93	2
Solyc04g007440	GDSL esterase/lipase At1g58430 (AHRD V1 ***- GDL23_ARATH); contains Interpro domain(s) IPR001087 Lipase, GDSL	7.2	1	1	1	1																					3.72506	7.2	1	1
Solyc06g065470	RNA-binding protein 8A (AHRD V1 *--* B6TR37_MAIZE); contains Interpro domain(s) IPR012677 Nucleotide-binding, alpha-beta plait	7.18	1	1	1	8	3.14591	7.18	1	1	3.22344	7.18	1	1	3.43955	7.18	1	1									3.32999	7.18	1	1	3.20105	7.18	1	1									3.50142	7.18	1	1	3.53731	7.18	1
Solyc06g034100	Ubiquinol-cytochrome C chaperone family protein (AHRD V1 ***- D7MQY5_ARALY); contains Interpro domain(s) IPR007129 Ubiquinol-cytochrome C chaperone	7.17	1	1	1	1					3.08919	7.17	1	1
Solyc11g012410	Inositol monophosphatase 3 (AHRD V1 ***- B6TEX0_MAIZE); contains Interpro domain(s) IPR000760 Inositol monophosphatase	7.09	1	1	1	3	2.47408	7.09	1	1									3.04868	7.09	1	1																									2.1635	7.09	1
Solyc06g007470	40S ribosomal protein S26 (AHRD V1 ***- B6TXN6_MAIZE); contains Interpro domain(s) IPR000892 Ribosomal protein S26e	7.09	2	1	1	12	2.47681	7.09	1	1	2.47177	7.09	1	1	2.38953	7.09	1	1	2.22581	7.09	1	1	2.47652	7.09	1	1	2.26761	7.09	1	1	2.24875	7.09	1	1	2.39776	7.09	1	1	2.39628	7.09	1	1	2.23838	7.09	1	1	2.40807	7.09	1
Solyc09g008670	Threonine ammonia-lyase biosynthetic (AHRD V1 **** B1XNT1_SYNP2); contains Interpro domain(s) IPR000634 Serine/threonine dehydratase, pyridoxal-phosphate-binding site IPR005787 Threonine dehydratase I	7.06	1	4	4	11	2.4381	1.51	1	1	4.73474	3.36	2	2	2.68985	1.51	1	1	2.58815	1.51	1	1	2.19837	1.51	1	1	6.53543	5.55	3	3					2.06346	1.51	1	1	2.03488	1.51	1	1
Solyc08g077360	Dynamin 2 (AHRD V1 ***- Q4V8Z7_DANRE); contains Interpro domain(s) IPR001401 Dynamin, GTPase region	7.05	1	3	3	6					6.20017	3.93	2	2	2.68298	1.64	1	1													2.47417	3.11	1	1					2.07824	1.64	1	1
Solyc08g081720	Glycoside hydrolase family 5 (AHRD V1 **-- C7Q2F2_CATAD); contains Interpro domain(s) IPR001547 Glycoside hydrolase, family 5	7.04	1	3	3	3																					9.22081	7.04	3	3
Solyc03g005680	RNA-binding protein-like (AHRD V1 *--* Q8L779_ARATH); contains Interpro domain(s) IPR012677 Nucleotide-binding, alpha-beta plait	7.03	1	1	2	9	3.30344	3.51	1	1	7.7659	7.03	2	2					3.85188	3.51	1	1					3.90251	3.51	1	1					3.49889	3.51	1	1					2.74412	3.51	1	1	3.11683	3.51	1
Solyc03g120990	Malic enzyme (AHRD V1 ***- O04935_SOLLC); contains Interpro domain(s) IPR012302 Malic enzyme, NAD-binding	7.01	3	1	4	20	2.51346	1.4	1	1	4.98979	3.12	2	2	5.61951	3.74	2	2	8.19136	5.3	3	3	5.5973	3.74	2	2					6.15955	3.74	2	2	3.2949	2.34	1	1	4.92444	3.12	2	2	2.41111	1.56	1	1	8.80784	5.3	3
Solyc10g078800	Protein phosphatase 2C (AHRD V1 *-*- B6T5D8_MAIZE); contains Interpro domain(s) IPR015655 Protein phosphatase 2C	7.01	3	7	7	16					2.96336	0.84	1	1									2.42115	0.84	1	1	27.8629	7.01	7	9	2.85643	1.75	1	1
Solyc01g006630	Oxidoreductase family protein (AHRD V1 ***- D7KZW5_ARALY); contains Interpro domain(s) IPR016040 NAD(P)-binding domain	6.96	1	2	2	10	5.61327	6.96	2	2	5.25844	6.96	2	2	3.31694	3.06	1	1	2.72227	3.06	1	1													6.27035	6.96	2	2									2.65391	3.06	1
Solyc01g108660	N-acetyl-gamma-glutamyl-phosphate reductase (AHRD V1 ***- A7WPL0_TOBAC); contains Interpro domain(s) IPR000706 N-acetyl-gamma-glutamyl-phosphate reductase	6.95	1	2	2	8					2.29894	3.97	1	1	6.25379	6.95	2	2	3.59552	3.97	1	1	4.96029	6.95	2	2	2.54736	2.98	1	1	3.41363	2.98	1	1
Solyc09g092210	Nuclear movement protein nudc (AHRD V1 *-*- Q17KI6_AEDAE); contains Interpro domain(s) IPR017447 CS	6.94	1	5	5	33	14.4511	6.94	5	6	2.45127	1.25	1	1	9.4298	4.58	3	3	7.17681	3.89	3	3	8.87594	4.72	3	3					2.15618	1.25	1	1	9.63065	4.72	3	3	4.53737	2.64	2	2	10.2619	3.47	2	3	13.5306	5.97	4
Solyc06g073790	40S ribosomal protein S11 (AHRD V1 ***- D7MBM0_ARALY); contains Interpro domain(s) IPR000266 Ribosomal protein S17	6.92	2	1	1	9	2.05743	6.92	1	1	2.51374	6.92	1	1	2.08597	6.92	1	1									2.22482	6.92	1	1	2.32581	6.92	1	1	2.11776	6.92	1	1					2.27533	6.92	1	1	2.39525	6.92	1
Solyc01g091410	Acetyl esterase (AHRD V1 *--- AES_ECOLC); contains Interpro domain(s) IPR013094 Alpha/beta hydrolase fold-3	6.88	1	1	1	9									2.63417	6.88	1	1	6.05155	6.88	1	2									5.95932	6.88	1	2									5.78387	6.88	1	2	5.62171	6.88	1
Solyc04g008460	Ribosomal protein L15 (AHRD V1 ***- B9GPA1_POPTR); contains Interpro domain(s) IPR000439 Ribosomal protein L15e	6.86	3	1	1	5					2.5665	6.86	1	1	2.32755	6.86	1	1													3.40202	6.86	1	1	2.44396	6.86	1	1					3.49434	6.86	1	1
Solyc04g080440	Maf-like protein CV_0124 (AHRD V1 ***- B6TNZ3_MAIZE); contains Interpro domain(s) IPR003697 Maf-like protein	6.86	1	1	1	4					2.5008	6.86	1	1																	2.61061	6.86	1	1													2.55871	6.86	1
Solyc01g088020	Protein transport protein sec31 (AHRD V1 **-- C8V1I6_EMENI); contains Interpro domain(s) IPR017986 WD40 repeat, region	6.85	1	6	6	29	5.60864	1.96	2	2	8.99761	1.96	2	3	12.0777	3.29	3	4	6.69698	1.07	1	2	2.89605	1.07	1	1	2.88349	1.07	1	1	11.4214	4.36	4	4	5.47833	2.22	2	2	2.7239	1.33	1	1	9.42601	3.29	3	3	10.8983	2.4	2
Solyc07g042570	Eukaryotic translation initiation factor 3 subunit 11 family protein expressed (AHRD V1 ***- Q10QU7_ORYSJ); contains Interpro domain(s) IPR009374 Translation initiation factor 3, subunit 12, eukaryotic	6.84	1	2	2	2	4.41943	6.84	2	2
Solyc03g121860	Mitochondrial import inner membrane translocase subunit tim23 (AHRD V1 ***- B6T238_MAIZE); contains Interpro domain(s) IPR003397 Mitochondrial inner membrane translocase complex, subunit Tim17/22	6.84	1	1	1	1									2.36932	6.84	1	1
Solyc01g094200	NAD-dependent malic enzyme 2 (AHRD V1 ***- C2WKU6_BACCE); contains Interpro domain(s) IPR012302 Malic enzyme, NAD-binding	6.82	1	2	2	2																									4.13202	3.83	1	1									2.97457	3	1	1
Solyc06g068320	Prolyl-tRNA synthetase (AHRD V1 **** Q54Q07_DICDI); contains Interpro domain(s) IPR004499 Prolyl-tRNA synthetase, class IIa, prokaryotic-type	6.8	2	3	3	9	2.56749	2.33	1	1	5.92523	4.66	2	2	4.50961	4.47	2	2	2.24792	2.14	1	1					2.58193	2.14	1	1	2.03115	2.14	1	1													2.47261	2.14	1
Solyc07g020860	Peroxiredoxin (AHRD V1 **-- D2D300_GOSHI); contains Interpro domain(s) IPR013740 Redoxin	6.79	1	1	1	6					3.28649	6.79	1	1	2.31176	6.79	1	1					2.24894	6.79	1	1													2.69359	6.79	1	1					2.70297	6.79	1
Solyc02g094440	Translocon-associated protein subunit beta (AHRD V1 ***- C1C3L8_RANCA); contains Interpro domain(s) IPR008856 Translocon-associated beta	6.77	1	1	1	10	2.2719	6.77	1	1	2.23845	6.77	1	1	2.80503	6.77	1	1	2.37177	6.77	1	1					2.71232	6.77	1	1	2.49862	6.77	1	1					2.48693	6.77	1	1					5.27038	6.77	1
Solyc06g082630	26S protease regulatory subunit 6B (AHRD V1 ***- B6TRH7_MAIZE); contains Interpro domain(s) IPR005937 26S proteasome subunit P45	6.76	2	2	2	8	5.24892	6.76	2	2													2.29043	2.17	1	1	2.0289	2.17	1	1	2.77516	4.59	1	1									2.50807	4.59	1	1	2.69703	4.59	1
Solyc01g005820	Splicing factor arginine/serine-rich 4 (AHRD V1 *--- B6U7F9_MAIZE); contains Interpro domain(s) IPR012677 Nucleotide-binding, alpha-beta plait	6.75	1	1	1	1																					2.01906	6.75	1	1
Solyc07g062970	Serine/threonine phosphatase family protein (AHRD V1 **** C1E0J1_9CHLO); contains Interpro domain(s) IPR015655 Protein phosphatase 2C	6.74	2	2	2	2	2.38002	3.55	1	1																									2.12207	3.19	1	1
Solyc02g079210	DAG protein (AHRD V1 *-*- B6SJX7_MAIZE)	6.74	1	2	2	2					2.07768	1.96	1	1	3.51539	4.78	1	1
Solyc01g014210	ADP ATP carrier protein-like (AHRD V1 **** Q2XTC3_SOLTU); contains Interpro domain(s) IPR002113 Adenine nucleotide translocator 1	6.73	1	1	2	10					4.2485	3.37	1	2													2.03278	3.37	1	1	2.09685	3.37	1	1	4.16581	6.73	2	2	4.30011	6.73	2	2					2.04805	3.37	1
Solyc12g056450	Hydroxymethylglutaryl-CoA synthase (AHRD V1 ***- A9ZMZ7_HEVBR); contains Interpro domain(s) IPR010122 Hydroxymethylglutaryl-CoA synthase, eukaryotic	6.71	2	2	3	8	4.19972	4.98	2	2	4.42663	4.11	2	2	2.01056	1.73	1	1	2.55028	2.38	1	1									2.66584	2.6	1	1
Solyc01g020120	DNA replication licensing factor mcm6 (AHRD V1 ***- C4JDH8_UNCRE); contains Interpro domain(s) IPR016027 Nucleic acid-binding, OB-fold-like	6.71	2	1	1	1																					2.36324	6.71	1	1
Solyc03g123830	Phosphoglycerate dehydrogenase (AHRD V1 **** D2D316_GOSHI); contains Interpro domain(s) IPR015508 D-3-phosphogylcerate Dehydrogenase	6.7	1	1	3	4					2.02695	1.75	1	1	2.01444	1.75	1	1									4.39471	3.35	1	1	2.21516	1.59	1	1
Solyc06g007780	Ras GTPase-activating protein-binding protein 2 (AHRD V1 *--- B5X4A8_SALSA); contains Interpro domain(s) IPR018222 Nuclear transport factor 2, Eukaryote	6.69	1	1	3	19	2.42554	2.09	1	1	7.15157	4.18	2	3	9.90544	6.69	3	4	2.69263	2.09	1	1	6.70979	4.6	2	3	4.68078	2.09	1	2					2.51316	2.09	1	1	6.97236	4.18	2	3
Solyc04g072800	2 3-bisphosphoglycerate-dependent phosphoglycerate mutase (AHRD V1 **** D1R850_9CHLA); contains Interpro domain(s) IPR005952 Phosphoglycerate mutase 1	6.69	1	1	1	1																									2.95793	6.69	1	1
Solyc12g006540	Signal peptidase complex catalytic subunit SEC11A (AHRD V1 ***- C1BS39_9MAXI); contains Interpro domain(s) IPR001733 Peptidase S26B, eukaryotic signal peptidase	6.67	1	1	1	4					2.38348	6.67	1	1													3.16913	6.67	1	1									2.23408	6.67	1	1
Solyc11g065620	Sulfite reductase (AHRD V1 **** O82802_TOBAC); contains Interpro domain(s) IPR011787 Sulphite reductase, ferredoxin dependent	6.66	1	4	4	7					4.04615	2.6	1	1	4.99517	2.6	2	2	4.62944	3.76	2	2	2.23152	1.45	1	1					3.19695	2.6	1	1
Solyc04g009200	Glutamate-1-semialdehyde-2 1-aminomutase (AHRD V1 **** D7MPQ2_ARALY); contains Interpro domain(s) IPR004639 Tetrapyrrole biosynthesis, glutamate-1-semialdehyde aminotransferase	6.64	1	2	2	2	2.28	3.73	1	1																	2.5	2.9	1	1
Solyc06g082370	Os07g0202900 protein (Fragment) (AHRD V1 ***- Q0D7X1_ORYSJ); contains Interpro domain(s) IPR019368 Ribosomal protein S23/S29, mitochondrial	6.64	1	2	2	5					2.32817	2.43	1	1					2.00161	4.2	1	1									2.93643	4.2	1	1									2.9851	4.2	1	1	2.57173	4.2	1
Solyc06g072510	Mitochondrial phosphate carrier protein (AHRD V1 **** B9GFH9_POPTR); contains Interpro domain(s) IPR001993 Mitochondrial substrate carrier	6.63	2	1	2	13	3.94582	3.59	1	1									5.10721	6.63	2	2	2.39996	3.04	1	1	4.48251	3.04	1	2	3.18264	3.59	1	1	10.3011	6.63	2	3	3.03521	3.59	1	1	2.98982	3.59	1	1	3.67975	3.59	1
Solyc04g008590	Pyruvate dehydrogenase E1 component subunit beta (AHRD V1 ***- B6TQ36_MAIZE); contains Interpro domain(s) IPR005475 Transketolase, central region	6.62	2	2	2	9					2.18519	2.45	1	1	2.24348	2.45	1	1	2.1402	2.45	1	1	2.08886	2.45	1	1	2.99394	4.17	1	1	5.46611	6.62	2	2					2.42308	2.45	1	1	3.73146	4.17	1	1
Solyc12g044600	Malic enzyme (AHRD V1 ***- O04935_SOLLC); contains Interpro domain(s) IPR012302 Malic enzyme, NAD-binding	6.61	3	1	3	16	5.37292	4.7	2	2	4.98979	3.48	2	2	2.72956	1.57	1	1	5.53614	4.7	2	2	2.2026	1.57	1	1					6.7544	4.7	2	2					4.92444	3.48	2	2	2.94053	3.13	1	1	5.13587	4.7	2
Solyc02g065300	Leucyl-tRNA synthetase (AHRD V1 **** Q5PPJ6_RAT); contains Interpro domain(s) IPR004493 Leucyl-tRNA synthetase, class Ia, archaeal/eukaryotic cytosolic	6.58	2	5	5	17	5.06048	2.97	2	2	4.79171	2.13	2	2	2.22744	1.02	1	1	4.97235	2.5	2	2									9.33129	2.97	2	3	2.16308	1.48	1	1	2.69178	1.11	1	1	5.80915	2.59	2	2	4.67213	2.59	2
Solyc06g049080	Superoxide dismutase (AHRD V1 **** A5BR41_VITVI); contains Interpro domain(s) IPR001189 Manganese/iron superoxide dismutase	6.58	1	1	1	3																					3.87235	6.58	1	1																	3.73991	6.58	1
Solyc01g100390	Pyrophosphate-energized proton pump (AHRD V1 ***- B0SRX3_LEPBP); contains Interpro domain(s) IPR004131 Inorganic H+ pyrophosphatase	6.57	6	5	5	15	3.81325	2.1	1	1	8.72347	5.12	3	3	5.84123	3.55	2	2	8.58636	4.99	3	3					5.98176	3.68	2	2	2.33555	2.1	1	1	3.20147	2.1	1	1	3.08989	2.1	1	1
Solyc01g111710	26S proteasome non-ATPase regulatory subunit 3 (AHRD V1 ***- B6TBG8_MAIZE); contains Interpro domain(s) IPR013143 PCI/PINT associated module	6.57	1	4	4	14	2.03662	1.64	1	1	2.50145	1.85	1	1	7.57789	6.37	3	3	3.24882	2.87	1	1					4.04938	2.87	1	1	5.8592	3.08	2	2					2.19449	1.64	1	1	4.06391	2.87	1	1	3.55558	2.87	1
Solyc03g111850	Indole-3-glycerol phosphate synthase-like (AHRD V1 **** C8TFG9_ORYSI); contains Interpro domain(s) IPR013798 Indole-3-glycerol phosphate synthase	6.57	1	2	2	4	3.19264	3.65	1	1	6.07429	6.57	2	2																					2.55909	3.65	1	1
Solyc03g116620	Phospholipase D (AHRD V1 **** D2E4A5_9ROSI); contains Interpro domain(s) IPR011402 Phospholipase D, plant	6.54	4	4	4	15									4.80851	3.45	2	2	6.90573	4.56	3	3	3.27996	1.97	1	1					5.93711	4.32	2	2	5.12228	3.45	2	2	2.35383	1.97	1	1	6.09667	2.34	1	2	5.25808	4.32	2
Solyc03g079940	Mitochondrial import inner membrane translocase (AHRD V1 **-- C1FD57_9CHLO); contains Interpro domain(s) IPR001660 Sterile alpha motif SAM	6.54	1	1	1	2																									2.9252	6.54	1	1									2.12735	6.54	1	1
Solyc02g068640	Pyrroline-5-carboxylate reductase (AHRD V1 **** D2DEW0_PHYES); contains Interpro domain(s) IPR000304 Delta 1-pyrroline-5-carboxylate reductase	6.52	1	1	1	2					3.22816	6.52	1	1																													2.68048	6.52	1	1
Solyc11g008370	Mitochondrial glycerol-3-phosphate dehydrogenase (AHRD V1 ***- Q06B39_DUNSA)	6.51	1	1	1	3	2.47163	6.51	1	1																																					2.72559	6.51	1
Solyc08g023470	Solanesyl diphosphate synthase (AHRD V1 ***- Q2JP50_SYNJB); contains Interpro domain(s) IPR000092 Polyprenyl synthetase	6.51	1	2	2	2									2.44505	2.89	1	1
Solyc01g099540	NTM19 protein (AHRD V1 ***- O24140_TOBAC)	6.5	1	1	1	6									2.50301	6.5	1	1					2.76774	6.5	1	1	2.44586	6.5	1	1					2.16984	6.5	1	1	2.15841	6.5	1	1
Solyc03g006680	Universal stress protein (AHRD V1 **-- D6BRD7_9ROSI); contains Interpro domain(s) IPR006016 UspA	6.5	1	1	1	4																	2.02907	6.5	1	1					3.00168	6.5	1	1	2.51778	6.5	1	1					3.64143	6.5	1	1
Solyc11g069090	ATP-binding cassette protein (AHRD V1 ***- C0NDN3_AJECG); contains Interpro domain(s) IPR003439 ABC transporter-like	6.49	2	3	3	3					2.7674	3	1	1					2.06993	1.66	1	1	2.01729	1.83	1	1
Solyc01g080350	Calcium binding protein 39-like (AHRD V1 **-* A0JPC1_XENTR); contains Interpro domain(s) IPR013878 Mo25-like	6.47	1	2	2	2					2.16567	2.65	1	1									2.40395	3.82	1	1
Solyc06g076170	Glucan endo-1 3-beta-glucosidase (AHRD V1 ***- B6U1F1_MAIZE); contains Interpro domain(s) IPR013781 Glycoside hydrolase, subgroup, catalytic core	6.46	1	2	2	2																					3.23546	4.23	1	1
Solyc12g038980	50S ribosomal protein L7Ae (AHRD V1 *--- RL7A_NANEQ); contains Interpro domain(s) IPR004038 Ribosomal protein L7Ae/L30e/S12e/Gadd45	6.45	1	1	1	2					2.1363	6.45	1	1																									2.08846	6.45	1	1
Solyc02g082860	Isocitrate dehydrogenase (AHRD V1 **** A3LYS8_PICST); contains Interpro domain(s) IPR004434 Isocitrate dehydrogenase NAD-dependent, mitochondrial	6.44	1	1	1	1	3.29291	6.44	1	1
Solyc12g008940	Nucleosome assembly protein 1-like protein 2 (AHRD V1 ***- Q70Z18_TOBAC); contains Interpro domain(s) IPR002164 Nucleosome assembly protein (NAP)	6.42	2	2	2	2																																									4.90256	6.42	2
Solyc11g011340	Alcohol dehydrogenase (AHRD V1 ***- Q8KRC3_MYXXA); contains Interpro domain(s) IPR002085 Alcohol dehydrogenase superfamily, zinc-containing	6.41	3	2	2	12	5.40592	6.41	2	2	2.73965	3.62	1	1	2.60592	3.62	1	1	5.51782	6.41	2	2	2.45311	3.62	1	1									4.77334	6.41	2	2	2.10027	3.62	1	1					2.19037	3.62	1
Solyc01g008530	Cinnamoyl CoA reductase-like protein (AHRD V1 ***- B9HNY0_POPTR); contains Interpro domain(s) IPR016040 NAD(P)-binding domain	6.4	1	1	1	1																																					3.2262	6.4	1	1
Solyc06g075210	Protein disulfide isomerase L-2 (AHRD V1 **** B1Q2X5_SOYBN); contains Interpro domain(s) IPR005792 Protein disulphide isomerase	6.38	1	2	2	8									2.05379	3.28	1	1	5.69517	6.38	2	2									5.57248	6.38	2	2	2.79695	3.28	1	1					4.89821	3.28	1	1	3.48728	3.28	1
Solyc02g091970	Branched-chain-amino-acid aminotransferase (AHRD V1 ***- Q9SNY8_SOLTU); contains Interpro domain(s) IPR005786 Branched-chain amino acid aminotransferase II	6.37	1	1	1	13	8.94117	6.37	1	2	7.72128	6.37	1	2					3.87578	6.37	1	1	7.32984	6.37	1	2	4.49808	6.37	1	1	8.14162	6.37	1	2									3.30691	6.37	1	1	4.79899	6.37	1
Solyc11g005620	Acetylglutamate kinase-like protein (AHRD V1 ***- Q949B4_ORYSA); contains Interpro domain(s) IPR011148 N-acetylglutamate kinase	6.34	1	2	2	2					2.7201	4.03	1	1	3.0206	6.34	1	1
Solyc01g098550	Tryptophan synthase alpha chain (AHRD V1 ***- Q8LA83_ARATH); contains Interpro domain(s) IPR002028 Tryptophan synthase, alpha chain	6.34	1	1	1	1																																									2.38833	6.34	1
Solyc03g006870	Phosphoglucomutase (AHRD V1 **** C1MKX8_MICPS); contains Interpro domain(s) IPR016055 Alpha-D-phosphohexomutase, alpha/beta/alpha I, II and III	6.33	1	3	3	12	2.46535	2.53	1	1	4.90731	4.27	2	2	4.70365	4.59	2	2	5.63783	4.59	2	2	2.47424	2.06	1	1	2.41272	2.06	1	1	2.53439	2.53	1	1									3.01076	2.53	1	1	3.75246	2.53	1
Solyc08g062450	class II heat shock protein (AHRD V1 ***- B6T339_MAIZE); contains Interpro domain(s) IPR002068 Heat shock protein Hsp20	6.33	1	1	1	1																					2.22252	6.33	1	1
Solyc06g072770	RNA recognition motif-containing protein (AHRD V1 **-- D7M9G3_ARALY); contains Interpro domain(s) IPR001395 Aldo/keto reductase	6.32	3	2	2	2	2.18937	3.3	1	1																													2.72279	3.02	1	1
Solyc09g018790	Gamma hydroxybutyrate dehydrogenase-like protein (AHRD V1 **** Q84VC8_ORYSJ); contains Interpro domain(s) IPR015815 3-hydroxyacid dehydrogenase/reductase	6.27	1	1	1	7					2.04075	6.27	1	1					2.73033	6.27	1	1													2.44664	6.27	1	1					2.78486	6.27	1	1	5.17777	6.27	1
Solyc04g082030	Ornithine decarboxylase (AHRD V1 **** Q9SXF3_TOBAC); contains Interpro domain(s) IPR002433 Ornithine decarboxylase	6.26	1	2	2	14	2.98696	3.25	1	1	9.88503	6.26	2	3	3.50918	3.02	1	1	2.92181	3.25	1	1	7.25793	6.26	2	2	5.23241	6.26	2	2	6.62566	6.26	2	2
Solyc10g085360	Beta-fructofuranosidase insoluble isoenzyme 2 (AHRD V1 **-- B6U1H5_MAIZE); contains Interpro domain(s) IPR001362 Glycoside hydrolase, family 32	6.26	3	2	3	13	4.65845	3.83	2	2	2.42513	1.74	1	1	6.33181	3.83	2	2					2.1616	2.09	1	1	2.36574	1.74	1	1	3.35926	2.43	1	1	4.77619	3.83	2	2	2.37573	1.74	1	1					2.63564	1.74	1
Solyc02g088820	Serine carboxypeptidase K10B2.2 (AHRD V1 **** B6TSK4_MAIZE); contains Interpro domain(s) IPR001563 Peptidase S10, serine carboxypeptidase	6.25	1	2	2	4									2.07863	2.37	1	1									5.61672	6.25	2	2
Solyc05g018570	26S protease regulatory subunit 8 homolog A (AHRD V1 ***- PRS8A_ARATH); contains Interpro domain(s) IPR005937 26S proteasome subunit P45	6.24	2	2	2	7	2.66168	4.08	1	1	2.30426	4.08	1	1	3.23329	4.08	1	1	2.48243	4.08	1	1					2.06527	2.16	1	1	5.87327	4.08	1	2
Solyc01g011340	Serine/threonine-protein phosphatase (AHRD V1 **** Q6VUQ5_SOLLC); contains Interpro domain(s) IPR006186 Serine/threonine-specific protein phosphatase and bis(5-nucleosyl)-tetraphosphatase	6.21	2	1	1	1					2.19949	6.21	1	1
Solyc01g096430	Predicted NADPH-dependent FMN reductase (AHRD V1 ***- Q0W0S0_UNCMA); contains Interpro domain(s) IPR005025 NADPH-dependent FMN reductase	6.19	1	1	1	1																					2.45446	6.19	1	1
Solyc03g118370	Serine carboxypeptidase K10B2.2 (AHRD V1 **** B6TKD2_MAIZE); contains Interpro domain(s) IPR001563 Peptidase S10, serine carboxypeptidase	6.15	1	2	2	3																					4.72541	6.15	2	2
Solyc10g007180	DAG protein (AHRD V1 *--- B6TDH1_MAIZE); contains Interpro domain(s) IPR015500 Peptidase S8, subtilisin-related	6.14	1	1	2	11	3.32943	3.32	1	1	3.41322	3.32	1	1	3.34442	3.32	1	1	3.12543	3.32	1	1	2.89421	3.32	1	1	5.61714	6.14	2	2					2.93712	3.32	1	1	3.06837	3.32	1	1					3.18433	3.32	1
Solyc01g068040	3-5 exonuclease/ nucleic acid binding protein (AHRD V1 ***- B6TKY2_MAIZE); contains Interpro domain(s) IPR012337 Polynucleotidyl transferase, ribonuclease H fold	6.12	1	1	1	1																					2.68649	6.12	1	1
Solyc01g091300	Sec1-4 syntaxin-binding protein (AHRD V1 **-* Q3SEP7_PARTE); contains Interpro domain(s) IPR001619 Sec1-like protein	6.1	2	2	2	4	4.85904	6.1	2	2									2.1709	3.24	1	1													2.22111	2.86	1	1
Solyc06g083190	Peptidyl-prolyl cis-trans isomerase (AHRD V1 ***- Q86M29_BRUMA); contains Interpro domain(s) IPR001179 Peptidyl-prolyl cis-trans isomerase, FKBP-type	6.1	1	3	3	17	2.67418	1.74	1	1	2.48097	1.74	1	1	4.80423	3.48	2	2	4.79283	3.48	2	2	2.10165	1.74	1	1	7.49198	6.1	3	3	4.63094	3.48	2	2	2.23968	1.74	1	1	2.45215	1.74	1	1	2.82915	1.74	1	1	3.11339	1.74	1
Solyc09g010460	Eukaryotic translation initiation factor 3 subunit A (AHRD V1 ***- Q24JU4_HUMAN); contains Interpro domain(s) IPR000717 Proteasome component region PCI	6.1	2	5	5	16	3.97704	1.38	1	1	7.25231	2.56	2	2	6.96368	2.56	2	2	3.74058	1.38	1	1	8.43566	3.54	3	3	4.00699	1.38	1	1	7.34456	3.15	2	2	4.73095	1.38	1	1	5.39729	2.17	2	2
Solyc10g054280	Haloacid dehalogenase-like hydrolase family protein (AHRD V1 ***- A8PMG5_BRUMA); contains Interpro domain(s) IPR005834 Haloacid dehalogenase-like hydrolase	6.1	1	1	1	8	2.832	6.1	1	1	4.04407	6.1	1	1	3.35581	6.1	1	1	2.4431	6.1	1	1									3.55771	6.1	1	1	2.95098	6.1	1	1	3.51188	6.1	1	1					4.39344	6.1	1
Solyc01g049690	Transcriptional activator protein Pur-alpha (AHRD V1 ***- C1BSV9_9MAXI); contains Interpro domain(s) IPR006628 PUR-alpha/beta/gamma, DNA/RNA-binding	6.09	1	1	1	1	2.00834	6.09	1	1
Solyc01g099580	Desiccation-related protein PCC13-62 (AHRD V1 *-*- B6TNA6_MAIZE); contains Interpro domain(s) IPR011424 C1-like	6.09	2	2	2	12	4.23672	2.96	1	1					2.81257	2.96	1	1					7.57615	6.09	2	2	9.50163	6.09	2	2					3.90682	2.96	1	1	4.67584	2.96	1	1	3.08942	2.96	1	1	3.2472	2.96	1
Solyc08g007200	Vesicle-associated membrane family protein (AHRD V1 ***- D7MPW2_ARALY); contains Interpro domain(s) IPR016763 Vesicle-associated membrane protein	6.05	1	1	1	4	2.52504	6.05	1	1																									2.54615	6.05	1	1					2.37664	6.05	1	1	2.47691	6.05	1
Solyc10g080970	FolD bifunctional protein (AHRD V1 ***- B6TJF9_MAIZE); contains Interpro domain(s) IPR000672 Tetrahydrofolate dehydrogenase/cyclohydrolase	6.02	1	1	1	3					2.86347	6.02	1	1																	2.61386	6.02	1	1	2.28287	6.02	1	1
Solyc02g062910	Pentatricopeptide repeat-containing protein (AHRD V1 ***- D7MBF2_ARALY); contains Interpro domain(s) IPR002885 Pentatricopeptide repeat	6.01	2	2	2	2					5.94002	6.01	2	2
Solyc10g008390	Thioredoxin (AHRD V1 ***- A7LNX7_9CARY); contains Interpro domain(s) IPR005746 Thioredoxin	6.01	1	1	1	2													2.1711	6.01	1	1	2.39337	6.01	1	1
Solyc01g097740	Tetratricopeptide repeat protein KIAA0103 (AHRD V1 ***- B6TNR5_MAIZE); contains Interpro domain(s) IPR011990 Tetratricopeptide-like helical	6	1	2	2	3																	2.05031	3	1	1	2.05394	3	1	1
Solyc03g005260	Sulfate adenylyltransferase (AHRD V1 **** Q43183_SOLTU); contains Interpro domain(s) IPR002650 ATP-sulfurylase	6	3	2	2	2																	2.28784	2.14	1	1					3.71099	3.85	1	1
Solyc10g083110	Dihydrodipicolinate synthase 2 (AHRD V1 **** D7LCJ3_ARALY); contains Interpro domain(s) IPR005263 Dihydrodipicolinate synthase subfamily	5.99	2	2	2	4					2.10873	2.52	1	1	2.0411	3.47	1	1					2.17665	3.47	1	1													2.03922	2.52	1	1
Solyc04g016360	S-formylglutathione hydrolase (AHRD V1 **** D2D314_GOSHI); contains Interpro domain(s) IPR014186 S-formylglutathione hydrolase	5.99	1	1	1	3																	2.04573	5.99	1	1					2.01471	5.99	1	1	3.04928	5.99	1	1
Solyc02g062600	2,3,4,5-tetrahydropyridine-2,6-dicarboxylate N-acetyltransferase (AHRD V1 *--- DAPH_THETN); contains Interpro domain(s) IPR011004 Trimeric LpxA-like	5.97	1	1	1	1																									2.45115	5.97	1	1
Solyc04g074550	Cytochrome c oxidase subunit VIb (AHRD V1 *-*- B4R7T3_DROSI); contains Interpro domain(s) IPR003213 Cytochrome c oxidase, subunit VIb	5.95	1	1	1	6	2.55388	5.95	1	1	2.47892	5.95	1	1	2.3437	5.95	1	1																									2.15492	5.95	1	1	2.28669	5.95	1
Solyc04g054470	Myosin class II heavy chain (ISS) (AHRD V1 *-*- Q014V4_OSTTA)	5.95	1	2	2	6													3.38058	2.19	1	1	3.18586	2.19	1	1	3.185	2.19	1	1	6.13934	5.95	2	2									3.05355	3.76	1	1
Solyc00g140060	Tripeptidyl peptidase II (AHRD V1 ***- Q5VZU9_HUMAN); contains Interpro domain(s) IPR015500 Peptidase S8, subtilisin-related	5.94	1	1	1	1																													2.53602	5.94	1	1
Solyc01g103130	Dynamin-2A (AHRD V1 ***- B6UEQ3_MAIZE); contains Interpro domain(s) IPR001401 Dynamin, GTPase region	5.93	1	3	3	4	3.11153	2.47	1	1									2.29931	1.98	1	1	2.54084	1.98	1	1													2.4435	1.48	1	1
Solyc08g077860	Subtilisin-like serine protease (AHRD V1 **-* Q948Q4_ARATH); contains Interpro domain(s) IPR015500 Peptidase S8, subtilisin-related	5.93	1	4	4	4																					11.2755	5.93	4	4
Solyc09g009750	Subtilisin-like serine protease (AHRD V1 **-* Q8L7D2_ARATH); contains Interpro domain(s) IPR015500 Peptidase S8, subtilisin-related	5.91	1	3	3	16	6.32876	1.75	1	2	6.12881	1.75	1	2	13.0629	5.91	3	4	3.01292	1.75	1	1	2.90356	1.75	1	1					6.32123	4.17	2	2	3.30682	1.75	1	1	5.66288	1.75	1	2					3.23068	1.75	1
Solyc06g067960	Glutaredoxin family protein (AHRD V1 ***- D7L4W4_ARALY); contains Interpro domain(s) IPR004480 Glutaredoxin-related protein	5.88	1	1	1	7	2.43878	5.88	1	1					2.30399	5.88	1	1													2.3546	5.88	1	1	2.61462	5.88	1	1	2.48552	5.88	1	1	2.378	5.88	1	1
Solyc08g076550	Phosphomannomutase B1 (AHRD V1 *-*- C8CK07_WHEAT); contains Interpro domain(s) IPR005002 Eukaryotic phosphomannomutase	5.88	4	1	1	2	2.67218	5.88	1	1																									2.66488	5.88	1	1
Solyc11g033280	ATP-dependent RNA helicase FAL1 (AHRD V1 ***- A8NX16_COPC7); contains Interpro domain(s) IPR011545 DNA/RNA helicase, DEAD/DEAH box type, N-terminal	5.88	1	1	3	18	2.25963	2.56	1	1	7.7319	5.88	3	3	8.47754	5.88	3	3	2.47069	2.56	1	1	2.55905	2.56	1	1	5.99666	5.88	2	2	2.78815	2.56	1	1	2.70169	2.56	1	1	4.97225	5.88	2	2					2.42365	2.56	1
Solyc12g042060	ATP-dependent clp protease ATP-binding subunit (AHRD V1 **-- Q85G08_CYAME); contains Interpro domain(s) IPR013093 ATPase associated with various cellular activities, AAA-2	5.85	1	1	5	14					5.09065	1.95	2	2	7.84417	3.03	3	3									5.391	2.17	2	2	7.83131	3.9	3	3					2.96703	1.08	1	1	2.56892	1.08	1	1	2.48649	1.08	1
Solyc07g045240	RNA-binding protein-like (AHRD V1 *--* Q8L779_ARATH); contains Interpro domain(s) IPR012677 Nucleotide-binding, alpha-beta plait	5.83	1	1	2	8	2.90298	3.21	1	1	5.10087	5.83	2	2					2.27307	3.21	1	1													2.31462	3.21	1	1	5.1173	5.83	2	2
Solyc03g118340	ATP-dependent clp protease ATP-binding subunit (AHRD V1 **-* Q85G08_CYAME); contains Interpro domain(s) IPR013093 ATPase associated with various cellular activities, AAA-2	5.83	1	1	5	15					8.06331	3.35	3	3	7.84417	3.02	3	3									5.391	2.16	2	2	5.63219	2.48	2	2					2.96703	1.08	1	1	2.56892	1.08	1	1	2.48649	1.08	1
Solyc11g066830	Splicing factor U2af subunit (AHRD V1 ***- B6T7D3_MAIZE); contains Interpro domain(s) IPR009145 U2 auxiliary factor small subunit	5.83	2	1	1	1																					3.93656	5.83	1	1
Solyc01g098880	Seryl-tRNA synthetase (AHRD V1 ***- D7M641_ARALY); contains Interpro domain(s) IPR002317 Seryl-tRNA synthetase, class IIa	5.82	2	2	2	4					3.0635	4.03	1	1																					5.24031	5.82	2	2									3.04998	4.03	1
Solyc12g014050	Zinc-containing alcohol dehydrogenase (AHRD V1 **-- D3B4R9_POLPA); contains Interpro domain(s) IPR002085 Alcohol dehydrogenase superfamily, zinc-containing	5.81	1	2	2	10					2.3238	3.28	1	1					3.00009	3.28	1	1	3.09653	3.28	1	1	2.33069	3.28	1	1	2.977	3.28	1	1	2.72586	3.28	1	1	2.44694	3.28	1	1	2.97014	3.28	1	1	2.09304	2.53	1
Solyc02g092000	Unknown Protein (AHRD V1)	5.81	1	1	1	1																													3.62095	5.81	1	1
Solyc03g083700	Invertase/pectin methylesterase inhibitor family protein (AHRD V1 **-- D7MG24_ARALY); contains Interpro domain(s) IPR006501 Pectinesterase inhibitor	5.79	1	1	1	1																					2.45521	5.79	1	1
Solyc11g020040	Chaperone DnaK (AHRD V1 ***- Q1SKX2_MEDTR); contains Interpro domain(s) IPR012725 Chaperone DnaK	5.78	1	1	3	6	2.26923	2.02	1	1					2.26507	2.02	1	1									4.42572	3.76	2	2	3.85723	2.31	1	1													2.32025	2.02	1
Solyc11g007740	Ribosome-recycling factor (AHRD V1 ***- Q1K328_DESAC); contains Interpro domain(s) IPR015998 Ribosome recycling factor, bacterial-like	5.78	1	1	1	1																					2.79105	5.78	1	1
Solyc04g055200	Asparagine synthase (Glutamine-hydrolyzing) (AHRD V1 **** D3RMB0_KLEVT); contains Interpro domain(s) IPR001962 Asparagine synthase	5.76	1	2	2	4	5.64425	5.76	2	2																									2.531	3.26	1	1
Solyc04g025160	Arsenite ATPase transporter (Eurofung) (AHRD V1 **** C8VJ74_EMENI); contains Interpro domain(s) IPR003348 ATPase, anion-transporting	5.73	2	1	1	1																																					4.47093	5.73	1	1
Solyc10g080320	Adenylosuccinate synthetase (AHRD V1 **** Q9FYW9_SOLLC); contains Interpro domain(s) IPR001114 Adenylosuccinate synthetase	5.72	2	2	2	8	2.43313	3.75	1	1	2.23084	3.75	1	1	4.65299	3.75	1	2	2.13839	3.75	1	1	2.4294	3.75	1	1
Solyc06g008170	50S ribosomal protein L14 (AHRD V1 ***- RL14_DEHE1); contains Interpro domain(s) IPR000218 Ribosomal protein L14b/L23e	5.71	1	1	1	2					2.22188	5.71	1	1	2.11178	5.71	1	1
Solyc09g090720	26S proteasome regulatory subunit (AHRD V1 ***- A8IW48_CHLRE); contains Interpro domain(s) IPR000717 Proteasome component region PCI	5.7	2	2	2	3					2.16052	3.37	1	1	2.23517	2.33	1	1													2.11021	2.33	1	1
Solyc03g007670	SGT1 (AHRD V1 **-- Q2HPC2_SOLTU); contains Interpro domain(s) IPR007699 SGS	5.68	1	2	2	2																					3.61588	3.51	1	1
Solyc09g005740	Chloroplast lumen common family protein (AHRD V1 *--- D7LUJ6_ARALY); contains Interpro domain(s) IPR011990 Tetratricopeptide-like helical	5.65	1	2	2	11	3.17282	2.82	1	1	3.06266	2.82	1	1	3.24872	2.82	1	1	2.5195	2.82	1	1	3.25839	2.82	1	1	2.52557	2.82	1	1	2.87952	2.82	1	1	2.96124	2.82	1	1					3.22741	2.82	1	1	2.98777	2.82	1
Solyc03g110860	Nuclear transcription factor Y subunit C-1 (AHRD V1 **** B6SWV5_MAIZE); contains Interpro domain(s) IPR003958 Transcription factor CBF/NF-Y/archaeal histone	5.65	3	1	1	2																									2.11769	5.65	1	1									2.62034	5.65	1	1
Solyc03g005870	Eukaryotic translation initiation factor 4E (AHRD V1 ***- Q199B8_SOLLC); contains Interpro domain(s) IPR001040 Eukaryotic translation initiation factor 4E (eIF-4E)	5.63	1	1	1	2	2.46277	5.63	1	1																													3.04275	5.63	1	1
Solyc02g094120	Sulfite oxidase (AHRD V1 **** A5H1Q7_SOLLC); contains Interpro domain(s) IPR000572 Oxidoreductase, molybdopterin binding	5.6	1	1	1	2	4.34729	5.6	1	1	3.82254	5.6	1	1
Solyc12g014230	DAG protein (AHRD V1 *--- B6TDH1_MAIZE)	5.59	1	1	2	15	3.32943	3.03	1	1	5.76979	5.59	2	2	5.47204	5.59	2	2	5.41479	5.59	2	2	2.89421	3.03	1	1	5.55948	5.59	2	2					2.93712	3.03	1	1	5.48782	5.59	2	2					3.18433	3.03	1
Solyc06g063370	Chlorophyll a-b binding protein 1A, chloroplastic (AHRD V1 ***- CB2A_PYRPY); contains Interpro domain(s) IPR001344 Chlorophyll A-B binding protein	5.59	1	1	1	2					3.5609	5.59	1	1													3.35965	5.59	1	1
Solyc10g078830	Phosducin-like protein 3 (AHRD V1 ***- B4FF90_MAIZE); contains Interpro domain(s) IPR012335 Thioredoxin fold	5.58	1	1	1	2	2.41552	5.58	1	1	2.19226	5.58	1	1
Solyc01g103750	ATP phosphoribosyltransferase (AHRD V1 **** O46887_THLGO); contains Interpro domain(s) IPR001348 Histidine biosynthesis HisG: ATP phosphoribosyltransferase	5.58	1	1	1	4																	2.39045	5.58	1	1	2.04592	5.58	1	1	2.66689	5.58	1	1													2.53069	5.58	1
Solyc06g082360	U2 small nuclear ribonucleoprotein B (AHRD V1 ***- A8QKB2_MUSSP); contains Interpro domain(s) IPR012677 Nucleotide-binding, alpha-beta plait	5.58	1	1	1	2																					2.3552	5.58	1	1									3.45735	5.58	1	1
Solyc06g009400	Nitrogen regulatory protein P-II (AHRD V1 *-*- Q8DLA5_THEEB); contains Interpro domain(s) IPR017918 Nitrogen regulatory protein PII, conserved site IPR002187 Nitrogen regulatory protein PII	5.53	2	1	1	1					2.51856	5.53	1	1
Solyc05g053730	Genomic DNA chromosome 5 TAC clone K21P3 (AHRD V1 *-*- Q9FJ19_ARATH)	5.5	1	1	1	6	2.4905	5.5	1	1	2.31894	5.5	1	1	2.32682	5.5	1	1					2.49618	5.5	1	1																					2.23976	5.5	1
Solyc07g065050	Cell division protein ftsZ (AHRD V1 ***- B6TH29_MAIZE); contains Interpro domain(s) IPR000158 Cell division protein FtsZ, N-terminal	5.49	1	1	1	5									3.76704	5.49	1	1													4.19863	5.49	1	1									4.2235	5.49	1	1	2.38492	5.49	1
Solyc02g079750	Flavoprotein wrbA (AHRD V1 ***- B6U724_MAIZE); contains Interpro domain(s) IPR010089 Flavoprotein WrbA	5.47	2	1	1	5	2.23868	5.47	1	1																	2.34351	5.47	1	1					2.07564	5.47	1	1	2.71905	5.47	1	1					2.54145	5.47	1
Solyc01g010900	Cytochrome P450 (AHRD V1 ***- B2Z9X5_CAPAN); contains Interpro domain(s) IPR002401 Cytochrome P450, E-class, group I	5.46	1	2	2	2																					6.01829	5.46	2	2
Solyc02g062620	Nuclear cap-binding protein subunit 2 (AHRD V1 **** B6SNB6_MAIZE); contains Interpro domain(s) IPR012677 Nucleotide-binding, alpha-beta plait	5.45	1	1	1	1	3.33702	5.45	1	1
Solyc01g091650	COP9 signalosome complex subunit 1 (AHRD V1 ***- B6THB6_MAIZE); contains Interpro domain(s) IPR019585 26S proteasome, regulatory subunit Rpn7	5.45	1	2	2	4					2.25521	2.27	1	1					2.03917	2.27	1	1					2.27417	2.27	1	1	3.03464	3.18	1	1
Solyc03g118710	C2 domain-containing protein (AHRD V1 **-- D7L7Y3_ARALY); contains Interpro domain(s) IPR018029 C2 membrane targeting protein	5.45	2	1	1	2									2.18629	5.45	1	1					2.17509	5.45	1	1
Solyc07g043310	Aminotransferase (AHRD V1 ***- D2KZ08_WHEAT); contains Interpro domain(s) IPR005814 Aminotransferase class-III	5.44	2	2	2	4					2.58825	2.33	1	1	2.67514	3.11	1	1																					2.36137	2.33	1	1
Solyc08g080510	Replication factor C subunit 4 (AHRD V1 ***- B6TA83_MAIZE); contains Interpro domain(s) IPR013748 Replication factor C	5.44	1	1	1	2																					5.3468	5.44	1	2
Solyc01g098920	Mitochondrial Rho GTPase 1 (AHRD V1 **** B2WA10_PYRTR); contains Interpro domain(s) IPR013567 EF hand associated, type-2	5.43	1	3	3	11	2.00348	1.4	1	1					2.22262	1.4	1	1	4.07154	2.95	2	2	2.3405	1.4	1	1									2.1492	1.55	1	1	2.39652	1.4	1	1					8.30464	5.43	3
Solyc03g079930	Mitochondrial glycoprotein family protein (AHRD V1 ***- D7LDS6_ARALY); contains Interpro domain(s) IPR003428 Mitochondrial glycoprotein	5.43	1	1	1	2					3.43371	5.43	1	1													3.2374	5.43	1	1
Solyc01g103120	Dynamin-2A (AHRD V1 ***- B6UEQ3_MAIZE); contains Interpro domain(s) IPR011993 Pleckstrin homology-type	5.42	2	1	1	10					3.67718	5.42	1	1	5.88079	5.42	1	2					3.47824	5.42	1	1	3.50898	5.42	1	1	7.47479	5.42	1	2					2.66735	5.42	1	1	2.18978	5.42	1	1
Solyc06g076510	Phosphoserine phosphatase (AHRD V1 **** B6SU38_MAIZE); contains Interpro domain(s) IPR004469 Phosphoserine phosphatase SerB	5.42	1	1	1	1													2.88798	5.42	1	1
Solyc11g008280	Serine carboxypeptidase (AHRD V1 ***- Q9XH61_9ASTR); contains Interpro domain(s) IPR001563 Peptidase S10, serine carboxypeptidase	5.39	1	2	2	9	2.68332	2.99	1	1	2.63494	2.99	1	1	4.76154	5.39	2	2	2.40162	2.99	1	1					2.9437	2.99	1	1					2.48589	2.99	1	1	2.46466	2.99	1	1
Solyc01g098780	Signal peptidase complex subunit 3 (AHRD V1 **** B0XD98_CULQU); contains Interpro domain(s) IPR007653 Signal peptidase 22 kDa subunit	5.39	1	1	1	5																					2.3141	5.39	1	1					2.28892	5.39	1	1	2.44169	5.39	1	1					2.59477	5.39	1
Solyc08g041890	Importin alpha-1b subunit (AHRD V1 ***- B6T451_MAIZE); contains Interpro domain(s) IPR011989 Armadillo-like helical	5.37	1	2	2	2																					5.61229	5.37	2	2
Solyc10g051090	Serine/threonine-protein phosphatase 7 long form homolog (AHRD V1 *--- PPP7L_ARATH); contains Interpro domain(s) IPR019557 Aminotransferase-like, plant mobile domain	5.35	1	3	3	4																					8.72484	5.35	3	3									2.30511	1.19	1	1
Solyc04g077420	Unknown Protein (AHRD V1)	5.34	1	1	1	4	2.69458	5.34	1	1									2.43424	5.34	1	1													2.20657	5.34	1	1									2.56774	5.34	1
Solyc07g064800	Dihydrolipoyllysine-residue succinyltransferase component of 2-oxoglutarate dehydrogenase complex (AHRD V1 **** B6TRW8_MAIZE); contains Interpro domain(s) IPR006255 Dihydrolipoamide succinyltransferase	5.34	1	2	2	12	8.68564	5.34	2	3	2.89529	2.56	1	1	5.40094	5.34	2	2	2.7139	2.78	1	1									3.56721	2.56	1	1									6.17367	5.34	2	2	6.09095	5.34	2
Solyc07g017400	Proteasomal ubiquitin receptor ADRM1-like protein (AHRD V1 *-*- D0NYK6_PHYIN); contains Interpro domain(s) IPR006773 Adhesion regulating molecule	5.3	1	1	1	1																									2.65177	5.3	1	1
Solyc11g072640	Mitochondrial trans-2-enoyl-CoA reductase (AHRD V1 **-- D2VNA9_NAEGR); contains Interpro domain(s) IPR002085 Alcohol dehydrogenase superfamily, zinc-containing	5.29	1	2	2	3					2.10225	2.38	1	1													2.22746	2.91	1	1					2.03648	2.91	1	1
Solyc07g041930	Adenylyl cyclase (AHRD V1 ***- C5MTW3_NICBE)	5.28	1	2	2	8	2.77314	3.02	1	1	2.48348	2.26	1	1	2.77789	3.02	1	1	2.78919	3.02	1	1									2.60403	3.02	1	1									2.17978	3.02	1	1	3.12322	3.02	1
Solyc01g096520	Peptidyl-prolyl cis-trans isomerase (AHRD V1 ***- B9GX77_POPTR); contains Interpro domain(s) IPR002130 Peptidyl-prolyl cis-trans isomerase, cyclophilin-type	5.26	1	1	1	1																																	2.28774	5.26	1	1
Solyc06g009530	Nodal modulator 3 (AHRD V1 ***- B0XK54_CULQU); contains Interpro domain(s) IPR013784 Carbohydrate-binding-like fold	5.24	1	4	4	14	2.1792	1.58	1	1	5.30741	2.58	2	2	2.37164	1.08	1	1	4.95317	2.58	2	2	2.28029	1	1	1	2.32348	1	1	1	2.63982	1	1	1	2.72249	1	1	1	4.77266	2.08	2	2					2.59505	1	1
Solyc09g064370	Alcohol dehydrogenase (AHRD V1 **** Q1HQD0_BOMMO); contains Interpro domain(s) IPR014183 Alcohol dehydrogenase class III/S-(hydroxymethyl)glutathione dehydrogenase	5.24	1	2	2	6	2.15635	2.36	1	1	2.54904	2.88	1	1	2.98882	2.88	1	1					2.31768	2.88	1	1	2.07635	2.88	1	1
Solyc05g015390	REF-like stress related protein 1 (AHRD V1 *--- Q6XNP4_HEVBR); contains Interpro domain(s) IPR008802 Rubber elongation factor	5.22	1	1	1	3	2.3189	5.22	1	1					2.18714	5.22	1	1	2.39333	5.22	1	1
Solyc01g106080	Methylmalonate-semialdehyde dehydrogenase (AHRD V1 **** D3BUA7_POLPA); contains Interpro domain(s) IPR010061 Methylmalonate-semialdehyde dehydrogenase IPR015590 Aldehyde dehydrogenase	5.21	1	2	2	4					4.00128	3.17	1	1																					2.2106	3.17	1	1					2.07694	2.05	1	1	2.09036	2.05	1
Solyc06g034120	Alcohol dehydrogenase zinc-binding domain protein (AHRD V1 ***- A6X535_OCHA4); contains Interpro domain(s) IPR002085 Alcohol dehydrogenase superfamily, zinc-containing	5.21	1	1	1	2																					3.57691	5.21	1	1	3.46888	5.21	1	1
Solyc01g101040	ATP-citrate lyase A-3 (AHRD V1 **** D7KJQ3_ARALY); contains Interpro domain(s) IPR016102 Succinyl-CoA synthetase-like	5.2	1	1	2	7	5.42894	5.2	2	2	2.36726	2.36	1	1	2.07025	2.36	1	1																					2.35395	2.36	1	1	2.16213	2.36	1	1	3.19322	2.84	1
Solyc08g081910	V-type proton ATPase subunit E (AHRD V1 **** D3PGM0_9MAXI); contains Interpro domain(s) IPR002842 ATPase, V1/A1 complex, subunit E	5.19	1	1	1	1																					3.51394	5.19	1	1
Solyc09g015020	class I heat shock protein 3 (AHRD V1 ***- B6TDB5_MAIZE); contains Interpro domain(s) IPR002068 Heat shock protein Hsp20	5.19	1	1	1	2																					2.26098	5.19	1	1
Solyc06g082220	HIV-1 Tat specific factor 1 (Fragment) (AHRD V1 *--- Q5H918_HUMAN); contains Interpro domain(s) IPR012677 Nucleotide-binding, alpha-beta plait	5.18	1	1	1	1																																	2.0261	5.18	1	1
Solyc03g019720	Carnitine operon protein caiE (AHRD V1 *--- D2T8N9_ERWP6); contains Interpro domain(s) IPR011004 Trimeric LpxA-like	5.16	1	1	1	3									3.429	5.16	1	1									2.80318	5.16	1	1	2.28663	5.16	1	1
Solyc01g112240	Alpha-1 3-mannosyl-glycoprotein beta-1 2-N-acetylglucosaminyltransferase (AHRD V1 **** Q9ST97_TOBAC); contains Interpro domain(s) IPR004139 Glycosyl transferase, family 13	5.16	1	2	2	2																									5.47132	5.16	2	2
Solyc12g062860	Universal stress protein family protein (AHRD V1 **-- D7M6L9_ARALY); contains Interpro domain(s) IPR006016 UspA	5.14	1	1	1	1																					2.44991	5.14	1	1
Solyc03g096940	NADH ubiquinone oxidoreductase subunit (AHRD V1 *-** D5RN95_9PROT); contains Interpro domain(s) IPR007763 NADH:ubiquinone oxidoreductase, 17.2 kD subunit	5.1	1	1	1	8	2.3601	5.1	1	1					2.79609	5.1	1	1					2.62803	5.1	1	1									2.70202	5.1	1	1	2.37929	5.1	1	1	2.19867	5.1	1	1	2.50424	5.1	1
Solyc09g010930	NAD-dependent epimerase/dehydratase (AHRD V1 **-- B6T962_MAIZE); contains Interpro domain(s) IPR016040 NAD(P)-binding domain	5.1	1	1	1	1
Solyc01g104920	26S protease regulatory subunit 8 homolog (AHRD V1 *--- PRS8_ENCCU); contains Interpro domain(s) IPR003959 ATPase, AAA-type, core	5.06	1	3	3	8													2.8559	2.02	1	1					5.56154	2.02	1	2					2.08768	1.59	1	1	2.7751	1.59	1	1	2.23383	1.59	1	1	4.53371	3.03	2
Solyc04g080670	Inositol pentakisphosphate 2-kinase (AHRD V1 **** A7X641_SOYBN); contains Interpro domain(s) IPR018009 Inositol-pentakisphosphate 2-kinase, metazoa	4.99	1	1	1	3	5.68283	4.99	1	2	2.444	4.99	1	1
Solyc01g094700	Glycerol-3-phosphate acyltransferase 4 (AHRD V1 **** D7KQ54_ARALY); contains Interpro domain(s) IPR002123 Phospholipid/glycerol acyltransferase	4.99	1	2	2	2													4.88904	4.99	2	2
Solyc03g115760	Vesicle transport v-SNARE 11-like (AHRD V1 ***- Q307Y3_SOLTU); contains Interpro domain(s) IPR007705 Vesicle transport v-SNARE	4.98	1	1	1	3	2.10355	4.98	1	1	2.64711	4.98	1	1	2.25859	4.98	1	1
Solyc12g094470	Laccase-2 (AHRD V1 **-- LAC2_ORYSJ); contains Interpro domain(s) IPR001117 Multicopper oxidase, type 1	4.97	1	1	2	4																					5.73436	4.97	2	2	2.53802	3.13	1	1					2.22899	3.13	1	1
Solyc01g099760	26S protease regulatory subunit 6A homolog (AHRD V1 ***- PRS6A_SOLLC); contains Interpro domain(s) IPR005937 26S proteasome subunit P45	4.96	2	2	2	3	2.02424	2.36	1	1									2.12474	2.36	1	1
Solyc06g083540	Ribonuclease P protein subunit p25 (AHRD V1 *--- RPP25_HUMAN); contains Interpro domain(s) IPR002775 Alba, DNA/RNA-binding protein	4.96	1	1	1	6													2.18625	4.96	1	1	2.66319	4.96	1	1	2.23048	4.96	1	1									3.23934	4.96	1	1					2.81207	4.96	1
Solyc02g063130	UV excision repair protein RAD23 (AHRD V1 ***- B6JX15_SCHJY); contains Interpro domain(s) IPR004806 UV excision repair protein Rad23	4.96	4	2	2	2																					2.43221	2.87	1	1
Solyc10g080660	Eukaryotic translation initiation factor 4E (AHRD V1 ***- A6XJR1_PIG); contains Interpro domain(s) IPR001040 Eukaryotic translation initiation factor 4E (eIF-4E)	4.93	1	1	1	1									3.11166	4.93	1	1
Solyc02g078940	Zinc-binding dehydrogenase superfamily (Quinone oxidoreductase NADPH dependent) (AHRD V1 **-* Q1LPW6_RALME); contains Interpro domain(s) IPR014189 Quinone oxidoreductase putative, PIG3	4.92	1	1	1	1																									3.24926	4.92	1	1
Solyc08g081190	Aquaporin 1 (AHRD V1 ***- O24662_TOBAC); contains Interpro domain(s) IPR012269 Aquaporin	4.9	2	1	1	1																					3.33687	4.9	1	1
Solyc11g009080	Phospho-2-dehydro-3-deoxyheptonate aldolase 1 (AHRD V1 ***- B6TUB8_MAIZE); contains Interpro domain(s) IPR002480 DAHP synthetase, class II	4.89	1	2	2	11	5.42333	4.89	2	2	2.84468	2.94	1	1	5.56182	4.89	2	2	2.6261	1.96	1	1	2.53594	1.96	1	1					3.03887	1.96	1	1	2.41189	1.96	1	1									2.81558	1.96	1
Solyc10g047630	Nitrilase/cyanide hydratase and apolipoprotein N-acyltransferase (AHRD V1 **-- C7PTC3_CHIPD); contains Interpro domain(s) IPR003010 Nitrilase/cyanide hydratase and apolipoprotein N-acyltransferase	4.88	1	1	1	1																					2.32865	4.88	1	1
Solyc10g011900	Late embryogenesis abundant protein (AHRD V1 **-- B5TV69_CAMSI); contains Interpro domain(s) IPR013990 Water Stress and Hypersensitive response	4.86	1	1	1	3	2.27046	4.86	1	1									2.16898	4.86	1	1													2.08552	4.86	1	1
Solyc02g072130	Protein transport protein SEC61 alpha subunit (AHRD V1 ***- D3B1K5_POLPA); contains Interpro domain(s) IPR002208 SecY protein	4.84	1	2	2	11	3.23689	2.95	1	1	2.824	2.95	1	1					4.29061	2.95	1	1	2.64343	2.95	1	1	6.63201	4.84	2	2	4.42629	2.95	1	1	3.11524	2.95	1	1	3.15586	2.95	1	1					3.12286	2.95	1
Solyc02g069460	Photosystem I reaction center subunit III (AHRD V1 ***- Q9XQB4_PHAAU); contains Interpro domain(s) IPR003666 Photosystem I reaction centre protein PsaF, subunit III	4.82	2	1	1	1
Solyc02g085040	2,3,4,5-tetrahydropyridine-2,6-dicarboxylate N-acetyltransferase (AHRD V1 *--- DAPH_CLOBH); contains Interpro domain(s) IPR011004 Trimeric LpxA-like	4.81	1	1	1	1													2.99077	4.81	1	1
Solyc12g038370	Single-stranded DNA-binding protein (AHRD V1 ***- B6U5B2_MAIZE); contains Interpro domain(s) IPR012340 Nucleic acid-binding, OB-fold	4.8	1	1	1	1					2.42535	4.8	1	1
Solyc05g015950	Glucose-6-phosphate 1-dehydrogenase (AHRD V1 **** Q8H9C8_SOLTU); contains Interpro domain(s) IPR001282 Glucose-6-phosphate dehydrogenase	4.8	1	2	2	4									3.39657	2.74	1	1					2.12672	2.06	1	1																	3.92963	2.74	1	1	2.20125	2.74	1
Solyc04g054980	Lipoxygenase homology domain-containing protein 1 (AHRD V1 *--- LOXH1_MOUSE); contains Interpro domain(s) IPR001024 Lipoxygenase, LH2	4.79	1	1	1	2					2.4861	4.79	1	1	2.22376	4.79	1	1
Solyc07g056370	Unknown Protein (AHRD V1); contains Interpro domain(s) IPR009053 Prefoldin	4.78	1	1	1	3	5.10129	4.78	1	2					2.43308	4.78	1	1
Solyc05g054760	Dehydroascorbate reductase (Fragment) (AHRD V1 ***- Q1G0W3_SOLLC); contains Interpro domain(s) IPR017933 Glutathione S-transferase/chloride channel, C-terminal	4.76	1	1	1	1	2.46491	4.76	1	1
Solyc06g076150	Eukaryotic translation initiation factor 3 subunit 8-like protein (AHRD V1 **** Q9LIL2_ARATH); contains Interpro domain(s) IPR008905 Eukaryotic translation initiation factor 3 subunit 8, N-terminal	4.76	1	3	3	9	2.91253	1.22	1	1	6.32841	2.54	2	2	2.64988	1.33	1	1	6.56052	3.54	2	2					3.12138	1.33	1	1	2.4156	1.33	1	1													3.22453	1.33	1
Solyc08g069110	Dtdp-glucose 4 6-dehydratase (AHRD V1 *-*- B8C5W5_THAPS); contains Interpro domain(s) IPR016040 NAD(P)-binding domain	4.76	2	2	3	5													4.82815	3.07	2	2									2.09853	1.69	1	1									2.44481	1.69	1	1	2.67364	1.69	1
Solyc05g013720	Alpha-galactosidase (AHRD V1 *-*- D4LCA1_9FIRM); contains Interpro domain(s) IPR013785 Aldolase-type TIM barrel	4.75	1	2	2	5					3.20536	3.16	1	1					3.07547	3.16	1	1					2.48118	1.58	1	1									3.09597	3.16	1	1
Solyc03g111840	Polyadenylate-binding protein 1-like (AHRD V1 **-- PAP1L_HUMAN); contains Interpro domain(s) IPR000504 RNA recognition motif, RNP-1	4.73	1	1	1	2					2.99795	4.73	1	1					2.82171	4.73	1	1
Solyc02g069040	Phloem protein 2 (AHRD V1 ***- Q9LLT3_CUCMO)	4.72	1	1	1	1																					2.1831	4.72	1	1
Solyc08g074410	Tryptophanyl-tRNA synthetase (AHRD V1 **** B6T773_MAIZE); contains Interpro domain(s) IPR002306 Tryptophanyl-tRNA synthetase, class Ib	4.71	1	2	2	8	2.59251	2.73	1	1	2.79937	2.73	1	1	2.54875	1.99	1	1					2.35942	2.73	1	1									2.2092	2.73	1	1	2.94885	2.73	1	1					2.94324	2.73	1
Solyc03g118170	Glycyl-tRNA synthetase (AHRD V1 **** D7KEM8_ARALY); contains Interpro domain(s) IPR002315 Glycyl-tRNA synthetase, alpha2 dimer	4.67	1	1	2	20	6.4364	4.67	2	2	3.70585	2.25	1	1	2.83511	2.42	1	1	8.65111	4.67	2	3	6.71927	4.67	2	2	6.31029	4.67	2	2	7.74714	2.25	1	2					5.66299	4.67	2	2	12.9756	4.67	2	4	3.24293	2.25	1
Solyc05g050810	Chaperone dnaJ 3 (AHRD V1 **** A8NGQ1_COPC7); contains Interpro domain(s) IPR003095 Heat shock protein DnaJ	4.67	4	1	1	9	2.64653	4.67	1	1	3.14576	4.67	1	1	3.57894	4.67	1	1	2.50944	4.67	1	1					2.71972	4.67	1	1					2.7998	4.67	1	1	3.00634	4.67	1	1					3.1206	4.67	1
Solyc06g069220	Aspartic proteinase nepenthesin I (AHRD V1 **-- A9ZMF9_NEPAL); contains Interpro domain(s) IPR001461 Peptidase A1	4.65	1	2	2	2																					5.82434	4.65	2	2
Solyc06g073330	Lysyl-tRNA synthetase (AHRD V1 **** B9SY11_RICCO); contains Interpro domain(s) IPR002313 Lysyl-tRNA synthetase, class II	4.63	5	2	2	6																					2.79098	1.98	1	1	2.49676	2.64	1	1	2.20497	2.64	1	1	4.44181	2.64	1	2	2.65751	2.64	1	1
Solyc06g005940	Protein disulfide isomerase (AHRD V1 **** Q6IV17_IPOBA); contains Interpro domain(s) IPR005792 Protein disulphide isomerase	4.61	1	1	1	4					2.08576	4.61	1	1													2.91881	4.61	1	1	4.00611	4.61	1	1													2.23749	4.61	1
Solyc03g115840	DnaJ homolog subfamily C member 10 (AHRD V1 *-*- DJC10_RAT); contains Interpro domain(s) IPR001623 Heat shock protein DnaJ, N-terminal	4.58	1	2	2	3									4.96671	4.58	2	2													2.61562	2.08	1	1
Solyc09g018750	Inosine-5&apos-monophosphate dehydrogenase (AHRD V1 ***- Q0KFK7_RALEH); contains Interpro domain(s) IPR000644 Cystathionine beta-synthase, core	4.57	1	1	1	1																																									2.23163	4.57	1
Solyc12g007170	Fatty acid oxidation complex subunit alpha (AHRD V1 ***- FADJ_ECOHS); contains Interpro domain(s) IPR006176 3-hydroxyacyl-CoA dehydrogenase, NAD binding	4.56	1	3	3	9	3.01136	1.66	1	1					2.40708	1.66	1	1	4.80002	1.66	1	2	2.66626	1.24	1	1	4.4262	1.66	1	2																	2.49554	1.24	1
Solyc03g123600	Alanine aminotransferase (AHRD V1 ***- Q6VEJ5_CAPAN); contains Interpro domain(s) IPR004839 Aminotransferase, class I and II	4.55	1	1	2	14	4.05771	2.69	1	1	4.29189	2.69	1	1	3.95541	2.69	1	1	3.93966	2.69	1	1	3.26494	2.69	1	1	5.95297	2.69	1	2	3.59481	2.69	1	1	3.53811	2.69	1	1	3.92448	2.69	1	1	3.84978	2.69	1	1	3.73275	2.69	1
Solyc04g040180	S-adenosylmethionine-dependent methyltransferase (Fragment) (AHRD V1 **** B3VXJ7_POPTN); contains Interpro domain(s) IPR013217 Methyltransferase type 12	4.55	1	1	1	2					2.20474	4.55	1	1									2.5609	4.55	1	1
Solyc01g111060	5&apos-methylthioadenosine/S-adenosylhomocysteine nucleosidase (AHRD V1 **** D4FIY6_STAEP); contains Interpro domain(s) IPR018017 Nucleoside phosphorylase, family 1	4.55	1	1	1	1									2.32711	4.55	1	1
Solyc11g044910	Beta-xylosidase 1 (AHRD V1 ***- D7MNR6_ARALY); contains Interpro domain(s) IPR001764 Glycoside hydrolase, family 3, N-terminal	4.54	1	3	3	5																					9.83174	4.54	3	4									2.27261	1.43	1	1
Solyc05g010150	HD domain containing protein (AHRD V1 ***- B6TWI3_MAIZE); contains Interpro domain(s) IPR006674 Metal-dependent phosphohydrolase, HD region, subdomain	4.53	1	1	1	3					3.05189	4.53	1	1	2.80151	4.53	1	1																					2.46553	4.53	1	1
Solyc10g005530	Nuclear cap-binding protein subunit 1 (AHRD V1 *-** B0X1G0_CULQU); contains Interpro domain(s) IPR016024 Armadillo-type fold	4.53	1	3	3	11					5.27572	3.48	2	2	4.92984	2.67	2	2	3.08561	1.63	1	1	2.5109	1.05	1	1	2.74215	1.63	1	1	2.86347	1.63	1	1	2.51261	1.63	1	1	2.4167	1.63	1	1	2.49951	1.63	1	1
Solyc00g007270	Translation initiation factor (AHRD V1 ***- A6ZWQ9_YEAS7); contains Interpro domain(s) IPR002769 Translation initiation factor IF6	4.49	1	1	1	2																					2.04501	4.49	1	1
Solyc03g097290	Alanyl-tRNA synthetase (AHRD V1 **** C1EDP7_9CHLO); contains Interpro domain(s) IPR018164 Alanyl-tRNA synthetase, class IIc, N-terminal	4.46	1	3	3	8	2.27481	1.78	1	1	5.20645	3.27	2	2																	5.07754	1.78	1	2									2.68755	1.78	1	1
Solyc03g111310	AKIN gamma (AHRD V1 **-- Q7XYY0_MEDTR); contains Interpro domain(s) IPR000644 Cystathionine beta-synthase, core	4.46	1	2	2	13	5.38252	4.46	2	2	2.25767	4.46	1	1					5.43232	4.46	2	2	2.68286	4.46	1	1					2.31888	4.46	1	1	5.04935	4.46	2	2					4.95669	4.46	2	2	5.68558	4.46	2
Solyc07g017900	Aldose 1-epimerase family protein (AHRD V1 **** D7MN90_ARALY); contains Interpro domain(s) IPR008183 Aldose 1-epimerase	4.46	1	1	1	5	2.51991	4.46	1	1													2.72656	4.46	1	1	2.75918	4.46	1	1					2.30451	4.46	1	1
Solyc04g009960	L-allo-threonine aldolase (AHRD V1 **** D7RJ69_CARPA); contains Interpro domain(s) IPR001597 Aromatic amino acid beta-eliminating lyase/threonine aldolase	4.46	1	1	1	1																									2.22193	4.46	1	1
Solyc08g013740	Dehydration-responsive family protein (AHRD V1 ***- D7KIG1_ARALY); contains Interpro domain(s) IPR004159 Protein of unknown function DUF248, methyltransferase putative	4.44	2	2	2	7	2.54283	1.58	1	1					2.42059	1.58	1	1	2.23474	1.58	1	1									5.13507	4.44	2	2	2.44395	1.58	1	1									2.89998	1.58	1
Solyc02g085950	Ribulose bisphosphate carboxylase small chain (AHRD V1 ***- A9YTZ7_SOLTU); contains Interpro domain(s) IPR000894 Ribulose bisphosphate carboxylase, small chain	4.44	3	1	1	1																																	2.00731	4.44	1	1
Solyc02g062860	Solute carrier family 2, facilitated glucose transporter member 2 (AHRD V1 ***- GTR2_MOUSE); contains Interpro domain(s) IPR003663 Sugar/inositol transporter	4.43	2	2	2	15	2.72144	2.21	1	1	8.12196	4.43	2	3	5.78153	4.43	2	2	5.60949	4.43	2	2	2.32814	2.21	1	1					2.56069	2.21	1	1	5.04013	4.43	2	2	5.30803	4.43	2	2	2.11458	2.21	1	1
Solyc04g017680	50S ribosomal protein L22-like (AHRD V1 ***- Q5ZDK4_ORYSJ); contains Interpro domain(s) IPR005727 Ribosomal protein L22, bacterial-type	4.43	1	1	1	1					2.26787	4.43	1	1
Solyc11g008810	Beta-hexosaminidase b (AHRD V1 **** Q17BL1_AEDAE); contains Interpro domain(s) IPR001540 Glycoside hydrolase, family 20	4.43	1	2	2	4					2.5439	2.21	1	1													4.59183	4.43	2	2
Solyc04g072240	Oxidoreductase family protein (AHRD V1 ***- D7LXC3_ARALY); contains Interpro domain(s) IPR016040 NAD(P)-binding domain	4.43	1	1	1	1																					3.25095	4.43	1	1
Solyc11g013170	Aminotransferase (AHRD V1 ***- Q67UZ0_ORYSJ); contains Interpro domain(s) IPR004839 Aminotransferase, class I and II	4.42	1	1	1	1													2.4323	4.42	1	1
Solyc02g021560	Heterogeneous nuclear ribonucleoprotein A3-like protein 2 (AHRD V1 **-- B6TV58_MAIZE); contains Interpro domain(s) IPR000504 RNA recognition motif, RNP-1	4.41	1	2	2	11	2.22991	2.09	1	1	5.31652	2.09	1	2	2.53991	2.09	1	1	2.35047	2.09	1	1	2.00172	2.09	1	1													2.29859	2.09	1	1					2.15227	2.09	1
Solyc03g025950	Membrane-associated progesterone receptor component 1 (AHRD V1 ***- C0NU44_AJECG); contains Interpro domain(s) IPR001199 Cytochrome b5	4.41	2	1	1	1																					2.02288	4.41	1	1
Solyc02g082750	Phosphatidylinositol phosphate (PtdInsP) phosphatase involved in hydrolysis of PtdIns (AHRD V1 **** D6VWZ1_YEAST); contains Interpro domain(s) IPR002013 Synaptojanin, N-terminal	4.38	2	1	3	11	3.00845	1.52	1	1	2.235	1.52	1	1	2.12775	1.18	1	1	2.53542	1.52	1	1									2.45044	1.52	1	1	2.28251	1.52	1	1	2.07447	1.52	1	1	2.17707	1.52	1	1	4.51218	3.2	2
Solyc03g046200	Endo-1 3-beta-glucanase (AHRD V1 ***- C5FLR9_NANOT); contains Interpro domain(s) IPR005200 Glycoside hydrolase, family 81	4.37	1	2	2	2																					5.93616	4.37	2	2
Solyc03g095840	Eukaryotic translation initiation factor 2 alpha subunit family protein expressed (AHRD V1 **** Q10MT2_ORYSJ); contains Interpro domain(s) IPR011488 Eukaryotic translation initiation factor 2, alpha subunit	4.36	1	1	1	13	2.89375	4.36	1	1	3.41527	4.36	1	1	3.32604	4.36	1	1	3.63634	4.36	1	1	3.48091	4.36	1	1	3.57592	4.36	1	1	6.62173	4.36	1	2	3.19634	4.36	1	1	3.29285	4.36	1	1	3.20098	4.36	1	1	3.27975	4.36	1
Solyc02g082250	Thioredoxin reductase (AHRD V1 **** B9SRA3_RICCO); contains Interpro domain(s) IPR005982 Thioredoxin reductase	4.36	1	1	1	3													2.68692	4.36	1	1	2.43516	4.36	1	1	2.6902	4.36	1	1
Solyc05g056400	Protein disulfide isomerase (AHRD V1 **** Q6IV17_IPOBA); contains Interpro domain(s) IPR005792 Protein disulphide isomerase	4.35	1	1	2	5																					5.64275	4.35	2	2	2.42402	1.89	1	1	2.8489	1.89	1	1	2.45457	1.89	1	1
Solyc08g005800	Pectinacetylesterase like protein (Fragment) (AHRD V1 **-- Q56WP8_ARATH); contains Interpro domain(s) IPR004963 Pectinacetylesterase	4.33	1	1	1	1																					2.34868	4.33	1	1
Solyc07g008720	Nascent polypeptide-associated complex subunit beta (AHRD V1 **-- B2W6E2_PYRTR); contains Interpro domain(s) IPR002715 Nascent polypeptide-associated complex NAC	4.32	2	1	1	5									2.14862	4.32	1	1									2.04412	4.32	1	1	2.1054	4.32	1	1									2.15503	4.32	1	1	2.09483	4.32	1
Solyc04g050240	Vacuolar protein sorting-associated protein 26-like protein (AHRD V1 ***- Q3HRZ1_SOLTU); contains Interpro domain(s) IPR005377 Vacuolar protein sorting-associated protein 26	4.32	1	1	1	3																					3.28405	4.32	1	1	2.34186	4.32	1	1
Solyc06g050990	Multiple inositol polyphosphate phosphatase (AHRD V1 ***- Q54ND5_DICDI); contains Interpro domain(s) IPR016274 Histidine acid phosphatase, eukaryotic	4.3	1	1	1	2																									3.55972	4.3	1	1													3.26305	4.3	1
Solyc01g110120	V-type proton ATPase subunit a (AHRD V1 **** VPH1_NEUCR); contains Interpro domain(s) IPR002490 ATPase, V0/A0 complex, 116-kDa subunit	4.27	1	3	3	9					2.55074	1.71	1	1	3.02691	1.71	1	1	9.06296	4.27	3	3	4.50384	2.93	2	2	4.86744	2.56	2	2
Solyc12g017310	DCN1-like protein 2 (AHRD V1 ***- B6TM27_MAIZE); contains Interpro domain(s) IPR014764 Defective in cullin neddylation	4.26	1	1	1	3																													2.02743	4.26	1	1					2.35011	4.26	1	1	2.57094	4.26	1
Solyc01g097050	Nucleic acid binding protein (AHRD V1 *-*- D7L2W2_ARALY); contains Interpro domain(s) IPR014560 Uncharacterised conserved protein UCP030333, DNA/RNA-binding Alba-related	4.24	1	1	1	1	2.22208	4.24	1	1
Solyc12g005200	Electron transfer flavoprotein alpha subunit (AHRD V1 **** B2ICV7_BEII9); contains Interpro domain(s) IPR001308 Electron transfer flavoprotein, alpha subunit	4.24	1	1	1	1
Solyc09g031600	Sorting nexin 1 (AHRD V1 *-*- Q70YZ8_BRAOL); contains Interpro domain(s) IPR001683 Phox-like	4.23	2	1	1	1																					3.89941	4.23	1	1
Solyc01g110450	NADP dependent sorbitol 6-phosphate dehydrogenase (Fragment) (AHRD V1 **-- Q8S4S2_VAUCA); contains Interpro domain(s) IPR020471 Aldo/keto reductase subgroup	4.21	1	1	1	2																													3.43629	4.21	1	1	2.13038	4.21	1	1
Solyc08g081430	TIM21-like protein mitochondrial (AHRD V1 ***- C3KHJ2_ANOFI); contains Interpro domain(s) IPR013261 Mitochondrial inner membrane translocase complex, subunit Tim21	4.18	1	1	1	10	2.52769	4.18	1	1	2.43444	4.18	1	1	2.6346	4.18	1	1					2.55932	4.18	1	1	2.56083	4.18	1	1	2.20672	4.18	1	1	2.34716	4.18	1	1	2.98935	4.18	1	1					2.48618	4.18	1
Solyc10g007590	Polyadenylate-binding protein (AHRD V1 *-** D3TN92_GLOMM); contains Interpro domain(s) IPR012677 Nucleotide-binding, alpha-beta plait	4.18	3	1	1	1																	2.00605	4.18	1	1
Solyc07g043560	Heat shock protein 4 (AHRD V1 ***- B6U237_MAIZE); contains Interpro domain(s) IPR013126 Heat shock protein 70	4.16	1	3	3	12	4.95267	2.36	2	2	2.81546	1.35	1	1	7.6539	4.16	3	3	2.37142	1.01	1	1	4.31212	2.36	2	2	3.36443	1.35	1	1					2.04407	1.01	1	1
Solyc01g091160	Agmatinase (AHRD V1 ***- Q1IPT1_ACIBL); contains Interpro domain(s) IPR006035 Ureohydrolase	4.14	1	1	1	2																					3.26712	4.14	1	1									2.98574	4.14	1	1
Solyc06g069180	Phosphatase 2A regulatory A subunit (AHRD V1 **** Q9S7C5_ORYSA); contains Interpro domain(s) IPR011989 Armadillo-like helical	4.13	2	1	2	11					2.47733	2.24	1	1	4.85946	4.13	2	2	2.60263	1.89	1	1	2.16393	1.89	1	1									4.67709	4.13	2	2	2.24583	1.89	1	1					4.89004	4.13	2
Solyc04g072130	Programmed cell death 4a (AHRD V1 *--- D3TLD2_GLOMM); contains Interpro domain(s) IPR003891 Initiation factor eIF-4 gamma, MA3	4.13	1	2	2	2													2.06777	1.93	1	1																					2.61495	2.2	1	1
Solyc04g008520	Outer envelope protein (AHRD V1 ***- Q4LDF9_PEA)	4.13	1	1	1	1																					2.76176	4.13	1	1
Solyc10g049620	Progesterone 5-beta-reductase (AHRD V1 ***- D6NIX2_ATRBE); contains Interpro domain(s) IPR016040 NAD(P)-binding domain	4.12	1	1	1	2																									4.17294	4.12	1	1									3.24552	4.12	1	1
Solyc02g071890	Histidinol dehydrogenase (AHRD V1 **** B9GH07_POPTR); contains Interpro domain(s) IPR012131 Histidinol dehydrogenase, prokaryotic-type	4.11	1	1	1	2																									2.55864	4.11	1	1					2.14607	4.11	1	1
Solyc06g082130	Pyruvate decarboxylase 2 (AHRD V1 **** Q5BN15_PETHY); contains Interpro domain(s) IPR012110 Pyruvate decarboxylase/indolepyruvate decarboxylase	4.08	1	2	2	13	4.73014	4.08	2	2					5.38894	4.08	2	2	9.62819	4.08	2	4	4.7569	4.08	2	2					2.25475	1.63	1	1	2.15697	2.45	1	1									2.69207	1.63	1
Solyc04g014460	RNA binding protein (AHRD V1 *--* C1N7F4_MICPS); contains Interpro domain(s) IPR012677 Nucleotide-binding, alpha-beta plait	4.04	1	1	1	7	3.1171	4.04	1	1	3.04687	4.04	1	1	2.79561	4.04	1	1					2.58611	4.04	1	1	2.63467	4.04	1	1									2.71439	4.04	1	1
Solyc05g018520	NADH-cytochrome b5 reductase-like protein (AHRD V1 **** B6TCK3_MAIZE); contains Interpro domain(s) IPR001709 Flavoprotein pyridine nucleotide cytochrome reductase	4.02	1	1	1	10	3.03208	4.02	1	1	2.96316	4.02	1	1	2.91983	4.02	1	1	3.36525	4.02	1	1	2.44033	4.02	1	1	3.13264	4.02	1	1	2.2506	4.02	1	1					2.4168	4.02	1	1					2.66637	4.02	1
Solyc09g007820	Phototropic-responsive NPH3 family protein (AHRD V1 **-- D7KEU3_ARALY); contains Interpro domain(s) IPR004249 NPH3	4.02	1	2	2	21	6.16319	2.01	1	2	5.2867	2.01	1	2	4.80962	4.02	2	2	5.04201	2.01	1	2	2.42798	2.01	1	1	5.46532	2.01	1	2	5.15094	2.01	1	2	2.13513	2.01	1	1	2.6895	2.01	1	1	5.69051	2.01	1	2	5.05948	2.01	1
Solyc05g013820	Proteasome subunit beta type (AHRD V1 ***- D7LPH0_ARALY); contains Interpro domain(s) IPR000243 Peptidase T1A, proteasome beta-subunit	4.02	1	1	1	1					2.13683	4.02	1	1
Solyc09g005930	Unknown Protein (AHRD V1)	4.02	1	1	1	1																					2.25383	4.02	1	1
Solyc01g100520	ATP-dependent Clp protease proteolytic subunit (AHRD V1 ***- Q93YH0_SOLLC); contains Interpro domain(s) IPR018215 Peptidase S14, ClpP, active site	4.01	1	1	1	2													3.21589	4.01	1	1					3.05892	4.01	1	1
Solyc08g075750	ATP-dependent Clp protease proteolytic subunit (AHRD V1 ***- A9PA38_POPTR); contains Interpro domain(s) IPR001907 Peptidase S14, ClpP	3.97	1	1	1	1
Solyc03g044210	Vicilin (Fragment) (AHRD V1 **-- Q41726_ZAMFU); contains Interpro domain(s) IPR011051 Cupin, RmlC-type	3.96	1	1	2	9	5.10542	3.96	2	2	2.50934	2.2	1	1	2.88006	2.2	1	1	3.09404	2.2	1	1									2.07522	1.76	1	1	2.14742	2.2	1	1	2.55531	2.2	1	1					2.58937	2.2	1
Solyc11g007940	Poly(RC) binding protein 3 (AHRD V1 ***- Q6AY48_RAT); contains Interpro domain(s) IPR018111 K Homology, type 1, subgroup	3.96	1	1	1	1					2.37099	3.96	1	1
Solyc01g112160	Phosphoglycerate mutase family protein (AHRD V1 ***- B6UI41_MAIZE); contains Interpro domain(s) IPR013078 Phosphoglycerate mutase	3.96	1	1	1	1																	2.10931	3.96	1	1
Solyc05g013990	T-complex protein 1 subunit epsilon (AHRD V1 ***- B6TSC6_MAIZE); contains Interpro domain(s) IPR012718 T-complex protein 1, epsilon subunit	3.93	1	2	2	5					2.118	2.06	1	1																	2.14741	1.87	1	1	2.23369	1.87	1	1	4.98052	1.87	1	2
Solyc06g065580	Uridine kinase (AHRD V1 ***- D7LLX3_ARALY); contains Interpro domain(s) IPR000764 Uridine kinase	3.93	3	2	2	2									2.37661	1.66	1	1									2.26575	2.28	1	1
Solyc04g080890	2-oxoglutarate and iron-dependent oxygenase domain-containing protein 2 (AHRD V1 **-- OGFD2_HUMAN); contains Interpro domain(s) IPR006620 Prolyl 4-hydroxylase, alpha subunit	3.92	1	1	1	1																					2.4461	3.92	1	1
Solyc12g006870	Acyl-protein thioesterase 2 (AHRD V1 **-- B6T1C9_MAIZE); contains Interpro domain(s) IPR003140 Phospholipase/carboxylesterase	3.91	1	1	1	1																																					2.36866	3.91	1	1
Solyc05g009190	Cysteinyl tRNA synthetase (AHRD V1 **** D0FY60_BETVU); contains Interpro domain(s) IPR002308 Cysteinyl-tRNA synthetase, class Ia	3.9	1	1	1	3	3.15649	3.9	1	1																	3.29402	3.9	1	1	3.39807	3.9	1	1
Solyc04g076090	Glucose-6-phosphate isomerase (AHRD V1 **** Q68HC8_SOLLC); contains Interpro domain(s) IPR001672 Phosphoglucose isomerase (PGI)	3.89	1	2	2	5	2.799	1.62	1	1	3.63243	2.27	1	1	3.01627	1.62	1	1	2.69867	1.62	1	1													2.70585	1.62	1	1
Solyc02g091280	ATP-dependent Clp protease proteolytic subunit (AHRD V1 **** B9H362_POPTR); contains Interpro domain(s) IPR001907 Peptidase S14, ClpP	3.88	1	1	1	2					2.46973	3.88	1	1	2.27338	3.88	1	1
Solyc12g007310	Lactoylglutathione lyase (AHRD V1 **** B6SSK1_MAIZE); contains Interpro domain(s) IPR004361 Glyoxalase I	3.88	1	1	1	2					3.24947	3.88	1	1																																	2.40133	3.88	1
Solyc11g011060	AT5g16610/MTG13_5 (Fragment) (AHRD V1 **-- Q570B5_ARATH)	3.88	1	1	1	1																					2.4325	3.88	1	1
Solyc01g102560	Eukaryotic translation initiation factor 3 subunit 8-like protein (AHRD V1 ***- Q9LIL2_ARATH); contains Interpro domain(s) IPR000717 Proteasome component region PCI	3.87	2	1	1	4	3.36027	3.87	1	1	3.39142	3.87	1	1	2.39113	3.87	1	1									2.55606	3.87	1	1
Solyc09g011080	Ribulose-1 5-bisphosphate carboxylase/oxygenase activase 1 (AHRD V1 **** Q9AXG1_GOSHI); contains Interpro domain(s) IPR003959 ATPase, AAA-type, core	3.87	2	1	1	1													4.13594	3.87	1	1
Solyc04g005030	Phosphoglucomutase/phosphomannomutase family protein (AHRD V1 **-* A3IPW6_9CHRO); contains Interpro domain(s) IPR016055 Alpha-D-phosphohexomutase, alpha/beta/alpha I, II and III	3.86	1	2	2	2									2.03667	2.01	1	1	3.09238	1.85	1	1
Solyc03g097270	Cysteine proteinase inhibitor (AHRD V1 **** Q5Y7Z8_PETHY); contains Interpro domain(s) IPR000010 Proteinase inhibitor I25, cystatin	3.83	1	1	1	3																													4.38029	3.83	1	2	2.27463	3.83	1	1
Solyc10g074590	Pantothenate kinase 4 (AHRD V1 **** B6TFD8_MAIZE); contains Interpro domain(s) IPR016949 Uncharacterised conserved protein UCP030210	3.81	1	1	1	9	3.89665	3.81	1	1	3.7196	3.81	1	1	3.77122	3.81	1	1	3.3833	3.81	1	1	3.49356	3.81	1	1					2.16002	3.81	1	1	3.49194	3.81	1	1									3.37995	3.81	1
Solyc09g018730	Ubiquitin carboxyl-terminal hydrolase family 1 protein (AHRD V1 **** D7KSF3_ARALY); contains Interpro domain(s) IPR017390 Ubiquitinyl hydrolase, UCH37 type	3.81	1	1	1	1					3.02283	3.81	1	1
Solyc02g082800	Ubiquilin-1 (AHRD V1 *--- B6T584_MAIZE); contains Interpro domain(s) IPR015496 Ubiquilin	3.8	1	1	1	2	2.42341	3.8	1	1	2.78111	3.8	1	1
Solyc04g055170	Annexin 2 (AHRD V1 ***- A9X4R2_BRAJU); contains Interpro domain(s) IPR009118 Annexin, type plant	3.8	1	1	1	1					2.83949	3.8	1	1
Solyc01g098910	Mitochondrial carrier protein (AHRD V1 ***- C5P0Z3_COCP7); contains Interpro domain(s) IPR001993 Mitochondrial substrate carrier	3.79	1	1	1	1													2.06356	3.79	1	1
Solyc04g081780	GDSL esterase/lipase At1g20120 (AHRD V1 ***- GDL4_ARATH); contains Interpro domain(s) IPR001087 Lipase, GDSL	3.79	1	1	1	2																					3.10314	3.79	1	1									3.20737	3.79	1	1
Solyc01g044360	Importin beta-3 (AHRD V1 **-- Q16TN4_AEDAE); contains Interpro domain(s) IPR011989 Armadillo-like helical	3.78	1	2	2	2																									2.49634	1.71	1	1													3.00584	2.07	1
Solyc10g086210	Translin-like protein (AHRD V1 ***- Q9SJK5_ARATH); contains Interpro domain(s) IPR002848 Translin	3.75	1	1	1	4					2.1583	3.75	1	1													2.93403	3.75	1	1																	2.61248	3.75	1
Solyc12g055930	UDP-glucose 4-epimerase (AHRD V1 ***- Q6XZA0_SOLTU); contains Interpro domain(s) IPR005886 UDP-glucose 4-epimerase	3.74	1	1	1	11	3.76187	3.74	1	1	3.12577	3.74	1	1	6.45434	3.74	1	2	3.07139	3.74	1	1					2.04614	3.74	1	1	3.03057	3.74	1	1	3.04378	3.74	1	1					2.18445	3.74	1	1	3.1971	3.74	1
Solyc11g020870	MYG1 protein (AHRD V1 **-- Q58D33_BOVIN); contains Interpro domain(s) IPR003226 Metal-dependent protein hydrolase	3.73	1	1	1	1									2.38585	3.73	1	1
Solyc01g097340	NAD-dependent epimerase/dehydratase family protein-like protein (AHRD V1 ***- Q2XPW6_SOLTU); contains Interpro domain(s) IPR016040 NAD(P)-binding domain	3.72	2	1	1	4	3.21234	3.72	1	1									3.21767	3.72	1	1	2.95917	3.72	1	1									2.56672	3.72	1	1
Solyc01g009380	Nicalin (AHRD V1 ***- B4FZF8_MAIZE); contains Interpro domain(s) IPR008710 Nicastrin	3.72	1	1	2	10	5.2386	3.72	2	2	2.66983	1.77	1	1	2.0062	1.77	1	1	2.66964	1.77	1	1	2.21653	1.77	1	1	2.27047	1.77	1	1	2.86427	1.77	1	1	3.00885	1.77	1	1	2.42446	1.77	1	1
Solyc08g069120	Splicing factor arginine/serine-rich 7 (AHRD V1 *-*- B6U4H0_MAIZE); contains Interpro domain(s) IPR000504 RNA recognition motif, RNP-1	3.7	2	1	1	5					2.403	3.7	1	1	2.29822	3.7	1	1													2.21916	3.7	1	1					2.31849	3.7	1	1
Solyc01g079410	SMP-30/Gluconolaconase/LRE domain protein (AHRD V1 *-*- D2QD53_SPILD); contains Interpro domain(s) IPR011042 Six-bladed beta-propeller, TolB-like	3.68	1	1	1	1																					2.26797	3.68	1	1
Solyc07g019440	Glucose-1-phosphate adenylyltransferase (AHRD V1 **** P93223_SOLLC); contains Interpro domain(s) IPR011831 Glucose-1-phosphate adenylyltransferase	3.67	1	2	2	4					4.24708	3.67	2	2									2.13379	1.54	1	1
Solyc03g032000	Thioredoxin reductase (AHRD V1 **** B9SRA3_RICCO); contains Interpro domain(s) IPR005982 Thioredoxin reductase	3.66	1	1	1	1					3.0253	3.66	1	1
Solyc10g085630	Fatty acid oxidation complex subunit alpha (AHRD V1 *-*- FADB_PHOLL); contains Interpro domain(s) IPR001753 Crotonase, core	3.66	1	1	1	5					2.84026	3.66	1	1					2.88135	3.66	1	1	3.38286	3.66	1	1					6.07813	3.66	1	2
Solyc10g076600	Acyl-CoA dehydrogenase (AHRD V1 ***- A3XH21_LEEBM); contains Interpro domain(s) IPR009100 Acyl-CoA dehydrogenase/oxidase, middle and N-terminal	3.64	1	1	1	11	3.47918	3.64	1	1	3.44761	3.64	1	1	4.19046	3.64	1	1	3.71607	3.64	1	1	3.22133	3.64	1	1	2.28131	3.64	1	1	4.23845	3.64	1	1					4.16887	3.64	1	1	3.2852	3.64	1	1	3.34872	3.64	1
Solyc01g079680	Ran GTPase activating protein (Fragment) (AHRD V1 **-* A7M8K5_NICBE); contains Interpro domain(s) IPR003590 Leucine-rich repeat, ribonuclease inhibitor subtype	3.64	1	2	2	2					2.64845	2.18	1	1																									2.18304	1.45	1	1
Solyc03g111550	GDSL esterase/lipase At3g48460 (AHRD V1 ***- GDL57_ARATH); contains Interpro domain(s) IPR001087 Lipase, GDSL	3.64	1	1	1	1																					3.03395	3.64	1	1
Solyc10g074880	Homology to unknown gene (Fragment) (AHRD V1 *-*- Q015C3_OSTTA)	3.62	1	1	1	1									2.85857	3.62	1	1
Solyc05g026540	Transmembrane protein 214 (AHRD V1 *-*- TM214_BOVIN)	3.6	1	2	2	10	2.54178	1.54	1	1	2.33299	1.54	1	1	2.72413	1.54	1	1	4.62295	3.6	2	2	2.1264	1.54	1	1	2.38299	1.54	1	1									2.34352	1.54	1	1					2.38798	1.54	1
Solyc01g099370	SRC2 homolog (Fragment) (AHRD V1 ***- B3IYJ9_9SOLA); contains Interpro domain(s) IPR018029 C2 membrane targeting protein	3.6	1	1	1	1					2.21336	3.6	1	1
Solyc07g008950	Methionyl-tRNA synthetase (AHRD V1 ***- B2W192_PYRTR); contains Interpro domain(s) IPR015413 Aminoacyl-tRNA synthetase, class I (M)	3.57	1	2	2	2																													3.09185	1.72	1	1					2.6796	1.85	1	1
Solyc04g079310	RNA Binding Protein 47 (AHRD V1 **-* Q9LEB3_NICPL); contains Interpro domain(s) IPR012677 Nucleotide-binding, alpha-beta plait	3.55	1	2	2	10					4.48273	3.55	2	2	2.12809	2	1	1	2.03624	2	1	1	2.10136	2	1	1					2.35939	2	1	1					2.0441	2	1	1	2.10551	2	1	1	2.19345	2	1
Solyc02g080630	Lactoylglutathione lyase (AHRD V1 ***- D2D330_GOSHI); contains Interpro domain(s) IPR004361 Glyoxalase I	3.52	1	1	1	2													3.26728	3.52	1	1					2.68299	3.52	1	1
Solyc09g014520	Chlorophyll a-b binding protein 6A, chloroplastic (AHRD V1 **** CB11_SOLLC); contains Interpro domain(s) IPR001344 Chlorophyll A-B binding protein	3.51	1	1	1	2																					5.17724	3.51	1	2
Solyc02g021420	Gelsolin (AHRD V1 **-- B0WBT0_CULQU); contains Interpro domain(s) IPR007122 Gelsolin	3.49	1	3	3	7	5.67095	2.47	2	2	2.67985	1.13	1	1																					5.26124	2.16	2	2	2.03639	1.34	1	1					2.03607	1.13	1
Solyc06g082740	Reticulon family protein (AHRD V1 ***- B2WS91_9BRAS); contains Interpro domain(s) IPR003388 Reticulon	3.49	1	1	1	6	2.52406	3.49	1	1	2.77197	3.49	1	1	2.61067	3.49	1	1																	2.19877	3.49	1	1	2.22788	3.49	1	1					2.74157	3.49	1
Solyc03g097020	26s protease regulatory subunit (AHRD V1 *--- C4M846_ENTHI); contains Interpro domain(s) IPR003959 ATPase, AAA-type, core	3.48	2	2	2	3																	4.43556	3.48	2	2	2.28093	1.42	1	1
Solyc03g095360	Alcohol dehydrogenase zinc-binding (AHRD V1 ***- C7D9L1_9RHOB); contains Interpro domain(s) IPR002085 Alcohol dehydrogenase superfamily, zinc-containing	3.45	1	1	1	1					2.86473	3.45	1	1
Solyc04g082670	Dolichyl-diphosphooligosaccharide--protein glycosyltransferase subunit 1 (AHRD V1 **** C0HAM9_SALSA); contains Interpro domain(s) IPR007676 Ribophorin I	3.43	1	2	2	4													2.16654	2.12	1	1	2.39742	1.31	1	1									2.89035	2.12	1	1	2.16523	1.31	1	1
Solyc12g096520	Protein phosphatase 2C (AHRD V1 ***- Q8S8Z0_MESCR); contains Interpro domain(s) IPR015655 Protein phosphatase 2C	3.41	2	1	1	9	2.3865	3.41	1	1	2.15929	3.41	1	1									2.21482	3.41	1	1	2.004	3.41	1	1	2.10075	3.41	1	1	2.47028	3.41	1	1	2.21518	3.41	1	1	2.10718	3.41	1	1
Solyc01g110290	Squalene synthase (AHRD V1 ***- D0VFU8_SOLLC); contains Interpro domain(s) IPR006449 Farnesyl-diphosphate farnesyltransferase	3.41	1	1	1	1													2.40801	3.41	1	1
Solyc07g052760	Os09g0451700 protein (Fragment) (AHRD V1 *--- Q0J1B9_ORYSJ); contains Interpro domain(s) IPR007592 Protein of unknown function DUF573	3.4	3	1	1	1					3.09527	3.4	1	1
Solyc03g118000	Inositol hexakisphosphate kinase 3 (AHRD V1 **** Q5TAQ4_HUMAN); contains Interpro domain(s) IPR005522 Inositol polyphosphate kinase	3.4	2	1	1	1																													2.34077	3.4	1	1
Solyc06g084260	Chalcone isomerase (AHRD V1 ***- B6TFR7_MAIZE); contains Interpro domain(s) IPR003466 Chalcone isomerase, subgroup	3.39	1	1	1	1	2.4272	3.39	1	1
Solyc11g008210	Glycine-rich RNA-binding protein-like (AHRD V1 *-*- Q7XI13_ORYSJ); contains Interpro domain(s) IPR015465 RNA recognition motif, glycine rich protein	3.39	2	1	1	1
Solyc08g082100	Transport protein SEC13 (AHRD V1 ***- C1GD28_PARBD); contains Interpro domain(s) IPR017986 WD40 repeat, region	3.38	1	1	1	1																									2.05254	3.38	1	1
Solyc08g014240	2-isopropylmalate synthase 1 (AHRD V1 **** Q30DX9_9BRAS); contains Interpro domain(s) IPR000891 Pyruvate carboxyltransferase	3.38	1	1	1	1																																									2.05198	3.38	1
Solyc08g083110	Cystathionine gamma-lyase (AHRD V1 ***- D2LF58_RHOVA); contains Interpro domain(s) IPR000277 Cys/Met metabolism, pyridoxal phosphate-dependent enzyme	3.38	1	1	1	1																																									2.88304	3.38	1
Solyc03g096640	Dehydrogenase/reductase SDR family member 4 (AHRD V1 **-* DHRS4_RABIT); contains Interpro domain(s) IPR002347 Glucose/ribitol dehydrogenase	3.36	1	1	1	1									2.32057	3.36	1	1
Solyc02g014310	Polyadenylate-binding protein (AHRD V1 *--- PABP_DROME); contains Interpro domain(s) IPR012677 Nucleotide-binding, alpha-beta plait	3.33	1	2	2	3					2.01927	1.43	1	1	2.18882	1.43	1	1													2.31688	1.9	1	1
Solyc05g012340	Erlin-2 (AHRD V1 ***- D3PHE1_9MAXI); contains Interpro domain(s) IPR001107 Band 7 protein	3.32	1	1	1	3													2.7399	3.32	1	1	3.04524	3.32	1	1	2.24641	3.32	1	1
Solyc06g082580	Eukaryotic translation initiation factor 2 beta subunit-like (AHRD V1 **** Q2V9B2_SOLTU); contains Interpro domain(s) IPR002735 Translation initiation factor IF2/IF5	3.3	1	1	1	6					2.3695	3.3	1	1	2.37642	3.3	1	1					2.18533	3.3	1	1	2.9056	3.3	1	1									2.05752	3.3	1	1
Solyc02g076720	Phosphoribosylformylglycinamidine synthase (AHRD V1 **** A9Y5J1_ARATH); contains Interpro domain(s) IPR010073 Phosphoribosylformylglycinamidine synthase, eukaryotes and proteobacteria	3.29	2	3	3	7	3.44063	0.96	1	1	3.5208	1.37	1	1									5.67393	1.92	2	2	2.04177	0.96	1	1	4.15954	0.96	1	1													3.00526	0.96	1
Solyc12g019490	Acyl-CoA thioesterase 9 (AHRD V1 **** Q503Q9_DANRE); contains Interpro domain(s) IPR006683 Thioesterase superfamily	3.27	1	1	1	1					3.17326	3.27	1	1
Solyc01g034020	Serine/threonine-protein phosphatase (AHRD V1 **** A5AT05_VITVI); contains Interpro domain(s) IPR006186 Serine/threonine-specific protein phosphatase and bis(5-nucleosyl)-tetraphosphatase	3.27	1	1	1	1									2.2153	3.27	1	1
Solyc09g092430	Selenium binding protein (AHRD V1 **** Q93WS1_MEDSA); contains Interpro domain(s) IPR008826 Selenium-binding protein	3.27	1	1	1	2																									2.49364	3.27	1	1									2.2845	3.27	1	1
Solyc02g091830	Hexokinase (AHRD V1 ***- Q9FVD3_CITSI); contains Interpro domain(s) IPR001312 Hexokinase	3.26	1	1	1	10	2.18223	3.26	1	1	3.16825	3.26	1	1	3.34481	3.26	1	1	3.0391	3.26	1	1	3.07276	3.26	1	1									3.40617	3.26	1	1	2.447	3.26	1	1	2.55222	3.26	1	1	3.89035	3.26	1
Solyc05g008130	SMP-30/Gluconolaconase/LRE domain protein (AHRD V1 **-- A5FD91_FLAJ1); contains Interpro domain(s) IPR011042 Six-bladed beta-propeller, TolB-like	3.26	1	1	1	2					2.0264	3.26	1	1	3.29963	3.26	1	1
Solyc02g078980	Deoxyribonuclease TatD family (AHRD V1 ***- Q3DD21_STRAG); contains Interpro domain(s) IPR012278 Deoxyribonuclease, TatD Mg-dependent	3.25	1	1	1	1					2.10202	3.25	1	1
Solyc08g074550	Threonyl-tRNA synthetase (AHRD V1 ***- Q17LW8_AEDAE); contains Interpro domain(s) IPR002320 Threonyl-tRNA synthetase, class IIa	3.25	2	2	2	9					5.27893	3.25	2	2	5.56832	3.25	2	2									5.8341	3.25	2	2					2.79712	1.48	1	1	2.91723	1.78	1	1					2.80136	1.48	1
Solyc02g093690	ATP12 ATPase (AHRD V1 ***- B6TXI2_MAIZE); contains Interpro domain(s) IPR011419 ATP12, ATPase F1F0-assembly protein	3.24	1	1	1	8	2.72109	3.24	1	1	5.33092	3.24	1	2	3.17928	3.24	1	1	2.93437	3.24	1	1	2.50154	3.24	1	1					2.67881	3.24	1	1
Solyc12g035710	Cbs domain containing protein expressed (Fragment) (AHRD V1 *--- A6N095_ORYSI); contains Interpro domain(s) IPR002550 Protein of unknown function DUF21	3.24	3	1	1	7	2.04798	3.24	1	1									5.6705	3.24	1	2									6.52828	3.24	1	2	2.51424	3.24	1	1	2.23013	3.24	1	1
Solyc01g088430	CER1 (AHRD V1 **-- B6TFH3_MAIZE); contains Interpro domain(s) IPR006694 Fatty acid hydroxylase	3.2	1	1	1	1																					2.50193	3.2	1	1
Solyc11g064860	Pleckstrin homology (PH) domain-containing protein-like (AHRD V1 *--- Q5QLP4_ORYSJ); contains Interpro domain(s) IPR001849 Pleckstrin homology	3.19	3	1	1	2	2.45103	3.19	1	1																					2.68913	3.19	1	1
Solyc04g015430	Os06g0724200 protein (Fragment) (AHRD V1 ***- Q0D9E9_ORYSJ)	3.19	1	1	1	1																					3.06199	3.19	1	1
Solyc06g007710	Mitochondrial import receptor subunit TOM40 (AHRD V1 ***- B6TEP3_MAIZE); contains Interpro domain(s) IPR001925 Porin, eukaryotic type	3.18	1	1	1	9	2.81048	3.18	1	1	3.12252	3.18	1	1	2.56211	3.18	1	1	2.24802	3.18	1	1	2.68076	3.18	1	1	2.74246	3.18	1	1									2.93819	3.18	1	1					2.41818	3.18	1
Solyc10g054780	Acetyl esterase (AHRD V1 **-- AES_SHIFL); contains Interpro domain(s) IPR013094 Alpha/beta hydrolase fold-3	3.18	1	1	1	1					3.16095	3.18	1	1
Solyc12g096560	Ectonucleoside triphosphate diphosphohydrolase 6 (AHRD V1 **-- Q6YHK4_CAVPO); contains Interpro domain(s) IPR000407 Nucleoside phosphatase GDA1/CD39	3.18	1	1	1	1									2.89539	3.18	1	1
Solyc03g115230	ClpB chaperone (AHRD V1 ***- D6QXI5_TRYCR); contains Interpro domain(s) IPR013093 ATPase associated with various cellular activities, AAA-2	3.18	2	2	2	4																					5.15845	3.18	2	2
Solyc03g112870	Glucose-6P/phosphate translocator (AHRD V1 **** Q9MSB4_MESCR); contains Interpro domain(s) IPR004696 Tpt phosphate/phosphoenolpyruvate translocator	3.17	1	1	1	6	2.45093	3.17	1	1	2.09467	3.17	1	1					2.28223	3.17	1	1									2.15403	3.17	1	1	2.24295	3.17	1	1	2.17991	3.17	1	1
Solyc08g077700	Eukaryotic translation initiation factor 4 gamma 1 (AHRD V1 *-*- A9QXE6_MESAU); contains Interpro domain(s) IPR016021 MIF4-like, type 1/2/3	3.16	1	3	3	6	9.57163	3.16	3	3	3.28766	1.21	1	1																	4.23376	1.21	1	1													3.35028	1.21	1
Solyc04g078820	Annexin (AHRD V1 ***- B3TLL7_ELAGV); contains Interpro domain(s) IPR015472 Annexin like protein IPR001464 Annexin	3.16	1	1	1	1																					2.57417	3.16	1	1
Solyc10g081240	Protein grpE (AHRD V1 *-*- B0CAY8_ACAM1); contains Interpro domain(s) IPR000740 GrpE nucleotide exchange factor	3.16	1	1	1	1																																									2.23375	3.16	1
Solyc02g065160	SWIB/MDM2 domain containing protein (AHRD V1 *-*- B6SRJ0_MAIZE); contains Interpro domain(s) IPR019835 SWIB domain	3.16	1	1	1	1
Solyc02g078990	Mercaptopyruvate sulfurtransferase-like protein (AHRD V1 **** C0LIR4_SOLLC); contains Interpro domain(s) IPR001763 Rhodanese-like	3.14	2	1	1	1					2.41743	3.14	1	1
Solyc12g006500	Phosphate translocator protein (AHRD V1 **-- A2PZC5_CHLRE); contains Interpro domain(s) IPR004853 Protein of unknown function DUF250	3.14	1	1	1	1																																	2.89983	3.14	1	1
Solyc01g111540	Beta-galactosidase (AHRD V1 **** B2LYJ4_PETHY); contains Interpro domain(s) IPR001944 Glycoside hydrolase, family 35	3.13	1	2	2	8	2.11401	1.32	1	1									5.35507	3.13	2	2									2.60219	1.81	1	1	3.30367	1.81	1	1	2.60419	1.32	1	1					2.03015	1.32	1
Solyc01g008550	Cinnamoyl CoA reductase-like protein (AHRD V1 ***- B9HNY0_POPTR); contains Interpro domain(s) IPR016040 NAD(P)-binding domain	3.13	1	1	1	1					2.25528	3.13	1	1
Solyc10g081530	V-type proton ATPase subunit d 1 (AHRD V1 ***- D3PHZ2_9MAXI); contains Interpro domain(s) IPR016727 ATPase, V0 complex, subunit D	3.13	1	1	1	4									2.52891	3.13	1	1					2.1172	3.13	1	1													2.11323	3.13	1	1					2.48726	3.13	1
Solyc06g060420	YbaK/prolyl-tRNA synthetase (AHRD V1 *-*- D0P7L2_BRUSU); contains Interpro domain(s) IPR007214 YbaK/aminoacyl-tRNA synthetase associated region	3.13	1	1	1	3																	2.68581	3.13	1	1									2.83846	3.13	1	1					2.6432	3.13	1	1
Solyc01g110520	Glucosamine--fructose-6-phosphate aminotransferase (AHRD V1 *-*- GLMS_METKA); contains Interpro domain(s) IPR005854 Amidophosphoribosyl transferase	3.12	1	1	1	3					2.35014	3.12	1	1																													3.84675	3.12	1	1	2.18769	3.12	1
Solyc12g035190	Anthranilate phosphoribosyltransferase (AHRD V1 ***- A8IBN0_CHLRE); contains Interpro domain(s) IPR005940 Anthranilate phosphoribosyl transferase	3.11	2	1	1	10	2.32645	3.11	1	1	2.40741	3.11	1	1	2.71331	3.11	1	1	2.58386	3.11	1	1	2.40655	3.11	1	1					2.80211	3.11	1	1	2.99859	3.11	1	1	2.13978	3.11	1	1					2.69786	3.11	1
Solyc05g007490	Dehydration-responsive family protein (AHRD V1 ***- D7KPN7_ARALY); contains Interpro domain(s) IPR004159 Protein of unknown function DUF248, methyltransferase putative	3.1	2	2	2	4	2.3899	1.47	1	1					2.49179	1.47	1	1	2.65748	1.63	1	1																									2.1749	1.47	1
Solyc01g074030	Beta-glucosidase 01 (AHRD V1 ***- B5M9E4_SOLLC); contains Interpro domain(s) IPR013781 Glycoside hydrolase, subgroup, catalytic core	3.09	1	1	1	1																					3.00863	3.09	1	1
Solyc01g099530	Pentatricopeptide repeat-containing protein (AHRD V1 *-*- D7M6N0_ARALY); contains Interpro domain(s) IPR002885 Pentatricopeptide repeat	3.08	2	3	3	8									2.01433	0.53	1	1									12.5458	1.8	2	4									2.3162	0.53	1	1
Solyc01g008290	Dihydroorotate dehydrogenase (AHRD V1 ***- B6U892_MAIZE); contains Interpro domain(s) IPR005719 Dihydroorotate dehydrogenase, class 2	3.06	1	1	1	1									2.33079	3.06	1	1
Solyc11g012140	Isoleucyl-tRNA synthetase (AHRD V1 ***- Q6PGU7_DANRE); contains Interpro domain(s) IPR002300 Aminoacyl-tRNA synthetase, class Ia IPR002301 Isoleucyl-tRNA synthetase, class Ia IPR018353 Isoleucyl-tRNA synthetase	3.05	1	3	3	8					5.03579	2.12	2	2	8.37437	3.05	3	3	2.12718	1.18	1	1									2.77105	1.18	1	1					2.49642	1.18	1	1
Solyc06g074850	Serine carboxypeptidase (AHRD V1 **** Q2Z1Y2_PRUMU); contains Interpro domain(s) IPR001563 Peptidase S10, serine carboxypeptidase	3.04	1	1	1	9	2.89207	3.04	1	1					2.90638	3.04	1	1	3.02782	3.04	1	1					2.66734	3.04	1	1	2.93432	3.04	1	1	5.40682	3.04	1	2	3.06857	3.04	1	1					3.45705	3.04	1
Solyc02g064700	Protein serine/threonine kinase (AHRD V1 **** D3B471_POLPA); contains Interpro domain(s) IPR002290 Serine/threonine protein kinase	3.04	1	1	1	1					2.88393	3.04	1	1
Solyc06g076660	Proliferating cell nuclear antigen (AHRD V1 ***- Q8H0Q1_SOLLC); contains Interpro domain(s) IPR000730 Proliferating cell nuclear antigen, PCNA	3.03	1	1	1	1																					2.01198	3.03	1	1
Solyc03g007980	Septum site-determining protein MinD (AHRD V1 ***- D8FVX6_9CYAN); contains Interpro domain(s) IPR010223 Septum site-determining protein MinD	3.02	1	1	1	1																					2.12678	3.02	1	1
Solyc08g081320	AP-1 complex subunit beta-1 (AHRD V1 ***- C5GH51_AJEDR); contains Interpro domain(s) IPR016342 Adaptor protein complex, beta subunit	3.01	1	2	2	3					2.81367	1.34	1	1					3.34709	1.67	1	1
Solyc06g069020	Elongation factor 1 alpha (AHRD V1 ***- Q2F6A7_BOMMO); contains Interpro domain(s) IPR000795 Protein synthesis factor, GTP-binding	3	1	1	1	12	4.4292	3	1	1	3.44252	3	1	1	4.36306	3	1	1	2.7295	3	1	1	3.3157	3	1	1	3.21129	3	1	1	2.67423	3	1	1	3.28776	3	1	1	3.44582	3	1	1	2.43115	3	1	1	2.55345	3	1
Solyc02g081980	Ectonucleoside triphosphate diphosphohydrolase 6 (AHRD V1 **-- Q6YHK4_CAVPO); contains Interpro domain(s) IPR000407 Nucleoside phosphatase GDA1/CD39	3	1	1	1	1																					3.5912	3	1	1
Solyc05g018410	Enoyl-CoA hydratase (AHRD V1 **** A3WX21_9BRAD)	3	1	1	1	1
Solyc11g056410	Cytochrome c oxidase subunit 2 (AHRD V1 *-*- Q99032_PETHY); contains Interpro domain(s) IPR002429 Cytochrome c oxidase subunit II C-terminal	2.99	1	1	1	6	2.16376	2.99	1	1									2.06711	2.99	1	1					2.04029	2.99	1	1									2.04259	2.99	1	1	2.25539	2.99	1	1	2.10165	2.99	1
Solyc02g070790	3-oxoacyl-(Acyl-carrier-protein) synthase 2 (AHRD V1 **** D0ZZB8_CHLPP); contains Interpro domain(s) IPR017568 3-oxoacyl-[acyl-carrier-protein] synthase 2	2.99	1	1	1	1																									3.17957	2.99	1	1
Solyc07g006130	Eukaryotic peptide chain release factor subunit 1-1 (AHRD V1 **** B6U1I9_MAIZE); contains Interpro domain(s) IPR004403 Peptide chain release factor eRF/aRF subunit 1	2.96	2	1	1	7	3.02859	2.96	1	1	2.47853	2.96	1	1					2.21179	2.96	1	1					2.5359	2.96	1	1	2.74674	2.96	1	1									2.6369	2.96	1	1
Solyc02g094370	Exocyst complex protein EXO70 (AHRD V1 *--- EXO70_KLULA); contains Interpro domain(s) IPR004140 Exo70 exocyst complex subunit	2.94	1	2	2	5	5.85562	2.94	2	2	3.06916	1.26	1	1	3.41829	1.26	1	1																													2.29884	1.26	1
Solyc03g083440	Glutamate synthase (AHRD V1 **** C1E4G5_9CHLO); contains Interpro domain(s) IPR012220 Glutamate synthase, eukaryotic IPR006005 Glutamate synthase, NADH/NADPH, small subunit 1	2.92	2	5	5	12	2.52945	0.54	1	1	2.65659	0.54	1	1	9.01646	1.66	3	3	5.44727	1.12	2	2									3.89757	0.85	1	1	6.24954	0.54	1	2	2.20356	0.4	1	1
Solyc05g012390	Pentatricopeptide repeat-containing protein (AHRD V1 ***- D7KQQ2_ARALY); contains Interpro domain(s) IPR002885 Pentatricopeptide repeat	2.92	1	1	1	7	2.55714	2.92	1	1	2.62745	2.92	1	1													2.29159	2.92	1	1	2.93625	2.92	1	1	2.49537	2.92	1	1	2.11578	2.92	1	1
Solyc11g022540	Transmembrane 9 superfamily protein member 3 (AHRD V1 ***- B6SY54_MAIZE); contains Interpro domain(s) IPR004240 Nonaspanin (TM9SF)	2.92	1	1	1	2	2.24497	2.92	1	1																					4.55163	2.92	1	1
Solyc01g079840	NEDD8-activating enzyme E1 catalytic subunit (AHRD V1 **** B6TJH0_MAIZE); contains Interpro domain(s) IPR009036 Molybdenum cofactor biosynthesis, MoeB	2.9	1	1	1	3	2.09057	2.9	1	1													2.30876	2.9	1	1					2.85352	2.9	1	1
Solyc01g079610	DNAJ chaperone (AHRD V1 ***- B0W7V8_CULQU); contains Interpro domain(s) IPR003095 Heat shock protein DnaJ	2.9	1	1	1	4					3.43776	2.9	1	1	2.66095	2.9	1	1					2.53112	2.9	1	1
Solyc03g031460	Pentatricopeptide repeat-containing protein (AHRD V1 ***- D7KN35_ARALY); contains Interpro domain(s) IPR002885 Pentatricopeptide repeat	2.9	1	1	1	4					2.47426	2.9	1	1					2.77982	2.9	1	1					2.47371	2.9	1	1
Solyc11g005140	Pentatricopeptide repeat protein (AHRD V1 ***- A0JBX0_ORYSJ); contains Interpro domain(s) IPR002885 Pentatricopeptide repeat	2.89	1	1	1	1																									2.0129	2.89	1	1
Solyc10g083160	Oxidation resistance 1 (AHRD V1 *--- D3HIS6_HUMAN); contains Interpro domain(s) IPR006571 TLDc	2.87	1	1	1	3					2.72266	2.87	1	1									2.60737	2.87	1	1					2.33658	2.87	1	1
Solyc03g025610	Subtilisin-like serine protease (AHRD V1 **-- D8I1W0_AMYMU); contains Interpro domain(s) IPR015500 Peptidase S8, subtilisin-related	2.87	1	1	1	1																																					2.20815	2.87	1	1
Solyc07g005940	Vacuolar ATPase subunit H protein (AHRD V1 ***- B6SIW6_MAIZE); contains Interpro domain(s) IPR004908 ATPase, V1 complex, subunit H	2.86	1	1	1	4	2.53005	2.86	1	1	2.80534	2.86	1	1																																	2.51569	2.86	1
Solyc07g005810	Eukaryotic translation initiation factor 4 (AHRD V1 *-*- D8TN78_VOLCA); contains Interpro domain(s) IPR016021 MIF4-like, type 1/2/3	2.85	3	2	2	2									3.70324	1.94	1	1																													2.01521	0.91	1
Solyc10g078930	Activator of heat shock protein ATPase homolog 1 (AHRD V1 **-* D3PJW3_9MAXI); contains Interpro domain(s) IPR015310 Activator of Hsp90 ATPase, N-terminal	2.85	1	1	1	2													2.32249	2.85	1	1					2.03959	2.85	1	1
Solyc01g005240	Aspartokinase (AHRD V1 ***- B9RGY9_RICCO); contains Interpro domain(s) IPR001341 Aspartate kinase region	2.83	1	1	1	1													2.2004	2.83	1	1
Solyc02g020960	Photosystem I P700 chlorophyll a apoprotein A1 (AHRD V1 ***- D5MAH7_PEA); contains Interpro domain(s) IPR001280 Photosystem I psaA and psaB	2.83	1	1	1	2																					2.30164	2.83	1	1
Solyc04g081810	Subtilisin-like protease (AHRD V1 **-- Q9ZSP5_ARATH); contains Interpro domain(s) IPR015500 Peptidase S8, subtilisin-related	2.81	1	2	2	2																					4.91536	2.81	2	2
Solyc03g097910	Dihydroorotate dehydrogenase family protein (AHRD V1 **** D7L7W7_ARALY); contains Interpro domain(s) IPR005720 Dihydroorotate dehydrogenase, class 1, core	2.8	1	1	1	5	2.69368	2.8	1	1					3.26034	2.8	1	1	2.34627	2.8	1	1	2.6166	2.8	1	1
Solyc01g103680	Coiled-coil domain containing 47 (AHRD V1 ***- Q0VBU4_MOUSE); contains Interpro domain(s) IPR012879 Protein of unknown function DUF1682	2.8	1	1	1	14	2.12257	2.8	1	1	4.28337	2.8	1	2	2.12817	2.8	1	1	2.79256	2.8	1	1	2.77533	2.8	1	1					3.17164	2.8	1	1	3.02355	2.8	1	1	4.56011	2.8	1	2	2.03206	2.8	1	1	5.13701	2.8	1
Solyc12g015780	DNA-directed RNA polymerase subunit D (AHRD V1 ***- A8B9C8_GIALA); contains Interpro domain(s) IPR011263 DNA-directed RNA polymerase, RpoA/D/Rpb3-type	2.8	1	1	1	1																					2.78103	2.8	1	1
Solyc02g092670	Subtilisin-like protease (AHRD V1 ***- A9XG40_TOBAC); contains Interpro domain(s) IPR015500 Peptidase S8, subtilisin-related	2.79	2	2	2	2																					5.56815	2.79	2	2
Solyc12g044300	Acyl-CoA synthetase (AMP-forming)/AMP-acid ligase II (AHRD V1 **** C7MWS2_SACVD); contains Interpro domain(s) IPR000873 AMP-dependent synthetase and ligase	2.78	1	1	1	5									2.81928	2.78	1	1	2.48724	2.78	1	1	2.6595	2.78	1	1	2.32591	2.78	1	1																	2.63229	2.78	1
Solyc02g086940	FAM179B protein (Fragment) (AHRD V1 *--- Q6P183_HUMAN); contains Interpro domain(s) IPR016024 Armadillo-type fold	2.78	1	1	1	1																					2.30565	2.78	1	1
Solyc07g014700	Dolichyl-diphosphooligosaccharide--protein glycosyltransferase subunit 2 (AHRD V1 *--- RPN2_HUMAN); contains Interpro domain(s) IPR008814 Ribophorin II	2.77	1	1	1	1																					3.56678	2.77	1	1
Solyc04g070980	Lanosterol synthase (AHRD V1 **** Q1ERD3_LOTJA); contains Interpro domain(s) IPR018333 Squalene cyclase	2.76	1	2	2	4									2.69669	1.58	1	1	2.54029	1.58	1	1					2.09405	1.58	1	1					2.44924	1.18	1	1
Solyc08g015630	Inositol-tetrakisphosphate 1-kinase 1 (AHRD V1 ***- B6TJ44_MAIZE); contains Interpro domain(s) IPR008656 Inositol 1, 3, 4-trisphosphate 56-kinase	2.76	1	1	1	1																																									2.43787	2.76	1
Solyc05g008680	24-sterol C-methyltransferase (AHRD V1 **** B0FDL8_GOSHI); contains Interpro domain(s) IPR013705 Sterol methyltransferase C-terminal	2.75	1	1	1	4					2.68024	2.75	1	1	2.30298	2.75	1	1																					2.68095	2.75	1	1
Solyc03g118270	GDP-mannose 4 6-dehydratase (AHRD V1 **** B7XH28_NICBE); contains Interpro domain(s) IPR006368 GDP-mannose 4,6-dehydratase	2.75	1	1	1	1																	2.39583	2.75	1	1
Solyc01g100850	ABC transporter ATP-binding protein (AHRD V1 ***- Q88ZT3_LACPL); contains Interpro domain(s) IPR003439 ABC transporter-like	2.74	1	1	1	8	2.55795	2.74	1	1	2.69539	2.74	1	1	2.55936	2.74	1	1	2.02169	2.74	1	1	2.14169	2.74	1	1									2.13845	2.74	1	1	2.24112	2.74	1	1					2.53303	2.74	1
Solyc12g010390	Transmembrane 9 superfamily protein member 2 (AHRD V1 **** B6ST61_MAIZE); contains Interpro domain(s) IPR004240 Nonaspanin (TM9SF)	2.74	3	2	2	6	2.03982	1.22	1	1	2.17109	1.22	1	1					2.41363	1.52	1	1													2.50115	1.52	1	1	2.65859	1.52	1	1
Solyc01g088510	Dynamin like protein (AHRD V1 ***- D3BTL7_POLPA); contains Interpro domain(s) IPR000375 Dynamin central region	2.73	2	1	1	1																					2.83352	2.73	1	1
Solyc12g098930	Pyruvate dehydrogenase kinase (AHRD V1 ***- Q700B0_CICAR); contains Interpro domain(s) IPR018955 Branched-chain alpha-ketoacid dehydrogenase kinase/Pyruvate dehydrogenase kinase, mitochondrial	2.72	2	1	1	2					2.10236	2.72	1	1	2.18743	2.72	1	1
Solyc07g044870	Polygalacturonase (AHRD V1 ***- Q9MBC0_SALGI); contains Interpro domain(s) IPR000743 Glycoside hydrolase, family 28	2.72	1	1	1	1																																									2.34718	2.72	1
Solyc05g009030	3-isopropylmalate dehydrogenase (AHRD V1 **** B5LAV1_CAPAN); contains Interpro domain(s) IPR004429 Isopropylmalate dehydrogenase	2.71	1	1	1	6					3.15457	2.71	1	1	3.4872	2.71	1	1					2.62819	2.71	1	1									2.08534	2.71	1	1	2.69712	2.71	1	1
Solyc01g102410	Glutaminyl-tRNA synthetase (AHRD V1 ***- A8BEZ0_GIALA); contains Interpro domain(s) IPR004526 Glutamyl-tRNA synthetase, class Ic, archaeal/eukaryotic cytosolic	2.7	1	2	2	3					2.23663	1.35	1	1	2.31352	1.35	1	1
Solyc09g090660	Guanine nucleotide-binding protein subunit beta-like protein (AHRD V1 *--* GBLP_SCHPO); contains Interpro domain(s) IPR017986 WD40 repeat, region	2.69	1	1	1	1																					2.09703	2.69	1	1
Solyc01g079090	Protoporphyrinogen oxidase (AHRD V1 ***- O64384_SOLTU); contains Interpro domain(s) IPR004572 Protoporphyrinogen oxidase	2.69	1	1	1	1																									2.7979	2.69	1	1
Solyc08g075390	Isopentenyl-diphosphate delta-isomerase family protein (AHRD V1 *--- B1KWZ7_CLOBM); contains Interpro domain(s) IPR000086 NUDIX hydrolase domain	2.68	1	2	2	8	5.9813	1.28	1	2	3.31886	1.28	1	1	2.97454	1.28	1	1									5.56514	2.68	2	2					2.56564	1.28	1	1
Solyc02g068530	UDP-N-acetylglucosamine pyrophosphorylase (AHRD V1 **** B6T8T3_MAIZE); contains Interpro domain(s) IPR002618 UTP--glucose-1-phosphate uridylyltransferase	2.68	1	1	1	1													2.22687	2.68	1	1
Solyc08g022210	Methylthioribose-1-phosphate isomerase (AHRD V1 ***- B6TZD1_MAIZE); contains Interpro domain(s) IPR005251 Putative translation initiation factor, aIF-2BI/5-methylthioribose-1-phosphate isomerase	2.67	1	1	1	1																																	2.02897	2.67	1	1
Solyc05g054130	Calcium-binding protein 39 (AHRD V1 **-* B6U5L1_MAIZE); contains Interpro domain(s) IPR013878 Mo25-like	2.64	2	1	1	3					2.43352	2.64	1	1									2.39742	2.64	1	1																					2.38928	2.64	1
Solyc11g007820	Methyltransferase (AHRD V1 ***- D0N411_PHYIN)	2.64	1	1	1	1																					2.8403	2.64	1	1
Solyc11g006380	Pentatricopeptide repeat-containing protein (AHRD V1 ***- D7KWQ2_ARALY); contains Interpro domain(s) IPR002885 Pentatricopeptide repeat	2.64	1	1	1	1
Solyc02g081410	Beta-catenin-like protein 1 (AHRD V1 **-- B6SWH5_MAIZE); contains Interpro domain(s) IPR013180 Protein of unknown function DUF1716, eukaryotic	2.62	1	1	1	1																					3.0453	2.62	1	1
Solyc01g079200	Gibberellin 2-oxidase (AHRD V1 **** A4GVL7_SOLLC); contains Interpro domain(s) IPR005123 Oxoglutarate and iron-dependent oxygenase	2.62	1	1	1	2																									2.72154	2.62	1	1
Solyc06g062430	Inositol oxygenase (AHRD V1 **** A5FF81_FLAJ1); contains Interpro domain(s) IPR007828 Protein of unknown function DUF706	2.62	1	1	1	1
Solyc08g065220	Glycine dehydrogenase P protein (AHRD V1 **** Q6V9T1_ORYSJ); contains Interpro domain(s) IPR003437 Glycine cleavage system P-protein	2.61	1	2	2	11	4.35825	2.61	2	2	3.05977	1.54	1	1	2.5467	1.06	1	1					2.52577	1.06	1	1					2.9057	1.54	1	1	3.10943	1.54	1	1	2.45481	1.54	1	1	3.5697	1.54	1	1	2.28769	1.54	1
Solyc11g066740	Os12g0283800 protein (Fragment) (AHRD V1 *-*- Q0INW6_ORYSJ)	2.61	2	1	1	1
Solyc02g062970	Xaa-Pro aminopeptidase 2 (AHRD V1 ***- Q93X45_SOLLC); contains Interpro domain(s) IPR001131 Peptidase M24B, X-Pro dipeptidase/aminopeptidase P, conserved site IPR000994 Peptidase M24, structural domain	2.6	1	1	1	2																									3.40934	2.6	1	1									3.42509	2.6	1	1
Solyc07g055210	Aspartate aminotransferase (AHRD V1 ***- B9SW33_RICCO); contains Interpro domain(s) IPR000796 Aspartate/other aminotransferase	2.59	1	1	1	3					2.67032	2.59	1	1					2.69647	2.59	1	1									2.07055	2.59	1	1
Solyc00g042130	ATP synthase subunit alpha (AHRD V1 ***- D4Z4I4_SPHJU); contains Interpro domain(s) IPR005294 ATPase, F1 complex, alpha subunit	2.56	1	2	2	12	5.21513	2.56	2	2	2.1645	0.99	1	1	2.93651	1.56	1	1	2.16325	0.99	1	1	3.19086	1.56	1	1									2.34354	0.99	1	1	2.29803	1.56	1	1	2.11808	0.99	1	1	5.58481	2.56	2
Solyc01g095570	Mitochondrial carrier-like protein (AHRD V1 ***- Q2PYY0_SOLTU); contains Interpro domain(s) IPR002067 Mitochondrial carrier protein	2.54	2	1	1	5	2.15719	2.54	1	1	2.47566	2.54	1	1	2.14357	2.54	1	1					2.44111	2.54	1	1													2.24994	2.54	1	1
Solyc06g060250	Aldehyde dehydrogenase family protein expressed (AHRD V1 **** Q53NG8_ORYSJ); contains Interpro domain(s) IPR012394 Aldehyde dehydrogenase NAD(P)-dependent IPR015590 Aldehyde dehydrogenase	2.53	1	1	1	2													2.74172	2.53	1	1																									2.73659	2.53	1
Solyc07g006660	Glyoxal oxidase (AHRD V1 ***- B6TJK4_MAIZE); contains Interpro domain(s) IPR009880 Glyoxal oxidase, N-terminal	2.53	1	1	1	1																					2.37705	2.53	1	1
Solyc03g119170	AGL140Cp (AHRD V1 *-*- Q750S9_ASHGO); contains Interpro domain(s) IPR019349 Ribosomal protein S24/S35, mitochondrial	2.52	1	1	1	3					2.1286	2.52	1	1					2.92266	2.52	1	1																									2.63887	2.52	1
Solyc06g082540	Cytochrome P450 cinnamate 4-hydroxylase (AHRD V1 **-* A9PBZ7_POPTR); contains Interpro domain(s) IPR002401 Cytochrome P450, E-class, group I	2.52	2	1	1	1																					2.52149	2.52	1	1
Solyc01g008470	Non-selective cation channel-2 family (AHRD V1 **-- C1N231_MICPS); contains Interpro domain(s) IPR004728 Translocation protein Sec62	2.51	1	1	1	2	2.41591	2.51	1	1													2.10151	2.51	1	1
Solyc03g096920	Exportin-1 (AHRD V1 ***- D1MAF2_SOLLC); contains Interpro domain(s) IPR014877 Exportin 1, C-terminal	2.51	1	2	2	2																					7.32614	2.51	2	2
Solyc01g086740	Chaperone protein dnaJ (AHRD V1 ***- B6TA99_MAIZE); contains Interpro domain(s) IPR012724 Chaperone DnaJ	2.48	1	1	1	8	3.3495	2.48	1	1	3.35402	2.48	1	1	2.86362	2.48	1	1	2.85783	2.48	1	1	3.13042	2.48	1	1	2.85432	2.48	1	1																	3.00161	2.48	1
Solyc01g058730	Os03g0310500 protein (Fragment) (AHRD V1 *-*- Q0DSF8_ORYSJ)	2.48	1	1	1	1																					3.36681	2.48	1	1
Solyc09g050020	Cytochrome b (AHRD V1 **** Q95871_TOBAC); contains Interpro domain(s) IPR016175 Cytochrome b/b6	2.47	1	1	1	4	2.05278	2.47	1	1	2.26784	2.47	1	1	2.03695	2.47	1	1
Solyc11g008380	Glycerol-3-phosphate dehydrogenase (AHRD V1 **** B0EVL7_BOMMO); contains Interpro domain(s) IPR000447 FAD-dependent glycerol-3-phosphate dehydrogenase	2.46	1	1	1	1													2.45038	2.46	1	1
Solyc06g066060	ATP-dependent RNA helicase (AHRD V1 **** Q1HR75_AEDAE); contains Interpro domain(s) IPR011545 DNA/RNA helicase, DEAD/DEAH box type, N-terminal	2.44	2	1	1	5									2.02762	2.44	1	1					2.58711	2.44	1	1	2.62207	2.44	1	1									2.5254	2.44	1	1
Solyc02g067930	Glycerol-3-phosphate dehydrogenase (AHRD V1 **** B4FZV9_MAIZE); contains Interpro domain(s) IPR017751 NAD-dependent glycerol-3-phosphate dehydrogenase, eukaryotic	2.44	1	1	1	1																													2.12871	2.44	1	1
Solyc06g075340	Carbamoyl-phosphate synthase large chain (AHRD V1 **** D7AI57_GEOSK); contains Interpro domain(s) IPR006275 Carbamoyl phosphate synthase, large subunit, glutamine-dependent	2.43	1	2	2	4					3.00359	1.17	1	1					3.37379	1.17	1	1									2.95032	1.26	1	1					2.63661	1.17	1	1
Solyc04g015100	Acetyl-CoA C-acetyltransferase protein (AHRD V1 **** D3YN47_9ERIC); contains Interpro domain(s) IPR002155 Thiolase	2.43	1	1	1	1																					2.13506	2.43	1	1
Solyc11g065490	Homology to unknown gene (Fragment) (AHRD V1 *-*- Q015C3_OSTTA)	2.42	1	1	1	8	2.94266	2.42	1	1	2.09953	2.42	1	1					2.44768	2.42	1	1					2.11907	2.42	1	1	2.5399	2.42	1	1	2.62282	2.42	1	1									2.00212	2.42	1
Solyc11g072420	RNA ligase isoform 2 (Fragment) (AHRD V1 **-* Q0WZC1_WHEAT)	2.41	1	1	1	1					3.81445	2.41	1	1
Solyc05g009220	Glutaminyl-tRNA synthetase (AHRD V1 ***- B6UC34_MAIZE); contains Interpro domain(s) IPR004514 Glutaminyl-tRNA synthetase, class Ic	2.41	1	1	1	1																									3.59966	2.41	1	1
Solyc06g072380	Dihydroxyacetone kinase family protein (AHRD V1 **** D7L7W3_ARALY); contains Interpro domain(s) IPR012734 Dihydroxyacetone kinase	2.4	1	1	1	5													2.29254	2.4	1	1									3.0586	2.4	1	1	2.51165	2.4	1	1	2.94348	2.4	1	1	2.14398	2.4	1	1
Solyc07g025210	Protein NUCLEAR FUSION DEFECTIVE 5, mitochondrial (AHRD V1 ***- NFD5_ARATH)	2.39	1	1	1	8	2.23497	2.39	1	1	2.84352	2.39	1	1	2.71456	2.39	1	1					2.21409	2.39	1	1					2.29713	2.39	1	1	2.04917	2.39	1	1									2.6152	2.39	1
Solyc07g064810	Imidazole glycerol phosphate synthase subunit hisF (AHRD V1 *-** D2RFM3_ARCPA); contains Interpro domain(s) IPR014640 Imidazole glycerol phosphate synthase HisHF	2.38	1	1	1	7	2.07136	2.38	1	1									2.47474	2.38	1	1					2.2354	2.38	1	1					3.07306	2.38	1	1	2.21713	2.38	1	1					3.20492	2.38	1
Solyc02g094640	Acetyl-coenzyme A synthetase (AHRD V1 ***- Q2RNC6_RHORT); contains Interpro domain(s) IPR011904 Acetate--CoA ligase	2.38	2	1	1	1									2.19577	2.38	1	1
Solyc00g133110	Peptidase M14 carboxypeptidase A (AHRD V1 *-*- B4SIH8_STRM5)	2.37	1	1	1	2	2.34547	2.37	1	1																									2.26318	2.37	1	1
Solyc07g005960	Serine carboxypeptidase K10B2.2 (AHRD V1 **** B6TM29_MAIZE); contains Interpro domain(s) IPR001563 Peptidase S10, serine carboxypeptidase	2.37	1	1	1	2									2.26111	2.37	1	1									2.15103	2.37	1	1
Solyc02g069120	Zinc-finger protein ZPR1 (AHRD V1 ***- C1BIY5_OSMMO); contains Interpro domain(s) IPR004457 Zinc finger, ZPR1-type	2.37	1	1	1	1																					2.5415	2.37	1	1
Solyc01g111780	Importin beta-2 subunit (AHRD V1 **-- C5JY88_AJEDS); contains Interpro domain(s) IPR011989 Armadillo-like helical	2.36	1	1	1	1									3.16285	2.36	1	1
Solyc03g115630	Carbamoyl-phosphate synthase small chain (AHRD V1 ***- B6TJA4_MAIZE); contains Interpro domain(s) IPR006274 Carbamoyl phosphate synthase, small subunit	2.35	1	1	1	1					2.23352	2.35	1	1
Solyc02g088710	4-coumarate CoA ligase-like (AHRD V1 **** Q84K86_NICSY); contains Interpro domain(s) IPR000873 AMP-dependent synthetase and ligase	2.35	1	1	1	1																					3.31197	2.35	1	1
Solyc06g076360	Outer envelope membrane protein (AHRD V1 **-- Q31PR1_SYNE7); contains Interpro domain(s) IPR005689 Chloroplast envelope protein translocase, IAP75	2.34	1	2	2	7	2.75707	1.11	1	1	2.97411	1.11	1	1									2.74004	1.11	1	1	4.59387	2.34	2	2					2.70679	1.11	1	1	2.04107	1.11	1	1
Solyc03g111640	Eukaryotic translation initiation factor 4 gamma 2 (Fragment) (AHRD V1 *--- A3KQB2_DANRE); contains Interpro domain(s) IPR003891 Initiation factor eIF-4 gamma, MA3	2.34	2	1	1	1																																	2.41634	2.34	1	1
Solyc07g061940	Acetolactate synthase (AHRD V1 **** D7RPJ7_SOLTU); contains Interpro domain(s) IPR012001 Thiamine pyrophosphate enzyme, N-terminal TPP binding region	2.33	2	1	1	2													2.71123	2.33	1	1									2.9322	2.33	1	1
Solyc02g090090	TPR domain containing protein (AHRD V1 ***- B6TDD9_MAIZE); contains Interpro domain(s) IPR001440 Tetratricopeptide TPR-1	2.33	1	1	1	1
Solyc11g043070	Disease resistance protein (AHRD V1 *-*- B3IYJ6_CAPCH); contains Interpro domain(s) IPR002182 NB-ARC	2.32	1	1	1	2	2.02962	2.32	1	1													2.31232	2.32	1	1
Solyc05g056540	Alcohol dehydrogenase-like protein (AHRD V1 **** Q8LDF7_ARATH); contains Interpro domain(s) IPR002085 Alcohol dehydrogenase superfamily, zinc-containing	2.31	1	1	1	1																																	2.01023	2.31	1	1
Solyc06g035960	4-coumarate-CoA ligase-like protein (AHRD V1 **** Q9SMT7_ARATH); contains Interpro domain(s) IPR000873 AMP-dependent synthetase and ligase	2.3	1	1	1	1					2.5975	2.3	1	1
Solyc01g103910	Phospholipase D (AHRD V1 **** Q6AVR2_ORYSJ); contains Interpro domain(s) IPR011402 Phospholipase D, plant	2.3	2	1	1	5									2.21049	2.3	1	1													3.77307	2.3	1	1	2.05558	2.3	1	1					3.39333	2.3	1	1	2.21096	2.3	1
Solyc04g079270	Sorting and assembly machinery component 50 homolog (AHRD V1 **-- B5X2H0_SALSA); contains Interpro domain(s) IPR000184 Bacterial surface antigen (D15)	2.29	1	1	1	1																					3.13542	2.29	1	1
Solyc03g121670	Beta-lactamase domain protein (AHRD V1 **-- D5SNK2_PLAL2); contains Interpro domain(s) IPR001279 Beta-lactamase-like	2.28	1	1	1	1	2.07088	2.28	1	1
Solyc03g112270	Leucine-rich repeat family protein (AHRD V1 ***- D7LZ14_ARALY); contains Interpro domain(s) IPR003591 Leucine-rich repeat, typical subtype	2.28	1	1	1	5					3.10118	2.28	1	1	3.47141	2.28	1	1	3.14962	2.28	1	1									2.54762	2.28	1	1									2.1614	2.28	1	1
Solyc12g013990	50S ribosomal protein L1 (AHRD V1 ***- B6TB66_MAIZE); contains Interpro domain(s) IPR005878 Ribosomal protein L1, bacterial-type	2.26	1	1	1	1																	2.23735	2.26	1	1
Solyc07g055860	Serine/threonine-protein phosphatase 5 (AHRD V1 **** B6TKH0_MAIZE); contains Interpro domain(s) IPR011236 Protein phosphatase 5	2.26	1	1	1	1
Solyc09g015670	Vacuolar sorting receptor (AHRD V1 **** Q93X09_VIGMU); contains Interpro domain(s) IPR003137 Protease-associated PA	2.25	2	1	1	1													2.26512	2.25	1	1
Solyc10g005280	Pentatricopeptide repeat-containing protein (AHRD V1 ***- D7KVE2_ARALY); contains Interpro domain(s) IPR002885 Pentatricopeptide repeat	2.24	1	1	1	5					2.77711	2.24	1	1	2.80661	2.24	1	1					2.31634	2.24	1	1																					2.32641	2.24	1
Solyc01g006540	Lipoxygenase (AHRD V1 **** Q96573_SOLLC); contains Interpro domain(s) IPR001246 Lipoxygenase, plant	2.23	1	1	1	1																					2.73699	2.23	1	1
Solyc07g019670	Fatty acid oxidation complex subunit alpha (AHRD V1 ***- FADJ_ECOHS); contains Interpro domain(s) IPR006176 3-hydroxyacyl-CoA dehydrogenase, NAD binding	2.21	1	1	1	3	3.60467	2.21	1	1					2.24551	2.21	1	1													4.25027	2.21	1	1
Solyc03g116790	Chaperone protein dnaJ (AHRD V1 ***- B6TAJ2_MAIZE); contains Interpro domain(s) IPR012724 Chaperone DnaJ	2.21	1	1	1	1
Solyc07g064510	Polyadenylate-binding protein 2 (AHRD V1 **-* PABP2_ARATH); contains Interpro domain(s) IPR012677 Nucleotide-binding, alpha-beta plait	2.2	1	1	1	4	2.39217	2.2	1	1	2.65823	2.2	1	1	2.54802	2.2	1	1	2.07763	2.2	1	1
Solyc10g024320	Lon protease homolog (AHRD V1 ***- B9I6Z6_POPTR); contains Interpro domain(s) IPR004815 Peptidase S16, ATP-dependent protease La	2.2	1	1	1	1																																	2.3223	2.2	1	1
Solyc04g006970	Phosphoenolpyruvate carboxylase (AHRD V1 **** A6YM33_RICCO); contains Interpro domain(s) IPR015813 Pyruvate/Phosphoenolpyruvate kinase, catalytic core	2.19	1	1	2	6	2.06626	1.05	1	1									4.9335	2.19	2	2	2.36595	1.14	1	1	3.20894	1.14	1	1					3.28504	1.05	1	1
Solyc10g005260	RNA Binding Protein 45 (AHRD V1 **-* Q9LEB4_NICPL); contains Interpro domain(s) IPR012677 Nucleotide-binding, alpha-beta plait	2.19	2	1	1	9					2.95753	2.19	1	1	2.71844	2.19	1	1	2.43597	2.19	1	1					2.76065	2.19	1	1	2.77325	2.19	1	1					2.59137	2.19	1	1	2.80695	2.19	1	1	2.61956	2.19	1
Solyc02g089440	Glycosyltransferase (AHRD V1 **-- B9NC17_POPTR); contains Interpro domain(s) IPR002495 Glycosyl transferase, family 8	2.19	1	1	1	3									2.05566	2.19	1	1																	2.73818	2.19	1	1									2.45281	2.19	1
Solyc03g115700	5&apos-AMP-activated protein kinase alpha-2 catalytic subunit (AHRD V1 **** Q2LAI0_CHICK); contains Interpro domain(s) IPR002290 Serine/threonine protein kinase	2.18	2	1	1	2	2.51565	2.18	1	1					2.75397	2.18	1	1
Solyc07g005600	Transmembrane 9 superfamily protein member 4 (AHRD V1 **** B6SXZ2_MAIZE); contains Interpro domain(s) IPR004240 Nonaspanin (TM9SF)	2.18	1	1	1	6					2.42373	2.18	1	1	2.8984	2.18	1	1	2.70278	2.18	1	1	2.66535	2.18	1	1	3.06931	2.18	1	1									2.59598	2.18	1	1
Solyc10g019140	Exocyst complex component protein (AHRD V1 *-*- A8NX01_COPC7); contains Interpro domain(s) IPR009976 Exocyst complex component Sec10	2.18	3	1	1	1																																									2.66573	2.18	1
Solyc11g007830	Dual-specificity protein-like phosphatase 3 (AHRD V1 ***- Q3S4H5_MAIZE); contains Interpro domain(s) IPR000387 Dual-specific/protein-tyrosine phosphatase, conserved region IPR020422 Dual specificity phosphatase, subgroup, catalytic domain	2.16	2	1	1	4	2.13527	2.16	1	1									2.25816	2.16	1	1	2.02393	2.16	1	1
Solyc01g108600	Presequence protease, mitochondrial (AHRD V1 **-- PREP_DANRE); contains Interpro domain(s) IPR013578 Peptidase M16C associated	2.15	1	2	2	2	2.39259	0.93	1	1	2.64151	1.21	1	1
Solyc04g080610	Ornithine carbamoyltransferase (AHRD V1 **** Q9SEX4_CANLI); contains Interpro domain(s) IPR002292 Ornithine carbamoyltransferase	2.14	2	1	1	4									2.14003	2.14	1	1					2.24308	2.14	1	1													2.18459	2.14	1	1
Solyc05g053540	Dihydroxy-acid dehydratase (AHRD V1 **** A6C1E8_9PLAN); contains Interpro domain(s) IPR004404 Dihydroxy-acid dehydratase	2.13	2	1	1	1									2.74687	2.13	1	1
Solyc01g109580	Adenylyl cyclase-associated protein (AHRD V1 ***- B9H0Q2_POPTR); contains Interpro domain(s) IPR001837 Adenylate cyclase-associated CAP	2.12	1	1	1	1																													2.29281	2.12	1	1
Solyc06g073820	Ubiquitin carboxyl-terminal hydrolase family protein expressed (AHRD V1 **** Q2R2A3_ORYSJ); contains Interpro domain(s) IPR001394 Peptidase C19, ubiquitin carboxyl-terminal hydrolase 2	2.11	1	2	2	2					2.35869	0.88	1	1													3.11315	1.23	1	1
Solyc04g010220	Unknown Protein (AHRD V1)	2.1	1	1	1	1					3.02096	2.1	1	1
Solyc12g044740	Ubiquitin carboxyl-terminal hydrolase (AHRD V1 ***- B9N1B6_POPTR); contains Interpro domain(s) IPR001394 Peptidase C19, ubiquitin carboxyl-terminal hydrolase 2	2.07	1	1	1	1									2.00208	2.07	1	1
Solyc07g008490	Nucleic acid binding protein (AHRD V1 **** B6TJ76_MAIZE); contains Interpro domain(s) IPR018111 K Homology, type 1, subgroup	2.07	1	1	1	2																					2.8274	2.07	1	1									2.75183	2.07	1	1
Solyc05g056130	Dolichyl-diphosphooligosaccharide--protein glycosyltransferase subunit 1 (AHRD V1 ***- C0HAM9_SALSA); contains Interpro domain(s) IPR007676 Ribophorin I	2.06	1	1	1	1					2.08893	2.06	1	1
Solyc01g103010	Cullin-associated NEDD8-dissociated protein 2 (AHRD V1 ***- B0WPV6_CULQU); contains Interpro domain(s) IPR011989 Armadillo-like helical	2.05	1	2	2	14	3.38219	0.99	1	1	6.31123	2.05	2	2	2.19147	0.99	1	1	3.08563	1.07	1	1									8.48294	2.05	2	3	2.13876	0.99	1	1					6.15936	2.05	2	2	3.52405	0.99	1
Solyc11g071800	Strictosidine synthase family protein (AHRD V1 ***- D7KIS3_ARALY); contains Interpro domain(s) IPR004141 Strictosidine synthase	2.05	1	1	1	1																					2.18527	2.05	1	1
Solyc05g021100	PH domain containing protein (AHRD V1 **-- B6UFM0_MAIZE)	2.05	1	1	1	1
Solyc01g086750	Protein TIF31 homolog (AHRD V1 ***- TIF31_COCIM); contains Interpro domain(s) IPR011990 Tetratricopeptide-like helical	2.04	1	2	2	3					5.40235	2.04	2	2	2.18912	0.7	1	1
Solyc09g008610	KIAA0090 homolog (AHRD V1 **-- B5X182_SALSA); contains Interpro domain(s) IPR011678 Protein of unknown function DUF1620	2.04	1	2	2	4					2.95119	1.02	1	1	2.35618	1.02	1	1	2.10346	1.02	1	1																	2.06306	1.02	1	1
Solyc06g006100	Anthranilate synthase component I family protein expressed (AHRD V1 **** Q10B97_ORYSJ); contains Interpro domain(s) IPR005256 Anthranilate synthase component I	2.04	1	1	1	1																																									2.15214	2.04	1
Solyc01g057270	Calmodulin-binding transcription activator 1 (AHRD V1 **** Q0WQF9_ARATH); contains Interpro domain(s) IPR005559 CG-1	1.99	1	1	1	1																					3.92049	1.99	1	1
Solyc12g062290	Serine protease (AHRD V1 **** D8UJN6_VOLCA); contains Interpro domain(s) IPR015724 Serine endopeptidase DegP2	1.98	2	1	1	1																					2.01792	1.98	1	1
Solyc04g072670	Apoptotic chromatin condensation inducer 1 (Fragment) (AHRD V1 *--- B8JJ88_MOUSE); contains Interpro domain(s) IPR003034 DNA-binding SAP	1.97	1	1	1	4					3.05705	1.97	1	1	3.65891	1.97	1	1																													2.19094	1.97	1
Solyc08g066750	Major facilitator superfamily domain containing protein 5 (AHRD V1 ***- B2W8V3_PYRTR); contains Interpro domain(s) IPR008509 Protein of unknown function DUF791	1.96	2	1	1	2													2.11895	1.96	1	1													2.01417	1.96	1	1
Solyc02g093830	Glucose-6-phosphate 1-dehydrogenase (AHRD V1 **** Q2XTC4_SOLTU); contains Interpro domain(s) IPR001282 Glucose-6-phosphate dehydrogenase	1.96	1	1	1	1																					2.28669	1.96	1	1
Solyc01g079790	Glucose-1-phosphate adenylyltransferase (AHRD V1 **** P93230_SOLLC); contains Interpro domain(s) IPR011831 Glucose-1-phosphate adenylyltransferase	1.94	2	1	1	2					2.36217	1.94	1	1	2.37317	1.94	1	1
Solyc05g009240	Os05g0264200 protein (Fragment) (AHRD V1 *-*- Q0DJL6_ORYSJ); contains Interpro domain(s) IPR006927 Protein of unknown function DUF639	1.93	1	1	1	5	2.60137	1.93	1	1					2.44444	1.93	1	1	3.38557	1.93	1	1									3.56153	1.93	1	1													3.04519	1.93	1
Solyc04g009350	Histidinol-phosphate aminotransferase (AHRD V1 **** B6TRS1_MAIZE); contains Interpro domain(s) IPR005861 Histidinol-phosphate aminotransferase	1.93	1	1	1	4									2.30415	1.93	1	1	2.10802	1.93	1	1					2.15274	1.93	1	1
Solyc12g062250	5&apos-AMP-activated protein kinase beta-1 subunit (AHRD V1 *--- C6LYW2_GIALA); contains Interpro domain(s) IPR001478 PDZ/DHR/GLGF	1.92	1	1	1	1																					2.35389	1.92	1	1
Solyc12g011170	Phospholipase D (AHRD V1 **** D2E4A5_9ROSI); contains Interpro domain(s) IPR011402 Phospholipase D, plant	1.89	1	1	1	5													3.7269	1.89	1	1	3.44069	1.89	1	1													2.39839	1.89	1	1	3.10628	1.89	1	1	2.88081	1.89	1
Solyc07g042320	3-oxoacyl-(Acyl carrier protein) synthase II (AHRD V1 **** D6YNQ6_CHLT1); contains Interpro domain(s) IPR017568 3-oxoacyl-[acyl-carrier-protein] synthase 2	1.85	1	1	1	2	2.33249	1.85	1	1					2.88326	1.85	1	1
Solyc04g074480	3-deoxy-7-phosphoheptulonate synthase (Phospho-2-dehydro-3-deoxyheptonate aldolase) (DAHP synthetase class II) (AHRD V1 **** A4YX08_BRASO); contains Interpro domain(s) IPR002480 DAHP synthetase, class II	1.85	1	1	1	1					2.11267	1.85	1	1
Solyc10g007230	Tetratricopeptide repeat protein 2-like (AHRD V1 **-- Q5ZDK5_ORYSJ); contains Interpro domain(s) IPR015609 Molecular chaperone, heat shock protein, Hsp40, DnaJ	1.85	1	1	1	1																																	2.15642	1.85	1	1
Solyc07g064190	Pectinesterase (AHRD V1 ***- B9RXQ4_RICCO); contains Interpro domain(s) IPR000070 Pectinesterase, catalytic	1.84	2	1	1	1																					2.74943	1.84	1	1
Solyc04g058060	30S ribosomal protein S8P (AHRD V1 *-*- RS8_KORCO); contains Interpro domain(s) IPR004314 Protein of unknown function DUF239, plant	1.83	1	1	1	8					2.06426	1.83	1	1	2.1051	1.83	1	1	2.25005	1.83	1	1	2.09052	1.83	1	1									2.09145	1.83	1	1	2.05231	1.83	1	1					2.12694	1.83	1
Solyc08g005410	Kinase-START 1 (Fragment) (AHRD V1 *--- B9UY89_LOPEL); contains Interpro domain(s) IPR009769 Protein of unknown function DUF1336	1.83	1	1	1	1													2.54184	1.83	1	1
Solyc08g005970	Protein arginine N-methyltransferase (AHRD V1 **** A9T4F9_PHYPA); contains Interpro domain(s) IPR007857 Skb1 methyltransferase	1.83	1	1	1	1																	2.0753	1.83	1	1
Solyc11g043210	Dynamin-2 (AHRD V1 ***- D0MQ53_PHYIN); contains Interpro domain(s) IPR000375 Dynamin central region	1.81	1	1	1	2									3.27381	1.81	1	1																	2.51902	1.81	1	1
Solyc05g005020	R1 protein alpha-glucan water dikinase (AHRD V1 **** A8I6T5_CHLRE); contains Interpro domain(s) IPR002192 Pyruvate phosphate dikinase, PEP/pyruvate-binding	1.77	1	2	2	2									2.54994	0.89	1	1	2.95327	0.89	1	1
Solyc12g020050	Pentatricopeptide repeat-containing protein (AHRD V1 ***- D7KWQ2_ARALY); contains Interpro domain(s) IPR002885 Pentatricopeptide repeat	1.76	1	1	1	3					2.81304	1.76	1	1																									2.35569	1.76	1	1
Solyc04g047770	VHS domain-containing protein At3g16270 (AHRD V1 **-- Y3627_ARATH); contains Interpro domain(s) IPR018205 VHS subgroup	1.76	1	1	1	1													2.59636	1.76	1	1
Solyc07g063100	Proton pump interactor 1 (AHRD V1 **-- D5L6G0_SOLTU)	1.75	1	1	1	1					2.33657	1.75	1	1
Solyc01g008310	Phenylalanyl-tRNA synthetase beta chain (AHRD V1 **** B6SHI1_MAIZE); contains Interpro domain(s) IPR004531 Phenylalanyl-tRNA synthetase, class IIc, beta subunit, archae/euk cytosolic	1.74	1	1	1	1																					2.30255	1.74	1	1
Solyc07g054640	NADH dehydrogenase like protein (AHRD V1 **** O65414_ARATH); contains Interpro domain(s) IPR013027 FAD-dependent pyridine nucleotide-disulphide oxidoreductase	1.74	1	1	1	1																																									2.15604	1.74	1
Solyc12g100120	Acetyl-CoA carboxylase-like protein (AHRD V1 *-*- Q8ABH3_BACTN); contains Interpro domain(s) IPR012878 Protein of unknown function DUF1680	1.73	1	1	1	6	2.18431	1.73	1	1	2.97376	1.73	1	1	2.37667	1.73	1	1	2.06503	1.73	1	1	2.24482	1.73	1	1									2.40557	1.73	1	1
Solyc03g098280	ARGONAUTE 1 (AHRD V1 ***- D6RUV9_TOBAC); contains Interpro domain(s) IPR003165 Stem cell self-renewal protein Piwi	1.73	2	1	1	1																	3.17734	1.73	1	1
Solyc04g010030	Thioredoxin-like protein 1 (AHRD V1 *-*- B6SHZ5_MAIZE); contains Interpro domain(s) IPR015467 Thioredoxin, core	1.71	1	1	1	1																					2.99428	1.71	1	1
Solyc11g007720	Dihydrolipoyllysine-residue acetyltransferase component of pyruvate dehydrogenase complex (AHRD V1 ***- A4TXZ0_9PROT); contains Interpro domain(s) IPR006257 Dihydrolipoamide acetyltransferase, long form	1.71	1	1	1	1																													2.40894	1.71	1	1
Solyc01g106050	Dynamin-2 (AHRD V1 ***- D0MQ53_PHYIN); contains Interpro domain(s) IPR000375 Dynamin central region	1.7	1	1	1	1									2.44523	1.7	1	1
Solyc04g054310	Alanine-glyoxylate aminotransferase (AHRD V1 **** D2KZ10_WHEAT); contains Interpro domain(s) IPR005814 Aminotransferase class-III	1.69	1	1	1	4					2.30515	1.69	1	1	2.10868	1.69	1	1									2.15904	1.69	1	1
Solyc10g083540	Threonine dehydratase biosynthetic (AHRD V1 ***- D9SD66_9PROT); contains Interpro domain(s) IPR005787 Threonine dehydratase I	1.69	2	1	1	1					2.66017	1.69	1	1
Solyc02g067180	Cystathionine gamma synthase (AHRD V1 ***- Q6R8F6_SOLLC); contains Interpro domain(s) IPR000277 Cys/Met metabolism, pyridoxal phosphate-dependent enzyme	1.67	1	1	1	5									2.79768	1.67	1	1	2.28928	1.67	1	1	2.72439	1.67	1	1													2.39895	1.67	1	1
Solyc01g079250	mRNA splicing factor ATP-dependent RNA helicase (AHRD V1 **** Q2UED4_ASPOR); contains Interpro domain(s) IPR014001 DEAD-like helicase, N-terminal	1.66	1	1	1	4																					2.3549	1.66	1	1	2.77941	1.66	1	1					2.29022	1.66	1	1
Solyc02g062810	Signal recognition particle 68 (AHRD V1 **** A2AAN1_MOUSE)	1.66	2	1	1	1																					2.14761	1.66	1	1
Solyc02g014490	Glycerophosphoryl diester phosphodiesterase family protein (AHRD V1 ***- D7MPL3_ARALY); contains Interpro domain(s) IPR017946 PLC-like phosphodiesterase, TIM beta/alpha-barrel domain	1.66	2	1	1	1																									3.19886	1.66	1	1
Solyc10g008340	Os05g0169400 protein (Fragment) (AHRD V1 *-*- Q0DKE7_ORYSJ); contains Interpro domain(s) IPR010820 Protein of unknown function DUF1421	1.65	1	1	1	1													2.00575	1.65	1	1
Solyc01g099350	Acyl-CoA binding protein 4 acyl-CoA-binding domain 4 (AHRD V1 **-* D7L3U2_ARALY); contains Interpro domain(s) IPR015915 Kelch-type beta propeller	1.64	1	1	1	7	2.44443	1.64	1	1	3.19354	1.64	1	1	2.76988	1.64	1	1	2.4167	1.64	1	1													2.03235	1.64	1	1	3.13296	1.64	1	1					3.23744	1.64	1
Solyc09g010050	Cullin 1B (AHRD V1 ***- Q711G7_TOBAC); contains Interpro domain(s) IPR001373 Cullin, N-terminal	1.63	3	1	1	1									2.84307	1.63	1	1
Solyc11g010300	3 4-dihydroxy-2-butanone 4-phosphate synthase (AHRD V1 ***- D1VQB4_9ACTO); contains Interpro domain(s) IPR000422 DHBP synthase RibB	1.63	1	1	1	1																									2.39431	1.63	1	1
Solyc06g007160	NADH dehydrogenase (AHRD V1 **** Q38A31_9TRYP); contains Interpro domain(s) IPR013027 FAD-dependent pyridine nucleotide-disulphide oxidoreductase	1.62	2	1	1	2	2.12657	1.62	1	1																									2.11273	1.62	1	1
Solyc09g098590	Sucrose synthase (AHRD V1 **** Q84T18_SOLTU); contains Interpro domain(s) IPR012820 Sucrose synthase, plants and cyanobacteria IPR000368 Sucrose synthase	1.6	1	1	1	3	2.8396	1.6	1	1	3.39941	1.6	1	1					3.07896	1.6	1	1
Solyc01g112350	Sec7 guanine nucleotide exchange factor (AHRD V1 *--* B0CY77_LACBS); contains Interpro domain(s) IPR000904 SEC7-like	1.6	1	1	1	1	3.07379	1.6	1	1
Solyc12g042950	ADP/ATP carrier protein (AHRD V1 ***- Q5L657_CHLAB); contains Interpro domain(s) IPR004667 ADP/ATP carrier protein	1.59	1	1	1	2					2.89187	1.59	1	1																									2.56648	1.59	1	1
Solyc11g008770	LETM1 and EF-hand domain-containing protein 1, mitochondrial (AHRD V1 *--- LETM1_CHICK); contains Interpro domain(s) IPR011685 LETM1-like	1.58	1	1	1	1									2.89641	1.58	1	1
Solyc03g121640	chaperonin (AHRD V1 ***- D3NRF5_AZOS1); contains Interpro domain(s) IPR001844 Chaperonin Cpn60	1.57	1	1	1	7	2.00298	1.57	1	1	2.97519	1.57	1	1	2.53513	1.57	1	1	2.03857	1.57	1	1					2.2599	1.57	1	1																	2.32888	1.57	1
Solyc12g099070	Transporter (AHRD V1 *-*- D1RW43_SEROD); contains Interpro domain(s) IPR003663 Sugar/inositol transporter	1.55	1	1	1	1																					2.12778	1.55	1	1
Solyc12g008570	Arginyl-tRNA synthetase (AHRD V1 ***- O23247_ARATH); contains Interpro domain(s) IPR001278 Arginyl-tRNA synthetase, class Ic	1.54	1	1	1	1																	2.16072	1.54	1	1
Solyc03g098600	Oligosaccharyl transferase STT3 subunit (AHRD V1 ***- B6T514_MAIZE); contains Interpro domain(s) IPR003674 Oligosaccharyl transferase, STT3 subunit	1.52	1	1	1	4	2.55303	1.52	1	1	2.56924	1.52	1	1	2.10011	1.52	1	1	2.00567	1.52	1	1
Solyc10g007950	Alpha alpha-trehalose-phosphate synthase (AHRD V1 **** D0NRZ0_PHYIN); contains Interpro domain(s) IPR001830 Glycosyl transferase, family 20	1.52	1	1	1	7	2.20758	1.52	1	1									2.07369	1.52	1	1													2.50425	1.52	1	1	2.98547	1.52	1	1	2.58989	1.52	1	1	2.84672	1.52	1
Solyc06g064550	Aspartokinase-homoserine dehydrogenase (AHRD V1 **** O63067_SOYBN); contains Interpro domain(s) IPR001341 Aspartate kinase region	1.52	1	1	1	1					2.18805	1.52	1	1
Solyc02g082220	Protein transport protein SEC24 (AHRD V1 ***- C5FL43_NANOT); contains Interpro domain(s) IPR006896 Sec23/Sec24 trunk region	1.46	1	1	1	2																	2.53737	1.46	1	1	2.09164	1.46	1	1
Solyc08g081740	Katanin p60 ATPase-containing subunit (AHRD V1 *--* KTNA1_ARATH); contains Interpro domain(s) IPR003959 ATPase, AAA-type, core	1.44	1	1	1	2	3.01056	1.44	1	1									3.22701	1.44	1	1
Solyc10g005440	Serine/threonine-protein kinase receptor (AHRD V1 **** B6U2B7_MAIZE); contains Interpro domain(s) IPR002290 Serine/threonine protein kinase	1.44	1	1	1	1																																									2.39257	1.44	1
Solyc02g093290	Nicotinate phosphoribosyltransferase-like protein (AHRD V1 **** Q6XQM5_MEDTR); contains Interpro domain(s) IPR006405 Nicotinate phosphoribosyltransferase putative	1.43	2	1	1	1					2.25109	1.43	1	1
Solyc05g026560	Catenin beta-1 (AHRD V1 *--- CTNB1_HUMAN); contains Interpro domain(s) IPR011989 Armadillo-like helical	1.43	1	1	1	2									2.11551	1.43	1	1					2.1745	1.43	1	1
Solyc11g008490	Pumilio-like (AHRD V1 *-*- Q6K9R1_ORYSJ); contains Interpro domain(s) IPR011989 Armadillo-like helical	1.42	1	1	1	1																	2.3717	1.42	1	1
Solyc02g079420	Ribosomal RNA small subunit methyltransferase F (AHRD V1 *-*- RSMF_KLEP7); contains Interpro domain(s) IPR011023 Nop2p	1.41	2	1	1	1									2.58273	1.41	1	1
Solyc12g044900	Protein SEY1 (AHRD V1 ***- B6U4D9_MAIZE); contains Interpro domain(s) IPR008803 Root hair defective 3 GTP-binding	1.4	1	1	1	1																																									2.24755	1.4	1
Solyc06g065710	Sister chromatid cohesion protein PDS5 homolog B-B (AHRD V1 *--- PD5BB_XENLA); contains Interpro domain(s) IPR016024 Armadillo-type fold	1.38	1	1	1	2									2.91775	1.38	1	1									2.64257	1.38	1	1
Solyc02g081810	tRNA pseudouridine synthase B (AHRD V1 *-*- TRUB_PELTS); contains Interpro domain(s) IPR004802 Pseudouridine synthase, putative	1.34	1	1	1	2					2.26743	1.34	1	1
Solyc08g068230	Pentatricopeptide repeat-containing protein (AHRD V1 ***- D7M4J8_ARALY); contains Interpro domain(s) IPR002885 Pentatricopeptide repeat	1.33	1	1	1	1																					2.58572	1.33	1	1
Solyc04g049070	Alpha glucosidase II (AHRD V1 **** Q70AC6_SOLLC); contains Interpro domain(s) IPR000322 Glycoside hydrolase, family 31	1.3	1	1	1	1													2.0417	1.3	1	1
Solyc09g010950	Cell division protease ftsH homolog (AHRD V1 **-- FTSH_BACSU); contains Interpro domain(s) IPR005936 Peptidase M41, FtsH	1.23	2	1	1	1																																	2.08593	1.23	1	1
Solyc07g049600	Fimbrin-like potential actin filament bundling protein (AHRD V1 *--* Q5AC06_CANAL); contains Interpro domain(s) IPR016146 Calponin-homology	1.22	1	1	1	1													2.12599	1.22	1	1
Solyc01g109180	Long-chain-fatty-acid-CoA ligase (AHRD V1 ***- B2WS80_ARAHA); contains Interpro domain(s) IPR000873 AMP-dependent synthetase and ligase	1.21	1	1	1	3	2.22116	1.21	1	1									2.05076	1.21	1	1					2.16739	1.21	1	1
Solyc02g092450	Calcium-transporting ATPase 1 (AHRD V1 ***- Q7XBH9_CERRI); contains Interpro domain(s) IPR006408 ATPase, P-type, calcium-transporting, PMCA-type	1.18	1	1	1	1																													2.39759	1.18	1	1
Solyc04g051670	N-acetyltransferase 10 (AHRD V1 **-- A5WVQ0_DANRE); contains Interpro domain(s) IPR007807 Protein of unknown function DUF699, ATPase putative	1.17	1	1	1	1																									2.74253	1.17	1	1
Solyc09g092130	Sucrose phosphate synthase (AHRD V1 ***- D6R6Y5_9LILI); contains Interpro domain(s) IPR012819 Sucrose phosphate synthase, plant	1.13	1	1	1	2	2.59622	1.13	1	1					2.78806	1.13	1	1
Solyc02g084670	Dehydration-responsive family protein (AHRD V1 **-- D7LF23_ARALY); contains Interpro domain(s) IPR004159 Protein of unknown function DUF248, methyltransferase putative	1.13	1	1	1	1													2.28905	1.13	1	1
Solyc12g017830	Sec7 guanine nucleotide exchange factor (AHRD V1 **-* B0CY77_LACBS); contains Interpro domain(s) IPR000904 SEC7-like	1.13	1	1	1	1																									3.51655	1.13	1	1
Solyc11g072880	Calcium-transporting ATPase (AHRD V1 ***- A8NHF4_COPC7); contains Interpro domain(s) IPR005782 ATPase, P-type, calcium-transporting	1.13	1	1	1	1
Solyc12g019290	Pentatricopeptide repeat-containing protein (AHRD V1 ***- D7LJQ6_ARALY); contains Interpro domain(s) IPR002885 Pentatricopeptide repeat	1.09	1	1	1	10	2.90005	1.09	1	1					2.85314	1.09	1	1	3.23989	1.09	1	1	2.63388	1.09	1	1	3.0255	1.09	1	1	2.49159	1.09	1	1	2.08759	1.09	1	1	2.83731	1.09	1	1					2.38073	1.09	1
Solyc05g054370	Acyl-CoA dehydrogenase (AHRD V1 *-** A3JBQ6_9ALTE); contains Interpro domain(s) IPR009100 Acyl-CoA dehydrogenase/oxidase, middle and N-terminal	1.09	1	1	1	3									4.85681	1.09	1	2																													2.43206	1.09	1
Solyc04g009120	Disease resistance protein (AHRD V1 ***- D1GEE0_BRARP); contains Interpro domain(s) IPR002182 NB-ARC	1.08	1	1	1	1
Solyc05g046330	Dolichyl-diphosphooligosaccharide--protein glycosyltransferase subunit 2 (AHRD V1 *--- RPN2_HUMAN); contains Interpro domain(s) IPR008814 Ribophorin II	1.07	1	1	1	1									2.23449	1.07	1	1
Solyc01g090690	Elongation factor G (AHRD V1 ***- B0SNI8_LEPBP); contains Interpro domain(s) IPR004540 Translation elongation factor EFG/EF2	1.05	1	1	1	1																					2.29211	1.05	1	1
Solyc07g041870	Tubulin--tyrosine ligase-like protein 12 (AHRD V1 ***- B6U4S2_MAIZE); contains Interpro domain(s) IPR004344 Tubulin-tyrosine ligase	1.05	1	1	1	1
Solyc01g102800	Histidyl-tRNA synthetase (AHRD V1 *-*- Q52NV4_HUMAN); contains Interpro domain(s) IPR015807 Histidyl-tRNA synthetase, class IIa, subgroup	1.02	1	1	1	3									2.31856	1.02	1	1	2.20588	1.02	1	1
Solyc03g120350	N-alpha-acetyltransferase 16, NatA auxiliary subunit (AHRD V1 **-* NAA16_HUMAN); contains Interpro domain(s) IPR011990 Tetratricopeptide-like helical	1	1	1	1	1					2.26716	1	1	1
Solyc07g008160	Nuclear pore complex protein Nup155 (AHRD V1 *--- B0W0E9_CULQU); contains Interpro domain(s) IPR004870 Nucleoporin, non-repetitive/WGA-negative	0.95	1	1	1	1																					2.88079	0.95	1	1
Solyc09g007540	Valyl-tRNA synthetase (AHRD V1 **** Q7G2B1_ORYSJ); contains Interpro domain(s) IPR002303 Valyl-tRNA synthetase, class Ia	0.93	1	1	1	1	2.41978	0.93	1	1
Solyc11g005130	Wound-responsive family protein (AHRD V1 **-- D7KK30_ARALY)	0.93	1	1	1	1	2.3399	0.93	1	1
Solyc01g103160	Pentatricopeptide repeat-containing protein (AHRD V1 *-*- D7LST4_ARALY); contains Interpro domain(s) IPR002885 Pentatricopeptide repeat	0.92	1	1	1	1
Solyc01g104040	UDP-glucose glycoprotein glucosyltransferase (AHRD V1 **** D7KYS8_ARALY); contains Interpro domain(s) IPR009448 UDP-glucose:Glycoprotein Glucosyltransferase	0.85	1	1	1	1																					3.20509	0.85	1	1
Solyc04g010260	Pre-mRNA-splicing factor RSE1 (AHRD V1 ***- A8N7S1_COPC7); contains Interpro domain(s) IPR004871 Cleavage and polyadenylation specificity factor, A subunit, C-terminal	0.85	1	1	1	1																					2.37424	0.85	1	1
Solyc02g050280	Chromodomain-helicase-DNA-binding protein 3 (AHRD V1 *--* CHD3_DROME); contains Interpro domain(s) IPR000330 SNF2-related	0.83	1	1	1	4									2.05189	0.83	1	1													2.07389	0.83	1	1													2.02082	0.83	1
Solyc11g065930	Xanthine dehydrogenase/oxidase (AHRD V1 ***- A9YL93_RABIT); contains Interpro domain(s) IPR016208 Aldehyde oxidase/xanthine dehydrogenase	0.81	2	1	1	2	2.26087	0.81	1	1																					2.41622	0.81	1	1
Solyc08g014480	Beta Galactosidase-like protein (AHRD V1 ***- Q9M1I3_ARATH); contains Interpro domain(s) IPR006103 Glycoside hydrolase family 2, TIM barrel	0.81	1	1	1	1													2.02547	0.81	1	1
Solyc06g076930	ABC transporter G family member 31 (AHRD V1 ***- AB31G_ARATH); contains Interpro domain(s) IPR013525 ABC-2 type transporter	0.77	1	1	1	2													2.47374	0.77	1	1									2.6065	0.77	1	1
Solyc11g006220	Myosin XI (AHRD V1 ***- Q5R216_TOBAC); contains Interpro domain(s) IPR001609 Myosin head, motor region	0.72	2	1	1	2	2.27899	0.72	1	1					2.08377	0.72	1	1
Solyc01g094060	Beige/BEACH domain containing protein (AHRD V1 *--- A8PYX1_BRUMA); contains Interpro domain(s) IPR000409 Beige/BEACH	0.61	1	1	1	1																													2.8667	0.61	1	1
Solyc12g011290	Kinesin (AHRD V1 *-*- A6YTD6_CUCME); contains Interpro domain(s) IPR001752 Kinesin, motor region	0.6	1	1	1	1																																					2.05481	0.6	1	1
Solyc09g064200	Myosin XI-2 (AHRD V1 ***- B0CN59_NICBE); contains Interpro domain(s) IPR001609 Myosin head, motor region	0.53	1	1	1	1																																					3.05183	0.53	1	1
[truncated: 8 more columns]

## Sheet: NSAF
NSAF scores of proteins found in the three replicates of pollen samples in all four treatments. Numbers 1-3 indicate replicate number.
Accession	Description	P-C-1	P-C-2	P-C-3	P-HS-1	P-HS-2	P-HS-3	P-E-C-1	P-E-C-2	P-E-C-3	P-E-HS-1	P-E-HS-2	P-E-HS-3	# AAs	Normalization 1	P-C-1	P-C-2	P-C-3	P-HS-1	P-HS-2	P-HS-3	P-E-C-1	P-E-C-2	P-E-C-3	P-E-HS-1	P-E-HS-2	P-E-HS-3	Normalization 2	P-C-1	P-C-2	P-C-3	P-HS-1	P-HS-2	P-HS-3	P-E-C-1	P-E-C-2	P-E-C-3	P-E-HS-1	P-E-HS-2	P-E-HS-3	Average of NSAF Scores	Accession	P-C	P-HS	P-E-C	P-E-HS
Solyc11g042850	5-dehydro-2-deoxygluconokinase (AHRD V1 **-- IOLC_GEOTN); contains Interpro domain(s) IPR011611 Carbohydrate/purine kinase	16	17	20	21	17	6	19	12	17	13	17	13	325		0.0492308	0.0523077	0.0615385	0.0646154	0.0523077	0.0184615	0.0584615	0.0369231	0.0523077	0.04	0.0523077	0.04		0.00622081	0.0067395	0.00759692	0.00965148	0.00990001	0.0027001	0.00881697	0.0065974	0.00866946	0.00804343	0.00762878	0.00657588		Solyc11g042850	0.00685241	0.0074172	0.00802794	0.00741603
Solyc10g051380	Glycine-rich RNA-binding protein (AHRD V1 **** B2YKT9_TOBAC); contains Interpro domain(s) IPR015465 RNA recognition motif, glycine rich protein	5	6	5	3	5	4	5	4	6	3	4	4	130		0.0384615	0.0461538	0.0384615	0.0230769	0.0384615	0.0307692	0.0384615	0.0307692	0.0461538	0.0230769	0.0307692	0.0307692		0.00486001	0.00594662	0.00474808	0.00344696	0.00727942	0.00450017	0.00580064	0.00549783	0.00764952	0.00464044	0.00448751	0.00505837		Solyc10g051380	0.0051849	0.00507552	0.006316	0.00472877
Solyc02g070570	30S ribosomal protein S11 (AHRD V1 ***- RS11_CAUSK); contains Interpro domain(s) IPR018102 Ribosomal S11, conserved site	4	5	5	4	5	6	7	1	3	4	5	4	150		0.0266667	0.0333333	0.0333333	0.0266667	0.0333333	0.04	0.0466667	0.00666667	0.02	0.0266667	0.0333333	0.0266667		0.00336961	0.00429478	0.004115	0.00398315	0.00630883	0.00585022	0.00703811	0.0011912	0.00331479	0.00536228	0.00486147	0.00438392		Solyc02g070570	0.00392646	0.00538073	0.00384803	0.00486923
Solyc09g010100	30S ribosomal protein S11 (AHRD V1 ***- RS11_CAUSK); contains Interpro domain(s) IPR018102 Ribosomal S11, conserved site	5	5	6	5	5	6	7	2	3	4	6	4	150		0.0333333	0.0333333	0.04	0.0333333	0.0333333	0.04	0.0466667	0.0133333	0.02	0.0266667	0.04	0.0266667		0.00421201	0.00429478	0.004938	0.00497894	0.00630883	0.00585022	0.00703811	0.00238239	0.00331479	0.00536228	0.00583377	0.00438392		Solyc09g010100	0.0044816	0.00571266	0.0042451	0.00519332
Solyc06g073190	Fructokinase-like (AHRD V1 **-* Q307Z3_SOLTU); contains Interpro domain(s) IPR002173 Carbohydrate/puine kinase, PfkB, conserved site	16	20	21	23	16	17	20	16	13	13	16	17	328		0.0487805	0.0609756	0.0640244	0.070122	0.0487805	0.0518293	0.0609756	0.0487805	0.0396341	0.0396341	0.0487805	0.0518293		0.00616391	0.0078563	0.00790381	0.010474	0.00923243	0.00758032	0.00919613	0.00871608	0.00656895	0.00796986	0.00711435	0.00852057		Solyc06g073190	0.00730801	0.00909558	0.00816039	0.00786826
Solyc10g051390	RNA-binding glycine-rich protein-1b (AHRD V1 **** Q40427_NICSY); contains Interpro domain(s) IPR015465 RNA recognition motif, glycine rich protein	1	1	6				2	1	2	1			118		0.00847458	0.00847458	0.0508475	0	0	0	0.0169492	0.00847458	0.0169492	0.00847458	0	0		0.00107085	0.00109189	0.00627712	0	0	0	0.00255621	0.00151423	0.00280915	0.00170412	0	0		Solyc10g051390	0.00281329	0	0.0022932	0.000568039
Solyc12g014180	Malate dehydrogenase (AHRD V1 ***- Q8L5C9_SOLTU); contains Interpro domain(s) IPR010097 Malate dehydrogenase, NAD-dependent, eukaryotes and gamma proteobacteria	10	12	14	12	12	9	12	7	9	7	9	10	342		0.0292398	0.0350877	0.0409357	0.0350877	0.0350877	0.0263158	0.0350877	0.0204678	0.0263158	0.0204678	0.0263158	0.0292398		0.00369474	0.00452082	0.00505351	0.00524099	0.00664087	0.00384883	0.00529181	0.00365718	0.00436157	0.00411579	0.00383801	0.00480693		Solyc12g014180	0.00442302	0.00524356	0.00443685	0.00425357
Solyc04g007550	ATP synthase subunit beta (AHRD V1 ***- O82722_NICSY); contains Interpro domain(s) IPR005722 ATPase, F1 complex, beta subunit	27	32	35	32	21	23	28	20	20	24	35	21	562		0.0480427	0.0569395	0.0622776	0.0569395	0.0373665	0.0409253	0.0498221	0.0355872	0.0355872	0.0427046	0.0622776	0.0373665		0.00607069	0.00733628	0.00768817	0.00850495	0.00707217	0.00598555	0.00751399	0.0063587	0.00589821	0.00858729	0.00908283	0.00614295		Solyc04g007550	0.00703171	0.00718756	0.0065903	0.00793769
Solyc01g110390	NADH dehydrogenase (AHRD V1 **** NDUB9_MOUSE); contains Interpro domain(s) IPR008011 Complex 1 LYR protein	3	3	3	2	1	1	2	2	2	1	2	2	119		0.0252101	0.0252101	0.0252101	0.0168067	0.00840336	0.00840336	0.0168067	0.0168067	0.0168067	0.00840336	0.0168067	0.0168067		0.00318555	0.00324815	0.00311219	0.00251039	0.00159046	0.00122904	0.00253473	0.00300302	0.00278554	0.0016898	0.00245116	0.00276297		Solyc01g110390	0.00318196	0.00177663	0.00277443	0.00230131
Solyc05g005820	Glyceraldehyde-3-phosphate dehydrogenase (AHRD V1 **** Q9XG67_TOBAC); contains Interpro domain(s) IPR000173 Glyceraldehyde 3-phosphate dehydrogenase	12	8	5	15	9	4	12	7	3	9	11	6	337		0.0356083	0.0237389	0.0148368	0.0445104	0.0267062	0.0118694	0.0356083	0.0207715	0.00890208	0.0267062	0.0326409	0.0178042		0.00449947	0.0030586	0.0018316	0.00664843	0.00505455	0.00173597	0.00537032	0.00371144	0.00147543	0.00537024	0.00476049	0.00292695		Solyc05g005820	0.00312989	0.00447965	0.00351907	0.00435256
Solyc05g008460	ATP synthase subunit beta (AHRD V1 ***- O82722_NICSY); contains Interpro domain(s) IPR005722 ATPase, F1 complex, beta subunit	24	29	31	28	19	23	25	19	19	21	31	19	557		0.043088	0.0520646	0.0556553	0.0502693	0.0341113	0.0412926	0.0448833	0.0341113	0.0341113	0.037702	0.0556553	0.0341113		0.00544461	0.00670818	0.00687065	0.00750863	0.00645607	0.00603928	0.00676915	0.00609499	0.00565359	0.00758133	0.008117	0.0056078		Solyc05g008460	0.00634115	0.00666799	0.00617258	0.00710204
Solyc05g054060	UTP-glucose 1 phosphate uridylyltransferase (AHRD V1 **** B3VDY8_EUCGR); contains Interpro domain(s) IPR016267 UTP--glucose-1-phosphate uridylyltransferase, subgroup	17	5	11	14	3	7	8	9	9	10	15	9	477		0.0356394	0.0104822	0.0230608	0.0293501	0.00628931	0.0146751	0.0167715	0.0188679	0.0188679	0.0209644	0.0314465	0.0188679		0.0045034	0.00135056	0.00284686	0.00438397	0.00119034	0.00214631	0.00252942	0.00337131	0.00312716	0.00421563	0.0045863	0.00310183		Solyc05g054060	0.00290027	0.00257354	0.0030093	0.00396792
Solyc04g011390	Histone H4 (AHRD V1 ***- B6T0P4_MAIZE); contains Interpro domain(s) IPR001951 Histone H4	2	3	3	1	3	5	1	1	3	1	2	3	103		0.0194175	0.0291262	0.0291262	0.00970874	0.0291262	0.0485437	0.00970874	0.00970874	0.0291262	0.00970874	0.0194175	0.0291262		0.0024536	0.00375272	0.00359563	0.00145018	0.00551257	0.00709979	0.00146424	0.00173475	0.00482737	0.00195229	0.00283193	0.00478826		Solyc04g011390	0.00326732	0.00468751	0.00267545	0.00319083
Solyc07g066600	Phosphoglycerate kinase (AHRD V1 ***- Q2VCK2_SOLTU); contains Interpro domain(s) IPR001576 Phosphoglycerate kinase	18	14	13	13	11	5	12	12	7	8	15	11	401		0.0448878	0.0349127	0.032419	0.032419	0.0274314	0.0124688	0.0299252	0.0299252	0.0174564	0.0199501	0.0374065	0.0274314		0.00567203	0.00449827	0.00400212	0.00484236	0.0051918	0.00182364	0.00451321	0.00534702	0.00289321	0.00401168	0.00545552	0.00450964		Solyc07g066600	0.00472414	0.0039526	0.00425115	0.00465895
Solyc04g045340	Phosphoglucomutase (AHRD V1 **** Q9AUQ4_ORYSA); contains Interpro domain(s) IPR016055 Alpha-D-phosphohexomutase, alpha/beta/alpha I, II and III	21	13	13	13	6	6	16	12	12	11	17	9	583		0.0360206	0.0222985	0.0222985	0.0222985	0.0102916	0.0102916	0.0274443	0.0205832	0.0205832	0.0188679	0.0291595	0.0154374		0.00455157	0.00287301	0.00275275	0.00333068	0.00194784	0.0015052	0.00413905	0.0036778	0.00341145	0.00379407	0.00425275	0.00253786		Solyc04g045340	0.00339244	0.00226124	0.00374276	0.00352823
Solyc04g011400	UDP-glucose 4-epimerase (AHRD V1 **-* D5RML8_9PROT); contains Interpro domain(s) IPR016040 NAD(P)-binding domain	9	9	8	7	6	7	8	6	5	6	7	5	343		0.0262391	0.0262391	0.0233236	0.0204082	0.0174927	0.0204082	0.0233236	0.0174927	0.0145773	0.0174927	0.0204082	0.0145773		0.00331557	0.00338073	0.0028793	0.00304833	0.00331075	0.00298481	0.00351759	0.00312559	0.00241603	0.00351753	0.00297641	0.00239646		Solyc04g011400	0.00319187	0.00311463	0.00301974	0.00296347
Solyc10g081510	5-methyltetrahydropteroyltriglutamate--homocysteine methyltransferase (AHRD V1 ***- B6UF55_MAIZE); contains Interpro domain(s) IPR006276 5-methyltetrahydropteroyltriglutamate--homocysteine S-methyltransferase	31	18	29	33	19	18	30	21	12	33	30	18	765		0.0405229	0.0235294	0.0379085	0.0431373	0.0248366	0.0235294	0.0392157	0.027451	0.0156863	0.0431373	0.0392157	0.0235294		0.00512048	0.00303161	0.0046798	0.00644333	0.00470069	0.00344131	0.00591438	0.00490493	0.00259984	0.00867428	0.00571938	0.00386816		Solyc10g081510	0.0042773	0.00486178	0.00447305	0.00608728
Solyc02g063070	14-3-3 protein beta/alpha-1 (AHRD V1 **-- 143B1_DANRE); contains Interpro domain(s) IPR000308 14-3-3 protein	9	8	10	12	4	9	7	9	5	9	8	6	260		0.0346154	0.0307692	0.0384615	0.0461538	0.0153846	0.0346154	0.0269231	0.0346154	0.0192308	0.0346154	0.0307692	0.0230769		0.00437401	0.00396441	0.00474808	0.00689392	0.00291177	0.00506269	0.00406045	0.00618506	0.0031873	0.00696066	0.00448751	0.00379378		Solyc02g063070	0.00436217	0.00495613	0.0044776	0.00508065
Solyc03g034180	14-3-3 protein beta/alpha-1 (AHRD V1 **-- 143B1_DANRE); contains Interpro domain(s) IPR000308 14-3-3 protein	12	8	11	11	4	4	5	10	5	4	8	4	258		0.0465116	0.0310078	0.0426357	0.0426357	0.0155039	0.0155039	0.0193798	0.0387597	0.0193798	0.0155039	0.0310078	0.0155039		0.00587722	0.00399514	0.00526337	0.00636841	0.00293434	0.00226753	0.0029228	0.00692556	0.00321201	0.00311761	0.0045223	0.00254879		Solyc03g034180	0.00504525	0.00385676	0.00435346	0.00339623
Solyc01g111760	V-type ATP synthase beta chain (AHRD V1 ***- VATB_PYRHO); contains Interpro domain(s) IPR005723 ATPase, V1 complex, subunit B	9	9	11	12	4	8	10	7	6	9	13	3	479		0.0187891	0.0187891	0.0229645	0.0250522	0.00835073	0.0167015	0.0208768	0.0146138	0.0125261	0.0187891	0.0271399	0.00626305		0.0023742	0.00242086	0.00283497	0.003742	0.0015805	0.00244268	0.00314857	0.00261118	0.00207607	0.00377823	0.00395819	0.00102963		Solyc01g111760	0.00254334	0.00258839	0.00261194	0.00292202
Solyc11g067100	60s acidic ribosomal protein-like protein (AHRD V1 ***- Q3HVP0_SOLTU); contains Interpro domain(s) IPR001813 Ribosomal protein 60S	1	2	1	1	1	2	2	1	1			1	113		0.00884956	0.0176991	0.00884956	0.00884956	0.00884956	0.0176991	0.0176991	0.00884956	0.00884956	0	0	0.00884956		0.00111823	0.00228041	0.00109248	0.00132184	0.00167491	0.00258859	0.00266932	0.00158124	0.00146672	0	0	0.00145484		Solyc11g067100	0.00149704	0.00186178	0.00190576	0.000484947
Solyc10g083570	Fructose-bisphosphate aldolase (AHRD V1 ***- Q308A5_SOLTU); contains Interpro domain(s) IPR000741 Fructose-bisphosphate aldolase, class-I	18	14	16	15	11	9	14	10	12	12	12	10	358		0.0502793	0.0391061	0.0446927	0.0418994	0.0307263	0.0251397	0.0391061	0.027933	0.0335196	0.0335196	0.0335196	0.027933		0.00635331	0.00503857	0.00551732	0.00625844	0.0058154	0.00367682	0.00589786	0.00499105	0.00555552	0.0067403	0.00488863	0.00459209		Solyc10g083570	0.0056364	0.00525022	0.00548147	0.00540701
Solyc00g009020	Mitochondrial ATP synthase (AHRD V1 ***- B6TLY8_MAIZE)	12	5	9	4	2	1	7	3	5	4	5	2	242		0.0495868	0.0206612	0.0371901	0.0165289	0.00826446	0.00413223	0.0289256	0.0123967	0.0206612	0.0165289	0.0206612	0.00826446		0.0062658	0.00266205	0.00459112	0.0024689	0.00156417	0.000604362	0.00436246	0.00221504	0.00342437	0.00332373	0.00301331	0.00135865		Solyc00g009020	0.00450632	0.00154581	0.00333396	0.00256523
Solyc03g080160	Nascent polypeptide-associated complex alpha subunit-like protein (AHRD V1 ***- B6SU89_MAIZE); contains Interpro domain(s) IPR016641 Nascent polypeptide-associated complex, alpha subunit	4	5	4	1	2	3	1	2	2	2	2	4	204		0.0196078	0.0245098	0.0196078	0.00490196	0.00980392	0.0147059	0.00490196	0.00980392	0.00980392	0.00980392	0.00980392	0.0196078		0.00247765	0.00315793	0.00242059	0.000732197	0.00185554	0.00215082	0.000739297	0.00175176	0.0016249	0.00197143	0.00142985	0.00322347		Solyc03g080160	0.00268539	0.00157952	0.00137199	0.00220825
Solyc11g006690	40S ribosomal protein S17-like protein (AHRD V1 ***- Q3HRX4_SOLTU); contains Interpro domain(s) IPR001210 Ribosomal protein S17e	2	2	2	1	3	1	4		2			1	144		0.0138889	0.0138889	0.0138889	0.00694444	0.0208333	0.00694444	0.0277778	0	0.0138889	0	0	0.00694444		0.001755	0.00178949	0.00171458	0.00103728	0.00394302	0.00101566	0.00418935	0	0.00230194	0	0	0.00114165		Solyc11g006690	0.00175303	0.00199865	0.00216376	0.000380549
Solyc09g009020	Enolase (AHRD V1 ***- C5J0G6_TOBAC); contains Interpro domain(s) IPR000941 Enolase	15	13	11	18	8	8	19	10	11	16	15	11	444		0.0337838	0.0292793	0.0247748	0.0405405	0.018018	0.018018	0.0427928	0.0225225	0.0247748	0.036036	0.0337838	0.0247748		0.00426893	0.00377244	0.00305845	0.00605547	0.00341018	0.00263524	0.00645386	0.00402431	0.00410616	0.00724633	0.00492717	0.0040729		Solyc09g009020	0.00369994	0.00403363	0.00486145	0.00541547
Solyc12g096700	Ribosomal L9-like protein (AHRD V1 ***- B3TLR1_ELAGV); contains Interpro domain(s) IPR002359 Ribosomal protein L6, conserved site-2	5	4	3	6	4	7	4	1	3	3	4	4	194		0.0257732	0.0206186	0.0154639	0.0309278	0.0206186	0.0360825	0.0206186	0.00515464	0.0154639	0.0154639	0.0206186	0.0206186		0.00325671	0.00265656	0.00190902	0.00461963	0.00390237	0.00527726	0.00310962	0.000921029	0.00256298	0.00310957	0.0030071	0.00338963		Solyc12g096700	0.00260743	0.00459975	0.00219788	0.00316877
Solyc02g091130	ATP synthase subunit beta (AHRD V1 ***- Q9ZR78_NICSY); contains Interpro domain(s) IPR005722 ATPase, F1 complex, beta subunit	18	24	23	22	16	14	19	14	14	18	22	14	551		0.0326679	0.0435572	0.0417423	0.0399274	0.0290381	0.0254083	0.0344828	0.0254083	0.0254083	0.0326679	0.0399274	0.0254083		0.00412792	0.00561205	0.00515309	0.00596388	0.00549589	0.00371611	0.00520057	0.00453995	0.00421117	0.00656904	0.00582318	0.00417706		Solyc02g091130	0.00496435	0.00505863	0.00465056	0.00552309
Solyc10g085550	Enolase (AHRD V1 ***- C5J0G6_TOBAC); contains Interpro domain(s) IPR000941 Enolase	16	15	17	17	9	11	18	13	12	17	17	15	444		0.036036	0.0337838	0.0382883	0.0382883	0.0202703	0.0247748	0.0405405	0.0292793	0.027027	0.0382883	0.0382883	0.0337838		0.00455352	0.00435282	0.00472669	0.00571905	0.00383645	0.00362345	0.00611419	0.00523161	0.00447945	0.00769923	0.00558413	0.00555395		Solyc10g085550	0.00454434	0.00439298	0.00527508	0.0062791
Solyc09g010630	heat shock protein (AHRD V1 ***- B2D2G5_CAPSN); contains Interpro domain(s) IPR013126 Heat shock protein 70	17	21	24	22	22	23	17	13	18	16	17	23	649		0.0261941	0.0323575	0.03698	0.0338983	0.0338983	0.0354391	0.0261941	0.0200308	0.027735	0.0246533	0.0261941	0.0354391		0.0033099	0.00416905	0.00456518	0.00506333	0.00641576	0.00518317	0.00395051	0.0035791	0.00459678	0.00495743	0.00382026	0.00582609		Solyc09g010630	0.00401471	0.00555409	0.00404213	0.00486793
Solyc04g074510	14-3-3 protein beta/alpha-B (AHRD V1 **-- 143BB_XENLA); contains Interpro domain(s) IPR000308 14-3-3 protein	15	9	14	13	7	9	11	15	8	7	13	8	268		0.0559701	0.0335821	0.0522388	0.0485075	0.0261194	0.0335821	0.0410448	0.0559701	0.0298507	0.0261194	0.0485075	0.0298507		0.0070724	0.00432683	0.00644888	0.00724547	0.00494348	0.00491157	0.00619023	0.0100007	0.00494745	0.00525224	0.00707453	0.00490737		Solyc04g074510	0.00594937	0.00570017	0.00704614	0.00574471
Solyc04g012120	14-3-3 protein beta/alpha-1 (AHRD V1 **-- 143B1_ONCMY); contains Interpro domain(s) IPR000308 14-3-3 protein	13	10	12	13	6	10	9	15	8	7	11	8	255		0.0509804	0.0392157	0.0470588	0.0509804	0.0235294	0.0392157	0.0352941	0.0588235	0.0313725	0.027451	0.0431373	0.0313725		0.00644189	0.00505268	0.00580941	0.00761485	0.00445329	0.00573551	0.00532294	0.0105106	0.00519967	0.00552	0.00629132	0.00515755		Solyc04g012120	0.005768	0.00593455	0.00701106	0.00565629
Solyc01g100860	ADP-ribosylation factor (AHRD V1 ***- D7KT27_ARALY); contains Interpro domain(s) IPR006688 ADP-ribosylation factor	7	7	7	9	6	6	9	7	8	3	7	9	181		0.038674	0.038674	0.038674	0.0497238	0.0331492	0.0331492	0.0497238	0.038674	0.0441989	0.0165746	0.038674	0.0497238		0.00488686	0.00498289	0.00477431	0.00742715	0.00627397	0.00484825	0.00749917	0.00691026	0.00732551	0.00333291	0.00564038	0.00817443		Solyc01g100860	0.00488135	0.00618312	0.00724498	0.00571591
Solyc04g081880	Ribonuclease P protein subunit p25 (AHRD V1 *--- RPP25_RAT); contains Interpro domain(s) IPR002775 Alba, DNA/RNA-binding protein	2	3	2	3	3	2	3	1	2	2	2	1	226		0.00884956	0.0132743	0.00884956	0.0132743	0.0132743	0.00884956	0.0132743	0.00442478	0.00884956	0.00884956	0.00884956	0.00442478		0.00111823	0.00171031	0.00109248	0.00198276	0.00251236	0.0012943	0.00200199	0.000790618	0.00146672	0.00177952	0.00129066	0.00072742		Solyc04g081880	0.00130701	0.00192981	0.00141978	0.00126587
Solyc05g014470	Glyceraldehyde 3-phosphate dehydrogenase (AHRD V1 **** Q8LK04_SOLTU); contains Interpro domain(s) IPR000173 Glyceraldehyde 3-phosphate dehydrogenase	5	4	4	7	3	8	7	3	4	3	4	5	338		0.0147929	0.0118343	0.0118343	0.0207101	0.00887574	0.0236686	0.0207101	0.00887574	0.0118343	0.00887574	0.0118343	0.0147929		0.00186923	0.00152477	0.00146095	0.00309342	0.00167987	0.00346167	0.00312342	0.00158591	0.00196142	0.00178478	0.00172597	0.00243191		Solyc05g014470	0.00161832	0.00274499	0.00222358	0.00198089
Solyc11g010200	14-3-3 protein beta/alpha-1 (AHRD V1 **-- 143B1_ONCMY); contains Interpro domain(s) IPR000308 14-3-3 protein	12	9	11	12	6	9	9	14	7	6	11	7	269		0.0446097	0.0334572	0.0408922	0.0446097	0.0223048	0.0334572	0.0334572	0.0520446	0.0260223	0.0223048	0.0408922	0.0260223		0.00563689	0.00431075	0.00504814	0.00666326	0.00422152	0.00489331	0.00504591	0.00929931	0.00431293	0.00448518	0.00596389	0.00427799		Solyc11g010200	0.00499859	0.00525936	0.00621938	0.00490902
Solyc11g066060	heat shock protein (AHRD V1 ***- B2D2G5_CAPSN); contains Interpro domain(s) IPR013126 Heat shock protein 70	20	21	23	22	27	24	21	16	19	17	19	22	698		0.0286533	0.030086	0.0329513	0.0315186	0.0386819	0.034384	0.030086	0.0229226	0.0272206	0.0243553	0.0272206	0.0315186		0.00362064	0.00387638	0.00406784	0.00470788	0.00732113	0.00502885	0.00453746	0.00409581	0.00451154	0.0048975	0.00396997	0.00518157		Solyc11g066060	0.00385495	0.00568595	0.0043816	0.00468301
Solyc08g082820	Heat shock protein (AHRD V1 ***- Q84KP8_CYAME); contains Interpro domain(s) IPR013126 Heat shock protein 70	12	11	14	17	14	18	13	12	15	12	13	13	666		0.018018	0.0165165	0.021021	0.0255255	0.021021	0.027027	0.0195195	0.018018	0.0225225	0.018018	0.0195195	0.0195195		0.00227676	0.00212804	0.00259505	0.0038127	0.00397854	0.00395285	0.00294387	0.00321945	0.00373287	0.00362317	0.00284681	0.00320895		Solyc08g082820	0.00233328	0.0039147	0.00329873	0.00322631
Solyc04g079180	Unknown Protein (AHRD V1)	4	3	2		1	2	3	2	3	1	2	1	240		0.0166667	0.0125	0.00833333	0	0.00416667	0.00833333	0.0125	0.00833333	0.0125	0.00416667	0.00833333	0.00416667		0.002106	0.00161054	0.00102875	0	0.000788603	0.0012188	0.00188521	0.001489	0.00207174	0.000837857	0.00121537	0.000684987		Solyc04g079180	0.00158177	0.000669133	0.00181532	0.000912738
Solyc12g088160	Phosphoenolpyruvate carboxykinase (AHRD V1 ***- Q8W505_SOLLC); contains Interpro domain(s) IPR001272 Phosphoenolpyruvate carboxykinase, ATP-utilising	12	12	14	10	10	7	19	7	7	6	9	8	651		0.0184332	0.0184332	0.0215054	0.015361	0.015361	0.0107527	0.0291859	0.0107527	0.0107527	0.00921659	0.0138249	0.0122888		0.00232922	0.00237499	0.00265484	0.00229444	0.00290729	0.00157264	0.00440171	0.00192129	0.00178215	0.00185332	0.00201628	0.00202024		Solyc12g088160	0.00245302	0.00225813	0.00270171	0.00196328
Solyc11g065990	Actin (AHRD V1 ***- B5M4V6_TOBAC); contains Interpro domain(s) IPR004000 Actin/actin-like	15	10	12	14	10	8	11	15	9	10	14	8	377		0.0397878	0.0265252	0.0318302	0.0371353	0.0265252	0.0212202	0.0291777	0.0397878	0.0238727	0.0265252	0.0371353	0.0212202		0.0050276	0.0034176	0.00392944	0.00554683	0.00502029	0.00310357	0.00440048	0.00710927	0.00395665	0.00533384	0.00541597	0.00348853		Solyc11g065990	0.00412488	0.00455689	0.00515547	0.00474611
Solyc01g089970	Nucleoside diphosphate kinase (AHRD V1 ***- Q3Y5A4_SOLCH); contains Interpro domain(s) IPR001564 Nucleoside diphosphate kinase, core	6	5	6	5	5	5	4	4	6	2	5	4	148		0.0405405	0.0337838	0.0405405	0.0337838	0.0337838	0.0337838	0.027027	0.027027	0.0405405	0.0135135	0.0337838	0.027027		0.00512271	0.00435282	0.00500473	0.00504622	0.00639408	0.00494107	0.00407612	0.00482918	0.00671917	0.00271737	0.00492717	0.00444316		Solyc01g089970	0.00482675	0.00546046	0.00520816	0.00402924
Solyc06g009660	ADP-ribosylation factor-like protein 3 (AHRD V1 **-- ARL3_CAEEL); contains Interpro domain(s) IPR006687 GTP-binding protein SAR1	2	3	3	2	2		3	1	2	2	3	2	193		0.0103627	0.015544	0.015544	0.0103627	0.0103627	0	0.015544	0.00518135	0.0103627	0.0103627	0.015544	0.0103627		0.00130943	0.00200275	0.00191891	0.00154786	0.00196129	0	0.0023443	0.000925801	0.00171751	0.00208379	0.00226701	0.0017036		Solyc06g009660	0.0017437	0.00116972	0.00166254	0.00201813
Solyc01g079540	ADP-ribosylation factor-like protein 3 (AHRD V1 **-- ARL3_CAEEL); contains Interpro domain(s) IPR006687 GTP-binding protein SAR1	2	2	4	2	2		1	2	3	1	4	3	193		0.0103627	0.0103627	0.0207254	0.0103627	0.0103627	0	0.00518135	0.0103627	0.015544	0.00518135	0.0207254	0.015544		0.00130943	0.00133516	0.00255855	0.00154786	0.00196129	0	0.000781433	0.0018516	0.00257626	0.00104189	0.00302268	0.00255539		Solyc01g079540	0.00173438	0.00116972	0.00173643	0.00220666
Solyc11g042930	SKP1 (AHRD V1 ***- Q68GS0_TOBAC); contains Interpro domain(s) IPR016897 E3 ubiquitin ligase, SCF complex, Skp subunit	1	2	1			2	4	3	1	2	1	2	155		0.00645161	0.0129032	0.00645161	0	0	0.0129032	0.0258065	0.0193548	0.00645161	0.0129032	0.00645161	0.0129032		0.000815227	0.0016625	0.000796452	0	0	0.00188717	0.00389204	0.00345831	0.00106929	0.00259465	0.000940931	0.00212125		Solyc11g042930	0.00109139	0.000629056	0.00280655	0.00188561
Solyc11g039980	ATP synthase subunit alpha (AHRD V1 ***- Q5M9V4_TOBAC); contains Interpro domain(s) IPR018118 ATPase, F1/A1 complex, alpha/beta subunit, N-terminal	7	8	8	5	5	5	6	6	7	2	6	6	172		0.0406977	0.0465116	0.0465116	0.0290698	0.0290698	0.0290698	0.0348837	0.0348837	0.0406977	0.0116279	0.0348837	0.0348837		0.00514257	0.00599272	0.00574186	0.0043421	0.00550188	0.00425162	0.00526104	0.00623301	0.00674522	0.00233821	0.00508759	0.00573478		Solyc11g039980	0.00562572	0.00469853	0.00607976	0.00438686
Solyc01g066700	Bifunctional polymyxin resistance protein ArnA (AHRD V1 **-- ARNA_SALPC); contains Interpro domain(s) IPR016040 NAD(P)-binding domain	5	4	4	5	4	1	4	2	4	3	4	3	163		0.0306748	0.0245399	0.0245399	0.0306748	0.0245399	0.00613497	0.0245399	0.0122699	0.0245399	0.0184049	0.0245399	0.0184049		0.00387608	0.0031618	0.00302945	0.00458185	0.00464454	0.000897273	0.00370102	0.00219239	0.00406723	0.00370096	0.003579	0.00302571		Solyc01g066700	0.00335578	0.00337455	0.00332021	0.00343522
Solyc10g038110	Coatomer subunit delta (AHRD V1 ***- B6TDR8_MAIZE); contains Interpro domain(s) IPR011012 Longin-like						1	1				3		95		0	0	0	0	0	0.0105263	0.0105263	0	0	0	0.0315789	0		0	0	0	0	0	0.00153953	0.00158754	0	0	0	0.00460561	0		Solyc10g038110	0	0.000513177	0.000529181	0.0015352
Solyc01g010360	14-3-3-like protein GF14 epsilon (AHRD V1 **-- 14310_ARATH); contains Interpro domain(s) IPR000308 14-3-3 protein	10	6	9	10	5	2	8	8	6	6	11	3	274		0.0364964	0.0218978	0.0328467	0.0364964	0.0182482	0.00729927	0.0291971	0.0291971	0.0218978	0.0218978	0.040146	0.0109489		0.00461169	0.00282139	0.00405493	0.00545139	0.00345374	0.00106756	0.0044034	0.00521692	0.00362933	0.00440334	0.00585506	0.00179997		Solyc01g010360	0.00382933	0.00332423	0.00441655	0.00401945
Solyc12g008630	Mitochondrial processing peptidase alpha subunit (AHRD V1 ***- Q948V5_MORAL); contains Interpro domain(s) IPR011237 Peptidase M16, core	14	15	14	13	7	9	11	12	12	10	9	6	504		0.0277778	0.0297619	0.0277778	0.0257937	0.0138889	0.0178571	0.0218254	0.0238095	0.0238095	0.0198413	0.0178571	0.0119048		0.00351001	0.00383462	0.00342917	0.00385275	0.00262868	0.00261171	0.00329163	0.00425428	0.00394618	0.0039898	0.00260436	0.00195711		Solyc12g008630	0.00359127	0.00303105	0.0038307	0.00285042
Solyc09g061230	Cytochrome b5 (AHRD V1 **** Q9ZWT2_ARATH); contains Interpro domain(s) IPR001199 Cytochrome b5	2	3	3	1			1	1		2	3		133		0.0150376	0.0225564	0.0225564	0.0075188	0	0	0.0075188	0.0075188	0	0.0150376	0.0225564	0		0.00190015	0.00290624	0.00278459	0.00112307	0	0	0.00113396	0.00134346	0	0.00302384	0.00328972	0		Solyc09g061230	0.00253033	0.000374356	0.000825805	0.00210452
Solyc05g012480	Mitochondrial processing peptidase beta subunit (AHRD V1 ***- Q9AXQ2_CUCME); contains Interpro domain(s) IPR011237 Peptidase M16, core	7	1	9	9	2	3	7	9	2	5	7	2	533		0.0131332	0.00187617	0.0168856	0.0168856	0.00375235	0.00562852	0.0131332	0.0168856	0.00375235	0.00938086	0.0131332	0.00375235		0.00165952	0.000241732	0.00208452	0.00252216	0.000710187	0.000823202	0.00198071	0.0030171	0.000621912	0.00188636	0.0019154	0.000616874		Solyc05g012480	0.00132859	0.00135185	0.00187324	0.00147288
Solyc06g008260	60 ribosomal protein L14 (AHRD V1 ***- B6TMP6_MAIZE); contains Interpro domain(s) IPR002784 Ribosomal protein L14	5	5	4	2	3	5	2	2	4	2	3	3	134		0.0373134	0.0373134	0.0298507	0.0149254	0.0223881	0.0373134	0.0149254	0.0149254	0.0298507	0.0149254	0.0223881	0.0223881		0.00471493	0.00480759	0.00368508	0.00222938	0.00423727	0.0054573	0.00225099	0.00266686	0.00494745	0.00300128	0.00326517	0.00368053		Solyc06g008260	0.00440253	0.00397465	0.00328843	0.00331566
Solyc03g097900	40S ribosomal protein S1 (AHRD V1 ***- RS3A_LENED); contains Interpro domain(s) IPR001593 Ribosomal protein S3Ae	8	9	8	8	7	6	4	6	6	6	6	6	261		0.0306513	0.0344828	0.0306513	0.0306513	0.0268199	0.0229885	0.0153257	0.0229885	0.0229885	0.0229885	0.0229885	0.0229885		0.00387311	0.00444288	0.00378391	0.00457833	0.00507607	0.0033622	0.00231137	0.00410758	0.00381011	0.00462266	0.00335274	0.00377924		Solyc03g097900	0.0040333	0.00433887	0.00340968	0.00391821
Solyc06g072490	40S ribosomal protein S1 (AHRD V1 ***- RS3A_LACBS); contains Interpro domain(s) IPR001593 Ribosomal protein S3Ae	7	8	9	8	6	6	4	6	6	6	7	6	261		0.0268199	0.0306513	0.0344828	0.0306513	0.0229885	0.0229885	0.0153257	0.0229885	0.0229885	0.0229885	0.0268199	0.0229885		0.00338897	0.00394922	0.0042569	0.00457833	0.00435092	0.0033622	0.00231137	0.00410758	0.00381011	0.00462266	0.00391153	0.00377924		Solyc06g072490	0.00386503	0.00409715	0.00340968	0.00410448
Solyc10g054910	Peptidyl-prolyl cis-trans isomerase (AHRD V1 ***- Q9XF12_SOLTU); contains Interpro domain(s) IPR002130 Peptidyl-prolyl cis-trans isomerase, cyclophilin-type	15	4	10	6	8	5	3	7	7	7	11	8	172		0.0872093	0.0232558	0.0581395	0.0348837	0.0465116	0.0290698	0.0174419	0.0406977	0.0406977	0.0406977	0.0639535	0.0465116		0.0110198	0.00299636	0.00717733	0.00521052	0.00880302	0.00425162	0.00263052	0.00727184	0.00674522	0.00818372	0.00932725	0.00764637		Solyc10g054910	0.00706449	0.00608838	0.00554919	0.00838578
[truncated: 1,299 more rows]

## Sheet: Max count_PCA
P-C, pollen derived from plants maintained at control conditions; P-HS, pollen derived from plants exposed to HS conditions; P-E-C, pollen derived from plants pretreated with 1 ppm ethephon followed by maintaining the plants at control conditions; P-E-HS, pollen derived from plants pretreated with 1 ppm ethephon followed by exposing the plants to HS conditions. Numbers 1-3 indicate replicate numb…
[truncated: 1,356 more rows]
