# Supplementary material for: Proteomics of Heat-Stress and Ethylene-Mediated Thermotolerance Mechanisms in Tomato Pollen Grains
Source: Front Plant Sci. 2018 Nov 12;9:1558. doi: 10.3389/fpls.2018.01558 (PMC6240657; doi:10.3389/fpls.2018.01558)
Supplement: Supplementary file 2 [file Table_2.XLSX]

## Sheet: Proteome Discoverer
Table S2. The list of all identified tomato leaf proteins. L-C, Leaves derived from plants maintained at control conditions; L-HS, Leaves derived from plants exposed to HS conditions; L-E-C, Leaves derived from plants pretreated with 1 ppm ethephon followed by maintaining the plants at control conditions; L-E-HS, leaves derived from plants pretreated with 1 ppm ethephon followed by exposing the p…
Accession	Description	ΣCoverage	Σ# Proteins	Σ# Unique Peptides	Σ# Peptides	Σ# PSMs	Score L-E-C-1	Coverage L-E-C-1	# Peptides L-E-C-1	# PSM L-E-C-1	Score L-E-C-2	Coverage L-E-C-2	# Peptides L-E-C-2	# PSM L-E-C-2	Score L-E-C-3	Coverage L-E-C-3	# Peptides L-E-C-3	# PSM L-E-C-3	Score L-E-HS-1	Coverage L-E-HS-1	# Peptides L-E-HS-1	# PSM L-E-HS-1	Score L-E-HS-2	Coverage L-E-HS-2	# Peptides L-E-HS-2	# PSM L-E-HS-2	Score L-E-HS-3	Coverage L-E-HS-3	# Peptides L-E-HS-3	# PSM L-E-HS-3	Score L-C-1	Coverage L-C-1	# Peptides L-C-1	# PSM L-C-1	Score L-C-2	Coverage L-C-2	# Peptides L-C-2	# PSM L-C-2	Score L-C-3	Coverage L-C-3	# Peptides L-C-3	# PSM L-C-3	Score L-HS-1	Coverage L-HS-1	# Peptides L-HS-1	# PSM L-HS-1	Score L-HS-2	Coverage L-HS-2	# Peptides L-HS-2
Solyc01g007320	ATP synthase subunit beta chloroplastic (AHRD V1 ***- Q8MBF8_9SOLA); contains Interpro domain(s) IPR005722 ATPase, F1 complex, beta subunit	70.61	5	32	33	391	99.0231	48.44	20	32	90.5915	40.39	18	31	106.441	51.07	22	33	97.6775	41.22	17	30	107.809	41.22	17	33	91.094	45.81	17	28	62.1212	34.65	14	20	86.7341	33.99	15	28	102.08	43.19	18	33	183.999	59.11	28	52	125.878	54.68	22
Solyc07g064130	Ubiquitin (AHRD V1 ***- Q39257_PEA); contains Interpro domain(s) IPR019956 Ubiquitin subgroup	61.71	11	5	5	24	4.5057	17.07	2	2	4.26515	26.04	2	2	5.4205	26.04	2	2	8.2064	28.88	3	3	8.16129	28.88	3	3	8.12061	38.07	3	3					7.51545	28.88	3	3	5.22707	26.04	2	2	4.32776	23.63	2	2	2.3436	11.82	1
Solyc07g056540	L-lactate dehydrogenase (AHRD V1 ***- C0S8Q7_PARBP); contains Interpro domain(s) IPR012133 Alpha-hydroxy acid dehydrogenase, FMN-dependent	60.38	4	20	20	152	41.6924	31	9	15	32.011	31.54	10	12	65.2138	46.9	14	20	38.3138	33.42	10	13	47.4052	29.92	10	15	55.185	31.54	9	17	12.9962	15.63	4	4	33.6963	27.76	8	11	35.0843	31	8	11	39.1808	37.2	11	13	31.5907	25.07	8
Solyc07g066610	Phosphoglycerate kinase (AHRD V1 ***- O81394_SOLTU); contains Interpro domain(s) IPR001576 Phosphoglycerate kinase	60.17	1	21	25	179	46.0902	40.46	15	16	48.1367	40.25	15	16	71.1771	52.49	19	21	32.3213	30.71	11	11	54.2405	38.59	14	17	35.0873	29.25	10	11	28.3401	28.01	9	9	32.4436	30.5	11	11	41.7297	34.65	12	14	66.9008	48.55	17	20	46.8353	38.8	14
Solyc04g011390	Histone H4 (AHRD V1 ***- B6T0P4_MAIZE); contains Interpro domain(s) IPR001951 Histone H4	59.22	3	10	10	71	19.6984	50.49	5	8	17.5512	51.46	6	6	33.2299	58.25	9	11	12.8432	42.72	4	5	10.7079	31.07	3	4	10.1558	38.83	4	4	9.63818	31.07	3	4	7.64901	27.18	3	3	14.7929	42.72	4	6	25.5246	52.43	7	9	10.4525	42.72	4
Solyc10g051390	RNA-binding glycine-rich protein-1b (AHRD V1 **** Q40427_NICSY); contains Interpro domain(s) IPR015465 RNA recognition motif, glycine rich protein	58.47	1	5	5	14	11.5466	37.29	3	4	8.07674	35.59	3	3	2.71211	9.32	1	1																	10.5531	49.15	4	4	4.92746	23.73	2	2
Solyc07g044860	Oxygen-evolving enhancer protein 2, chloroplastic (AHRD V1 ***- PSBP_SOLLC); contains Interpro domain(s) IPR002683 Photosystem II oxygen evolving complex protein PsbP	57.75	1	15	15	142	34.2511	39.15	8	10	33.8132	50.78	10	11	57.2388	57.75	13	17	39.5052	48.45	9	12	47.239	53.49	10	15	35.3822	53.49	10	11	14.0888	20.93	3	4	40.9524	48.45	9	12	35.8691	44.19	7	11	48.3538	55.43	12	14	44.678	48.45	9
Solyc10g086580	Ribulose-1 5-bisphosphate carboxylase/oxygenase activase 1 (AHRD V1 ***- Q9AXG1_GOSHI); contains Interpro domain(s) IPR003959 ATPase, AAA-type, core	56.4	2	11	28	400	107.079	42.25	18	35	117.295	45.84	21	39	139.254	53.26	24	41	111.779	43.82	19	33	130.929	44.27	19	39	119.218	44.04	18	37	75.9258	41.8	16	24	75.9499	36.4	14	25	86.12	42.25	16	27	139.782	53.03	23	37	111.517	42.02	17
Solyc03g005760	Chlorophyll a-b binding protein 3C-like (AHRD V1 **** Q2XTE0_SOLTU); contains Interpro domain(s) IPR001344 Chlorophyll A-B binding protein	56.18	4	1	7	91	27.5538	16.85	2	10	11.6421	16.85	2	4	34.6184	30.71	4	10	21.0498	16.85	2	7	30.2616	42.32	4	9	24.5973	31.46	3	7	11.4439	16.85	2	3	28.2218	16.85	2	10	31.5101	16.85	2	12	28.8331	34.46	5	8	16.3842	16.85	3
Solyc07g062650	Malate dehydrogenase (AHRD V1 **** Q645N1_SOLLC); contains Interpro domain(s) IPR010097 Malate dehydrogenase, NAD-dependent, eukaryotes and gamma proteobacteria	54.91	1	13	13	84	17.9532	22.83	5	6	19.9834	24.86	6	7	32.1345	24.86	8	11	19.5005	22.83	5	6	25.5392	27.75	7	8	21.8611	22.83	6	7	11.7172	10.69	4	4	16.0834	19.08	5	6	20.3576	22.83	6	7	41.2449	42.49	10	11	21.3696	27.46	6
Solyc03g005780	Chlorophyll a-b binding protein 3C-like (AHRD V1 **** Q2XTE0_SOLTU); contains Interpro domain(s) IPR001344 Chlorophyll A-B binding protein	54.68	3	2	6	77	23.1928	3	1	9	7.98267	3	1	3	28.4413	15.36	3	9	12.7688	3	1	5	24.9284	42.32	4	8	14.2573	17.6	2	5	5.87149	3	1	2	24.0836	3	1	9	29.774	16.85	2	12	25.2187	34.46	4	7	8.20262	3	1
Solyc02g070940	Chlorophyll a/b binding protein (AHRD V1 **** Q41422_SOLTU); contains Interpro domain(s) IPR001344 Chlorophyll A-B binding protein	54.34	6	2	8	112	36.5411	22.64	4	13	17.5569	22.64	4	6	40.4869	29.43	5	12	27.1978	22.64	4	9	33.0486	47.55	5	10	27.1589	36.6	4	8	16.278	21.89	3	5	31.2177	21.89	3	11	40.5859	22.64	4	15	34.2836	40.38	7	10	19.2659	21.89	4
Solyc05g008460	ATP synthase subunit beta (AHRD V1 ***- O82722_NICSY); contains Interpro domain(s) IPR005722 ATPase, F1 complex, beta subunit	53.68	2	4	20	214	64.7258	37.7	14	19	60.2335	37.16	14	20	59.1201	37.52	14	18	64.9536	35.01	13	19	69.1052	37.34	14	21	56.4838	31.78	12	17	39.0911	26.03	9	12	45.4071	23.7	9	15	52.3808	32.14	12	16	80.7198	47.22	17	24	56.9428	27.83	10
Solyc03g078400	Actin (AHRD V1 ***- Q7XZJ2_GOSHI); contains Interpro domain(s) IPR004000 Actin/actin-like	52.79	4	7	15	112	36.339	36.6	9	13	35.0397	40.58	11	12	27.8847	37.4	9	9	29.26	29.18	10	11	39.5459	41.38	11	13	30.2993	34.48	8	10	9.42358	15.38	4	4	24.6262	28.12	8	10	21.811	31.3	8	8	30.7334	31.3	8	9	19.1573	23.87	7
Solyc04g007550	ATP synthase subunit beta (AHRD V1 ***- O82722_NICSY); contains Interpro domain(s) IPR005722 ATPase, F1 complex, beta subunit	51.6	2	3	19	209	67.3534	37.37	14	20	59.9028	36.83	14	20	61.6939	39.32	15	19	60.9257	31.14	12	18	71.4445	37.01	14	22	57.057	29.89	11	17	34.5045	22.24	8	10	41.3309	21.17	8	14	49.8047	28.29	11	15	79.7383	46.8	17	24	50.7015	25.27	9
Solyc09g014520	Chlorophyll a-b binding protein 6A, chloroplastic (AHRD V1 **** CB11_SOLLC); contains Interpro domain(s) IPR001344 Chlorophyll A-B binding protein	49.47	1	11	11	96	18.6345	21.4	6	7	20.5302	24.56	7	8	24.9534	35.44	9	9	19.1345	21.4	6	7	20.9135	32.28	6	7	24.0552	32.28	7	8	21.2099	21.4	6	7	20.9191	18.25	5	8	22.2048	18.25	5	8	29.6482	40	8	9	21.0479	35.44	7
Solyc11g039980	ATP synthase subunit alpha (AHRD V1 ***- Q5M9V4_TOBAC); contains Interpro domain(s) IPR018118 ATPase, F1/A1 complex, alpha/beta subunit, N-terminal	48.26	2	7	7	56	19.3858	31.4	4	7	10.7584	31.4	4	4	18.3009	48.26	7	7	16.5572	31.4	4	6	17.6529	37.21	5	6	9.74911	19.77	3	4					13.6417	19.77	3	5	16.8871	37.21	5	6	9.83632	25.58	4	4	7.89459	19.77	3
Solyc05g005480	Oxidoreductase zinc-binding dehydrogenase (AHRD V1 **** C2RQQ3_BACCE); contains Interpro domain(s) IPR002085 Alcohol dehydrogenase superfamily, zinc-containing	47.94	1	14	14	88	15.3153	18.04	5	5	16.888	22.68	6	6	19.3809	19.59	6	6	31.7036	39.18	10	10	30.5968	39.18	10	10	27.3466	36.08	9	9	8.88763	11.86	3	3	25.8373	23.97	7	9	11.8743	14.95	4	4	24.7411	30.41	8	8	27.3747	36.08	9
Solyc01g007380	Apocytochrome f (AHRD V1 ***- D3WBH0_9AQUA); contains Interpro domain(s) IPR002325 Cytochrome f	47.81	3	14	14	74	16.1624	19.69	5	6	17.3782	20	6	6	35.0755	40.94	11	11	12.0547	15.94	4	4	23.2708	24.06	6	8	10.8307	13.44	4	4	20.9533	23.13	5	7	9.77815	14.69	4	4	13.8314	19.69	5	5	31.8179	37.5	9	10	15.5047	30.94	6
Solyc01g099770	Translationally-controlled tumor protein homolog (AHRD V1 ***- B5XDL0_SALSA); contains Interpro domain(s) IPR001983 Translationally controlled tumour-associated TCTP	47.62	1	2	7	40	11.6419	22.02	4	4	11.7828	27.38	4	4	8.46041	21.43	3	3	8.05643	21.43	3	3	11.0729	36.31	4	4	15.8973	33.93	4	5	2.06359	9.52	1	1	14.2883	21.43	4	5	6.84721	16.07	2	2	10.712	21.43	4	4	8.86807	21.43	3
Solyc12g027720	ATP synthase subunit b, chloroplastic (AHRD V1 ***- ATPF_NICTO)	46.67	2	4	4	9	2.08985	15	1	1	2.26737	15	1	1	2.54559	16.67	1	1					2.04745	15	1	1																	3.11553	16.67	1	1	6.77474	45	3
Solyc06g071920	Glyceraldehyde-3-phosphate dehydrogenase (AHRD V1 **** Q9XG67_TOBAC); contains Interpro domain(s) IPR000173 Glyceraldehyde 3-phosphate dehydrogenase	46.29	4	4	13	47	7.72332	12.17	3	3	2.42464	4.45	1	1	19.0271	28.49	7	7	12.8127	20.18	5	5	17.6304	22.85	6	6	13.9756	16.62	4	5	7.60536	10.68	3	3	8.0743	8.31	2	3	9.3075	14.54	3	3	17.4012	18.99	4	5	15.49	21.66	5
Solyc02g090030	Oxygen-evolving enhancer protein 1 of photosystem II (AHRD V1 ***- A8J0E4_CHLRE); contains Interpro domain(s) IPR002628 Photosystem II manganese-stabilizing protein PsbO	46.25	1	5	16	113	21.586	27.93	6	6	21.8277	30.63	7	7	41.5488	37.84	11	13	39.5307	29.13	9	11	36.8524	29.13	9	11	33.5667	31.53	9	10	33.4536	33.93	7	9	17.0206	24.92	5	5	24.755	27.93	7	7	57.9704	42.94	12	16	35.2897	31.23	8
Solyc02g086820	Carbonic anhydrase (AHRD V1 ***- Q5NE20_SOLLC); contains Interpro domain(s) IPR015892 Carbonic anhydrase, prokaryotic-like, conserved site	46.11	1	14	15	116	22.0103	21.5	5	8	26.3656	28.35	8	9	38.2296	32.4	10	12	33.67	26.79	8	12	33.1086	24.3	7	10	27.8108	26.79	6	9	11.2281	15.89	3	3	20.0185	24.61	6	7	22.6752	21.5	5	8	64.0405	33.33	10	19	32.9716	27.41	8
Solyc09g063130	Photosystem I reaction center subunit IV A (AHRD V1 *-*- B6TH55_MAIZE); contains Interpro domain(s) IPR003375 Photosystem I reaction centre subunit IV/PsaE	45.71	1	3	5	66	15.804	27.86	3	5	13.484	41.43	4	4	20.8868	30	4	5	24.4478	45.71	5	7	15.9585	43.57	4	5	20.6273	45.71	4	6	8.86133	39.29	3	3	24.0464	45.71	5	8	19.9033	43.57	4	6	18.8411	41.43	4	5	13.0427	39.29	3
Solyc06g083680	Photosystem I reaction center subunit IV A (AHRD V1 ***- B6TH55_MAIZE); contains Interpro domain(s) IPR008990 Electron transport accessory protein	45.65	1	2	4	38	11.0613	13.77	2	4	2.52196	9.42	1	1	6.44286	13.77	2	2	14.3753	29.71	3	4	11.0037	29.71	3	4	11.1144	29.71	2	3	2.67202	9.42	1	1	18.3592	29.71	3	6	10.5017	13.77	2	3	6.83642	25.36	2	2	8.64568	41.3	3
Solyc07g066600	Phosphoglycerate kinase (AHRD V1 ***- Q2VCK2_SOLTU); contains Interpro domain(s) IPR001576 Phosphoglycerate kinase	44.64	1	9	13	71	12.5246	13.72	4	4	19.9319	25.19	7	7	29.5839	30.42	9	9	13.2371	15.71	4	4	19.5444	23.94	5	6	16.0583	21.2	5	5	9.31135	8.73	2	2	17.2083	21.7	6	6	20.1488	16.71	4	6	25.4187	30.17	7	7	23.9935	21.2	6
Solyc01g089970	Nucleoside diphosphate kinase (AHRD V1 ***- Q3Y5A4_SOLCH); contains Interpro domain(s) IPR001564 Nucleoside diphosphate kinase, core	44.59	2	6	7	45	12.0293	31.76	4	4	10.8806	31.76	4	4	18.1797	34.46	6	6	12.0569	31.76	4	4	12.23	31.76	4	4	14.0389	41.89	5	5	6.33245	16.89	2	2	6.9227	19.59	2	2	9.36804	25.68	3	3	9.26781	25.68	3	3	11.4651	31.76	4
Solyc09g011080	Ribulose-1 5-bisphosphate carboxylase/oxygenase activase 1 (AHRD V1 **** Q9AXG1_GOSHI); contains Interpro domain(s) IPR003959 ATPase, AAA-type, core	44.42	2	3	20	304	81.7635	38.27	14	26	90.3335	39.41	15	30	93.4168	34.85	15	28	97.656	39.86	15	29	106.724	40.32	15	31	99.5003	40.09	15	30	58.6309	32.35	11	18	58.7946	32.35	11	19	70.4543	35.76	13	22	87.7963	35.54	14	23	85.1061	38.04	13
Solyc12g099930	Serine-glyoxylate aminotransferase (AHRD V1 ***- Q3S2I1_SPIPO); contains Interpro domain(s) IPR000192 Aminotransferase, class V/Cysteine desulfurase	43.14	1	12	12	55	13.858	12.72	4	4	18.4152	25.69	7	7	26.1189	31.92	10	10	12.5554	11.22	4	4	15.4447	15.71	5	5	9.06911	8.48	3	3	3.75034	4.24	1	1	9.22098	8.98	3	3	7.97682	8.48	3	3	22.8536	31.17	7	8	10.4615	11.97	4
Solyc06g063370	Chlorophyll a-b binding protein 1A, chloroplastic (AHRD V1 ***- CB2A_PYRPY); contains Interpro domain(s) IPR001344 Chlorophyll A-B binding protein	43.01	1	11	11	95	24.9561	34.62	8	9	14.6852	24.13	5	5	20.6896	38.46	7	7	20.5537	25.17	6	7	21.7337	29.02	6	7	21.8337	24.13	6	7	14.8295	22.73	5	5	19.0849	31.12	6	7	28.656	34.97	8	10	43.446	43.01	11	13	24.6397	34.62	7
Solyc01g009080	FHA domain containing protein (AHRD V1 ***- B6TP39_MAIZE); contains Interpro domain(s) IPR000253 Forkhead-associated	42.57	1	4	4	15	3.13371	6.44	1	1	2.98287	6.44	1	1	4.81967	6.44	1	2	6.08331	17.33	2	2	3.05243	6.44	1	1	6.28468	18.81	2	2					3.35675	6.44	1	1	2.70896	6.44	1	1	6.27681	19.31	2	2	2.28738	6.44	1
Solyc07g053260	14-3-3 protein sigma gamma zeta beta/alpha (AHRD V1 **-- Q16QZ7_AEDAE); contains Interpro domain(s) IPR000308 14-3-3 protein	42.53	4	5	9	52	9.96542	8.43	2	4	12.8528	13.79	3	4	15.4981	12.26	3	6	20.6563	25.67	5	8	14.1125	16.48	3	5	10.766	11.11	3	4	4.24561	3.83	1	2	9.5167	8.43	3	4	7.9469	8.43	2	3	12.1104	12.26	3	4	15.0605	15.71	4
Solyc02g080810	Aminomethyltransferase (AHRD V1 ***- C6TF02_SOYBN); contains Interpro domain(s) IPR006223 Glycine cleavage system T protein	41.87	1	14	14	76	7.65228	13.05	3	3	32.5416	33	9	11	45.2959	39.9	13	16	18.0287	19.46	6	6	20.7797	24.38	7	7	14.3048	18.97	5	5	6.64222	8.37	2	2	11.0654	16.26	4	4	11.3051	17.24	4	4	29.0963	31.03	9	10	13.4287	18.97	5
Solyc04g071620	ASR4 (Fragment) (AHRD V1 *-*- Q2QJU1_SOLLC); contains Interpro domain(s) IPR003496 ABA/WDS induced protein	41.41	1	9	9	30	3.06494	4.38	1	1	13.7876	20.2	5	5					13.1564	20.54	4	4	5.7525	7.74	2	2	2.83607	4.38	1	1	5.63791	8.42	2	2	14.3032	26.6	5	5	15.2401	25.25	5	5	5.79484	7.74	2	2	5.56385	8.42	2
Solyc01g111760	V-type ATP synthase beta chain (AHRD V1 ***- VATB_PYRHO); contains Interpro domain(s) IPR005723 ATPase, V1 complex, subunit B	41.34	2	15	15	82	18.3858	14.82	6	7	25.0994	24.84	9	10	23.5003	24.43	9	9	23.2743	15.66	6	8	18.9704	13.99	6	7	15.8749	11.27	5	6	10.4443	10.65	4	4	20.9587	17.95	7	8	15.5646	9.6	4	6	27.7575	20.67	8	9	9.78799	7.1	3
Solyc02g063070	14-3-3 protein beta/alpha-1 (AHRD V1 **-- 143B1_DANRE); contains Interpro domain(s) IPR000308 14-3-3 protein	41.15	4	5	9	54	12.9373	13.08	3	5	8.6863	8.46	2	3	16.6205	15	3	6	16.2439	11.15	3	6	14.1217	20	4	6	14.4187	18.46	4	5	4.24561	3.85	1	2	9.5167	8.46	3	4	7.9469	8.46	2	3	16.3276	11.15	3	5	17.4524	23.08	5
Solyc01g105030	Chlorophyll a-b binding protein, chloroplastic (AHRD V1 **** CB12_PETHY); contains Interpro domain(s) IPR001344 Chlorophyll A-B binding protein	41.02	1	2	6	50	6.45372	14.84	2	2	2.89984	7.03	1	1	18.3084	41.02	5	6	12.0958	36.72	4	4	13.7099	37.89	4	4	15.723	24.61	4	5	10.9067	19.92	3	3	8.48147	28.91	3	3	25.5483	37.89	5	7	23.9217	33.98	5	6	18.6256	41.02	6
Solyc04g009030	Glyceraldehyde-3-phosphate dehydrogenase (AHRD V1 **** D7UNZ5_BRARC); contains Interpro domain(s) IPR000173 Glyceraldehyde 3-phosphate dehydrogenase	40.85	1	6	15	148	37.1736	27.32	8	12	40.5008	36.09	11	14	62.6096	40.85	15	21	46.0167	36.09	11	16	33.315	29.07	8	10	46.709	31.58	9	15	30.6694	25.56	7	10	34.2554	29.07	8	11	31.1364	23.81	7	10	44.6966	33.08	10	13	32.3405	24.31	7
Solyc07g047850	Chlorophyll a-b binding protein 4, chloroplastic (AHRD V1 **** CB24_SOLLC); contains Interpro domain(s) IPR001344 Chlorophyll A-B binding protein	40	2	1	8	146	47.4906	21.51	5	17	28.3339	21.51	5	9	39.544	28.3	6	12	29.7466	16.23	3	10	32.9412	16.23	4	11	32.4515	21.51	5	11	23.2912	21.51	5	7	47.593	16.23	4	16	44.9654	21.51	5	17	48.482	40	8	14	31.4423	16.23	4
Solyc01g099780	Translationally-controlled tumor protein homolog (AHRD V1 ***- B5XDL0_SALSA); contains Interpro domain(s) IPR001983 Translationally controlled tumour-associated TCTP	39.88	1	1	6	28	8.12832	12.5	3	3	7.92363	17.86	3	3	5.55568	11.9	2	2	5.06723	11.9	2	2	5.00783	19.05	2	2	11.3061	24.4	3	4					7.22268	11.9	3	3	3.166	6.55	1	1	7.41032	11.9	3	3	7.73264	21.43	3
Solyc09g007850	RNA-binding protein (AHRD V1 **-* C6F119_SOYBN); contains Interpro domain(s) IPR000504 RNA recognition motif, RNP-1	39.31	1	5	6	35	6.6222	10.69	2	2	2.76099	4.83	1	1	17.5975	13.1	2	5	7.14463	12.07	2	2	17.706	17.93	3	5	6.13472	14.48	2	2					2.43227	4.83	1	1	5.5986	10.69	2	2	31.4596	29.66	5	9	13.2218	17.93	3
Solyc10g080500	Actin (AHRD V1 ***- B5M4V6_TOBAC); contains Interpro domain(s) IPR004000 Actin/actin-like	38.99	5	3	11	74	21.0029	22.55	5	7	27.024	32.89	9	10	15.8737	21.22	5	5	15.5131	17.77	6	6	21.4051	25.73	6	7	17.7166	21.22	5	6	8.14781	11.67	3	3	15.3251	17.77	5	6	16.4646	25.73	6	6	31.7114	32.1	8	9	14.531	20.42	6
Solyc02g081170	Plastid-lipid-associated protein, chloroplastic (AHRD V1 **-- PAP_CITUN); contains Interpro domain(s) IPR006843 PAP fibrillin	38.96	1	11	11	52	8.12271	11.96	3	3	13.3303	14.72	4	5	28.4164	27.3	8	9	14.786	23.62	5	5	14.6041	23.62	5	5	13.7145	23.62	5	5	7.72451	11.96	3	3	5.52417	8.59	2	2	6.22452	8.59	2	2	18.6437	33.13	6	6	12.4818	20.25	4
Solyc04g005700	Major latex-like protein (AHRD V1 **-- B5THI3_PANGI); contains Interpro domain(s) IPR000916 Bet v I allergen	38.78	1	5	5	53	11.2796	14.97	2	5	14.7379	27.89	3	5	5.73405	14.97	2	2	12.046	27.89	3	4	12.1494	27.89	3	4	11.3482	14.97	2	5	9.36722	14.97	2	3	12.6379	20.41	3	6	23.6323	27.89	3	10	4.95226	12.93	2	2	13.3053	20.41	3
Solyc01g097460	Ribose-5-phosphate isomerase (AHRD V1 ***- A8IRQ1_CHLRE); contains Interpro domain(s) IPR004788 Ribose 5-phosphate isomerase	38.57	1	7	7	41	15.2746	15.02	3	5	6.41735	8.19	2	2	14.7016	25.26	5	5	13.5728	21.5	4	4	17.265	18.77	3	5	14.8306	18.77	3	4	2.87692	4.44	1	1	14.038	18.77	3	4	6.58092	8.19	2	2	17.0079	22.53	4	5	5.95196	11.26	2
Solyc01g109660	Glycine-rich RNA-binding protein (AHRD V1 *-** B2YKT9_TOBAC); contains Interpro domain(s) IPR015465 RNA recognition motif, glycine rich protein	38.29	2	5	5	34	7.26339	22.86	3	3	8.35129	22.86	3	3	4.6582	13.71	2	2	8.03248	22.86	3	3	7.8008	21.14	3	3	10.4724	30.29	4	4	4.88574	13.71	2	2	10.0937	22.86	3	4	6.6278	8	1	2	7.95442	21.71	3	3	8.31865	22.86	3
Solyc02g086910	Peptidyl-prolyl cis-trans isomerase cyclophilin-type (AHRD V1 ***- A8IRU6_CHLRE); contains Interpro domain(s) IPR002130 Peptidyl-prolyl cis-trans isomerase, cyclophilin-type	37.47	1	11	11	48	15.6816	14.41	4	5	12.7305	16.19	4	4	17.7001	17.74	5	6	16.4364	14.41	4	5	33.0296	32.82	9	11	16.3379	14.41	4	5	2.10034	1.77	1	1	18.4215	19.96	5	6	7.92884	7.98	2	2					6.6708	7.98	2
Solyc06g073260	NAD-dependent epimerase/dehydratase (AHRD V1 **-- C7QWY4_CYAP0); contains Interpro domain(s) IPR016040 NAD(P)-binding domain	37.47	1	13	13	85	27.6789	20.32	6	8	16.8929	19.26	5	6	29.4573	27.18	9	10	29.1443	19.26	6	9	28.4726	17.15	6	8	14.0522	10.82	4	4	18.4579	20.58	5	6	18.1462	17.15	5	6	15.8732	16.89	5	5	34.7486	30.08	10	10	23.5453	22.69	7
Solyc11g010470	14-3-3 protein beta/alpha (AHRD V1 **-- 1433B_XENTR); contains Interpro domain(s) IPR000308 14-3-3 protein	36.95	3	4	8	43	9.81375	15.26	3	4	5.8065	10.44	2	2	6.34298	4.02	1	3	14.9269	17.67	4	6	9.45633	10.44	2	4	9.69668	14.46	3	4	4.24561	4.02	1	2	9.99667	15.26	3	4	7.09384	10.44	2	3	10.0211	24.9	3	3	10.9173	16.06	3
Solyc02g091560	Serine hydroxymethyltransferase (AHRD V1 **** C6ZJZ0_SOYBN); contains Interpro domain(s) IPR001085 Serine hydroxymethyltransferase	36.49	2	17	17	111	24.9026	19.88	9	9	24.438	16.8	8	9	38.8265	28.19	12	13	32.0353	21.81	10	11	29.3248	20.08	9	10	28.1961	20.08	9	10	16.449	15.83	6	6	19.6474	17.57	8	8	21.428	15.83	7	8	32.6472	27.99	12	12	23.3949	20.08	9
Solyc08g076220	Phosphoribulokinase/uridine kinase (AHRD V1 ***- B7KI62_CYAP7); contains Interpro domain(s) IPR006083 Phosphoribulokinase/uridine kinase	36	1	12	12	108	27.8715	18.5	7	9	25.018	17.75	6	8	35.7797	26.25	9	12	42.8615	27.5	9	13	31.0021	21.75	7	10	19.4771	14.5	4	6	21.2521	15.5	5	7	23.5863	15.5	5	7	30.7338	24	8	10	35.8143	27.75	9	11	31.6809	22	6
Solyc02g065400	Oxygen-evolving enhancer protein 1 of photosystem II (AHRD V1 ***- A8J0E4_CHLRE); contains Interpro domain(s) IPR002628 Photosystem II manganese-stabilizing protein PsbO	35.87	1	3	14	115	17.3158	20.36	5	5	23.355	29.79	8	8	41.4639	30.7	10	13	37.8825	21.88	9	11	35.069	21.88	9	11	29.6035	24.32	8	9	31.5667	29.79	7	9	17.7713	20.67	6	6	27.4468	27.05	8	8	54.861	35.87	11	15	41.3515	33.43	10
Solyc02g083810	Ferredoxin--NADP reductase (AHRD V1 ***- D7MN04_ARALY); contains Interpro domain(s) IPR012146 Ferredoxin--NADP reductase	35.68	2	12	12	48	14.9738	21.62	5	5	11.3905	14.05	4	4	16.2853	18.65	5	6	12.5307	9.73	3	4	17.4338	17.03	5	6	2.7408	4.32	1	1	10.2592	10.54	3	3	5.44639	8.65	2	2	10.8515	8.11	2	3	26.0963	24.05	5	7	12.9382	12.97	4
Solyc06g074290	Unknown Protein (AHRD V1)	35.59	1	1	1	1																																	2.01701	35.59	1	1
Solyc11g062190	Mitochondrial ADP/ATP carrier proteins (AHRD V1 ***- Q2UU95_ASPOR); contains Interpro domain(s) IPR002113 Adenine nucleotide translocator 1	35.51	4	13	14	66	17.507	10.7	4	6	11.2709	10.97	4	4	33.285	31.07	10	11	19.1738	13.84	5	7	15.4952	13.32	5	6	13.2537	10.7	4	5	5.30527	2.87	1	2	10.9786	8.09	3	4	8.27341	5.74	2	3	28.6015	18.02	7	10	13.2584	10.97	4
Solyc01g100860	ADP-ribosylation factor (AHRD V1 ***- D7KT27_ARALY); contains Interpro domain(s) IPR006688 ADP-ribosylation factor	35.36	7	5	5	57	11.1868	23.76	4	4	13.6652	23.76	4	5	10.2585	23.76	4	4	14.5713	23.76	4	5	14.6458	35.36	5	5	16.5468	35.36	5	5	12.6697	29.83	4	5	14.6005	23.76	4	5	14.9269	35.36	5	5	13.9205	29.83	4	5	12.9713	35.36	5
Solyc10g007690	Chlorophyll a-b binding protein 8, chloroplastic (AHRD V1 ***- CB13_SOLLC); contains Interpro domain(s) IPR001344 Chlorophyll A-B binding protein	35.16	2	6	6	48	13.1785	19.78	3	4	9.74154	10.26	2	3	9.4967	10.26	2	3	13.2729	19.78	3	4	12.5451	18.68	3	4	12.4545	13.19	3	4	15.2703	19.78	3	4	19.1434	18.68	3	6	13.7351	19.78	3	4	18.6584	32.23	5	6	7.47571	6.23	1
Solyc01g111170	Peptidyl-prolyl cis-trans isomerase (AHRD V1 ***- Q9XF12_SOLTU); contains Interpro domain(s) IPR002130 Peptidyl-prolyl cis-trans isomerase, cyclophilin-type	35.09	2	6	6	51	12.8069	23.98	3	4	17.6016	29.24	5	6	15.3237	29.24	4	5	18.5781	28.65	4	6	14.2366	19.88	3	5	11.6403	15.2	2	4	8.2277	12.87	2	3	9.90346	15.2	2	3	17.8936	23.98	3	5	14.9981	29.24	4	5	5.45886	15.2	2
Solyc07g041720	Oxalate oxidase-like germin 171 (AHRD V1 **** Q9FPQ0_BETVU); contains Interpro domain(s) IPR014710 RmlC-like jelly roll fold	35.07	1	4	5	170	69.0723	27.96	3	19	49.0635	30.81	4	13	47.0197	32.23	4	12	48.8072	25.59	4	13	56.2645	32.23	4	15	42.5309	18.48	2	11	105.742	18.48	2	27	48.917	18.48	2	13	52.1976	18.48	2	14	44.6699	32.23	4	12	41.6295	22.75	3
Solyc02g014150	Photosystem II stability/assembly factor Ycf48-like protein (AHRD V1 **-- B0C6T3_ACAM1); contains Interpro domain(s) IPR016705 Photosystem II stability/assembly factor, HCF136	34.75	1	10	10	79	20.9039	23.61	7	7	22.9879	23.61	7	7	27.2977	30.5	9	9	25.8083	27.06	8	8	28.4762	27.06	8	9	23.4557	23.08	7	7	10.7168	13	4	4	17.5154	17.24	5	5	17.4522	18.83	6	6	14.2194	14.32	4	4	22.9393	23.61	7
Solyc04g074640	L-ascorbate peroxidase (AHRD V1 ***- A8JG56_CHLRE); contains Interpro domain(s) IPR002207 Plant ascorbate peroxidase	34.49	1	9	9	47	11.8588	13.33	3	4	7.11303	11.88	3	3	25.2309	22.9	6	8	16.834	21.16	5	6	20.9663	27.54	6	7	20.5763	25.8	6	7	2.55768	3.19	1	1	2.67543	3.77	1	1	2.57196	3.19	1	1	19.2328	22.03	6	6	5.34844	6.96	2
Solyc09g090330	Harpin binding protein 1 (AHRD V1 **-- Q5QJB4_SOLLC); contains Interpro domain(s) IPR006843 PAP fibrillin	34.42	1	8	8	65	16.5577	25	6	6	12.7305	21.38	5	5	17.796	30.8	7	7	14.0566	25.36	5	5	15.7496	21.38	6	6	9.82598	12.32	4	4	12.4951	17.39	4	5	13.0482	21.01	5	5	14.2683	25	6	6	11.8777	15.58	4	5	18.1089	30.8	7
Solyc04g074510	14-3-3 protein beta/alpha-B (AHRD V1 **-- 143BB_XENLA); contains Interpro domain(s) IPR000308 14-3-3 protein	34.33	5	2	9	57	11.9801	11.19	3	5	14.7287	18.66	4	5	12.9661	8.21	2	5	16.2439	10.82	3	6	13.4638	14.93	3	5	17.7552	25	6	7	4.24561	3.73	1	2	15.108	20.9	5	6	7.9469	8.21	2	3	11.8479	11.57	3	4	14.4916	15.3	4
Solyc06g008260	60 ribosomal protein L14 (AHRD V1 ***- B6TMP6_MAIZE); contains Interpro domain(s) IPR002784 Ribosomal protein L14	34.33	2	2	4	27	5.38679	17.91	2	2	7.76294	26.87	3	3	3.57741	8.96	1	1	7.91835	26.87	3	3	6.41047	17.91	2	2	11.0853	34.33	4	4	4.15111	8.96	1	2	2.08761	7.46	1	1	6.08362	17.91	2	2	3.09652	8.96	1	1	7.649	25.37	3
Solyc01g006540	Lipoxygenase (AHRD V1 **** Q96573_SOLLC); contains Interpro domain(s) IPR001246 Lipoxygenase, plant	34.26	4	22	24	132	47.874	18.86	13	16	61.7048	28.24	19	20	20.494	10.04	8	8	47.4727	19.75	13	16	22.6583	10.27	7	8	27.4644	15.18	9	10	19.9481	10.94	7	7	24.8953	11.83	8	8	67.4224	24.78	17	21	24.4961	12.95	10	10	13.6759	8.48	5
Solyc06g071790	Elongation factor Tu (AHRD V1 **** D7MFK2_ARALY); contains Interpro domain(s) IPR004541 Translation elongation factor EFTu/EF1A, bacterial and organelle	34.22	1	6	13	147	41.3475	27.78	11	14	33.7861	29.11	9	11	47.3212	27.78	9	15	43.2807	27.11	9	14	41.8015	25.11	9	14	35.6364	25.11	9	12	14.9422	14.22	5	5	29.0727	18.44	7	10	40.6097	27.78	11	14	47.3684	26.67	9	15	38.7838	23.56	9
Solyc05g054760	Dehydroascorbate reductase (Fragment) (AHRD V1 ***- Q1G0W3_SOLLC); contains Interpro domain(s) IPR017933 Glutathione S-transferase/chloride channel, C-terminal	33.81	1	5	6	26	5.67697	13.33	2	2	7.8447	18.1	3	3	10.134	14.29	3	4	3.15447	4.76	1	1	7.14819	15.71	3	3	7.85292	15.71	3	3					2.5838	4.76	1	1	8.90196	17.14	3	3	9.7904	20.48	3	3	6.51232	13.33	2
Solyc02g062340	Fructose-bisphosphate aldolase (AHRD V1 ***- Q9SXX4_NICPA); contains Interpro domain(s) IPR000741 Fructose-bisphosphate aldolase, class-I	33.67	1	6	11	101	22.5634	21.01	7	8	25.4767	27.85	8	8	34.171	23.8	9	12	20.4158	12.91	5	7	21.4445	24.3	7	7	26.0825	24.56	8	9	16.2275	20.51	5	6	14.1827	12.91	5	5	26.9093	23.8	7	9	40.768	27.09	9	12	32.1415	27.09	9
Solyc11g011960	UTP-glucose 1 phosphate uridylyltransferase (AHRD V1 ***- B3VDY8_EUCGR); contains Interpro domain(s) IPR016267 UTP--glucose-1-phosphate uridylyltransferase, subgroup	33.54	2	13	13	51	12.3109	10.69	4	4	17.7382	18.24	7	7	7.25741	7.76	3	3	14.8738	15.72	6	6	16.0945	14.88	5	5	7.68509	8.6	3	3					7.13796	5.87	2	2	17.1275	16.98	6	6	18.0408	16.35	6	6	14.6563	14.26	6
Solyc11g066060	heat shock protein (AHRD V1 ***- B2D2G5_CAPSN); contains Interpro domain(s) IPR013126 Heat shock protein 70	33.38	5	3	18	101	32.1663	18.34	9	11	31.8129	17.91	10	11	15.9764	11.75	6	6	33.1357	18.05	10	12	29.8987	17.34	9	10	36.5728	20.63	11	13	3.04375	2.29	1	1	20.0258	12.32	7	7	24.728	12.61	7	9	29.4534	15.19	9	11	13.5423	8.74	5
Solyc03g034220	Ribulose bisphosphate carboxylase small chain (AHRD V1 ***- A9YTZ7_SOLTU); contains Interpro domain(s) IPR000894 Ribulose bisphosphate carboxylase, small chain	33.33	2	3	7	146	27.6576	11.11	3	13	18.6878	14.44	4	8	22.9985	17.22	4	10	34.0563	26.11	5	15	36.1345	25	5	15	36.4124	22.78	4	16	12.7045	8.89	2	6	17.1424	11.11	3	8	25.5395	8.89	2	12	27.5436	31.11	5	9	29.7328	22.78	4
Solyc12g009250	chaperonin (AHRD V1 *-*- D1U6H2_9DELT); contains Interpro domain(s) IPR001476 Chaperonin Cpn10	33.33	1	6	6	42	17.0562	20.95	4	6	11.6537	20.95	4	4	12.0509	20.95	3	4	11.4692	20.95	4	4	12.3467	20.95	4	4	10.0245	24.29	4	4	3.45866	8.57	1	1	14.4427	14.29	3	5	9.17958	15.24	2	3	11.911	23.33	4	4	6.46531	15.24	2
Solyc12g094620	Catalase (AHRD V1 ***- Q2PYW5_SOLTU); contains Interpro domain(s) IPR018028 Catalase related subgroup	33.33	1	12	13	108	28.8537	20.12	7	10	23.7111	15.24	6	8	28.81	21.75	9	10	27.4728	19.31	7	10	26.1579	19.31	7	9	26.7122	19.31	7	10	20.2371	11.99	4	6	21.4824	12.6	5	8	28.9334	17.48	7	10	38.8542	24.8	9	12	19.3062	12.6	5
Solyc03g062790	cDNA clone 002-130-C06 full insert sequence (AHRD V1 **-- B7F0E5_ORYSJ)	33.22	1	8	8	26	2.30385	3.73	1	1	2.23189	3.73	1	1					4.70502	6.44	2	2	9.43004	13.56	4	4	2.31293	3.73	1	1	2.10753	2.71	1	1	5.29736	7.8	2	2	2.34615	3.73	1	1	20.124	28.14	7	7	6.98202	9.15	3
Solyc01g105050	Chlorophyll a-b binding protein, chloroplastic (AHRD V1 **** CB12_PETHY); contains Interpro domain(s) IPR001344 Chlorophyll A-B binding protein	33.2	1	1	5	36	3.01617	7.03	1	1	2.89984	7.03	1	1	11.7481	19.92	3	4	4.72969	15.63	2	2	6.33579	16.8	2	2	11.7015	30.08	4	4	10.9067	19.92	3	3	4.96985	15.63	2	2	21.9812	30.08	4	6	15.0792	12.89	3	4	14.6979	33.2	5
Solyc12g094640	Glyceraldehyde-3-phosphate dehydrogenase B (AHRD V1 ***- B4F8L7_MAIZE); contains Interpro domain(s) IPR000173 Glyceraldehyde 3-phosphate dehydrogenase	33.11	1	4	13	120	33.9325	22.67	8	11	34.8293	22.89	9	12	42.7365	31.11	12	15	35.2776	24.89	9	13	30.2985	24.89	9	11	30.2187	22.67	8	10	15.513	15.33	5	5	27.3682	22.67	8	9	23.8975	19.78	7	8	30.0688	22.67	8	10	21.239	16.22	6
Solyc02g084440	Fructose-bisphosphate aldolase (AHRD V1 ***- Q9SXX4_NICPA); contains Interpro domain(s) IPR000741 Fructose-bisphosphate aldolase, class-I	32.91	1	6	12	123	23.6578	22.45	7	9	35.4565	31.89	9	13	26.1004	22.7	7	9	30.9081	22.7	8	12	24.8179	29.59	8	9	30.349	29.59	8	11	18.2848	19.64	5	7	23.0392	20.15	6	9	33.0102	31.89	8	11	31.5156	25.26	7	10	33.8887	32.14	10
Solyc11g069790	chaperonin (AHRD V1 ***- B2IXD2_NOSP7); contains Interpro domain(s) IPR001844 Chaperonin Cpn60	32.82	2	15	16	63	15.7234	12.59	5	5	20.1859	15.31	7	7	14.3697	10.71	5	5	14.9681	11.9	5	5	22.0223	18.71	8	8	20.55	13.95	7	7	6.87122	4.59	2	2	12.9102	9.69	4	4	8.93501	4.59	2	3	25.2621	17.01	8	9	16.3218	10.2	5
Solyc02g063150	Ribulose bisphosphate carboxylase small chain (AHRD V1 ***- Q84QE5_TOBAC); contains Interpro domain(s) IPR000894 Ribulose bisphosphate carboxylase, small chain	32.6	1	2	6	104	21.3061	4.42	1	10	9.06025	11.05	2	4	17.9871	9.39	2	8	27.1423	18.23	3	12	29.2145	24.86	4	12	31.8135	24.86	4	14	12.8508	11.05	2	6	4.03421	4.42	1	2	22.5652	13.81	3	10	26.1471	32.6	6	9	15.8905	24.86	4
Solyc01g110360	Fructose-bisphosphate aldolase (AHRD V1 ***- B0FPD8_SOLTU); contains Interpro domain(s) IPR000741 Fructose-bisphosphate aldolase, class-I	32.49	2	5	12	94	19.1354	27.71	7	7	23.9121	25.19	8	9	30.4443	29.47	9	11	15.4072	16.12	5	6	20.2578	22.92	7	7	21.2161	19.14	7	8	21.0936	23.17	6	8	13.1365	19.4	5	5	15.7004	18.39	5	6	29.5962	23.68	8	9	28.4629	32.24	10
Solyc03g112150	Elongation factor Tu (AHRD V1 **** D7MFK2_ARALY); contains Interpro domain(s) IPR004541 Translation elongation factor EFTu/EF1A, bacterial and organelle	32.29	1	5	12	103	27.5208	20.13	8	9	21.5636	17.4	6	7	33.7366	20.13	7	10	28.9122	17.4	6	9	31.6792	18.24	7	10	33.8646	26	9	11	12.0415	10.48	4	4	19.1145	14.26	6	7	26.1002	18.03	8	9	27.0947	14.88	5	8	34.8196	19.92	9
Solyc06g073370	40S ribosomal protein S18 (AHRD V1 ***- B4G286_MAIZE); contains Interpro domain(s) IPR001892 Ribosomal protein S13	32.24	2	1	4	19	5.20581	13.16	2	2	2.76469	7.89	1	1	4.69071	13.16	2	2	2.52719	5.26	1	1	7.54544	19.08	3	3	5.53538	18.42	2	2	2.23231	7.89	1	1	2.5893	7.89	1	1	2.40011	5.26	1	1	3.09635	7.89	1	1	5.36668	13.16	2
Solyc06g009950	Photosystem I P700 chlorophyll a apoprotein A2 (AHRD V1 ***- D3WB19_DILIN); contains Interpro domain(s) IPR001280 Photosystem I psaA and psaB	32.14	1	1	1	1																																					3.26638	32.14	1	1
Solyc12g056830	ATP synthase delta subunit (AHRD V1 ***- Q7XYM8_BIGNA); contains Interpro domain(s) IPR000711 ATPase, F1 complex, OSCP/delta subunit	32	1	6	6	28	3.94496	6.8	1	1	10.3383	11.2	2	3	7.94915	11.2	2	2	3.87876	8	1	1	5.63312	8	1	2	11.0639	13.6	2	4	3.31308	8	1	1	3.12525	6.8	1	1	3.63735	6.8	1	1	16.9191	26.4	4	4	18.7524	20.4	4
Solyc02g082000	30S ribosomal protein S19 (AHRD V1 *-*- RS19_BRAHW); contains Interpro domain(s) IPR005713 Ribosomal protein S15, eukaryotic/archaeal	31.79	2	3	3	7	2.04858	12.58	1	1									2.37691	11.26	1	1	2.66244	11.26	1	1													2.15042	7.95	1	1	7.34384	23.84	2	2	3.64546	11.26	1
Solyc01g086800	Histone H3 (AHRD V1 **** Q53NE3_ORYSJ); contains Interpro domain(s) IPR000164 Histone H3	31.76	4	1	3	15	5.37261	12.94	1	2	2.69493	12.94	1	1	5.01211	23.53	2	2	2.50678	12.94	1	1	4.76415	21.18	2	2	2.6679	12.94	1	1	2.10904	12.94	1	1	2.44387	12.94	1	1	2.65031	12.94	1	1	2.82321	12.94	1	1	2.6224	12.94	1
Solyc04g012120	14-3-3 protein beta/alpha-1 (AHRD V1 **-- 143B1_ONCMY); contains Interpro domain(s) IPR000308 14-3-3 protein	31.76	5	1	8	62	15.695	17.65	4	6	16.5627	21.18	4	5	12.9661	8.63	2	5	19.8724	17.25	4	7	15.8413	17.25	3	5	20.0942	27.84	6	7	8.62155	9.8	2	3	16.0101	21.96	5	6	11.6492	14.51	3	4	16.0166	18.04	4	5	18.1463	21.96	5
Solyc09g010930	NAD-dependent epimerase/dehydratase (AHRD V1 **-- B6T962_MAIZE); contains Interpro domain(s) IPR016040 NAD(P)-binding domain	31.76	1	5	5	21	6.98506	9.8	2	2	3.82982	5.1	1	1	10.4605	16.47	3	3	6.58545	9.8	2	2	3.69731	5.1	1	1	4.06465	5.1	1	1	6.50851	11.37	2	2	3.86584	5.1	1	1	5.72356	9.8	2	2	10.1254	20.39	3	3	6.89198	11.37	2
Solyc06g054260	Photosystem I reaction center subunit II (AHRD V1 ***- B4FAW3_MAIZE); contains Interpro domain(s) IPR003685 Photosystem I protein PsaD	31.73	1	8	8	84	18.6207	16.35	3	6	20.736	20.67	4	7	20.9758	23.56	5	7	14.317	14.9	3	5	29.241	24.52	5	10	19.1431	16.35	3	6	14.2586	20.19	4	5	23.3287	20.19	4	8	23.6192	16.35	3	7	25.8543	23.56	6	9	20.9035	16.35	4
Solyc06g072540	ATP synthase subunit alpha chloroplastic (AHRD V1 ***- C6EN94_CARTI)	31.48	1	2	3	30	5.70814	23.15	2	2	5.88484	23.15	2	2	5.5064	23.15	2	2	8.07845	31.48	3	3	8.29741	31.48	3	3	8.26858	31.48	3	3	5.93062	12.04	1	2	7.91375	31.48	3	3	5.58318	23.15	2	2	8.95301	23.15	2	3	8.65563	31.48	3
Solyc03g111010	Glyceraldehyde-3-phosphate dehydrogenase (AHRD V1 **** Q9XG67_TOBAC); contains Interpro domain(s) IPR000173 Glyceraldehyde 3-phosphate dehydrogenase	31.45	3	1	9	25	4.62358	8.01	2	2	2.42464	4.45	1	1	8.83218	13.65	3	3	10.0101	16.02	4	4	13.9485	18.69	5	5	4.77784	6.53	2	2	4.78914	6.53	2	2	3.25976	4.15	1	1	2.62523	4.45	1	1	2.89048	4.45	1	1	8.42431	11.57	3
Solyc10g018300	Transketolase 1 (AHRD V1 **** O78327_CAPAN); contains Interpro domain(s) IPR005478 Bacterial transketolase	31.44	2	20	20	134	34.3612	19.16	12	13	45.3329	24.02	15	16	45.2222	27.8	15	15	32.556	18.49	11	12	33.1201	19.16	11	12	23.8456	12.55	8	8	24.2634	16.6	9	9	19.6716	13.36	7	7	37.2139	19.3	11	13	38.0365	19.57	11	12	27.25	14.98	9
Solyc10g079860	Beta-1 3-glucanase (AHRD V1 ***- Q68V46_OLEEU); contains Interpro domain(s) IPR000490 Glycoside hydrolase, family 17	31.4	2	8	8	26	6.6206	9.88	2	2	9.44927	15.7	3	3	6.85019	7.27	2	2	9.88962	14.53	3	3	3.03833	5.23	1	1	2.65889	5.23	1	1	6.03598	9.88	2	2	5.29471	7.56	2	2	6.77255	9.88	2	2	19.787	26.45	6	6	3.52023	5.23	1
Solyc01g007330	Ribulose bisphosphate carboxylase large chain (AHRD V1 ***- RBL_SOLLC); contains Interpro domain(s) IPR000685 Ribulose bisphosphate carboxylase, large subunit, C-terminal	31.03	4	21	21	600	209.078	21.17	12	75	174.389	25.37	13	64	122.05	29.14	16	43	162.539	23.69	12	59	145.94	18.45	11	50	175.66	18.24	10	61	45.0891	17.4	9	15	131.323	16.98	8	50	200.024	23.69	12	72	96.7161	20.75	11	32	81.5052	23.27	11
Solyc10g006650	Flavoprotein wrbA (AHRD V1 ***- B6U724_MAIZE); contains Interpro domain(s) IPR010089 Flavoprotein WrbA	31.03	2	5	5	23	4.87796	13.3	2	2	2.7726	5.42	1	1	5.04676	9.85	2	2	8.78986	19.21	3	3	5.23997	13.3	2	2	7.42884	19.21	3	3	2.60772	5.91	1	1	5.2936	13.3	2	2	5.66712	13.3	2	2	5.40666	15.27	2	2	5.43058	11.33	2
Solyc09g090140	Malate dehydrogenase (AHRD V1 **** Q2PYY8_SOLTU); contains Interpro domain(s) IPR011274 Malate dehydrogenase, NAD-dependent, cytosolic	30.72	2	7	7	54	14.42	14.76	4	5	11.7621	11.14	3	4	13.0993	16.27	4	5	9.32975	6.02	2	3	14.6641	14.76	4	5	15.1498	14.76	4	5	5.62197	3.61	1	2	11.7856	11.45	3	4	20.6974	23.19	5	6	23.6051	30.72	7	7	11.7112	8.73	3
Solyc12g006140	Chlorophyll a-b binding protein 37, chloroplastic (AHRD V1 ***- CB26_PETSP); contains Interpro domain(s) IPR001344 Chlorophyll A-B binding protein	30.57	2	1	7	83	24.2978	18.49	4	8	20.3512	18.49	4	6	31.6964	29.81	6	9	16.9779	13.21	2	5	20.6802	13.21	3	6	23.0485	18.49	4	7	17.4197	18.49	4	5	23.5094	13.21	3	7	18.3669	18.49	4	6	35.765	26.04	6	10	23.2397	13.21	3
Solyc02g020940	Glyceraldehyde-3-phosphate dehydrogenase (AHRD V1 **** D7UNZ5_BRARC); contains Interpro domain(s) IPR000173 Glyceraldehyde 3-phosphate dehydrogenase	30.32	1	1	10	92	27.9547	23.23	6	9	23.85	21.76	6	8	37.7734	26.41	9	13	28.0044	21.76	6	10	19.9692	19.32	5	6	33.5668	21.76	6	11	16.4597	15.89	4	5	17.9655	19.32	5	6	19.1834	19.8	5	6	28.81	21.76	6	9	19.4544	18.58	5
Solyc09g065180	NAD-dependent epimerase/dehydratase (AHRD V1 **-- B7K7X4_CYAP7); contains Interpro domain(s) IPR016040 NAD(P)-binding domain	30.22	1	9	9	48	9.84823	11.06	4	4	10.9111	12.29	4	4	7.35347	8.35	3	3	10.8166	10.32	4	4	12.4028	14.25	4	4	15.2524	17.44	5	5	11.9263	6.39	2	3	10.955	9.58	3	4	5.41014	4.91	2	2	16.472	16.71	5	5	17.6908	14.25	4
Solyc08g065550	NADH-quinone oxidoreductase subunit C (AHRD V1 ***- NUOC_MAGSA); contains Interpro domain(s) IPR001268 NADH:ubiquinone oxidoreductase, 30 kDa subunit	30	2	2	2	16	2.30799	13.75	1	1	3.29621	16.25	1	1					5.27445	30	2	2	7.47411	30	2	3	2.35521	13.75	1	1	2.79054	16.25	1	1	7.16875	30	2	3	4.45487	30	2	2	2.17782	16.25	1	1	2.92516	16.25	1
Solyc02g069460	Photosystem I reaction center subunit III (AHRD V1 ***- Q9XQB4_PHAAU); contains Interpro domain(s) IPR003666 Photosystem I reaction centre protein PsaF, subunit III	29.82	1	1	7	65	7.74514	9.21	2	3	12.0745	13.6	3	5	20.2799	29.82	6	8	20.1357	26.75	5	7	12.1968	22.37	4	5	10.6939	22.37	3	4	15.0677	17.11	3	5	10.7296	17.11	3	4	21.3961	21.49	4	8	15.8065	26.75	5	6	16.9023	26.75	5
Solyc10g081030	Nascent polypeptide-associated complex alpha subunit-like protein (AHRD V1 ***- B6T903_MAIZE); contains Interpro domain(s) IPR016641 Nascent polypeptide-associated complex, alpha subunit	29.65	1	2	4	23	7.01707	15.58	2	2	3.27169	7.04	1	1	7.1069	13.57	2	2	7.22177	15.58	2	2	7.28075	15.58	2	2	8.43257	15.58	2	2	6.37762	15.58	2	2	7.3234	15.58	2	2	3.60699	7.04	1	1	14.9503	29.65	4	4	7.8998	15.58	2
Solyc04g082630	Glyceraldehyde-3-phosphate dehydrogenase B (AHRD V1 **** B4F8L7_MAIZE); contains Interpro domain(s) IPR000173 Glyceraldehyde 3-phosphate dehydrogenase	29.62	1	4	12	99	26.9075	19.33	7	9	30.5238	21.64	8	11	32.8084	24.79	10	12	29.64	20.59	8	11	29.6394	20.59	8	11	23.3271	18.49	7	8	9.45561	9.03	3	3	17.8514	16.39	6	6	21.1529	16.6	6	7	28.0407	20.8	8	10	17.9274	13.24	5
Solyc11g066390	Superoxide dismutase (AHRD V1 ***- Q7XAV2_SOLLC); contains Interpro domain(s) IPR018152 Superoxide dismutase, copper/zinc, binding site	29.03	1	4	4	21	5.42811	11.06	2	2	9.88099	22.12	3	3	9.40671	17.97	3	3	10.8838	22.12	3	3	10.5186	22.12	3	3	8.53048	17.05	2	2	3.44712	5.99	1	1	3.50539	5.99	1	1	3.31083	5.99	1	1	5.99279	11.06	2	2
Solyc05g014470	Glyceraldehyde 3-phosphate dehydrogenase (AHRD V1 **** Q8LK04_SOLTU); contains Interpro domain(s) IPR000173 Glyceraldehyde 3-phosphate dehydrogenase	28.99	2	3	9	44	13.478	18.64	4	4	9.87299	14.5	3	3	7.3981	10.65	3	3	9.09249	12.43	3	3	13.837	19.23	5	5	12.4702	16.57	4	4	14.3983	20.71	5	5	11.4262	10.06	2	3	13.1649	18.64	4	4	13.3773	18.64	4	4	14.0992	21.6	5
Solyc07g008370	60S ribosomal protein L7 (AHRD V1 ***- D7MY49_ARALY); contains Interpro domain(s) IPR005998 Ribosomal protein L7, eukaryotic	28.93	1	3	6	36	10.6555	20.25	4	4	5.54468	11.57	2	2	5.99873	11.16	2	2	5.15815	10.33	2	2	8.44768	14.46	3	3	15.6678	20.66	4	5	6.00621	11.57	2	2	5.78342	11.57	2	2	12.4103	20.66	4	4	7.92472	15.7	3	3	12.895	21.07	4
Solyc09g009390	Monodehydroascorbate reductase (NADH)-like protein (AHRD V1 **** Q0WUJ1_ARATH); contains Interpro domain(s) IPR013027 FAD-dependent pyridine nucleotide-disulphide oxidoreductase	28.87	1	9	9	46	17.0834	18.71	6	6	8.88006	8.55	3	3	7.92733	10.62	3	3	12.6885	13.39	4	4	10.0831	9.24	3	3	11.4089	9.24	3	3	2.82953	3.23	1	1	16.4335	18.94	6	6	12.2898	11.78	4	4	20.9782	23.09	7	7	11.5324	9.24	3
Solyc09g010630	heat shock protein (AHRD V1 ***- B2D2G5_CAPSN); contains Interpro domain(s) IPR013126 Heat shock protein 70	28.81	3	1	14	86	27.1123	15.87	7	9	29.2944	17.57	9	10	15.501	12.63	6	6	27.8991	17.26	9	10	23.8817	16.95	8	8	33.1612	19.41	9	11	3.04375	2.47	1	1	17.7617	11.56	6	6	22.6189	11.86	6	8	27.1256	14.48	8	10	9.00712	5.86	3
Solyc06g072490	40S ribosomal protein S1 (AHRD V1 ***- RS3A_LACBS); contains Interpro domain(s) IPR001593 Ribosomal protein S3Ae	28.74	3	6	6	26	9.04662	16.09	3	3	2.67585	5.75	1	1	5.59277	10.34	2	2	6.00465	10.34	2	2	13.3707	14.18	3	4	9.13341	16.09	3	3	6.05007	10.34	2	2	7.05002	12.64	2	2	9.62375	10.34	2	3	4.77964	6.9	1	1	10.6461	15.71	3
Solyc11g067100	60s acidic ribosomal protein-like protein (AHRD V1 ***- Q3HVP0_SOLTU); contains Interpro domain(s) IPR001813 Ribosomal protein 60S	28.32	2	2	2	9	2.30358	8.85	1	1	2.09687	8.85	1	1					2.45279	8.85	1	1	6.56378	28.32	2	2													2.19013	8.85	1	1	5.83019	28.32	2	2
Solyc01g106480	Malate dehydrogenase (AHRD V1 ***- A5BEJ8_VITVI); contains Interpro domain(s) IPR010097 Malate dehydrogenase, NAD-dependent, eukaryotes and gamma proteobacteria	28.29	1	8	8	48	11.9486	10.64	4	4	10.9313	15.13	4	4	13.5548	10.92	5	5	10.925	17.65	4	4	12.9688	17.65	4	5	19.6082	22.69	6	7	7.48319	8.12	2	2	7.43647	10.36	3	3	8.62952	10.36	3	3	14.1269	16.81	4	4	8.50287	12.04	3
Solyc04g081490	Tubulin beta-1 chain (AHRD V1 ***- D7KT68_ARALY); contains Interpro domain(s) IPR002453 Beta tubulin	28.16	6	4	9	50	21.5626	13.97	5	7	15.6248	13.97	5	5	2.41547	2.22	1	1	12.8155	8.2	3	4	14.793	10.86	4	5	15.6696	9.09	3	5					3.54365	2.66	1	1	16.9317	13.08	5	6	33.1912	25.94	8	11	9.83214	5.99	2
Solyc03g111230	60S ribosomal protein L17 (AHRD V1 ***- D7KV33_ARALY); contains Interpro domain(s) IPR018260 Ribosomal protein L22/L17, conserved site	28.15	1	2	3	11	2.16816	7.41	1	1	2.21609	7.41	1	1	2.68066	7.41	1	1	4.63592	14.07	2	2	5.29088	21.48	2	2	2.22014	6.67	1	1									2.36728	7.41	1	1					4.19964	14.07	2
Solyc08g007040	Glycine cleavage system H protein 1 (AHRD V1 ***- B6UHJ7_MAIZE); contains Interpro domain(s) IPR017453 Glycine cleavage H-protein, subgroup	27.95	1	1	3	41	9.26482	18.01	2	3	8.47706	18.01	2	3	17.3579	22.36	2	5	16.5936	18.01	2	5	13.9288	18.01	2	4	12.1524	12.42	1	3	7.46979	12.42	1	2	7.63608	12.42	1	2	7.21021	12.42	1	2	13.0922	18.01	2	4	19.8165	12.42	1
Solyc01g005520	Tetratricopeptide TPR_2 repeat protein (AHRD V1 *--- A8ZVN6_DESOH); contains Interpro domain(s) IPR001478 PDZ/DHR/GLGF	27.88	1	8	8	25	3.46398	3.94	1	1					9.83601	14.24	4	4	5.63237	9.09	2	2	7.66433	9.09	2	3	5.09072	3.03	1	2					4.39644	3.03	1	2	2.08115	3.03	1	1	14.467	11.52	4	5	4.96779	3.03	1
Solyc03g096850	Genomic DNA chromosome 5 P1 clone MKP11 (AHRD V1 **-- Q9FFJ2_ARATH); contains Interpro domain(s) IPR001478 PDZ/DHR/GLGF	27.7	1	4	4	22	3.69495	6.47	1	1	10.5783	18.35	3	3	14.1911	18.35	3	4	3.21191	6.47	1	1	13.4801	12.59	2	4	3.2635	6.47	1	1	2.80261	6.47	1	1	3.80453	6.47	1	1	3.86935	6.47	1	1	14.3317	27.7	4	4	2.39907	6.47	1
Solyc11g073260	Histone H2A (AHRD V1 ***- C6TMV8_SOYBN); contains Interpro domain(s) IPR002119 Histone H2A	27.66	4	2	3	14	2.1744	6.38	1	1	7.90625	27.66	3	3	7.33677	27.66	3	3	2.43712	6.38	1	1	2.20726	6.38	1	1									2.43771	6.38	1	1	2.3146	6.38	1	1	4.50295	11.35	2	2	2.07999	6.38	1
Solyc04g082010	Plastocyanin (AHRD V1 ***- Q0W9E5_SOLCO); contains Interpro domain(s) IPR000923 Blue (type 1) copper domain	27.65	1	2	2	90	36.7313	27.65	2	8	36.5569	27.65	2	8	37.5559	27.65	2	8	56.8511	27.65	2	12	44.2297	27.65	2	9	50.2767	27.65	2	11	22.297	27.65	2	5	23.4595	27.65	2	5	28.1862	27.65	2	6	29.1061	27.65	2	6	27.1935	27.65	2
Solyc02g069450	Photosystem I reaction center subunit III (AHRD V1 ***- Q9XQB4_PHAAU); contains Interpro domain(s) IPR003666 Photosystem I reaction centre protein PsaF, subunit III	27.64	1	1	7	59	10.7458	15.85	3	4	14.1402	19.92	4	6	17.5434	20.33	5	7	15.703	24.8	5	6	9.49751	13.41	3	4	9.13747	20.73	3	4	12.3398	15.85	3	4	7.58571	8.54	2	3	17.3884	19.92	4	7	13.2944	24.8	5	5	12.7233	17.48	4
Solyc06g061070	Glycine cleavage system H protein 1 (AHRD V1 **** B6UHJ7_MAIZE); contains Interpro domain(s) IPR017453 Glycine cleavage H-protein, subgroup	27.61	1	1	3	41	9.26482	17.79	2	3	8.47706	17.79	2	3	13.5713	22.09	2	4	16.5936	17.79	2	5	13.9288	17.79	2	4	12.1524	12.27	1	3	7.46979	12.27	1	2	7.63608	12.27	1	2	7.21021	12.27	1	2	15.5399	27.61	3	5	19.8165	12.27	1
Solyc04g011510	Triosephosphate isomerase (AHRD V1 **** Q38JI4_SOLTU); contains Interpro domain(s) IPR000652 Triosephosphate isomerase	27.41	1	5	5	36	9.25187	10.42	2	3	10.747	14.29	3	3	11.4665	20.08	3	3	7.05893	5.41	1	2	11.1336	17.76	3	4	9.33108	12.74	2	3	3.60973	5.41	1	1	12.3827	10.42	2	4	7.45497	5.41	1	2	19.7914	21.62	3	5	11.6281	17.76	3
Solyc01g008620	Beta-1 3-glucanase (AHRD V1 ***- Q9SYX6_TOBAC); contains Interpro domain(s) IPR000490 Glycoside hydrolase, family 17	27.38	1	7	7	41	12.1546	16.07	4	4	21.2157	22.92	6	7	20.3234	22.62	5	7	11.2814	16.07	4	4	8.77965	11.31	3	3	12.3515	16.07	4	4	8.60387	7.44	2	3	13.885	16.07	5	5	9.48782	12.2	3	3	3.04858	3.57	1	1
Solyc05g005690	30S ribosomal protein S9 (AHRD V1 ***- C5JX04_AJEDS); contains Interpro domain(s) IPR000754 Ribosomal protein S9	27.21	2	1	4	20	6.06753	15.65	2	2	5.35462	14.97	2	2	3.82155	10.2	1	1	5.32083	15.65	2	2	3.39478	10.2	1	1	8.65106	10.2	1	2	3.75624	10.2	1	1	3.39267	10.2	1	1	3.54716	10.2	1	1	7.49556	22.45	3	3	7.82398	20.41	3
Solyc04g026100	30S ribosomal protein S9 (AHRD V1 ***- C5JX04_AJEDS); contains Interpro domain(s) IPR000754 Ribosomal protein S9	27.21	1	1	4	22	8.07913	22.45	3	3	5.35462	14.97	2	2	3.82155	10.2	1	1	5.32083	15.65	2	2	3.39478	10.2	1	1	10.6935	17.01	2	3	3.75624	10.2	1	1	3.39267	10.2	1	1	3.54716	10.2	1	1	5.27573	15.65	2	2	10.0522	27.21	4
Solyc04g011440	heat shock protein (AHRD V1 ***- B2D2G5_CAPSN); contains Interpro domain(s) IPR013126 Heat shock protein 70	27.19	3	1	13	72	21.6634	14.13	6	7	23.1577	13.82	7	8	11.1796	8.76	4	4	21.9944	13.82	7	8	22.5134	17.05	8	8	29.2237	19.51	9	10	3.04375	2.46	1	1	14.7306	9.68	5	5	16.3877	10.14	5	6	24.6814	12.6	7	9	9.00712	5.84	3
Solyc01g007500	Photosystem II CP47 chlorophyll apoprotein (AHRD V1 ***- D3WBA3_9BORA); contains Interpro domain(s) IPR017486 Photosystem II, PsbB	27.12	1	16	16	137	46.241	21.34	8	13	31.4438	21.16	7	9	65.2407	27.12	16	19	52.3524	21.34	8	14	54.5098	21.34	8	14	49.2022	21.34	8	13	22.207	15.37	5	6	37.3198	17.36	6	10	42.2814	23.15	8	12	41.9761	25.86	10	11	36.7962	18.08	6
Solyc09g010400	Histone H2A (AHRD V1 ***- B9T4D3_RICCO); contains Interpro domain(s) IPR002119 Histone H2A	26.9	3	1	3	12	2.1744	6.21	1	1	2.72616	6.21	1	1	5.78201	22.07	2	2	2.43712	6.21	1	1	2.20726	6.21	1	1									2.43771	6.21	1	1	2.3146	6.21	1	1	8.33686	26.9	3	3	2.07999	6.21	1
Solyc01g099410	Histone H2A (AHRD V1 ***- Q8H0G7_TOBAC); contains Interpro domain(s) IPR002119 Histone H2A	26.71	3	1	3	11	2.1744	6.16	1	1	2.72616	6.16	1	1	2.07349	6.16	1	1	2.43712	6.16	1	1	2.20726	6.16	1	1									2.43771	6.16	1	1	2.3146	6.16	1	1	7.84174	26.71	3	3	2.07999	6.16	1
Solyc03g005230	Menaquinone biosynthesis methyltransferase ubiE (AHRD V1 *-** A1BDQ8_CHLPD); contains Interpro domain(s) IPR013216 Methyltransferase type 11	26.63	2	6	6	53	11.9729	19.23	4	4	16.172	22.49	5	6	14.0293	22.19	5	5	18.6679	18.05	4	5	17.8953	22.49	5	5	12.1681	19.23	4	4	7.29033	9.76	2	2	16.9227	17.16	4	6	13.989	18.05	4	4	17.184	20.71	5	5	11.8238	17.16	4
Solyc12g055800	V-type ATP synthase alpha chain (AHRD V1 ***- VATA_METTH); contains Interpro domain(s) IPR005725 ATPase, V1 complex, subunit A	26.48	2	12	12	86	26.6227	16.21	7	8	21.8652	15.41	7	7	30.018	21.51	9	9	23.6081	16.69	7	7	24.1897	13.48	6	7	28.2032	17.82	8	9	10.3653	8.19	3	3	19.2971	15.09	7	7	33.6344	16.21	7	10	32.7798	21.51	10	11	16.1706	11.72	5
Solyc06g060340	Chloroplast photosystem II-associated protein (AHRD V1 ***- A8HPM2_CHLRE); contains Interpro domain(s) IPR001344 Chlorophyll A-B binding protein	26.45	1	6	6	78	21.8632	19.2	4	6	16.0772	19.2	4	5	26.2021	26.45	6	8	15.4503	19.2	4	5	16.151	19.2	4	5	20.9515	19.2	4	6	28.5649	19.2	4	8	19.9179	19.2	4	6	27.2154	26.45	6	8	33.6426	25.72	5	10	15.4442	19.2	4
Solyc11g072190	Elongation factor beta-1 (AHRD V1 ***- A2YPM1_ORYSI); contains Interpro domain(s) IPR014038 Translation elongation factor EF1B, beta and delta chains, guanine nucleotide exchange	26.43	1	4	4	35	8.60014	20.26	3	3	8.97622	20.26	3	3	8.51191	20.26	3	3	8.53858	20.26	3	3	9.05235	20.26	3	3	6.64276	14.1	2	2	5.73692	11.89	2	2	8.08062	20.26	3	3	8.06445	20.26	3	3	14.971	26.43	4	5	7.47258	20.26	3
Solyc04g007790	Major latex-like protein (AHRD V1 **-- B5THI3_PANGI); contains Interpro domain(s) IPR000916 Bet v I allergen	25.85	1	5	5	19	4.18366	12.93	2	2	2.38268	8.16	1	1	4.76015	15.65	2	2					6.66949	20.41	3	3	4.17716	12.24	2	2					2.05181	8.16	1	1	2.03168	8.16	1	1	5.28959	12.93	2	2	10.2769	21.09	4
Solyc09g066430	60S ribosomal protein L14 (AHRD V1 ***- D7MEJ2_ARALY); contains Interpro domain(s) IPR002784 Ribosomal protein L14	25.56	2	1	3	16	2.51203	9.02	1	1	2.69237	9.02	1	1	3.57741	9.02	1	1	2.92333	9.02	1	1	6.01684	18.05	2	2	7.99143	25.56	3	3					4.73744	16.54	2	2	2.79563	9.02	1	1					5.28318	16.54	2
Solyc05g052600	Fructose-1 6-bisphosphatase class 1 (AHRD V1 **** B9M1N3_GEOSF); contains Interpro domain(s) IPR000146 Fructose-1,6-bisphosphatase IPR000719 Protein kinase, core	25.38	1	9	9	86	17.5574	10.66	3	6	25.7742	15.48	5	8	23.7162	15.99	5	8	24.4008	15.74	5	8	31.3617	20.05	7	11	21.1274	15.74	5	7	11.8562	7.36	2	3	14.2891	13.2	4	5	21.501	15.99	5	7	30.0731	18.27	6	10	16.9275	17.77	6
Solyc09g010100	30S ribosomal protein S11 (AHRD V1 ***- RS11_CAUSK); contains Interpro domain(s) IPR018102 Ribosomal S11, conserved site	25.33	1	1	4	17					2.4302	7.33	1	1	5.25011	14.67	2	2					2.91145	8.67	1	1	4.67561	16	2	2	2.70709	10.67	1	1	2.0563	7.33	1	1	4.73273	16	2	2	7.42347	23.33	3	3	7.16875	23.33	3
Solyc02g070570	30S ribosomal protein S11 (AHRD V1 ***- RS11_CAUSK); contains Interpro domain(s) IPR018102 Ribosomal S11, conserved site	25.33	1	1	4	11									2.58904	7.33	1	1					2.91145	8.67	1	1	4.87666	16	2	2	2.70709	10.67	1	1					2.55331	8.67	1	1	7.34958	23.33	3	3	5.11704	16	2
Solyc08g074620	Polyphenol oxidase (AHRD V1 ***- Q41428_SOLTU); contains Interpro domain(s) IPR016213 Polyphenol oxidase, plant	25.21	1	14	14	56	13.6344	8.35	5	5	27.8253	17.21	10	10	2.7092	2.21	1	1	15.9043	10.22	5	5	2.66521	2.21	1	1	13.2679	5.96	4	5	15.4931	10.22	5	5	15.9662	8.35	5	6	32.3331	14.48	9	11	13.8222	11.58	5	5	2.3628	1.87	1
Solyc04g010240	60S ribosomal protein L35 (AHRD V1 ***- D7M7V2_ARALY); contains Interpro domain(s) IPR001854 Ribosomal protein L29	25.2	3	3	3	4					3.57544	10.57	1	1	4.68781	18.7	2	2																													2.02561	6.5	1
Solyc03g078290	40S ribosomal protein S18 (AHRD V1 ***- B4G286_MAIZE); contains Interpro domain(s) IPR001892 Ribosomal protein S13	25	1	1	4	19	5.20581	13.16	2	2	2.76469	7.89	1	1	6.89077	19.08	3	3	2.52719	5.26	1	1	7.54544	19.08	3	3	2.28284	5.26	1	1	2.23231	7.89	1	1	2.5893	7.89	1	1	2.40011	5.26	1	1	3.09635	7.89	1	1	5.36668	13.16	2
Solyc01g009990	Peptidyl-prolyl cis-trans isomerase (AHRD V1 ***- B9RMA5_RICCO); contains Interpro domain(s) IPR002130 Peptidyl-prolyl cis-trans isomerase, cyclophilin-type	25	1	5	5	42	10.2713	18.55	3	3	11.5578	22.18	4	4	11.8209	18.55	3	3	14.7032	25	5	5	12.162	18.95	4	4	12.0395	18.95	4	4	5.76158	10.89	2	2	6.65668	12.5	2	2	9.76641	16.13	3	3	19.8531	25	5	6	12.1474	16.13	3
Solyc01g006300	Peroxidase (AHRD V1 **** Q43774_SOLLC); contains Interpro domain(s) IPR002016 Haem peroxidase, plant/fungal/bacterial	24.92	2	5	5	85	29.5102	24.92	5	9	24.8013	19.38	4	7	27.4813	19.38	4	8	30.0019	24.92	5	9	33.1539	24.92	5	10	13.7493	9.23	2	4	24.6696	19.38	4	7	28.4201	24.92	5	9	21.1624	13.85	3	6	33.1459	24.92	5	8	15.2005	20.31	4
Solyc01g098640	UPF0603 protein At1g54780, chloroplastic (AHRD V1 **-- U603_ARATH); contains Interpro domain(s) IPR007621 Protein of unknown function DUF477	24.91	1	6	6	28	5.60131	9.34	2	2	5.09202	9.34	2	2	5.19676	6.57	2	2					6.15178	9.34	2	2	7.32056	10.38	2	2					12.78	21.8	4	4	8.14058	13.84	3	3	12.8542	19.03	4	4	13.6201	15.92	4
Solyc04g079210	Patatin-like protein 1 (AHRD V1 ***- Q9FZ09_TOBAC); contains Interpro domain(s) IPR016035 Acyl transferase/acyl hydrolase/lysophospholipase	24.69	2	3	3	4	2.38785	6.17	1	1	2.73226	7.41	1	1	2.07841	6.17	1	1					2.10524	11.11	1	1
Solyc06g069090	40S ribosomal protein S7-like protein (AHRD V1 ***- Q3HRX6_SOLTU); contains Interpro domain(s) IPR000554 Ribosomal protein S7e	24.61	2	3	3	5									10.8862	24.61	3	3																									7.15521	16.75	2	2
Solyc03g113220	SPFH domain/band 7 family protein (AHRD V1 **-- D7VZN9_9FLAO); contains Interpro domain(s) IPR001107 Band 7 protein	24.56	3	7	7	19					2.90792	3.51	1	1	5.30846	7.72	2	2	2.12246	3.51	1	1	7.28902	10.53	3	3	2.03916	2.46	1	1	5.6489	5.96	2	2	7.98541	12.63	3	3	6.58791	8.77	2	2	5.36001	7.02	2	2	6.36613	9.12	2
Solyc04g011360	Ras-related protein Rab-8A (AHRD V1 ***- C1C362_9MAXI); contains Interpro domain(s) IPR003579 Ras small GTPase, Rab type	24.54	13	3	5	25	6.7349	10.19	2	3	2.03819	5.09	1	1	2.1555	5.09	1	1	4.66878	10.19	2	2	9.4066	15.28	3	4	6.70089	13.89	3	3	2.20225	5.09	1	1	2.10001	5.09	1	1	10.1847	15.74	3	4	4.59458	10.19	2	2	4.29985	10.19	2
Solyc12g096700	Ribosomal L9-like protein (AHRD V1 ***- B3TLR1_ELAGV); contains Interpro domain(s) IPR002359 Ribosomal protein L6, conserved site-2	24.23	4	4	4	11	2.19473	5.15	1	1	2.412	5.15	1	1					2.40954	5.15	1	1	2.38807	5.15	1	1	9.05877	18.04	3	3					2.68233	5.15	1	1	2.55298	5.15	1	1	3.35758	6.19	1	1
Solyc04g079790	30S ribosomal protein S9 (AHRD V1 *-*- B6SZ34_MAIZE); contains Interpro domain(s) IPR000754 Ribosomal protein S9	24.05	1	4	4	7									3.74811	6.33	1	1									2.23326	3.8	1	1	2.27076	3.8	1	1									7.77828	12.24	2	2	5.74409	11.81	2
Solyc08g083320	Granule-bound starch synthase (AHRD V1 **** B0ZTE3_SOLTU); contains Interpro domain(s) IPR011835 Glycogen/starch synthases, ADP-glucose type	23.92	1	11	11	70	20.9918	14.95	7	8	16.4678	11.46	6	6	19.9111	14.95	7	7	26.7806	14.12	7	9	22.1968	12.62	6	7	20.2527	12.62	6	7	6.29586	5.65	2	2	16.2666	12.62	6	6	12.0097	8.14	4	4	21.0825	14.62	6	6	14.6585	10.8	5
Solyc01g007670	30S ribosomal protein S7 chloroplastic (AHRD V1 ***- D3WBE1_9BORA); contains Interpro domain(s) IPR005717 Ribosomal protein S7, bacterial-type	23.87	6	4	4	9																									2.27782	6.45	1	1									10.0301	23.87	4	4	6.76255	18.71	3
Solyc00g230080	Photosystem II D2 protein (AHRD V1 ***- D0FXW8_DUNSA); contains Interpro domain(s) IPR000484 Photosynthetic reaction centre, L/M	23.73	3	2	2	25	6.07298	23.73	2	2	9.38245	23.73	2	3	7.3677	23.73	2	2	8.93171	23.73	2	3	7.45947	23.73	2	2	7.10015	23.73	2	2	7.22301	23.73	2	2	6.82246	23.73	2	2	10.8861	23.73	2	3	2.58476	8.47	1	1	3.35901	8.47	1
Solyc01g007600	50S ribosomal protein L16 chloroplastic (AHRD V1 ***- D3WCG3_NEROL); contains Interpro domain(s) IPR000114 Ribosomal protein L16	23.73	2	2	2	4					2.8066	11.86	1	1																	3.30088	11.86	1	1									3.66848	11.86	1	1	3.53802	11.86	1
Solyc05g053300	Dihydrolipoyl dehydrogenase (AHRD V1 ***- Q8GT30_SOLLC); contains Interpro domain(s) IPR012999 Pyridine nucleotide-disulphide oxidoreductase, class I, active site IPR006258 Dihydrolipoamide dehydrogenase	23.6	2	10	10	57	16.3854	16.8	6	6	22.1722	16.8	6	7	11.8377	12.2	4	4	20.9278	19	7	7	17.6324	15.8	6	6	7.87257	7.2	3	3	2.67271	2.2	1	1	12.2218	13.4	5	5	14.1754	14.8	5	5	15.7202	15.8	6	6	13.0132	13.4	5
Solyc10g082030	Peroxiredoxin (AHRD V1 **-- Q9FE12_PHAVU); contains Interpro domain(s) IPR000866 Alkyl hydroperoxide reductase/ Thiol specific antioxidant/ Mal allergen	23.6	1	4	5	41	9.58102	11.61	2	3	8.80688	13.86	2	2	25.7539	20.6	4	6	12.3484	11.61	2	4	12.8544	11.61	2	4	10.1799	11.61	2	3	10.3022	11.61	2	3	6.41721	11.61	2	2	5.96183	11.61	2	2	25.105	23.6	5	7	9.54255	11.61	2
Solyc08g079870	Subtilisin-like protease (AHRD V1 **-- Q9LWA3_SOLLC); contains Interpro domain(s) IPR015500 Peptidase S8, subtilisin-related IPR000209 Peptidase S8 and S53, subtilisin, kexin, sedolisin	23.49	7	8	11	88	25.7529	12.21	6	8	20.1564	12.21	6	6	28.7385	15.84	7	8	29.4846	17.32	8	9	25.1878	15.57	7	8	22.0382	10.87	5	7	23.4443	15.03	7	7	17.781	9.8	5	6	22.8685	12.62	6	8	37.887	20.67	10	12	15.1762	8.72	4
Solyc03g115110	ATP synthase gamma chain (AHRD V1 ***- B9SZS3_RICCO); contains Interpro domain(s) IPR000131 ATPase, F1 complex, gamma subunit	23.46	1	5	5	7													2.11219	3.4	1	1	5.27845	4.63	1	1	4.32321	6.17	2	2													6.18863	12.65	2	2	3.29659	5.86	1
Solyc01g080280	Glutamine synthetase (AHRD V1 ***- B5LAU9_CAPAN); contains Interpro domain(s) IPR008146 Glutamine synthetase, catalytic region	23.38	2	6	7	44	10.8553	12.96	3	3	11.9458	14.81	4	4	17.1374	18.06	5	5	16.8514	14.81	4	5	14.1082	12.73	3	4	6.87693	9.26	2	2	4.7331	7.18	1	1	9.11695	11.11	3	3	9.19066	11.11	3	3	13.8591	14.58	4	4	22.5063	20.14	6
Solyc06g076560	class I heat shock protein (AHRD V1 ***- Q69BI7_CARPA); contains Interpro domain(s) IPR002068 Heat shock protein Hsp20	23.38	1	1	2	8													8.03931	23.38	1	2	6.37449	23.38	2	2	4.73829	23.38	1	1													3.1974	11.04	1	1	3.33756	11.04	1
Solyc06g076520	class I heat shock protein (AHRD V1 ***- Q69BI7_CARPA); contains Interpro domain(s) IPR002068 Heat shock protein Hsp20	23.38	1	1	2	8													3.7633	23.38	1	1	6.88738	23.38	2	2	3.83045	23.38	1	1													7.12476	23.38	2	2	3.33756	11.04	1
Solyc06g076570	class I heat shock protein (AHRD V1 ***- Q69BI7_CARPA); contains Interpro domain(s) IPR002068 Heat shock protein Hsp20	23.38	1	1	1	2																	4.47697	23.38	1	1	3.58786	23.38	1	1
Solyc03g025410	Dehydrogenase/reductase SDR family member 13 (AHRD V1 ***- DHR13_BOVIN); contains Interpro domain(s) IPR002347 Glucose/ribitol dehydrogenase	23.32	1	6	6	27	4.67633	3.19	1	2	2.61934	3.83	1	1	6.65729	7.03	2	2	10.682	11.82	3	4	7.92708	7.99	2	3	7.24125	7.03	2	3	2.81802	4.47	1	1	6.50282	8.63	2	2	4.79402	7.03	2	2	3.34515	4.47	1	1	13.697	16.29	4
Solyc02g086830	Protease Do-like (S2 serine-type protease) (AHRD V1 **** Q7UQ70_RHOBA); contains Interpro domain(s) IPR001254 Peptidase S1 and S6, chymotrypsin/Hap	23.26	1	7	7	31	10.1996	8.6	3	3	9.42599	11.16	3	3	16.7054	19.07	6	6	11.4048	12.79	4	4	10.0367	8.6	3	3	9.78149	8.6	3	3	3.39764	3.02	1	1	9.89591	8.6	3	3	2.52009	2.79	1	1	2.79455	2.79	1	1	5.80379	5.81	2
Solyc11g042640	Rieske (2Fe-2S) domain protein (AHRD V1 *-*- C7QP67_CYAP0); contains Interpro domain(s) IPR017941 Rieske [2Fe-2S] iron-sulphur domain	23.19	1	5	5	41	8.01262	5.07	1	2	7.85151	10.87	2	2	6.53662	11.23	2	2	15.5378	16.3	3	4	18.3753	20.29	4	5	15.2488	16.3	3	4	12.6207	16.3	3	4	14.54	16.3	3	4	11.2588	10.87	2	3	14.2231	23.19	4	4	14.3826	14.49	3
Solyc01g097990	Acetyltransferase GNAT family protein expressed (AHRD V1 ***- Q852L8_ORYSJ); contains Interpro domain(s) IPR016181 Acyl-CoA N-acyltransferase	23.08	2	1	1	1																																					2.49903	23.08	1	1
Solyc01g103450	Chaperone DnaK (AHRD V1 ***- Q1SKX2_MEDTR); contains Interpro domain(s) IPR012725 Chaperone DnaK	23.04	1	12	16	61	15.7705	10.95	6	6	13.7068	8.96	5	5	15.6983	10.67	6	6	22.7754	13.8	8	8	28.4756	16.36	10	10	17.7211	10.53	6	6	5.31032	3.13	2	2	5.57804	3.56	2	2	10.0623	6.4	4	4	17.892	8.53	6	6	9.41727	4.98	3
Solyc09g005620	Glutaredoxin (AHRD V1 *-*- D7G070_ECTSI); contains Interpro domain(s) IPR004480 Glutaredoxin-related protein	22.95	1	5	5	10	5.22326	10.62	2	2									3.12991	4.79	1	1	2.13174	4.79	1	1	2.04474	4.79	1	1									2.24599	4.79	1	1	6.47261	12.33	2	2	5.78761	7.88	2
Solyc01g028810	chaperonin (AHRD V1 ***- B4VMY1_9CYAN); contains Interpro domain(s) IPR001844 Chaperonin Cpn60	22.87	1	9	11	85	30.3986	18.7	9	10	23.4153	15.19	8	8	10.7999	7.68	4	4	15.4683	9.35	5	5	30.7139	20.53	9	10	32.1917	16.53	9	11	11.0444	7.51	4	4	20.369	14.36	7	7	18.3673	12.85	6	6	19.6662	14.86	7	7	21.9533	14.52	7
Solyc01g106430	Inorganic pyrophosphatase family protein (AHRD V1 **** D7M262_ARALY); contains Interpro domain(s) IPR008162 Inorganic pyrophosphatase	22.76	3	6	6	36	7.65901	11.38	3	3	5.36359	7.59	2	2	11.7821	17.59	4	4	10.6684	14.48	4	4	8.49615	11.38	3	3	8.30251	11.38	3	3	2.26255	3.45	1	1	8.58147	11.38	3	3	7.4084	11.38	3	3	10.2329	13.45	4	4	4.75944	7.24	2
Solyc04g080850	Thioredoxin (AHRD V1 ***- Q201Z4_9SOLN); contains Interpro domain(s) IPR015467 Thioredoxin, core	22.76	1	2	2	2					2.12941	8.94	1	1																													3.61269	13.82	1	1
Solyc04g057980	NAD(P)H-quinone oxidoreductase subunit M (AHRD V1 *-*- D8G7H3_9CYAN); contains Interpro domain(s) IPR018922 NAD(P)H-quinone oxidoreductase subunit M	22.75	1	3	3	5	2.64608	5.21	1	1													2.80835	6.64	1	1																	6.6505	16.11	2	2	2.78315	5.21	1
Solyc07g049530	1-aminocyclopropane-1-carboxylate oxidase (AHRD V1 ***- Q94F66_SOLTU); contains Interpro domain(s) IPR005123 Oxoglutarate and iron-dependent oxygenase	22.74	2	6	6	12	6.36967	10.9	2	2									3.58458	6.54	1	1	10.0417	7.79	2	3	16.0012	22.74	6	6
Solyc00g009020	Mitochondrial ATP synthase (AHRD V1 ***- B6TLY8_MAIZE)	22.73	1	4	4	23	4.66576	9.92	2	2	2.34221	6.61	1	1	2.8291	6.61	1	1	7.43697	14.05	3	3	4.35301	9.92	2	2	4.9073	9.92	2	2	3.57108	6.61	1	1	2.46319	6.61	1	1	4.35979	9.92	2	2	5.65039	15.29	2	2	6.89586	14.05	3
Solyc06g074890	Trigger factor (AHRD V1 *-*- B4W095_9CYAN); contains Interpro domain(s) IPR008881 Trigger factor, ribosome-binding, bacterial	22.73	1	5	5	13													2.46608	5	1	1	7.40709	15.45	3	3									2.0295	5.45	1	1					6.73576	12.73	3	3	9.83561	19.55	4
Solyc03g071620	Histone H2B (AHRD V1 ***- A2IBL2_NICBE); contains Interpro domain(s) IPR000558 Histone H2B	22.7	6	1	3	19	5.26099	10.64	1	2	9.32467	15.6	2	3	14.3292	15.6	2	4	2.4058	10.64	1	1					2.22885	7.09	1	1	2.6889	10.64	1	1									15.113	15.6	2	4	4.46656	10.64	1
Solyc03g123410	Oxalate oxidase-like germin 171 (AHRD V1 **** Q9FPQ0_BETVU); contains Interpro domain(s) IPR014710 RmlC-like jelly roll fold	22.6	1	3	4	41	9.3391	17.79	2	2	11.6431	18.27	3	3	21.7227	22.6	4	6	11.3754	22.12	3	3	17.6429	22.12	3	5	11.1375	17.79	2	3	10.6673	17.79	2	3	7.00532	17.79	2	2	8.67684	17.79	2	2	22.7293	22.6	4	6	15.0271	22.12	3
Solyc06g075800	Histone H2B (AHRD V1 ***- Q2XPW1_SOLTU); contains Interpro domain(s) IPR000558 Histone H2B	22.6	6	1	3	19	5.26099	10.27	1	2	9.32467	15.07	2	3	16.7259	22.6	3	5	2.4058	10.27	1	1									2.6889	10.27	1	1									15.113	15.07	2	4	4.46656	10.27	1
Solyc12g094720	PsbP domain-containing protein 3, chloroplastic (AHRD V1 ***- PPD3_ARATH); contains Interpro domain(s) IPR016123 Mog1/PsbP, alpha/beta/alpha sandwich	22.56	1	4	4	9	4.46531	10.15	2	2													2.3315	6.77	1	1	2.68828	6.77	1	1					5.21049	13.16	2	2	3.22655	6.77	1	1	3.4416	6.77	1	1	3.1194	5.64	1
Solyc12g057110	14-3-3 protein beta/alpha-B (AHRD V1 **-- 143BB_XENLA); contains Interpro domain(s) IPR000308 14-3-3 protein	22.47	4	1	7	52	11.9801	9.49	3	5	8.6863	6.96	2	3	12.9661	6.96	2	5	16.2439	9.18	3	6	14.812	13.92	3	5	15.5968	17.72	5	6	4.24561	3.16	1	2	11.5739	12.97	4	5	7.9469	6.96	2	3	11.8479	9.81	3	4	14.4916	12.97	4
Solyc01g007620	30S ribosomal protein S19 chloroplastic (AHRD V1 ***- D3WDP2_CORFO); contains Interpro domain(s) IPR002222 Ribosomal protein S19/S15	22.45	1	1	1	3																					2.63781	22.45	1	1																	2.15347	22.45	1
Solyc07g065900	Fructose-bisphosphate aldolase (AHRD V1 ***- A9PEE1_POPTR); contains Interpro domain(s) IPR000741 Fructose-bisphosphate aldolase, class-I	22.41	1	5	7	35	9.07866	13.45	3	3	3.07267	3.64	1	1	7.37912	9.8	2	2	9.50605	11.76	3	3	13.6456	11.48	3	4	13.9158	17.93	4	4	2.69224	3.64	1	1	8.70948	11.48	3	3	12.4007	15.69	4	4	9.96837	9.8	3	3	6.85258	7.84	3
Solyc10g078150	Nascent polypeptide-associated complex alpha subunit-like protein (AHRD V1 ***- B6T903_MAIZE); contains Interpro domain(s) IPR016641 Nascent polypeptide-associated complex, alpha subunit	22.22	1	1	3	13	3.32565	8.59	1	1					4.00543	6.57	1	1	3.523	8.59	1	1	6.70936	15.66	2	2	4.3272	8.59	1	1	2.936	8.59	1	1	3.66085	8.59	1	1					8.08516	15.15	2	2	7.26003	15.66	2
Solyc02g086740	50S ribosomal protein L12-C (AHRD V1 ***- Q8LBJ7_ARATH); contains Interpro domain(s) IPR015608 Ribosomal protein L12, chloroplast	22.04	1	1	3	6	2.10576	4.3	1	1	2.59438	8.06	1	1													2.38531	9.68	1	1									3.40891	8.06	1	1	4.13173	9.68	1	1
Solyc03g117890	Unknown protein DS12 from 2D-PAGE of leaf, chloroplastic (AHRD V1 **-- UP12_ORYSJ)	21.95	1	5	5	26	5.54935	4.18	1	2	4.41199	7.67	2	2									10.197	14.98	3	4	6.6799	11.5	3	3	2.23845	3.48	1	1	5.75961	4.18	1	2	2.61556	4.18	1	1	2.42272	4.18	1	1	12.2398	14.63	4
Solyc10g006970	Thioredoxin m (AHRD V1 ***- B9HZV8_POPTR); contains Interpro domain(s) IPR005746 Thioredoxin	21.93	1	3	3	33	11.7361	17.11	2	3	6.5058	17.11	2	2	11.2773	17.11	2	3	10.7057	17.11	2	3	14.2374	21.93	3	4	13.5163	21.93	3	4					5.9409	17.11	2	2	11.3271	17.11	2	3	7.20366	16.04	2	2	14.1523	21.93	3
Solyc03g025850	Remorin 1 (AHRD V1 ***- Q9XEX8_SOLLC); contains Interpro domain(s) IPR005516 Remorin, C-terminal region	21.83	1	3	3	6	5.87614	16.24	2	2																									2.7016	7.11	1	1					5.65566	12.69	2	2
Solyc06g084230	40S ribosomal protein S24 (AHRD V1 ***- C6TAW2_SOYBN); contains Interpro domain(s) IPR001976 Ribosomal protein S24e	21.8	2	1	2	13	3.0236	11.28	1	1	3.33228	11.28	1	1	3.00095	11.28	1	1	3.70174	11.28	1	1	2.45565	11.28	1	1	6.20067	21.8	2	2	3.48307	11.28	1	1	3.186	11.28	1	1	2.94228	11.28	1	1	3.16223	11.28	1	1	2.91291	11.28	1
Solyc02g094470	Mitochondrial phosphate carrier protein (AHRD V1 **** B9GFH9_POPTR); contains Interpro domain(s) IPR001993 Mitochondrial substrate carrier	21.79	2	6	6	44	13.988	18.72	5	5	13.476	15.08	5	5	13.4801	11.45	4	5	15.0705	18.72	5	5	17.0786	21.79	6	6	13.8227	18.72	5	5	5.71784	6.15	2	2	6.0093	7.26	2	2	11.8775	12.01	4	4	5.35049	6.7	2	2	3.07757	2.51	1
Solyc01g111120	Triosephosphate isomerase (AHRD V1 **** D6N3G7_GOSHI); contains Interpro domain(s) IPR000652 Triosephosphate isomerase	21.78	1	3	5	24	6.5191	8.9	2	2	3.58518	5.21	1	1	13.6164	13.8	4	4	7.1035	13.19	2	2	9.57272	16.87	3	3	9.34826	16.87	3	3					3.65469	5.21	1	1	3.51384	5.21	1	1	11.251	16.87	3	3	10.685	16.87	3
Solyc06g005710	cDNA clone 002-143-C11 full insert sequence (AHRD V1 *--- B7F1B2_ORYSJ); contains Interpro domain(s) IPR016040 NAD(P)-binding domain	21.77	1	10	10	55	16.4837	13.51	5	5	14.229	13.51	5	5	24.4876	18.75	8	8	12.4529	11.09	4	4	17.5835	12.1	5	5	16.8141	12.1	5	5	5.19446	5.24	2	2	13.6825	11.09	4	4	8.87308	8.47	3	3	16.3333	12.7	5	5	15.1747	14.11	5
Solyc07g055320	ATP-dependent Zn protease cell division protein FtsH homolog (AHRD V1 **** B2XTF7_HETA2); contains Interpro domain(s) IPR005936 Peptidase M41, FtsH	21.65	5	9	9	31					5.94049	3.9	2	2	5.07082	3.61	2	2	9.97675	7.79	3	3	16.8708	9.52	4	5	11.0787	7.5	3	3	5.94879	4.04	2	2	5.21556	3.46	2	2	2.85618	1.44	1	1	18.5781	16.59	6	6	14.2005	9.67	4
Solyc01g007530	Cytochrome b6 (AHRD V1 ***- B3TN79_BRADI); contains Interpro domain(s) IPR005797 Cytochrome b/b6, N-terminal	21.6	2	3	3	37	11.9039	21.6	3	4	14.4209	21.6	3	4	9.35986	21.6	3	3	10.4264	21.6	3	3	10.2324	15.96	2	3	7.99293	15.96	2	2	10.1554	15.49	2	3	8.33984	15.96	2	2	9.92542	21.6	3	3	10.8704	21.6	3	3	9.88125	15.96	2
Solyc02g086730	50S ribosomal protein L12-C (AHRD V1 ***- Q8LBJ7_ARATH); contains Interpro domain(s) IPR015608 Ribosomal protein L12, chloroplast	21.58	1	1	3	11	2.10576	4.21	1	1	2.59438	7.89	1	1													6.25072	9.47	1	2					2.14816	9.47	1	1	6.21891	17.37	2	2	5.8948	9.47	1	1	2.16358	9.47	1
Solyc02g021290	Photosystem Q(B) protein (AHRD V1 ***- Q09WH2_CONCI); contains Interpro domain(s) IPR000484 Photosynthetic reaction centre, L/M	21.57	2	1	1	19	6.74914	21.57	1	2	6.00323	21.57	1	2	6.59182	21.57	1	2	6.40911	21.57	1	2	6.2561	21.57	1	2	6.58716	21.57	1	2					6.58778	21.57	1	2	5.74537	21.57	1	2	2.37906	21.57	1	1	3.64551	21.57	1
Solyc06g066000	ATP synthase subunit b&apos (AHRD V1 ***- D8G4T7_9CYAN); contains Interpro domain(s) IPR002146 ATPase, F0 complex, subunit B/B', bacterial and chloroplast	21.52	1	1	5	27	4.99941	11.66	2	2	4.54987	11.66	2	2	5.75001	7.17	2	2	5.50229	11.66	2	2	6.61015	11.66	2	2	3.49088	6.73	1	1	7.9392	15.7	3	3	5.65143	10.76	2	2	7.73184	16.14	3	3	11.4716	16.14	4	4	6.06525	11.66	2
Solyc06g065990	ATP synthase subunit b&apos (AHRD V1 ***- D8G4T7_9CYAN); contains Interpro domain(s) IPR002146 ATPase, F0 complex, subunit B/B', bacterial and chloroplast	21.52	1	1	5	29	4.99941	11.66	2	2	4.54987	11.66	2	2	8.66076	12.56	3	3	5.50229	11.66	2	2	6.61015	11.66	2	2	6.32627	12.11	2	2	7.9392	15.7	3	3	5.65143	10.76	2	2	5.37476	10.76	2	2	14.731	21.52	5	5	6.06525	11.66	2
Solyc05g054580	60S acidic ribosomal protein P0 (AHRD V1 ***- D7L9V8_ARALY); contains Interpro domain(s) IPR001790 Ribosomal protein L10	21.5	3	4	4	18	4.87177	10.28	2	2	3.06724	3.43	1	1	2.6529	3.43	1	1	4.44546	7.48	2	2	4.79753	7.48	2	2	2.7531	3.43	1	1					2.26412	3.43	1	1	5.03203	10.28	2	2	9.25887	17.45	3	3	2.48177	3.43	1
Solyc08g062660	Ran GTPase binding protein (AHRD V1 **** C4R913_PICPG); contains Interpro domain(s) IPR000156 Ran Binding Protein 1	21.43	1	3	3	5	4.09198	7.59	1	1	4.68713	7.59	1	1									8.37756	16.52	2	2					2.60747	4.91	1	1
Solyc01g007740	Peroxiredoxin (AHRD V1 **-- Q9FE12_PHAVU); contains Interpro domain(s) IPR000866 Alkyl hydroperoxide reductase/ Thiol specific antioxidant/ Mal allergen	21.35	1	3	4	19	2.62755	5.24	1	1	5.77053	11.61	2	2	3.56295	6.74	1	1	5.52171	11.61	2	2	6.32401	11.61	2	2	5.40401	11.61	2	2	2.9291	6.37	1	1	6.3698	11.61	2	2	2.26871	5.24	1	1	5.49402	9.36	2	2	5.91433	11.61	2
Solyc02g082760	Catalase (AHRD V1 **** O24511_TOBAC); contains Interpro domain(s) IPR018028 Catalase related subgroup	21.34	2	8	9	41	9.3491	9.96	4	4	14.9204	13.01	5	5	17.7196	14.63	6	6	11.5716	11.99	5	5	13.3189	9.96	4	5	12.6946	9.96	4	5	3.28441	3.46	1	1	4.2899	3.66	2	2	4.54254	3.66	2	2	13.6705	11.38	5	5
Solyc01g005620	Mitochondrial 2-oxoglutarate/malate carrier protein (AHRD V1 **** Q9FSF4_TOBAC); contains Interpro domain(s) IPR001993 Mitochondrial substrate carrier	21.21	1	5	5	41	12.054	12.46	3	4	6.03075	8.42	2	2	15.6754	21.21	5	5	10.5964	12.46	3	3	10.5381	12.46	3	3	12.6087	12.46	3	4	8.30292	8.08	2	3	13.9746	12.46	3	4	13.776	12.46	3	4	12.5569	17.51	4	4	10.6767	12.46	3
Solyc04g063290	30S ribosomal protein S5 (AHRD V1 ***- C5K1T7_AJEDS); contains Interpro domain(s) IPR005711 Ribosomal protein S5, eukaryotic/archaeal	21.07	2	5	5	22	4.45693	5.36	1	1	3.55816	5.36	1	1	10.9871	11.43	3	3	4.52633	5.36	1	1	6.12642	9.29	2	2	5.07965	9.29	2	2	8.7859	15	3	3	3.485	5.36	1	1	6.54149	9.29	2	2	2.39361	5.36	1	1	8.8966	15	3
Solyc12g009600	Thylakoid lumenal protein (AHRD V1 ***- B6SU36_MAIZE)	20.95	1	4	4	4																																					2.85587	6.67	1	1	7.33955	15.71	2
Solyc03g123630	Pectinesterase (AHRD V1 ***- Q564D7_SOLLC); contains Interpro domain(s) IPR000070 Pectinesterase, catalytic	20.93	1	10	10	58	15.3269	11.84	6	6	13.2576	10.12	5	5	14.8428	12.18	6	6	16.4483	11.84	6	6	12.9	10.29	5	5	11.2863	8.58	4	4	7.24024	5.49	3	3	13.044	10.29	5	5	12.6102	12.01	5	5	13.8511	9.61	5	5	11.6192	8.58	4
Solyc06g082940	Photosystem I reaction center subunit XI (AHRD V1 ***- B6SHL1_MAIZE); contains Interpro domain(s) IPR003757 Photosystem I reaction centre, subunit XI PsaL	20.91	2	3	3	22	6.14843	12.73	2	2	2.93746	6.82	1	1	10.1114	20.91	3	3	6.95403	12.73	2	2	5.87781	12.73	2	2	7.28179	12.73	2	2	6.79215	12.73	2	2	3.49216	6.82	1	1	6.07806	12.73	2	2	6.93124	12.73	2	2	6.73443	12.73	2
Solyc08g075700	60S ribosomal protein L13 (AHRD V1 ***- Q3HRY7_SOLTU); contains Interpro domain(s) IPR001380 Ribosomal protein L13e	20.87	2	3	3	22	5.78495	5.34	1	2	2.44696	5.34	1	1	5.87144	16.99	2	2	3.21734	5.34	1	1	12.7239	16.99	2	3	13.3251	16.99	2	3	4.10111	11.65	1	1	2.81949	5.34	1	1	3.03162	5.34	1	1	10.0781	20.87	3	3	12.5663	16.99	2
Solyc11g072450	Mitochondrial F0 ATP synthase D chain (AHRD V1 ***- B3TLP5_ELAGV); contains Interpro domain(s) IPR008689 ATPase, F0 complex, subunit D, mitochondrial	20.83	3	3	3	22	5.39526	12.5	2	2	5.23304	12.5	2	2	3.38813	7.14	1	1	5.72547	12.5	2	2	3.18571	7.14	1	1	6.13426	12.5	2	2	4.60783	12.5	2	2	5.38968	12.5	2	2	3.65796	7.14	1	1	5.41274	15.48	2	2	8.55197	20.83	3
Solyc02g080540	ATP synthase gamma chain (AHRD V1 ***- B7FIR4_MEDTR); contains Interpro domain(s) IPR000131 ATPase, F1 complex, gamma subunit	20.69	1	8	8	47	14.3679	16.71	5	5	9.59051	12.47	4	4	13.7019	14.85	4	4	9.13981	9.81	3	3	8.44251	9.81	3	3	11.7389	12.47	4	4	16.9825	16.45	5	6	12.5401	13.53	4	4	12.8268	13.79	4	4	11.4414	12.73	4	4	10.1645	9.55	3
Solyc04g076060	14-3-3 protein beta/alpha-B (AHRD V1 **-- 143BB_XENLA); contains Interpro domain(s) IPR000308 14-3-3 protein	20.63	3	1	5	31	4.45003	3.97	1	2	2.09102	3.97	1	1	6.34298	3.97	1	3	10.0213	6.75	2	4	7.06049	3.97	1	3	9.69668	14.29	3	4	4.24561	3.97	1	2	4.34472	3.97	1	2	7.43608	10.32	2	3	3.01426	11.51	1	1	8.74362	11.51	2
Solyc08g081190	Aquaporin 1 (AHRD V1 ***- O24662_TOBAC); contains Interpro domain(s) IPR012269 Aquaporin	20.63	2	5	5	16	5.62581	10.49	2	2	3.24822	4.9	1	1	5.47062	8.04	2	2	3.36454	4.9	1	1	5.5123	9.44	2	2	2.9093	4.9	1	1	2.49875	4.55	1	1	2.94857	4.9	1	1	3.21003	4.9	1	1	5.99513	11.89	2	2	3.23488	4.9	1
Solyc05g013380	Alanine aminotransferase 2 (AHRD V1 **** A8IKE5_SOYBN); contains Interpro domain(s) IPR004839 Aminotransferase, class I and II	20.58	2	7	7	38	10.5972	9.56	3	4	14.6131	14.55	5	6	11.8422	10.81	4	4	10.2412	9.56	3	4	14.5528	12.06	4	5	13.4722	12.06	4	5	4.95956	7.28	2	2	2.38556	3.74	1	1	5.19221	5.82	2	2	7.50633	11.02	3	3	2.00061	3.53	1
Solyc01g087120	F1-ATP synthase delta subunit (AHRD V1 ***- Q9SXX1_IPOBA); contains Interpro domain(s) IPR000711 ATPase, F1 complex, OSCP/delta subunit	20.5	1	4	4	11	2.42418	4.6	1	1	2.19748	4.6	1	1									6.13108	11.3	2	2	2.07268	3.77	1	1					3.21001	5.44	1	1	2.57084	4.6	1	1					11.9423	20.5	4
Solyc11g011920	Glutamate decarboxylase (AHRD V1 ***- Q8LKR4_TOBAC); contains Interpro domain(s) IPR010107 Glutamate decarboxylase	20.48	5	9	9	58	16.2464	12.33	5	6	17.1454	15.51	7	7	5.58306	4.37	2	2	13.7536	12.33	5	5	15.3754	12.33	5	5	15.1825	12.33	5	5	2.95638	3.58	1	1	11.2796	8.95	4	4	32.8082	16.3	7	11	18.4897	14.51	6	6	10.9468	9.15	4
Solyc01g111630	Glyoxylate/hydroxypyruvate reductase B (AHRD V1 **** GHRB_YERPS); contains Interpro domain(s) IPR006140 D-isomer specific 2-hydroxyacid dehydrogenase, NAD-binding	20.47	1	6	6	28	12.2428	11.14	3	4	8.60832	6.48	2	3	9.21916	11.66	3	3	10.6906	8.81	2	3	6.23216	7.51	2	2	9.23612	11.14	3	3	2.13604	2.33	1	1					12.8695	11.14	3	4	12.0263	12.95	4	4	2.53527	2.33	1
Solyc01g007300	NAD(P)H-quinone oxidoreductase subunit K chloroplastic (AHRD V1 ***- D3WB90_9BORA); contains Interpro domain(s) IPR006138 NADH:ubiquinone oxidoreductase, 20 kDa subunit	20.44	1	3	3	6					2.16632	4	1	1									2.28005	4	1	1	2.4597	4	1	1									2.24908	4	1	1	6.98126	16.44	2	2
Solyc03g098730	Kunitz trypsin inhibitor (AHRD V1 ***- B8Y888_TOBAC); contains Interpro domain(s) IPR011065 Kunitz inhibitor ST1-like	20.33	1	4	4	11	2.33408	4.88	1	1									4.85513	9.76	2	2	5.09552	9.76	2	2	3.11769	4.88	1	1									5.48014	9.76	2	2	8.30511	15.45	3	3
Solyc12g038080	Photosystem II CP43 chlorophyll apoprotein (AHRD V1 ***- D1L8N4_BRANA); contains Interpro domain(s) IPR000932 Photosystem antenna protein-like	20.27	1	1	1	11	6.54872	20.27	1	2	4.47962	20.27	1	1	4.10866	20.27	1	1	4.621	20.27	1	1	4.5243	20.27	1	1	3.5454	20.27	1	1					3.26432	20.27	1	1	3.25195	20.27	1	1					3.57182	20.27	1
Solyc08g076970	Acetylornithine deacetylase or succinyl-diaminopimelate desuccinylase (AHRD V1 **-- D4MFM7_9ENTE); contains Interpro domain(s) IPR011650 Peptidase M20, dimerisation	20.2	3	5	5	20	3.61325	5.63	1	1	2.07283	3.07	1	1	2.29831	3.07	1	1									6.36198	5.63	1	2					10.2179	12.28	3	3	14.8454	8.7	2	4	21.2537	20.2	5	6	5.26749	8.7	2
Solyc03g114560	Strictosidine synthase family protein (AHRD V1 ***- D7LVM7_ARALY); contains Interpro domain(s) IPR004141 Strictosidine synthase	20.18	1	5	5	28	7.6617	12.84	3	3	4.86436	7.65	2	2	6.81961	12.84	3	3	6.20139	9.17	2	2	7.75805	12.84	3	3	8.13503	12.84	3	3					4.2505	9.17	2	2	10.1304	12.84	3	4	7.75249	12.54	3	3	6.54512	9.17	2
Solyc08g076450	3-beta hydroxysteroid dehydrogenase/isomerase family protein (AHRD V1 **-- B6TV09_MAIZE); contains Interpro domain(s) IPR016040 NAD(P)-binding domain	20.13	1	4	4	8	2.57327	4.55	1	1					10.1505	15.58	3	3	2.66714	4.55	1	1	5.34358	9.09	2	2	2.89397	4.55	1	1
Solyc04g009200	Glutamate-1-semialdehyde-2 1-aminomutase (AHRD V1 **** D7MPQ2_ARALY); contains Interpro domain(s) IPR004639 Tetrapyrrole biosynthesis, glutamate-1-semialdehyde aminotransferase	20.12	1	6	6	33	14.3631	17.63	5	5	7.48455	6.43	2	3	2.84292	3.73	1	1	14.1814	17.22	5	5	9.53503	10.79	3	3	8.67971	10.79	3	3	2.92081	3.73	1	1	2.16739	2.49	1	1	8.16308	9.34	3	3	15.0712	13.28	4	4	6.89348	8.09	2
Solyc09g009020	Enolase (AHRD V1 ***- C5J0G6_TOBAC); contains Interpro domain(s) IPR000941 Enolase	20.05	2	5	5	17	2.72869	4.95	1	1	5.8758	7.21	2	2	2.93433	3.38	1	1	6.31615	4.95	1	2	2.7026	4.95	1	1	4.25111	4.95	1	1					5.67723	4.95	1	2	7.7081	12.16	3	3	13.3083	11.26	3	3	2.9658	3.38	1
Solyc07g054820	Protein thf1 (AHRD V1 ***- A0YRG1_LYNSP)	20	1	4	4	13					2.4024	3.2	1	1	5.85648	8.8	2	2					2.19534	3.2	1	1					2.03421	3.2	1	1					5.75073	8.8	2	2	6.36184	10.8	2	2	9.16936	14.4	3
Solyc04g074580	Histone H3 (AHRD V1 ***- A8MRL0_ARATH); contains Interpro domain(s) IPR000164 Histone H3	19.85	2	1	3	15	5.37261	8.09	1	2	2.69493	8.09	1	1	2.85437	8.09	1	1	2.50678	8.09	1	1	4.76415	13.24	2	2	2.6679	8.09	1	1	2.10904	8.09	1	1	2.44387	8.09	1	1	2.65031	8.09	1	1	5.32608	14.71	2	2	2.6224	8.09	1
Solyc07g054290	Photosystem II family protein (AHRD V1 *-*- D7KCG4_ARALY)	19.8	1	4	4	28	7.51116	15.23	2	3	2.6416	5.08	1	1	2.91682	5.08	1	1	11.4463	19.8	3	4	8.87489	15.23	2	3	8.19637	15.23	2	3	2.98712	5.08	1	1	2.11004	5.08	1	1	7.946	19.8	3	3	2.6981	5.08	1	1	11.6665	15.23	3
Solyc07g063190	Thioredoxin (AHRD V1 ***- A7LNX7_9CARY); contains Interpro domain(s) IPR005746 Thioredoxin	19.78	2	3	3	14	2.13647	4.95	1	1	4.46403	14.84	2	2	2.62244	6.04	1	1	4.22947	14.84	2	2									3.5883	8.79	1	1	2.21501	8.79	1	1	2.24317	6.04	1	1	6.51844	13.74	2	2	4.56859	8.79	1
Solyc02g082920	Endochitinase (Chitinase) (AHRD V1 **** Q43184_SOLTU); contains Interpro domain(s) IPR000726 Glycoside hydrolase, family 19, catalytic	19.76	1	3	3	10	9.51752	14.62	2	3	2.38067	3.95	1	1	3.8249	5.14	1	1	2.43612	3.95	1	1	2.53353	3.95	1	1					2.10949	3.95	1	1	2.31469	3.95	1	1	2.0135	3.95	1	1
Solyc12g010040	Leucyl aminopeptidase (AHRD V1 ***- D7DWG6_NOSA0); contains Interpro domain(s) IPR011356 Peptidase M17, leucyl aminopeptidase IPR000819 Peptidase M17, leucyl aminopeptidase, C-terminal	19.76	3	8	8	66	17.7862	14.21	6	6	21.1729	15.08	6	7	5.35457	5.03	2	2	19.3298	14.21	6	6	22.1926	14.21	6	7	14.9947	11.79	5	5	15.5094	11.79	5	5	22.2074	14.21	6	7	16.7153	14.21	6	6	12.8886	12.13	5	5	15.5767	11.79	5
Solyc06g005060	Elongation factor 1-alpha (AHRD V1 ***- Q8H9C0_SOLTU); contains Interpro domain(s) IPR004539 Translation elongation factor EF1A, eukaryotic and archaeal IPR000795 Protein synthesis factor, GTP-binding	19.64	3	9	9	60	22.1052	15.85	6	7	21.8915	17.63	6	7	24.9309	16.29	6	8	12.2237	10.04	4	4	13.6544	11.61	5	5	13.3573	8.26	3	4	11.9866	10.04	4	4	8.93873	7.14	3	3	11.6515	10.04	4	4	31.5137	18.08	7	10	5.40563	5.36	2
Solyc06g071960	Nucleoside diphosphate kinase (AHRD V1 **** B9RAM1_RICCO); contains Interpro domain(s) IPR001564 Nucleoside diphosphate kinase, core	19.64	1	3	4	20	5.80709	11.16	2	2	5.59032	11.16	2	2	8.59935	15.63	3	3	5.8349	11.16	2	2	6.19808	11.16	2	2	5.70869	11.16	2	2					3.60206	7.14	1	1	4.35866	7.14	1	1	4.9679	7.14	1	1	8.13514	15.18	3
Solyc08g065220	Glycine dehydrogenase P protein (AHRD V1 **** Q6V9T1_ORYSJ); contains Interpro domain(s) IPR003437 Glycine cleavage system P-protein	19.59	1	15	15	83	21.5537	9.75	7	7	25.7005	11.2	9	9	25.4929	8.88	8	9	17.6459	7.82	6	6	22.7237	10.62	9	9	21.6715	10.04	8	8	2.13389	0.77	1	1	15.7661	5.79	6	6	19.3432	8.01	7	7	32.4181	13.9	9	11	20.6215	9.27	7
Solyc10g086150	Single-stranded DNA binding protein (AHRD V1 **-* Q8W214_SOLTU); contains Interpro domain(s) IPR000504 RNA recognition motif, RNP-1	19.59	1	3	4	7																	5.39143	10.65	2	2	2.16281	3.44	1	1													12.6209	16.15	3	4
Solyc02g079950	Oxygen-evolving enhancer protein 3 (AHRD V1 ***- Q7Y1T5_PEA); contains Interpro domain(s) IPR008797 Photosystem II oxygen evolving complex protein PsbQ	19.57	1	3	3	20	7.06834	15.22	2	2	3.73144	6.09	1	1	8.35015	19.57	3	3	3.67156	6.09	1	1	3.25652	6.09	1	1	3.42414	6.09	1	1	3.6145	6.09	1	1	6.1069	15.22	2	2	12.733	19.57	3	4	6.51037	15.22	2	2	3.31695	6.09	1
Solyc12g042060	ATP-dependent clp protease ATP-binding subunit (AHRD V1 **-- Q85G08_CYAME); contains Interpro domain(s) IPR013093 ATPase associated with various cellular activities, AAA-2	19.5	2	15	15	90	29.9816	13.11	11	12	23.8417	10.73	8	8	15.4823	7.48	5	5	33.6509	14.08	11	12	30.667	12.57	10	11	31.9893	11.05	10	12	3.34535	1.41	1	1	14.0276	6.18	5	5	16.7905	8.56	6	6	5.27725	2.17	2	2	20.311	8.88	7
Solyc03g097790	V-type proton ATPase subunit C (AHRD V1 **** VATC_ARATH); contains Interpro domain(s) IPR004907 ATPase, V1 complex, subunit C	19.47	1	4	4	20	5.34376	8.25	2	2	5.30935	8.25	2	2	3.03147	5.28	1	1	3.81507	5.28	1	1	5.84252	8.25	2	2	6.73266	8.25	2	2	2.48505	2.97	1	1	5.60571	8.25	2	2	3.43251	5.28	1	1	8.33256	13.86	2	2	8.52618	10.89	3
Solyc03g093690	Peptide methionine sulfoxide reductase msrA (AHRD V1 **** D2B4D8_STRRD); contains Interpro domain(s) IPR002569 Methionine sulphoxide reductase A	19.46	2	6	6	23	7.04537	12.84	3	3	2.6854	4.28	1	1	10.859	15.56	4	4	6.23417	8.95	2	2	3.05945	4.28	1	1	2.78016	4.28	1	1	2.80875	4.67	1	1	5.22422	8.95	2	2	2.18889	3.89	1	1	11.6697	15.18	4	4	2.41846	4.67	1
Solyc01g095430	Threonine endopeptidase (AHRD V1 **-- B6TCN7_MAIZE)	19.41	1	3	3	17	2.20712	5.88	1	1	2.00831	5.88	1	1					9.23883	19.41	3	3	6.21117	18.82	2	2	9.87187	19.41	3	3					2.34621	5.88	1	1	2.06896	5.88	1	1	4.23161	12.94	1	1	6.51665	18.82	2
Solyc07g042250	chaperonin (AHRD V1 *-*- B4WMS9_9SYNE); contains Interpro domain(s) IPR017416 Chaperonin 21, chloroplast IPR018369 Chaperonin Cpn10, conserved site	19.37	1	5	5	26	5.36885	7.91	2	2	4.88293	8.3	2	2	2.43363	3.56	1	1	8.76643	11.86	3	3	11.9485	15.42	4	4	9.81464	11.86	3	3	2.39403	3.56	1	1	5.31883	11.86	2	2	2.09214	4.74	1	1	8.25282	11.86	3	3	9.30919	15.42	3
Solyc02g094440	Translocon-associated protein subunit beta (AHRD V1 ***- C1C3L8_RANCA); contains Interpro domain(s) IPR008856 Translocon-associated beta	19.27	1	2	2	2																																					6.19229	19.27	2	2
Solyc06g035970	Tubulin beta chain (AHRD V1 ***- B9GKJ5_POPTR); contains Interpro domain(s) IPR002453 Beta tubulin	19.24	4	2	7	39	16.8176	13.87	5	6	14.1475	13.87	5	5	2.41547	2.24	1	1	8.84872	7.38	3	3	8.20477	7.38	3	3	14.5192	11.63	4	5					3.54365	2.68	1	1	16.4761	12.98	5	6	13.9282	11.19	4	5	6.84508	2.68	1
Solyc06g005160	Ascorbate peroxidase (AHRD V1 ***- Q9SMD3_SOLLC); contains Interpro domain(s) IPR019793 Peroxidases heam-ligand binding site IPR019794 Peroxidase, active site IPR002016 Haem peroxidase, plant/fungal/bacterial	19.2	2	2	3	35	16.1736	19.2	3	5	10.7148	11.2	2	3	13.2817	19.2	3	4	5.38322	11.2	2	2	6.78334	15.2	2	2	7.39468	7.2	1	2	3.58065	7.2	1	1	11.5255	11.2	2	3	11.0039	11.2	2	3	13.8556	19.2	3	4	10.0999	11.2	2
Solyc09g082060	Cysteine synthase (AHRD V1 **** Q3LAG5_TOBAC); contains Interpro domain(s) IPR005859 Cysteine synthase A	19.08	1	5	6	43	5.74979	7.69	2	2	10.3863	11.69	3	4	6.85783	7.38	3	3	12.1823	11.38	3	4	8.48391	11.38	3	3	12.4684	11.38	3	4	9.88721	11.38	3	4	9.90923	7.69	2	3	13.1633	11.38	3	4	10.4371	15.38	4	4	13.5319	14.77	4
Solyc11g007990	Malate dehydrogenase (AHRD V1 **** Q5NE17_SOLLC); contains Interpro domain(s) IPR011273 Malate dehydrogenase, NADP-dependent, plants	19	2	7	7	41	11.9214	12.67	4	4	14.6116	14.25	5	5	4.40771	3.62	1	1	12.9957	12.9	4	4	13.3725	12.9	4	4	15.4881	14.93	5	5	9.4303	9.73	3	3	15.2077	14.71	5	5	3.81749	3.62	1	1	5.68739	5.66	2	2	15.4145	14.93	5
Solyc10g011770	Threonine endopeptidase (AHRD V1 **-- B6TCN7_MAIZE)	18.93	1	3	3	6													4.78953	6.51	2	2					6.13123	18.34	2	2													2.52146	6.51	1	1	2.02848	5.92	1
Solyc10g005100	Salt stress root protein RS1 (AHRD V1 **-- SRS1_ORYSJ); contains Interpro domain(s) IPR008469 DREPP plasma membrane polypeptide	18.91	1	3	3	21	7.89201	18.91	2	2	4.56317	6.97	1	1	13.2867	18.91	2	3	14.7861	18.91	2	4	12.9207	18.91	3	4	4.65096	6.97	1	1	4.3698	6.97	1	1	3.83387	6.97	1	1	4.44285	6.97	1	1	8.19337	18.91	2	2	4.47383	6.97	1
Solyc01g007280	30S ribosomal protein S4 chloroplastic (AHRD V1 ***- B5MF80_PETIN); contains Interpro domain(s) IPR005709 Ribosomal protein S4, bacterial-type	18.91	3	4	4	9					2.16245	5.47	1	1	4.24125	10.45	2	2					2.59339	3.48	1	1	2.47596	3.48	1	1													4.30016	8.46	2	2	2.29667	3.48	1
Solyc01g059980	Beta-glucanase (AHRD V1 ***- Q53X08_NICPL); contains Interpro domain(s) IPR000490 Glycoside hydrolase, family 17	18.89	1	5	5	34	16.8633	14.44	4	6	12.1379	15.56	4	4	10.3201	10.83	3	4	7.96469	6.39	2	3	19.3864	14.44	4	7	14.4851	15.28	4	5					4.85014	6.39	2	2	2.70318	3.06	1	1					2.64836	3.06	1
Solyc07g042440	Alkyl hydroperoxide reductase/Thiol specific antioxidant family protein (AHRD V1 **-- B0C2Q1_ACAM1); contains Interpro domain(s) IPR000866 Alkyl hydroperoxide reductase/ Thiol specific antioxidant/ Mal allergen	18.78	1	4	4	33	6.43092	15.02	2	2	8.06952	18.31	3	3	14.1885	18.78	4	5	11.9712	18.31	3	4	9.40401	18.31	3	3	9.50892	18.31	3	3	2.10714	3.29	1	1	5.55875	15.02	2	2	17.2685	15.02	2	5	6.91446	11.27	2	2	5.35444	10.33	2
Solyc01g090170	Ras-related protein Rab-1A (AHRD V1 ***- C0HBJ4_SALSA); contains Interpro domain(s) IPR003579 Ras small GTPase, Rab type	18.72	10	1	3	33	10.529	18.72	3	4	5.39972	13.3	2	2	4.86768	13.3	2	2	8.03575	18.72	3	3	9.82095	18.72	3	4	7.98112	18.72	3	3	6.2113	13.3	2	2	4.83049	13.3	2	2	10.5754	18.72	3	4	4.59458	10.84	2	2	6.59825	18.72	3
Solyc09g011810	Fructose-1 6-bisphosphatase class 1 (AHRD V1 **** D0MHZ8_RHOM4); contains Interpro domain(s) IPR000146 Fructose-1,6-bisphosphatase	18.61	1	5	5	25	7.15606	6.45	2	2	13.014	10.42	3	4	14.4073	10.42	3	4	10.9959	11.66	3	3	6.38299	6.45	2	2	4.17081	3.47	1	1									6.71415	6.45	2	2	12.942	9.93	3	4	6.72248	6.45	2
Solyc01g079790	Glucose-1-phosphate adenylyltransferase (AHRD V1 **** P93230_SOLLC); contains Interpro domain(s) IPR011831 Glucose-1-phosphate adenylyltransferase	18.45	2	8	8	28	11.0714	8.35	4	4	4.70063	3.88	2	2	2.55643	2.91	1	1	4.79222	3.88	2	2	8.00731	6.41	3	3	8.54817	7.77	3	3					5.17178	4.85	2	2	6.77515	6.41	3	3	14.2487	8.16	4	5	6.46191	5.83	2
Solyc01g099830	60S ribosomal protein L22-2 (AHRD V1 ***- D7L3W0_ARALY); contains Interpro domain(s) IPR002671 Ribosomal protein L22e	18.4	3	2	2	15	5.4169	18.4	2	2	2.47417	9.6	1	1	2.10924	9.6	1	1	4.73888	18.4	2	2	2.51484	9.6	1	1	5.08636	18.4	2	2					2.32371	9.6	1	1	3.10936	9.6	1	1	3.03291	9.6	1	1	5.46508	18.4	2
Solyc03g005910	GDSL esterase/lipase At1g29670 (AHRD V1 ***- GDL15_ARATH); contains Interpro domain(s) IPR001087 Lipase, GDSL	18.33	1	4	4	17	5.84201	8.89	2	2	2.05948	3.89	1	1	4.96499	8.89	2	2	3.00782	3.89	1	1	2.87252	3.89	1	1	3.13357	3.89	1	1	5.27263	8.33	2	2	3.12312	3.89	1	1	8.63204	13.89	3	3	5.9674	8.89	2	2	3.25801	3.89	1
Solyc01g100320	Thioredoxin/protein disulfide isomerase (AHRD V1 **** Q2U681_ASPOR); contains Interpro domain(s) IPR005788 Disulphide isomerase	18.11	1	5	5	16	4.9137	6.41	2	2	8.95257	10.31	3	3	4.50672	6.13	2	2	2.55594	3.34	1	1	4.97347	8.08	2	2									2.64437	3.06	1	1	5.33731	8.36	2	2	2.7869	3.9	1	1	2.92422	3.34	1
Solyc11g007920	Histone H2B (AHRD V1 ***- A5BCC0_VITVI); contains Interpro domain(s) IPR000558 Histone H2B	18.06	4	1	2	15	5.26099	10.42	1	2	5.58622	10.42	1	2	8.24131	18.06	2	3	2.4058	10.42	1	1									2.6889	10.42	1	1									11.4076	10.42	1	3	4.46656	10.42	1
Solyc01g097870	40S ribosomal protein S24 (AHRD V1 ***- C6TAW2_SOYBN); contains Interpro domain(s) IPR001976 Ribosomal protein S24e	18.05	1	1	2	13	3.0236	11.28	1	1	3.33228	11.28	1	1	3.00095	11.28	1	1	3.70174	11.28	1	1	2.45565	11.28	1	1	5.94713	18.05	2	2	3.48307	11.28	1	1	3.186	11.28	1	1	2.94228	11.28	1	1	3.16223	11.28	1	1	2.91291	11.28	1
Solyc01g102960	class IV heat shock protein (AHRD V1 ***- B6T3F5_MAIZE); contains Interpro domain(s) IPR002068 Heat shock protein Hsp20	17.99	1	3	3	5													2.96978	5.82	1	1	2.73689	5.82	1	1	8.74076	17.99	3	3
Solyc11g012110	60S ribosomal protein L6 (AHRD V1 ***- B9RHH3_RICCO); contains Interpro domain(s) IPR000915 Ribosomal protein L6E	17.9	1	2	3	4					7.42647	17.9	3	3																													2.79535	5.24	1	1
Solyc04g077020	Tubulin alpha-3 chain (AHRD V1 ***- B6SPX4_MAIZE); contains Interpro domain(s) IPR002452 Alpha tubulin	17.78	5	5	5	32	5.98163	7.78	2	2	12.5582	13.11	4	4	3.62615	3.11	1	1	8.16639	10	3	3	9.64462	10	3	3	12.514	14.67	4	4	5.74451	7.78	2	2	7.10484	10	3	3	9.48213	10	3	3	9.77306	10	3	3	5.53243	6.67	2
Solyc12g096000	ATP-dependent RNA helicase eIF4A (AHRD V1 ***- A8PG49_COPC7); contains Interpro domain(s) IPR011545 DNA/RNA helicase, DEAD/DEAH box type, N-terminal	17.77	5	5	6	37	9.86037	9.39	3	3	9.08111	9.39	3	3	2.26383	2.54	1	1	9.28493	5.84	2	3	11.6367	11.17	4	4	13.0561	9.39	3	4	9.79825	3.3	1	3	8.68219	9.39	3	3	13.5399	6.85	2	4	16.5673	15.99	5	5	9.61104	5.84	2
Solyc01g073640	Uncharacterized oxidoreductase Mb1385 (AHRD V1 ***- Y1385_MYCBO); contains Interpro domain(s) IPR002347 Glucose/ribitol dehydrogenase	17.76	1	3	3	13	2.76794	5.02	1	1	2.98098	6.56	1	1									3.17954	5.02	1	1	2.92114	5.02	1	1	2.7743	5.02	1	1	3.10349	5.02	1	1	5.83785	11.58	2	2	10.0186	17.76	3	3	2.83167	5.02	1
Solyc07g065840	Heat shock protein 90 (AHRD V1 ***- Q14TB1_TOBAC); contains Interpro domain(s) IPR003594 ATP-binding region, ATPase-like IPR001404 Heat shock protein Hsp90	17.74	2	7	11	47	11.0278	7.15	4	4	4.41083	3.43	2	2	4.82958	3.15	2	2	14.9442	7.3	5	6	10.1953	5.29	4	4	12.3245	6.72	5	5	4.15353	3.29	2	2	6.65983	3.72	2	2	15.8034	8.73	6	6	25.1768	11.3	7	8	8.12638	5.44	3
Solyc06g007570	40S ribosomal protein S8 (AHRD V1 ***- Q0E158_ORYSJ); contains Interpro domain(s) IPR001047 Ribosomal protein S8e	17.73	4	1	3	20	4.12361	6.82	1	1									6.65063	10.91	2	3	5.89249	10.91	2	2	9.37233	17.73	3	3	3.37193	6.82	1	1	4.83137	10.91	2	2	2.32984	6.82	1	1	7.68825	10.91	2	3	9.92507	17.73	3
Solyc06g083180	40S ribosomal protein S8 (AHRD V1 ***- Q0E158_ORYSJ); contains Interpro domain(s) IPR001047 Ribosomal protein S8e	17.73	2	1	3	17													6.65063	10.91	2	3	2.05288	4.09	1	1	5.37318	10.91	2	2	3.37193	6.82	1	1	4.83137	10.91	2	2	2.32984	6.82	1	1	7.68825	10.91	2	3	7.60939	17.73	3
Solyc06g072580	Pyruvate dehydrogenase E1 component subunit beta (AHRD V1 **-* B6T6H3_MAIZE); contains Interpro domain(s) IPR005475 Transketolase, central region	17.71	2	5	5	23	5.52865	5.99	2	2	5.22206	5.99	2	2					7.39721	8.99	3	3	9.88491	14.71	4	4	4.64806	5.99	2	2					7.15773	8.99	3	3	4.77219	5.99	2	2	5.21212	5.99	2	2	5.34424	7.36	2
Solyc02g086240	50S ribosomal protein L5 (AHRD V1 ***- RL5_XANP2); contains Interpro domain(s) IPR002132 Ribosomal protein L5	17.68	2	3	3	18	7.77928	13.26	2	3	5.56319	13.26	2	2	3.77624	7.73	1	1	2.73208	7.73	1	1	5.65836	12.15	2	2	3.07408	7.73	1	1	2.8619	7.73	1	1	2.62603	7.73	1	1	3.11649	7.73	1	1	5.97264	13.26	2	2	5.59553	12.15	2
Solyc07g008710	Major latex-like protein (AHRD V1 **-- B5THI3_PANGI); contains Interpro domain(s) IPR000916 Bet v I allergen	17.61	1	3	3	3	2.11285	6.92	1	1	2.10689	5.03	1	1																									2.33359	5.66	1	1
Solyc06g084310	Small nuclear ribonucleoprotein Sm D1 (AHRD V1 ***- B6TXH2_MAIZE); contains Interpro domain(s) IPR006649 Like-Sm ribonucleoprotein, eukaryotic and archaea-type, core	17.54	1	1	1	5													3.94156	17.54	1	1	6.09809	17.54	1	2	5.94901	17.54	1	2
Solyc06g051200	50S ribosomal protein L3 (AHRD V1 ***- D7LJX0_ARALY); contains Interpro domain(s) IPR019927 Ribosomal protein L3, bacterial/organelle-type	17.5	1	3	3	9	4.62143	9.64	2	2	2.13645	4.64	1	1									2.8779	5	1	1	6.17818	12.86	2	2													5.37864	9.64	2	2	3.21043	5	1
Solyc12g095960	Insulin-like growth factor 2 mRNA-binding protein 2 (AHRD V1 *-** IF2B2_PONAB); contains Interpro domain(s) IPR018111 K Homology, type 1, subgroup	17.36	1	3	3	12	3.31104	5.21	1	1	3.21962	5.21	1	1					3.58906	5.21	1	1	10.4952	17.36	3	3	3.14062	5.21	1	1	3.26715	5.21	1	1	3.61792	5.21	1	1	3.57297	5.21	1	1					3.20019	5.21	1
Solyc03g115990	Malate dehydrogenase (AHRD V1 **** O48906_MEDSA); contains Interpro domain(s) IPR010097 Malate dehydrogenase, NAD-dependent, eukaryotes and gamma proteobacteria	17.23	2	5	5	33	9.07779	8.5	3	3	7.52848	8.5	3	3	4.92202	5.58	2	2	8.21622	8.5	3	3	9.06322	8.5	3	3	11.6039	8.5	3	4	3.07888	2.91	1	1	7.65434	8.5	3	3	5.22478	5.58	2	2	9.57081	11.65	3	3	8.34308	8.5	3
Solyc05g052150	ATP synthase subunit delta&apos;, mitochondrial (AHRD V1 ***- ATP4_IPOBA)	17.2	1	1	1	1																																					2.46507	17.2	1	1
Solyc01g112060	NmrA family protein (AHRD V1 **-- B2J8Q2_NOSP7); contains Interpro domain(s) IPR016040 NAD(P)-binding domain	17.1	1	6	6	21	3.21839	2.85	1	1	2.5111	2.85	1	1					2.27656	2.85	1	1	4.46968	7.25	2	2	6.96056	9.59	3	3					4.73521	5.18	2	2	2.33439	2.85	1	1	9.87827	11.92	4	4	10.088	12.44	4
Solyc03g114930	Photosystem II oxygen evolving complex protein PsbP (AHRD V1 ***- A0ZMM6_NODSP); contains Interpro domain(s) IPR016123 Mog1/PsbP, alpha/beta/alpha sandwich	17.07	1	4	4	13	7.67092	9.76	2	3					5.67638	7.32	2	2	3.07435	5.69	1	1	10.6258	17.07	4	4	3.2744	7.32	1	1									2.67581	5.69	1	1	2.12872	4.47	1	1
Solyc02g067460	Porin/voltage-dependent anion-selective channel protein (AHRD V1 **** A9P802_POPTR); contains Interpro domain(s) IPR001925 Porin, eukaryotic type	17.03	1	2	4	15	5.29736	9.06	2	2					5.81968	9.42	2	2	6.04808	11.96	2	2	5.32398	11.96	2	2	5.35227	11.96	2	2					2.26321	4.35	1	1	2.42171	4.35	1	1					7.43133	12.32	2
Solyc01g006900	Phosphatidylglycerol/phosphatidylinositol transfer protein (AHRD V1 -**- C5M4H0_CANTT); contains Interpro domain(s) IPR003172 MD-2-related lipid-recognition	16.98	1	3	3	17	2.58448	7.55	1	1	5.52027	15.09	2	2	8.752	16.98	3	3	5.4274	15.09	2	2	5.20676	15.09	2	2	5.32236	15.09	2	2					3.33188	7.55	1	1	3.20575	7.55	1	1	2.73566	7.55	1	1	2.47937	7.55	1
Solyc11g011380	Glutamine synthetase (AHRD V1 ***- Q42950_TOBAC); contains Interpro domain(s) IPR008146 Glutamine synthetase, catalytic region	16.95	2	2	3	16	3.779	8.76	1	1	7.54191	12.43	2	2	5.03988	8.76	1	1	3.92619	8.76	1	1	9.35189	8.76	1	2	6.24729	13.28	2	2	4.7331	8.76	1	1	4.44509	8.76	1	1	4.21297	8.76	1	1	5.1137	8.76	1	1	8.88638	8.76	1
Solyc11g008620	Phosphoglycolate phosphatase (AHRD V1 **-- C1FHY2_9CHLO); contains Interpro domain(s) IPR006349 2-phosphoglycolate phosphatase, eukaryotic	16.94	2	5	5	13	2.35506	3.06	1	1	4.10101	5.28	2	2									7.12565	8.33	3	3	4.31181	6.67	2	2									2.51227	3.06	1	1	2.261	3.06	1	1	6.5764	11.11	3
Solyc09g090980	Major allergen Mal d 1 (AHRD V1 ***- Q84LA7_MALDO); contains Interpro domain(s) IPR000916 Bet v I allergen	16.88	1	2	2	3	4.07273	9.38	1	1																	6.62812	16.88	2	2
Solyc00g047200	Cytochrome b (AHRD V1 ***- Q95871_TOBAC); contains Interpro domain(s) IPR016175 Cytochrome b/b6	16.88	1	1	1	1																	2.07352	16.88	1	1
Solyc01g079820	Redoxin domain protein (AHRD V1 **-- A1WHD5_VEREI); contains Interpro domain(s) IPR013740 Redoxin	16.84	1	3	3	22	5.81074	12.11	2	2	5.08693	12.11	2	2	5.69822	12.11	2	2	6.66917	12.11	2	2	8.44872	16.84	3	3	5.91128	12.11	2	2					8.10925	16.84	3	3	6.09326	12.11	2	2	5.5046	12.11	2	2	4.46322	11.05	2
Solyc02g071710	GDSL esterase/lipase At1g29670 (AHRD V1 ***- GDL15_ARATH); contains Interpro domain(s) IPR001087 Lipase, GDSL	16.84	2	5	5	25	5.42776	6.32	2	2	12.3716	14.21	4	4	5.0735	8.16	2	2	11.7991	8.16	2	4	6.1163	8.16	2	2	4.32213	8.16	2	2	3.13221	4.47	1	1	8.48342	10.79	3	3	8.41369	10.79	3	3	3.09863	3.16	1	1
Solyc06g069730	Chlorophyll a-b binding protein 4, chloroplastic (AHRD V1 ***- CA4_ARATH); contains Interpro domain(s) IPR001344 Chlorophyll A-B binding protein	16.8	2	3	3	6									3.09321	4.8	1	1					2.70311	4.8	1	1													2.54689	4.8	1	1	9.99307	16.8	2	3
Solyc05g005490	Carbonic anhydrase (AHRD V1 ***- Q5NE21_SOLLC); contains Interpro domain(s) IPR015892 Carbonic anhydrase, prokaryotic-like, conserved site	16.79	1	2	3	11	4.06013	5.6	1	1	2.10084	6.34	1	1					3.50266	5.6	1	1					6.00859	11.94	2	2	4.50976	6.34	1	1	3.57629	5.6	1	1	4.04782	5.6	1	1	9.7409	16.79	3	3
Solyc01g111300	Cold shock protein-1 (AHRD V1 *-*- Q8LPA7_WHEAT); contains Interpro domain(s) IPR002059 Cold-shock protein, DNA-binding	16.75	1	2	2	13	5.4193	16.75	2	2	2.43967	6.81	1	1					2.03783	6.81	1	1	7.40773	16.75	2	2	6.68316	16.75	2	2	2.28084	6.81	1	1					2.36618	6.81	1	1	2.59707	6.81	1	1	2.61672	6.81	1
Solyc02g087930	60S ribosomal protein L34 (AHRD V1 ***- B6T098_MAIZE); contains Interpro domain(s) IPR008195 Ribosomal protein L34e	16.67	3	2	2	11	4.10385	16.67	2	2	2.32412	10	1	1	2.6089	10	1	1	2.03019	6.67	1	1					2.01837	6.67	1	1					2.24516	10	1	1					4.89248	16.67	2	2	4.58836	16.67	2
Solyc06g009940	Photosystem I P700 chlorophyll a apoprotein A1 (AHRD V1 ***- D3WE64_9MAGN); contains Interpro domain(s) IPR001280 Photosystem I psaA and psaB	16.67	1	1	1	4					2.09644	16.67	1	1	2.54227	16.67	1	1	2.256	16.67	1	1																	2.11915	16.67	1	1
Solyc01g074030	Beta-glucosidase 01 (AHRD V1 ***- B5M9E4_SOLLC); contains Interpro domain(s) IPR013781 Glycoside hydrolase, subgroup, catalytic core	16.63	1	7	7	41	8.57389	7.16	3	3	10.0422	7.16	3	4	10.361	7.54	4	4	11.2398	8.9	4	4	8.06106	6.38	3	3	8.67895	6.38	3	3	3.05584	3.09	1	1	7.7953	6.38	3	3	20.6041	16.05	6	7	7.33421	6.38	3	3	8.90618	6.38	3
Solyc09g091180	chaperonin (AHRD V1 ***- Q6N0B9_9PROT); contains Interpro domain(s) IPR001844 Chaperonin Cpn60	16.58	2	2	8	19	4.81404	4.32	2	2	9.54885	7.25	4	4	2.32635	1.9	1	1	5.19408	4.32	2	2					4.51219	3.8	2	2					4.89733	2.07	1	2	5.47319	4.32	2	2	8.40259	7.43	3	3	2.72278	1.73	1
Solyc06g009400	Nitrogen regulatory protein P-II (AHRD V1 *-*- Q8DLA5_THEEB); contains Interpro domain(s) IPR017918 Nitrogen regulatory protein PII, conserved site IPR002187 Nitrogen regulatory protein PII	16.58	2	3	3	9													6.0254	16.58	2	2					2.30289	7.04	1	1	4.47222	12.56	2	2									4.22946	9.55	1	1	5.39704	12.56	2
Solyc03g114530	Strictosidine synthase family protein (AHRD V1 ***- D7LVM7_ARALY); contains Interpro domain(s) IPR004141 Strictosidine synthase	16.57	1	4	4	11	7.1704	4.22	1	2	2.18268	3.01	1	1					3.98387	4.22	1	1	2.26472	3.01	1	1	5.67858	7.23	2	2	2.25343	3.01	1	1					7.26852	8.43	2	2	2.46616	5.12	1	1
Solyc06g074200	Sex-linked protein 9 (Fragment) (AHRD V1 ***- D7RW11_SILCU); contains Interpro domain(s) IPR017498 Photosystem I PsaO	16.55	1	1	1	5													3.77109	16.55	1	1	5.10456	16.55	1	2	3.34577	16.55	1	1									3.35379	16.55	1	1
Solyc05g056390	chaperonin (AHRD V1 ***- O24186_ORYSA); contains Interpro domain(s) IPR001476 Chaperonin Cpn10	16.49	2	1	1	3													2.05791	16.49	1	1					2.03093	16.49	1	1																	2.27087	16.49	1
Solyc08g062450	class II heat shock protein (AHRD V1 ***- B6T339_MAIZE); contains Interpro domain(s) IPR002068 Heat shock protein Hsp20	16.46	1	2	2	4													2.67729	6.33	1	1	2.07075	6.33	1	1	4.2078	16.46	2	2
Solyc08g082430	Nucleoside diphosphate kinase (AHRD V1 ***- D5ILC3_SOLTU); contains Interpro domain(s) IPR001564 Nucleoside diphosphate kinase, core	16.39	3	4	4	24	4.85589	7.56	2	2	4.89769	7.56	2	2	5.33087	8.82	2	2	5.69484	7.56	2	2	5.4036	7.56	2	2	7.66292	11.34	3	3					4.70403	7.56	2	2	2.63105	3.78	1	1	9.87049	16.39	4	4	7.04561	11.34	3
Solyc11g008990	Phage shock protein A PspA (AHRD V1 ***- B7K4B0_CYAP8); contains Interpro domain(s) IPR007157 PspA/IM30	16.36	1	4	4	11	2.34016	3.33	1	1					2.48773	3.33	1	1	2.77199	3.33	1	1	2.65262	3.33	1	1									2.5589	3.33	1	1					4.96143	6.67	2	2	8.44366	13.03	3
Solyc12g042920	Cytochrome c1 (AHRD V1 ***- Q9FKS5_ARATH); contains Interpro domain(s) IPR002326 Cytochrome c1	16.36	3	4	4	24	6.59132	6.48	2	3	2.38098	2.47	1	1	5.43839	7.41	2	2	6.77092	2.47	1	3	2.33701	2.47	1	1	6.50213	2.47	1	3	2.00693	2.47	1	1	2.08525	2.47	1	1	8.90634	7.41	2	4	2.58314	2.47	1	1	7.16772	2.47	1
Solyc03g114450	Extracellular calcium sensing receptor (AHRD V1 ***- C7BCU7_LIQFO); contains Interpro domain(s) IPR001763 Rhodanese-like	16.33	1	4	4	29	9.06974	7.4	2	3	5.05398	7.4	2	2	6.02712	7.4	2	2	8.99383	7.4	2	3	10.9067	12.5	3	3	9.68379	11.22	3	3	3.60835	4.59	1	1	9.46852	7.4	2	3	6.33035	7.4	2	2	7.5935	7.4	2	2	6.67907	7.4	2
Solyc04g007820	Major latex-like protein (AHRD V1 **-- Q9AXU0_PRUPE); contains Interpro domain(s) IPR000916 Bet v I allergen	16.33	1	2	2	9	2.05663	7.48	1	1	5.22542	16.33	2	2	3.81293	8.84	1	1	2.83995	7.48	1	1					2.20263	7.48	1	1					2.03984	7.48	1	1	5.67405	7.48	1	2
Solyc03g113240	Unknown Protein (AHRD V1); contains Interpro domain(s) IPR009500 Protein of unknown function DUF1118	16.32	1	3	3	12	3.68299	6.32	1	1	3.28892	6.32	1	1	3.07717	6.32	1	1	3.64821	6.32	1	1	4.15146	6.32	1	1	3.51788	6.32	1	1					2.44174	6.32	1	1	3.66097	6.32	1	1	3.71273	9.47	1	1	3.50746	6.32	1
Solyc11g006250	GDSL esterase/lipase At5g33370 (AHRD V1 ***- GDL79_ARATH); contains Interpro domain(s) IPR001087 Lipase, GDSL	16.3	1	5	5	29	8.77179	10.77	3	3	8.23882	9.94	3	3	7.92792	9.39	3	3	5.8024	6.91	2	2	5.79794	6.91	2	2	7.02971	10.77	3	3					5.64728	6.91	2	2	8.5515	10.77	3	3	11.473	13.81	4	4	6.0907	6.91	2
Solyc09g092380	Adenosylhomocysteinase (AHRD V1 **** Q2XTD0_SOLTU); contains Interpro domain(s) IPR000043 S-adenosyl-L-homocysteine hydrolase	16.29	2	2	6	33	7.90584	8.04	3	3	13.0365	10.31	5	5	3.25285	2.89	1	1	4.83939	4.54	2	2	7.67021	8.04	3	3	5.13316	4.54	2	2	4.55764	1.86	1	2	4.90343	6.19	2	2	7.98541	8.04	3	3	17.0696	14.23	5	6	6.84365	8.04	3
Solyc01g096580	30S ribosomal protein S10 (AHRD V1 ***- RS10_CAMFF); contains Interpro domain(s) IPR005729 Ribosomal protein S10, eukaryotic/archaeal	16.24	2	2	2	14	3.29611	10.26	1	1	5.39825	16.24	2	2	2.66952	10.26	1	1	3.4061	10.26	1	1	3.19175	10.26	1	1	3.07711	10.26	1	1	2.67569	10.26	1	1	3.23677	10.26	1	1	3.38513	10.26	1	1	3.24878	10.26	1	1	5.44872	10.26	1
Solyc03g111840	Polyadenylate-binding protein 1-like (AHRD V1 **-- PAP1L_HUMAN); contains Interpro domain(s) IPR000504 RNA recognition motif, RNP-1	16.22	1	5	5	16	6.23773	9.8	2	2	3.42216	5.07	1	1					7.14668	9.8	2	2	10.9365	9.8	2	3	3.1702	4.73	1	1	3.55525	4.73	1	1									12.0915	11.15	4	4	3.06688	4.73	1
Solyc11g013440	Eukaryotic translation initiation factor 3 subunit 5 (AHRD V1 ***- B4FRD9_MAIZE); contains Interpro domain(s) IPR000555 Mov34/MPN/PAD-1	16.14	1	4	4	11	2.26171	3.51	1	1													4.79013	6.32	2	2	4.61792	10.18	2	2					4.92614	7.37	2	2					2.16707	2.46	1	1	6.66381	12.28	3
Solyc01g097240	Pathogenesis-related protein 4B (Fragment) (AHRD V1 **-- Q6LBM4_TOBAC); contains Interpro domain(s) IPR018226 Barwin, conserved site IPR001153 Barwin	16.08	1	2	2	18	2.31728	9.09	1	1	3.12623	9.09	1	1					5.83476	16.08	2	2	6.21963	16.08	2	2	5.27871	16.08	2	2	6.40392	9.09	1	2	4.48393	16.08	2	2	5.3813	16.08	2	2	4.36361	16.08	2	2	6.61628	16.08	2
Solyc12g008630	Mitochondrial processing peptidase alpha subunit (AHRD V1 ***- Q948V5_MORAL); contains Interpro domain(s) IPR011237 Peptidase M16, core	16.07	2	7	7	33	9.11433	8.73	3	3	4.55034	5.75	2	2	2.07718	1.98	1	1	9.57257	8.73	3	3	10.1663	8.73	3	3	9.50674	8.73	3	3	2.51809	1.79	1	1	8.01875	7.74	3	3	10.122	8.73	3	3	12.7309	12.1	5	6	8.38547	8.33	3
Solyc08g041870	Aspartate aminotransferase (AHRD V1 **** Q2XTE6_SOLTU); contains Interpro domain(s) IPR000796 Aspartate/other aminotransferase	16.02	1	6	6	13	2.87865	2.81	1	1					2.36002	3.03	1	1					12.1019	11.26	4	4	3.26292	2.81	1	1					2.96491	2.81	1	1	2.53603	2.81	1	1	5.33162	4.76	2	2	5.17515	4.55	2
Solyc10g084350	60S ribosomal protein L4-B (L1) (AHRD V1 ***- Q8LA93_ARATH); contains Interpro domain(s) IPR002136 Ribosomal protein L4/L1e	16.02	1	1	3	7									2.63535	4.37	1	1	2.12077	3.88	1	1	2.12657	3.88	1	1	2.43609	3.88	1	1	2.27624	3.88	1	1									3.00816	4.37	1	1	2.72564	7.77	1
Solyc01g105060	(3R)-hydroxymyristoyl- (AHRD V1 ***- Q9LX13_ARATH); contains Interpro domain(s) IPR010084 Beta-hydroxyacyl-(acyl-carrier-protein) dehydratase FabZ	16	1	3	3	21	5.61767	9.78	2	2	3.11063	6.22	1	1	5.75283	9.78	2	2	5.77139	9.78	2	2	5.61038	9.78	2	2	5.59764	9.78	2	2	4.5748	9.78	2	2	5.04552	9.78	2	2	5.32982	9.78	2	2	6.0939	12.44	2	2	3.09789	6.22	1
Solyc01g059930	Universal stress protein (AHRD V1 ***- D6BRD7_9ROSI); contains Interpro domain(s) IPR006016 UspA	15.95	1	2	2	28	8.24493	15.95	2	3	8.724	15.95	2	3	5.29833	15.95	2	2	8.74371	15.95	2	3	8.01337	15.95	2	3	5.90461	15.95	2	2	3.50308	11.04	1	1	5.43215	15.95	2	2	7.67362	15.95	2	3	3.56025	11.04	1	1	9.65974	15.95	2
Solyc10g006230	Chlorophyll a-b binding protein 7, chloroplastic (AHRD V1 ***- CB12_SOLLC); contains Interpro domain(s) IPR001344 Chlorophyll A-B binding protein	15.93	1	2	2	17	2.95374	9.63	1	1					2.68114	9.63	1	1	3.07441	9.63	1	1	6.75041	9.63	1	2	3.06265	9.63	1	1	3.83296	9.63	1	1	5.92742	9.63	1	2	3.44389	9.63	1	1	14.9643	15.93	2	4	6.21294	15.93	2
Solyc11g007200	Copper chaperone (AHRD V1 *-*- D3GC04_9ROSI); contains Interpro domain(s) IPR006121 Heavy metal transport/detoxification protein	15.93	1	1	1	4	2.34408	15.93	1	1					2.90105	15.93	1	1	2.00274	15.93	1	1																					3.39768	15.93	1	1
Solyc02g082930	Endochitinase (Chitinase) (AHRD V1 **** Q43184_SOLTU); contains Interpro domain(s) IPR016283 Glycoside hydrolase, family 19 IPR000726 Glycoside hydrolase, family 19, catalytic	15.79	1	2	2	18	5.16233	15.79	2	2	2.01777	4.86	1	1					7.09447	15.79	2	3	5.11221	15.79	2	2	5.0183	15.79	2	2	2.25859	4.86	1	1	2.23267	4.86	1	1	6.78095	15.79	2	2	2.38141	4.86	1	1	2.22666	4.86	1
Solyc11g066430	Histone H2B (AHRD V1 ***- B9T301_RICCO); contains Interpro domain(s) IPR000558 Histone H2B	15.71	3	1	2	19	5.1461	10.71	1	2	11.8667	15.71	2	4	12.1058	15.71	2	4	4.85523	10.71	1	2									2.68486	10.71	1	1									15.0033	15.71	2	4	2.33422	10.71	1
Solyc04g016350	40S ribosomal protein S4-like protein (AHRD V1 ***- Q2XPX5_SOLTU); contains Interpro domain(s) IPR000876 Ribosomal protein S4e	15.6	5	4	4	22	5.54286	8.8	2	2	6.91803	10.4	3	3	5.05803	7.2	2	2	4.55227	6.8	2	2	7.61124	12	3	3	6.77747	6.8	2	3	2.05463	3.6	1	1	2.08963	3.6	1	1	4.63735	8.8	2	2	4.89229	6.8	2	2	2.29947	3.6	1
Solyc10g074440	Endochitinase (Chitinase) (AHRD V1 **** Q43184_SOLTU); contains Interpro domain(s) IPR016283 Glycoside hydrolase, family 19	15.53	6	3	3	20	6.07346	11.18	2	2	8.98556	15.53	3	3	2.638	4.35	1	1	5.47522	11.18	2	2	3.70864	6.83	1	1	6.45309	11.18	2	2	3.87161	6.83	1	1	9.08757	11.18	2	3	7.18524	11.18	2	2	5.83328	11.18	2	2	3.45122	6.83	1
Solyc09g007560	50S ribosomal protein L5 (AHRD V1 ***- B5TV71_CAMSI); contains Interpro domain(s) IPR002132 Ribosomal protein L5	15.47	1	4	4	10	2.3057	4.53	1	1	2.04933	4.15	1	1	2.31761	3.77	1	1	2.49714	4.53	1	1	2.57434	4.53	1	1									2.42178	4.53	1	1	2.1527	4.53	1	1	2.61958	3.02	1	1	2.35917	4.53	1
Solyc07g056420	Glutathione S-transferase-like protein (AHRD V1 **** Q8GVD1_SOLLC); contains Interpro domain(s) IPR004046 Glutathione S-transferase, C-terminal	15.45	6	3	4	12	8.59012	15.45	3	3	2.6537	6.36	1	1	2.34672	4.09	1	1	2.98678	5.91	1	1	4.56828	10.91	2	2									2.09356	5	1	1					4.5729	9.09	2	2	3.15535	5.91	1
Solyc03g117630	heat shock protein (AHRD V1 ***- B2D2G5_CAPSN); contains Interpro domain(s) IPR013126 Heat shock protein 70	15.44	4	1	9	44	10.1437	6.73	3	3	18.9656	10.4	5	6	11.1796	8.72	4	4	14.2334	10.4	5	5	14.3738	8.56	4	5	19.3757	12.08	6	7	3.04375	2.45	1	1	6.45319	4.74	2	2	8.283	6.73	3	3	14.5208	9.33	5	5	3.86302	2.45	1
Solyc04g054980	Lipoxygenase homology domain-containing protein 1 (AHRD V1 *--- LOXH1_MOUSE); contains Interpro domain(s) IPR001024 Lipoxygenase, LH2	15.43	1	2	2	12	2.17926	4.79	1	1	2.06981	4.79	1	1	2.81217	4.79	1	1	5.0535	15.43	2	2	5.58742	15.43	2	2	2.94684	10.64	1	1					2.61819	4.79	1	1	2.21005	4.79	1	1	2.47221	4.79	1	1	2.51677	4.79	1
Solyc07g063680	CHP-rich zinc finger protein-like (AHRD V1 *--- Q84S20_ORYSJ); contains Interpro domain(s) IPR006016 UspA	15.43	4	2	2	3					2.0261	6.29	1	1																													5.04508	15.43	2	2
Solyc05g053470	chaperonin (AHRD V1 ***- D2LE93_RHOVA); contains Interpro domain(s) IPR001844 Chaperonin Cpn60	15.36	2	2	8	18	7.66423	6.46	3	3	9.54885	7.33	4	4	2.32635	1.92	1	1	5.24312	4.19	2	2					2.1449	1.57	1	1					4.89733	2.09	1	2	2.92129	2.09	1	1	6.71898	6.28	3	3	2.72278	1.75	1
Solyc03g114150	Aldehyde dehydrogenase (AHRD V1 **** Q1AFF6_9ROSI); contains Interpro domain(s) IPR015590 Aldehyde dehydrogenase	15.33	4	7	7	40	10.7854	8.79	3	3	12.2915	9.91	4	4	2.82566	1.87	1	1	13.3229	10.65	4	4	11.4614	10.28	4	4	12.2577	10.09	4	4	14.3426	12.52	5	5	10.37	8.79	3	3	12.5634	10.65	4	4	6.04628	5.23	2	2	13.0988	10.09	4
Solyc06g036290	Heat shock protein 90 (Fragment) (AHRD V1 **-- Q00NU9_WHEAT); contains Interpro domain(s) IPR003594 ATP-binding region, ATPase-like IPR001404 Heat shock protein Hsp90	15.32	2	5	9	46	8.21562	5.93	3	3	4.41083	3.95	2	2	4.82958	3.62	2	2	19.7598	10.71	7	8	15.9545	9.88	6	6	21.7465	13.84	8	8					3.04874	1.98	1	1	12.9167	7.58	5	5	13.6103	7.58	5	5	4.71436	3.95	2
Solyc10g078740	Enoyl reductase (AHRD V1 ***- P93062_BRANA); contains Interpro domain(s) IPR014358 Enoyl-[acyl-carrier-protein] reductase (NADH)	15.31	2	4	4	6					2.1571	3.06	1	1									5.12565	7.4	2	2																	2.99237	4.59	1	1	2.26763	4.85	1
Solyc01g091220	40S ribosomal protein S13 (AHRD V1 ***- D7LRU2_ARALY); contains Interpro domain(s) IPR000589 Ribosomal protein S15	15.23	2	2	2	4					2.14875	7.95	1	1	4.51681	15.23	2	2																									2.2823	7.95	1	1
Solyc02g065240	Hydrolase alpha/beta fold family protein (AHRD V1 **-- D7LG04_ARALY); contains Interpro domain(s) IPR000073 Alpha/beta hydrolase fold-1	15.15	2	3	3	7	3.39983	5.68	1	1									5.62354	9.47	2	2	5.30229	9.85	2	2	2.35634	5.3	1	1									2.74274	5.68	1	1
Solyc07g005210	Outer membrane lipoprotein blc (AHRD V1 **-- D0RZG9_ACICA); contains Interpro domain(s) IPR002345 Lipocalin	15.14	1	2	2	7	2.89304	8.11	1	1	2.78934	8.11	1	1	2.01492	7.03	1	1	3.16474	8.11	1	1	3.17433	8.11	1	1	2.79118	8.11	1	1
Solyc08g015690	Late-embryogenesis abundant protein 2 (AHRD V1 **-- C6T750_SOYBN); contains Interpro domain(s) IPR013990 Water Stress and Hypersensitive response	15.14	2	4	4	38	8.74075	10.41	3	3	7.94875	10.41	3	3	6.56557	8.2	2	2	15.4955	10.41	3	5	12.9983	6.94	2	4	14.4785	10.41	3	5	2.88885	3.47	1	1	11.3049	10.41	3	4	5.06107	3.47	1	2	2.58213	3.47	1	1	15.154	10.41	3
Solyc01g067740	Superoxide dismutase (AHRD V1 **** B1Q475_CAPCH); contains Interpro domain(s) IPR001424 Superoxide dismutase, copper/zinc binding	15.13	1	2	2	11	2.66836	8.55	1	1	3.01144	8.55	1	1					5.37646	15.13	2	2	3.2194	8.55	1	1	5.25395	15.13	2	2					2.30372	8.55	1	1	3.14712	8.55	1	1	3.48406	8.55	1	1	2.90241	8.55	1
Solyc03g120750	Ras-related protein Rab-7 (AHRD V1 ***- C1BJT6_OSMMO); contains Interpro domain(s) IPR003579 Ras small GTPase, Rab type	15.12	3	3	3	19	4.57438	9.76	2	2	6.80762	9.76	2	3	2.65286	4.88	1	1	6.84913	15.12	3	3	6.65168	15.12	3	3	2.45256	4.88	1	1					2.09716	4.88	1	1	4.36841	9.76	2	2	2.3867	4.88	1	1	2.20297	4.88	1
Solyc01g008080	Ribosomal protein S27 (AHRD V1 ***- Q3HVK9_SOLTU); contains Interpro domain(s) IPR000592 Ribosomal protein S27e	15.12	1	1	1	1					3.11449	15.12	1	1
Solyc10g084660	Actin-depolymerizing factor (AHRD V1 ***- D9I9X9_HEVBR); contains Interpro domain(s) IPR002108 Actin-binding, cofilin/tropomyosin type	15.11	3	1	2	3									2.17967	6.47	1	1	2.33152	8.63	1	1																	2.5698	8.63	1	1
Solyc11g066410	50S ribosomal protein L9 (AHRD V1 ***- B4FU53_MAIZE); contains Interpro domain(s) IPR000244 Ribosomal protein L9	15.1	1	3	3	12	2.28773	4.69	1	1					4.96229	9.9	2	2	2.34478	4.69	1	1	2.43408	4.69	1	1	2.47552	4.69	1	1					2.03954	4.69	1	1					2.1284	4.69	1	1	4.5099	9.9	2
Solyc09g009260	Fructose-bisphosphate aldolase (AHRD V1 ***- Q2PYX3_SOLTU); contains Interpro domain(s) IPR000741 Fructose-bisphosphate aldolase, class-I	15.08	2	3	5	26	8.49897	13.13	3	3	2.04925	3.35	1	1	5.48767	7.54	2	2	9.48839	13.13	3	3	7.71723	8.94	2	2	9.77038	12.85	3	3	6.26514	8.94	2	2	6.27353	8.94	2	2	10.5018	13.13	3	3	14.8074	15.08	5	5
Solyc03g120090	Pyridoxal biosynthesis lyase pdxS (AHRD V1 ***- Q2RMJ0_MOOTA); contains Interpro domain(s) IPR001852 Vitamin B6 biosynthesis protein	15.08	1	3	3	6													5.3557	10.16	2	2	5.20668	8.85	2	2	6.03548	10.16	2	2
Solyc08g005800	Pectinacetylesterase like protein (Fragment) (AHRD V1 **-- Q56WP8_ARATH); contains Interpro domain(s) IPR004963 Pectinacetylesterase	15	1	4	4	24	10.688	12	3	4	6.90277	7.67	2	3	4.42521	7.67	2	2	2.39832	4	1	1	4.61815	7	2	2	4.59726	7.33	2	2	2.24183	4	1	1	12.8196	11.33	3	5	8.02606	8.33	2	3					2.62118	4	1
Solyc12g096540	40S ribosomal protein S10-like (AHRD V1 ***- Q2XPV4_SOLTU); contains Interpro domain(s) IPR005326 Plectin/S10, N-terminal	15	2	2	2	9	2.83106	6.67	1	1	3.92402	8.33	1	1																					2.12859	6.67	1	1	4.86184	15	2	2	2.24825	8.33	1	1	5.34142	15	2
Solyc06g076970	Peptidyl-prolyl cis-trans isomerase (AHRD V1 **** B2BF99_TOBAC); contains Interpro domain(s) IPR002130 Peptidyl-prolyl cis-trans isomerase, cyclophilin-type	14.98	1	2	2	5	2.03107	8.7	1	1									2.68123	6.28	1	1	2.63737	6.28	1	1	2.61443	6.28	1	1																	2.31569	8.7	1
Solyc12g010860	14-3-3 protein beta/alpha (AHRD V1 **-- 1433B_XENTR); contains Interpro domain(s) IPR000308 14-3-3 protein	14.94	1	2	4	10	2.07292	3.83	1	1									4.46626	6.51	2	2	2.72836	3.83	1	1	2.19198	2.68	1	1	2.8063	5.36	1	1	2.14361	3.07	1	1					2.09555	3.07	1	1	4.61343	6.9	2
Solyc02g091490	Fructokinase 3 (AHRD V1 **-* Q6VWJ5_SOLLC); contains Interpro domain(s) IPR011611 Carbohydrate/purine kinase	14.91	1	3	4	13	2.32782	3.6	1	1	2.14658	2.31	1	1	2.16962	2.31	1	1	5.35439	6.94	2	2	8.82047	11.57	3	3	3.40516	3.6	1	1					3.0017	3.6	1	1					4.64541	5.91	2	2	2.90083	3.6	1
Solyc06g005150	Ascorbate peroxidase (AHRD V1 ***- Q52QQ4_SOLLC); contains Interpro domain(s) IPR019793 Peroxidases heam-ligand binding site IPR019794 Peroxidase, active site IPR002016 Haem peroxidase, plant/fungal/bacterial	14.8	1	2	3	15	4.59459	9.2	2	2	2.56272	4	1	1	2.41487	4	1	1	4.85103	9.2	2	2	5.98775	10.8	2	2	3.23944	5.2	1	1					2.74495	4	1	1	2.60121	4	1	1	2.32516	4	1	1	6.37505	9.6	2
Solyc10g047460	NADH-quinone oxidoreductase subunit D (AHRD V1 ***- C4YU74_9RICK); contains Interpro domain(s) IPR001135 NADH-quinone oxidoreductase, subunit D	14.75	1	1	1	4																	2.49443	14.75	1	1					2.30712	14.75	1	1													2.25205	14.75	1
Solyc06g069010	Guanine nucleotide-binding protein beta subunit-like protein (AHRD V1 **-* B6SJ21_MAIZE); contains Interpro domain(s) IPR020472 G-protein beta WD-40 repeat, region	14.72	2	1	4	19	9.96081	9.51	3	3	3.27484	3.37	1	1					6.29663	7.36	2	2	8.53302	9.51	3	3	8.69303	9.51	3	3					5.68356	7.36	2	2	3.38272	3.37	1	1	5.39894	8.59	2	2	3.01117	3.37	1
Solyc09g018750	Inosine-5&apos-monophosphate dehydrogenase (AHRD V1 ***- Q0KFK7_RALEH); contains Interpro domain(s) IPR000644 Cystathionine beta-synthase, core	14.72	1	3	3	9					2.31268	4.57	1	1					2.34885	4.57	1	1					2.3721	5.08	1	1	6.73908	9.64	2	3	2.35247	5.08	1	1									5.54744	10.15	2
Solyc09g064450	NADH dehydrogenase (Ubiquinone) (AHRD V1 **** D7FUY2_ECTSI); contains Interpro domain(s) IPR016040 NAD(P)-binding domain	14.71	1	5	5	7									2.42975	3.24	1	1					5.16435	6.73	2	2	2.39473	2.24	1	1													3.48515	3.99	1	1	4.56907	4.74	2
Solyc12g039120	40S ribosomal protein S19-like (AHRD V1 ***- Q2VCJ6_SOLTU); contains Interpro domain(s) IPR001266 Ribosomal protein S19e	14.69	1	1	2	8	2.38366	9.09	1	1	4.6161	14.69	2	2					3.00734	9.09	1	1	2.99075	9.09	1	1	4.83184	14.69	2	2					2.05301	5.59	1	1
Solyc03g115360	40S ribosomal protein S19-like (AHRD V1 ***- Q2VCJ6_SOLTU); contains Interpro domain(s) IPR001266 Ribosomal protein S19e	14.69	1	1	2	11	2.38881	9.09	1	1	2.1011	5.59	1	1					2.71966	9.09	1	1	2.66132	9.09	1	1	5.21635	14.69	2	2					4.39844	14.69	2	2	2.30002	9.09	1	1	2.1151	9.09	1	1	2.46796	9.09	1
Solyc01g096450	Aspartic proteinase nepenthesin-1 (AHRD V1 **-- B6TDX6_MAIZE); contains Interpro domain(s) IPR001461 Peptidase A1	14.67	1	6	6	23	5.95671	5.42	2	2	8.23811	7.45	3	3	12.8963	12.64	5	5	8.50452	7.9	3	3	3.08699	2.26	1	1	3.32249	2.26	1	1					2.70472	2.26	1	1	9.4512	7.45	3	3	5.17672	4.29	2	2	3.13202	2.26	1
Solyc01g104170	Ankyrin repeat domain-containing protein 2 (AHRD V1 ***- B6TNC0_MAIZE); contains Interpro domain(s) IPR002110 Ankyrin	14.61	2	4	4	21	8.2753	4.87	1	2	6.52241	7.45	2	2	2.37937	4.58	1	1	8.80075	10.03	3	3	13.1259	10.03	3	4	7.50163	4.87	1	2					3.28294	4.87	1	1	9.70533	12.03	3	3	4.87765	4.87	1	1	7.08884	7.45	2
Solyc06g005360	Actin depolymerizing factor 3 (AHRD V1 **** A1XJ46_GOSHI); contains Interpro domain(s) IPR002108 Actin-binding, cofilin/tropomyosin type	14.6	2	1	2	10	2.67965	8.03	1	1	2.14855	8.03	1	1	2.17967	6.57	1	1	2.49091	8.03	1	1	2.70321	8.03	1	1	3.02888	8.03	1	1					2.33468	8.03	1	1	2.21765	8.03	1	1	2.16082	8.03	1	1	3.08269	8.03	1
Solyc01g007290	NAD(P)H-quinone oxidoreductase subunit J (AHRD V1 ***- NDHJ_TRIEI); contains Interpro domain(s) IPR020396 NADH:ubiquinone oxidoreductase, 30 kDa subunit, conserved site IPR001268 NADH:ubiquinone oxidoreductase, 30 kDa subunit	14.56	1	2	2	2									2.4409	5.7	1	1
Solyc06g011280	Elongation factor 1-gamma (AHRD V1 ***- B7SDI2_ORYSJ); contains Interpro domain(s) IPR001662 Translation elongation factor EF1B, gamma chain, conserved	14.53	2	4	4	15					5.3675	5.08	2	2	5.77063	6.78	2	2	4.89143	6.54	2	2	2.77127	4.6	1	1	3.33847	4.6	1	1					3.28222	4.6	1	1					8.14163	9.69	3	3	6.52905	6.54	2
Solyc06g072120	40S ribosomal protein SA (AHRD V1 ***- B4G194_MAIZE); contains Interpro domain(s) IPR005707 Ribosomal protein S2, eukaryotic/archaeal	14.53	2	4	4	16									3.9794	4.39	1	1	4.57234	6.42	2	2	4.40184	6.42	2	2	6.81443	10.14	3	3					6.99446	10.14	3	3	2.12199	3.72	1	1	5.28887	8.11	2	2	2.44391	2.7	1
Solyc08g029000	Lipoxygenase (AHRD V1 **** Q43191_SOLTU); contains Interpro domain(s) IPR001246 Lipoxygenase, plant	14.52	3	9	10	24	16.1957	9.41	6	6	10.622	6.85	4	4					6.22868	3.6	2	2	13.4064	6.39	4	4	23.8814	9.52	7	8
Solyc06g075180	Ribosomal protein L12 (AHRD V1 ***- A8J597_CHLRE); contains Interpro domain(s) IPR000911 Ribosomal protein L11	14.46	2	2	2	18	2.91279	9.04	1	1	5.30616	14.46	2	2	7.34996	14.46	2	3	8.59246	9.04	1	3	2.77715	9.04	1	1	2.92141	9.04	1	1	2.00364	9.04	1	1	3.13423	9.04	1	1	3.39361	9.04	1	1	5.93738	14.46	2	2	3.03059	9.04	1
Solyc10g052880	Leucine-rich repeat family protein (AHRD V1 **-- Q4PT10_ARATH); contains Interpro domain(s) IPR013210 Leucine-rich repeat, N-terminal	14.44	1	4	4	4									5.44432	8.16	2	2					2.07872	2.3	1	1																	3.26393	3.97	1	1
Solyc11g005480	Citrate binding protein (AHRD V1 ***- Q8H9C1_SOLTU); contains Interpro domain(s) IPR014895 Alginate lyase 2	14.42	1	3	3	9	6.92339	14.42	3	3									4.77998	8.84	2	2	2.14694	5.58	1	1	6.73689	14.42	3	3
Solyc02g092430	Ribosomal protein L26 (AHRD V1 ***- A8HMG7_CHLRE); contains Interpro domain(s) IPR005756 Ribosomal protein L26, eukaryotic/archaeal	14.38	3	3	3	6	2.53915	6.16	1	1													2.25016	8.22	1	1									2.2124	6.16	1	1	2.70331	6.16	1	1					4.94121	6.16	2
Solyc05g050120	Malic enzyme (AHRD V1 ***- O04936_SOLLC); contains Interpro domain(s) IPR012302 Malic enzyme, NAD-binding	14.34	3	7	7	32	8.00607	6.04	3	3	11.9401	10.54	5	5	5.57314	4.49	2	2	10.912	7.6	4	4	7.20319	5.01	3	3	6.14118	3.45	2	2	5.2817	4.49	2	2	7.8833	4.66	3	3	10.3353	8.98	4	4	6.82964	5.53	2	2	2.63336	1.55	1
Solyc04g077970	Adenine phosphoribosyltransferase-like (AHRD V1 **** Q2V997_SOLTU); contains Interpro domain(s) IPR005764 Adenine phosphoribosyl transferase	14.29	2	3	3	4					2.04998	5.64	1	1	2.99615	5.64	1	1																	2.28654	5.26	1	1					2.18819	3.38	1	1
Solyc01g104370	60S acidic ribosomal protein P1 (AHRD V1 ***- B6T3C1_MAIZE); contains Interpro domain(s) IPR001813 Ribosomal protein 60S	14.29	1	1	1	1																																					2.97285	14.29	1	1
Solyc03g117740	Chloroplast At1g16080 protein (Fragment) (AHRD V1 *-*- Q1HRY1_SOLLC)	14.24	1	3	3	24	8.30949	9.6	2	2	8.2987	9.6	2	2	7.62153	9.6	2	2	9.02155	9.6	2	2	7.72235	9.6	2	2	12.1417	9.6	2	3	4.68148	5.3	1	1	7.28337	9.6	2	2	7.67647	9.6	2	2	5.16885	9.6	2	2	12.0024	14.24	3
Solyc05g056050	Chlorophyll a-b binding protein 6A, chloroplastic (AHRD V1 ***- CB11_SOLLC); contains Interpro domain(s) IPR001344 Chlorophyll A-B binding protein	14.23	2	2	2	5	2.94054	5.28	1	1									3.02792	5.28	1	1	2.24379	5.28	1	1																	6.2179	14.23	2	2
Solyc10g081240	Protein grpE (AHRD V1 *-*- B0CAY8_ACAM1); contains Interpro domain(s) IPR000740 GrpE nucleotide exchange factor	14.21	1	5	5	30	2.43953	2.37	1	1					10.5276	11.84	4	4	10.891	8.68	3	4	13.9738	11.05	4	5	5.21812	2.37	1	2	2.09277	2.37	1	1	6.38421	6.05	2	2	5.04052	6.05	2	2	8.98646	9.21	3	3	11.0975	8.68	3
Solyc09g006010	Pathogenesis related protein PR-1 (AHRD V1 ***- Q9SC15_SOLTU); contains Interpro domain(s) IPR001283 Allergen V5/Tpx-1 related	14.17	1	1	1	3	2.38158	14.17	1	1																					4.47259	14.17	1	1									2.50006	14.17	1	1
Solyc10g079200	Mitochondrial carrier protein (AHRD V1 ***- B1N662_SOLLC); contains Interpro domain(s) IPR018108 Mitochondrial substrate/solute carrier IPR001993 Mitochondrial substrate carrier	14.14	1	5	5	20	4.74918	6.06	2	2					4.81972	6.4	2	2	5.2068	6.06	2	2	5.24175	6.06	2	2	4.80533	6.06	2	2	2.61438	3.03	1	1	2.51206	3.03	1	1	4.24149	6.06	2	2	6.71124	10.77	3	3	4.62376	6.06	2
Solyc11g051160	Phosphatidylinositol transfer protein SFH5 (AHRD V1 *--- C5JFB2_AJEDS); contains Interpro domain(s) IPR001251 Cellular retinaldehyde-binding/triple function, C-terminal	14.09	2	5	7	16	4.1889	4.58	2	2	7.11658	1.53	1	3	9.39461	5.94	3	4	4.4264	4.07	2	2									2.06701	1.19	1	1					2.08331	1.19	1	1	5.66739	5.09	2	2	2.12009	1.19	1
Solyc06g073300	60S ribosomal protein L27 (AHRD V1 ***- A5C1Z2_VITVI); contains Interpro domain(s) IPR001141 Ribosomal protein L27e	14.07	2	2	2	6	2.88907	8.15	1	1													2.20319	5.93	1	1	2.666	8.15	1	1					2.07466	5.93	1	1					2.11827	8.15	1	1
Solyc05g014980	Adenylate kinase (AHRD V1 ***- D7MQ61_ARALY); contains Interpro domain(s) IPR006259 Adenylate kinase, subfamily	14.05	2	3	3	6					2.93252	5.79	1	1	2.20608	4.55	1	1																	4.0413	5.79	1	1	3.48601	5.79	1	1					6.0272	9.5	2
Solyc10g083650	Peroxiredoxin ahpC/TSA family (AHRD V1 **-- Q1YGN4_MOBAS); contains Interpro domain(s) IPR013740 Redoxin	14.04	1	3	3	34	9.16442	13.6	2	3	6.85674	13.6	2	2	10.8755	14.04	3	4	9.40126	13.6	2	3	9.07834	13.6	2	3	9.48635	13.6	2	3	4.51763	8.77	1	1	8.82034	13.6	2	3	8.04712	13.6	2	3	13.3172	14.04	3	4	9.59692	13.6	2
Solyc01g095670	Rhodanese-related sulfurtransferase (AHRD V1 *--- A0NUG1_9RHOB); contains Interpro domain(s) IPR001763 Rhodanese-like	14.03	1	5	5	26	5.34338	5.66	2	2	5.554	5.66	2	2	12.9834	14.03	5	5	6.71808	5.66	2	2	6.0377	5.66	2	2	3.25467	2.94	1	1	5.85763	5.66	2	2	6.18221	5.66	2	2	5.65754	5.66	2	2	6.81714	5.66	2	2	5.49954	5.66	2
Solyc10g006290	Endoribonuclease L-PSP family protein (AHRD V1 **-* D7LAZ0_ARALY); contains Interpro domain(s) IPR019897 YjgF-like protein, conserved site	13.9	1	2	2	8	2.55171	8.02	1	1	2.25617	8.02	1	1					2.31319	8.02	1	1	2.15562	8.02	1	1					2.53986	8.02	1	1	2.21289	8.02	1	1	2.80516	8.02	1	1	2.5319	5.88	1	1
Solyc05g055230	40S ribosomal protein S17-like protein (AHRD V1 ***- Q3HRX4_SOLTU); contains Interpro domain(s) IPR018273 Ribosomal protein S17e, conserved site	13.89	2	3	3	5									3.30473	8.33	1	1	2.01965	7.64	1	1																					3.09138	8.33	1	1	2.1246	5.56	1
Solyc08g061960	Ribosomal protein (AHRD V1 ***- B3TLR8_ELAGV); contains Interpro domain(s) IPR005703 Ribosomal protein S3, eukaryotic/archaeal	13.87	3	3	3	18	5.01356	8.82	2	2	3.04659	5.46	1	1					5.48445	8.82	2	2	5.02889	8.82	2	2	5.24343	8.82	2	2					2.63344	5.46	1	1	5.56373	8.82	2	2	7.54201	8.82	2	3	7.42257	10.5	2
Solyc06g071880	60S ribosomal protein L17 (AHRD V1 ***- D7KV33_ARALY); contains Interpro domain(s) IPR005721 Ribosomal protein L22/L17, eukaryotic/archaeal	13.87	2	1	2	4									2.04842	7.3	1	1	2.34688	6.57	1	1					2.22014	6.57	1	1																	2.16439	6.57	1
Solyc03g059180	Extracellular calcium sensing receptor (AHRD V1 *-*- C7BCU7_LIQFO); contains Interpro domain(s) IPR001763 Rhodanese-like	13.86	1	5	5	23	7.79575	6.74	3	3									5.7817	4.12	2	2	11.9357	9.93	4	4	8.9149	6.74	3	3					2.60523	2.25	1	1	4.27754	4.49	2	2	10.3521	5.81	2	3	8.61932	6.74	3
Solyc07g063600	Chlorophyll a-b binding protein 13, chloroplastic (AHRD V1 ***- CB23_SOLLC); contains Interpro domain(s) IPR001344 Chlorophyll A-B binding protein	13.74	3	2	3	15					4.7379	6.87	2	2	23.543	13.74	3	7																					3.4593	3.82	1	1	10.6297	13.74	3	3	5.4621	3.82	1
Solyc01g010540	Ribosomal protein (AHRD V1 ***- B3TM27_ELAGV); contains Interpro domain(s) IPR002942 RNA-binding S4 IPR018079 Ribosomal protein S4, conserved site IPR001912 Ribosomal protein S4	13.71	2	3	3	19	4.70377	9.64	2	2	2.75998	4.57	1	1	2.51331	4.57	1	1	2.54698	4.57	1	1	4.98229	9.64	2	2	5.28005	9.64	2	2					4.98624	9.64	2	2	4.8857	9.64	2	2	4.6035	8.63	2	2	4.36804	9.64	2
Solyc07g016150	Elongation factor 1-beta (AHRD V1 ***- D7KES3_ARALY); contains Interpro domain(s) IPR014038 Translation elongation factor EF1B, beta and delta chains, guanine nucleotide exchange	13.69	1	4	4	23	5.42693	7.88	2	2	2.98085	4.56	1	1	5.31501	9.96	2	2	5.87133	7.88	2	2	5.95105	7.88	2	2	5.85472	7.88	2	2	3.40051	4.56	1	1	5.13083	7.88	2	2	5.42934	7.88	2	2	6.09002	8.3	2	2	8.11218	7.88	2
Solyc09g073000	Elongation factor Tu (AHRD V1 **** B9SFP0_RICCO); contains Interpro domain(s) IPR004541 Translation elongation factor EFTu/EF1A, bacterial and organelle	13.56	2	4	4	6													2.85043	3.33	1	1	6.76305	7.11	2	2	4.42723	3.56	1	1					5.33265	6.67	2	2
Solyc08g074790	Eukaryotic translation initiation factor 3 subunit 4 (AHRD V1 ***- B4FBV8_MAIZE); contains Interpro domain(s) IPR017334 Translation initiation factor 3, RNA-binding subunit	13.56	2	4	4	6																	8.78438	13.56	4	4	4.75209	7.8	2	2
Solyc07g062060	Peptide methionine sulfoxide reductase msrB (AHRD V1 ***- B6T2N3_MAIZE); contains Interpro domain(s) IPR002579 Methionine sulphoxide reductase B	13.51	1	2	2	2																	4.43002	13.51	2	2
Solyc12g009140	Proteasome subunit alpha type (AHRD V1 ***- D2D307_GOSHI); contains Interpro domain(s) IPR001353 Proteasome, subunit alpha/beta	13.41	1	3	3	14	2.7805	5.69	1	1	4.60499	9.35	2	2					2.41082	3.66	1	1	5.48789	9.35	2	2	5.47149	9.35	2	2					2.32943	3.66	1	1	5.87232	5.69	1	2	2.83838	4.07	1	1	5.75137	9.76	2
Solyc11g018550	Ascorbate peroxidase (AHRD V1 **** Q8LSK6_SOLLC); contains Interpro domain(s) IPR002207 Plant ascorbate peroxidase	13.41	1	3	4	5	2.08601	2.59	1	1					5.93839	6.82	2	2					5.34784	6.59	2	2
Solyc03g114860	Alpha-1 4-glucan-protein synthase (AHRD V1 **-* B9RLK7_RICCO); contains Interpro domain(s) IPR004901 Alpha-1,4-glucan-protein synthase, UDP-forming	13.39	3	1	3	12	4.55853	8.55	2	2									2.7437	2.85	1	1	2.37221	2.85	1	1	2.24597	2.85	1	1					5.55628	8.55	2	2	8.25267	7.69	2	3	2.24381	2.85	1	1	2.75582	2.85	1
Solyc05g020010	Photosystem I P700 chlorophyll a apoprotein A2 (AHRD V1 *-*- D3WBY4_9MAGN); contains Interpro domain(s) IPR001280 Photosystem I psaA and psaB	13.38	1	1	1	11					2.93013	13.38	1	1	3.75343	13.38	1	1	3.02233	13.38	1	1	2.57082	13.38	1	1	2.56272	13.38	1	1	2.6519	13.38	1	1	2.38851	13.38	1	1	3.23414	13.38	1	1	3.68861	13.38	1	1	2.62927	13.38	1
Solyc01g103370	Ras-related protein Rab-1A (AHRD V1 ***- C0HBJ4_SALSA); contains Interpro domain(s) IPR003579 Ras small GTPase, Rab type	13.37	4	1	2	16	7.46906	13.37	2	3									2.40308	5.45	1	1	6.58939	13.37	2	3	5.76968	13.37	2	2					5.07496	13.37	2	2	4.67388	5.45	1	2	2.14242	5.45	1	1	2.1827	5.45	1
Solyc07g065050	Cell division protein ftsZ (AHRD V1 ***- B6TH29_MAIZE); contains Interpro domain(s) IPR000158 Cell division protein FtsZ, N-terminal	13.37	2	3	3	7																	3.9849	5.49	1	1	6.08746	11.22	2	2													3.16111	5.49	1	1	6.39164	7.64	2
Solyc04g081330	Chromosome 11 contig 1 DNA sequence. (Fragment) (AHRD V1 *-*- Q00Z75_OSTTA)	13.33	1	2	2	8	2.09608	5.24	1	1									4.49821	13.33	2	2	2.71146	8.1	1	1	4.92957	13.33	2	2									2.16218	5.24	1	1
Solyc08g080050	PGR5-like protein 1A, chloroplastic (AHRD V1 ***- PGL1A_ARATH)	13.31	1	4	4	14	2.96404	5.84	1	1	2.93599	5.84	1	1					3.09518	5.84	1	1	3.04797	5.84	1	1									3.05167	5.84	1	1	2.70607	5.84	1	1	9.62496	9.74	2	3	10.2862	13.31	4
Solyc12g008590	Profilin (AHRD V1 ***- D6BRE6_9ROSI); contains Interpro domain(s) IPR005455 Profilin, plant	13.27	1	1	1	4	3.08188	13.27	1	1	2.90768	13.27	1	1																													6.38285	13.27	1	2
Solyc02g093140	CBS domain-containing protein-like (AHRD V1 ***- B8AP73_ORYSI); contains Interpro domain(s) IPR000644 Cystathionine beta-synthase, core	13.25	3	2	3	15	6.56942	5.98	1	2									2.38707	4.27	1	1	5.66785	10.26	2	2	5.46071	10.26	2	2	2.49146	4.27	1	1	2.26987	4.27	1	1	3.2244	5.98	1	1	3.28076	5.98	1	1	7.72201	13.25	3
Solyc02g080210	Pectinesterase (AHRD V1 ***- B9RXQ4_RICCO); contains Interpro domain(s) IPR000070 Pectinesterase, catalytic	13.19	3	5	5	19	2.01265	1.83	1	1	9.61801	6.41	3	3	3.82939	2.56	1	1	5.80151	3.66	2	2					3.19862	1.83	1	1	4.18621	2.01	1	2	5.72345	3.66	2	2	8.93086	8.61	3	3	6.22061	4.4	2	2	2.11529	2.01	1
Solyc08g062920	Elongation factor EF-2 (AHRD V1 **** Q9SGT4_ARATH); contains Interpro domain(s) IPR000795 Protein synthesis factor, GTP-binding	13.16	2	7	7	33	9.95801	6.04	3	3	11.1624	6.64	3	3	4.08388	2.42	1	1	6.83067	3.86	2	2	6.62386	3.86	2	2	10.1875	6.04	3	3	6.46434	3.86	2	2	9.74979	6.04	3	3	9.12036	3.86	2	3	24.2135	11.96	6	7	12.0687	7.85	4
Solyc07g061790	Heme-binding protein 2 (AHRD V1 **** B6T0C0_MAIZE); contains Interpro domain(s) IPR006917 SOUL haem-binding protein	13.1	1	3	3	31	7.89403	13.1	3	3	7.16528	13.1	3	3	4.57	9.61	2	2	7.55097	13.1	3	3	7.85335	13.1	3	3	5.44231	9.61	2	2	4.56759	9.17	2	2	7.90875	13.1	3	3	7.26879	13.1	3	3	5.79654	9.61	2	2	6.97153	9.61	2
Solyc12g088670	Cathepsin B-like cysteine proteinase (AHRD V1 **-- CYSP_SCHMA); contains Interpro domain(s) IPR013128 Peptidase C1A, papain IPR000169 Peptidase, cysteine peptidase active site IPR000668 Peptidase C1A, papain C-terminal	13.09	1	6	6	45	16.4852	9.66	5	5	13.5222	9.01	4	4	22.7949	13.09	6	7	12.4538	9.01	4	4	16.0528	9.66	5	5	11.8126	9.66	4	4	2.4193	2.79	1	1	16.3769	9.66	5	5	17.5523	9.66	5	5	5.79989	6.01	2	2	3.38247	2.79	1
Solyc01g087730	50S ribosomal protein L1 (AHRD V1 ***- A8YGI8_MICAE); contains Interpro domain(s) IPR005878 Ribosomal protein L1, bacterial-type	13.02	1	4	4	11	2.41922	2.96	1	1	2.86741	2.96	1	1	2.67964	2.96	1	1					3.46954	5.03	1	1					2.43453	2.07	1	1	2.11839	5.03	1	1					4.69622	5.03	1	1	4.48067	7.1	2
Solyc02g070770	NAD-dependent epimerase/dehydratase (AHRD V1 **-- B8HW76_CYAP4); contains Interpro domain(s) IPR016040 NAD(P)-binding domain	13.01	2	4	4	6													2.43382	3.08	1	1	2.45358	3.08	1	1									2.06877	3.08	1	1					5.47467	6.85	2	2	2.19343	3.08	1
Solyc04g007010	Major latex-like protein (AHRD V1 **-- B5THI3_PANGI); contains Interpro domain(s) IPR000916 Bet v I allergen	13.01	1	1	1	6													6.14446	13.01	1	2	6.8966	13.01	1	2	5.88158	13.01	1	2
Solyc11g022590	Kunitz trypsin inhibitor 4 (Fragment) (AHRD V1 **** C1J5E0_POPBA); contains Interpro domain(s) IPR002160 Proteinase inhibitor I3, Kunitz legume	12.89	1	2	2	2	3.78031	6.67	1	1	3.61513	6.22	1	1
Solyc01g007570	30S ribosomal protein S11 chloroplastic (AHRD V1 ***- D3WCH5_NEROL); contains Interpro domain(s) IPR019981 Ribosomal protein S11, bacterial-type	12.87	1	2	2	3									2.00151	7.6	1	1																									2.03373	7.6	1	1	2.06227	5.26	1
Solyc01g099900	Ribosomal protein L18 (AHRD V1 ***- C5X0Q5_SORBI); contains Interpro domain(s) IPR000039 Ribosomal protein L18e	12.83	1	2	2	7					4.93161	12.83	2	2	3.02574	5.88	1	1	4.88388	12.83	2	2																	2.55415	5.88	1	1	2.95903	5.88	1	1
Solyc10g008140	Prohibitin 1-like protein (AHRD V1 ***- Q9AXM0_BRANA); contains Interpro domain(s) IPR000163 Prohibitin	12.8	2	3	3	3																									2.01701	3.11	1	1					2.25336	3.11	1	1	4.64259	6.57	1	1
Solyc12g098500	Adenosylhomocysteinase (AHRD V1 ***- A1KYB0_TOBAC); contains Interpro domain(s) IPR000043 S-adenosyl-L-homocysteine hydrolase	12.78	2	1	5	26	5.34186	4.54	2	2	8.62654	4.74	3	3	3.25285	2.89	1	1	4.83939	4.54	2	2	4.7833	4.54	2	2	5.13316	4.54	2	2	4.55764	1.86	1	2	2.61295	2.68	1	1	5.29045	4.54	2	2	16.237	12.78	5	6	4.70653	4.54	2
Solyc10g081510	5-methyltetrahydropteroyltriglutamate--homocysteine methyltransferase (AHRD V1 ***- B6UF55_MAIZE); contains Interpro domain(s) IPR006276 5-methyltetrahydropteroyltriglutamate--homocysteine S-methyltransferase	12.68	2	9	9	42	10.4592	5.36	4	4	14.1634	9.28	6	6	2.32172	1.31	1	1	7.73188	3.92	3	3	7.46464	3.92	3	3	8.28858	4.05	3	3	4.97216	2.61	2	2	7.55697	3.92	3	3	7.91231	3.92	3	3	12.94	7.06	5	5	12.2864	6.41	5
Solyc05g008600	Fructose-bisphosphate aldolase (AHRD V1 ***- B9SJY9_RICCO); contains Interpro domain(s) IPR000741 Fructose-bisphosphate aldolase, class-I	12.66	1	2	3	11	3.15961	3.29	1	1	4.65217	5.57	2	2	2.42482	2.28	1	1					3.41756	3.29	1	1													3.01407	3.29	1	1	9.79567	12.66	3	3	4.73618	5.57	2
Solyc05g015390	REF-like stress related protein 1 (AHRD V1 *--- Q6XNP4_HEVBR); contains Interpro domain(s) IPR008802 Rubber elongation factor	12.61	1	2	2	2																																					5.43463	12.61	2	2
Solyc01g091530	Fasciclin-like arabinogalactan protein 13 (AHRD V1 ***- A9XTL8_GOSHI); contains Interpro domain(s) IPR000782 FAS1 domain	12.56	1	3	3	3																																	2.2652	3.14	1	1	4.51094	7.49	1	1	2.03333	1.93	1
Solyc07g055290	Ras-related protein Rab-25 (AHRD V1 ***- RAB25_BOVIN); contains Interpro domain(s) IPR015595 Rab11-related	12.39	2	1	2	3													2.18843	5.05	1	1	2.17207	5.05	1	1	2.69103	7.34	1	1
Solyc10g008010	Proteasome subunit alpha type (AHRD V1 ***- Q38M52_SOLTU); contains Interpro domain(s) IPR001353 Proteasome, subunit alpha/beta	12.34	1	2	2	2																	5.28804	12.34	2	2
Solyc03g119040	Guanine nucleotide-binding protein beta subunit-like protein (AHRD V1 **-* B4FKM1_MAIZE); contains Interpro domain(s) IPR020472 G-protein beta WD-40 repeat, region	12.27	1	1	4	19	9.96081	9.51	3	3	3.27484	3.37	1	1					6.29663	7.36	2	2	10.5496	12.27	4	4	8.69303	9.51	3	3					5.68356	7.36	2	2	3.38272	3.37	1	1	3.19214	3.37	1	1	3.01117	3.37	1
Solyc01g106090	Photosystem II oxygen evolving complex protein PsbP (AHRD V1 *-*- B8HJK6_CYAP4); contains Interpro domain(s) IPR002683 Photosystem II oxygen evolving complex protein PsbP	12.2	1	3	3	10	2.64403	3.48	1	1	2.42064	3.48	1	1	2.84892	3.48	1	1	2.19023	3.48	1	1	4.69353	8.71	2	2	4.72869	6.97	2	2					2.3347	3.48	1	1	2.72728	3.48	1	1
Solyc07g051850	Aspartic proteinase (AHRD V1 **-* Q96383_CENCA); contains Interpro domain(s) IPR001461 Peptidase A1	12.2	2	4	4	6	3.66262	3.15	1	1	2.37004	2.36	1	1	2.40431	2.56	1	1																	3.75262	3.15	1	1	6.53683	7.28	2	2
Solyc05g009370	50S ribosomal protein L15 (AHRD V1 *-*- B4B3P1_9CHRO); contains Interpro domain(s) IPR005749 Ribosomal protein L15, bacterial-type	12.18	1	3	3	3																																					4.83277	8.12	2	2	2.50368	4.06	1
Solyc03g058920	Porin/voltage-dependent anion-selective channel protein (AHRD V1 **** A9P802_POPTR); contains Interpro domain(s) IPR001925 Porin, eukaryotic type	12.13	1	2	4	6	3.06359	3.85	1	1	2.12893	3.55	1	1	3.50253	4.14	1	1	5.62515	7.99	2	2																									3.55232	3.85	1
Solyc10g006560	Histone H2A (AHRD V1 ***- A9PCS9_POPTR); contains Interpro domain(s) IPR002119 Histone H2A	12.12	8	1	2	10	2.1744	6.82	1	1	2.72616	6.82	1	1	2.07349	6.82	1	1	2.43712	6.82	1	1	2.20726	6.82	1	1									2.43771	6.82	1	1	2.3146	6.82	1	1	4.26923	12.12	2	2	2.07999	6.82	1
Solyc11g027870	Unknown Protein (AHRD V1); contains Interpro domain(s) IPR007512 Protein of unknown function DUF543	12.12	1	1	1	5	2.364	12.12	1	1	2.50527	12.12	1	1					2.23244	12.12	1	1																					2.53778	12.12	1	1	2.63687	12.12	1
Solyc09g008670	Threonine ammonia-lyase biosynthetic (AHRD V1 **** B1XNT1_SYNP2); contains Interpro domain(s) IPR000634 Serine/threonine dehydratase, pyridoxal-phosphate-binding site IPR005787 Threonine dehydratase I	12.1	1	6	6	33	10.0148	7.06	4	4	6.88691	5.21	3	3	13.077	10.25	5	5	4.75313	3.36	2	2	4.9947	3.36	2	2	7.54692	5.21	3	3	2.67076	1.85	1	1	10.0626	7.06	4	4	7.30007	5.21	3	3	6.72117	5.21	3	3	2.05258	1.51	1
Solyc11g051170	ATP synthase subunit alpha chloroplastic (AHRD V1 ***- C0LE59_9ROSI); contains Interpro domain(s) IPR017458 ATPase, F1 complex, alpha subunit, C-terminal	12.09	1	1	1	13	3.16193	12.09	1	1	2.97405	12.09	1	1	3.11053	12.09	1	1	3.35242	12.09	1	1	3.28775	12.09	1	1	3.47368	12.09	1	1	2.37169	12.09	1	1	3.31035	12.09	1	1	2.97932	12.09	1	1	2.96471	12.09	1	1	2.9171	12.09	1
Solyc12g062640	30S ribosomal protein S2 (AHRD V1 ***- RS2_ANAVT); contains Interpro domain(s) IPR005706 Ribosomal protein S2, bacterial-type	12.09	1	1	1	4													2.42258	12.09	1	1	2.22627	12.09	1	1	2.56458	12.09	1	1																	2.14395	12.09	1
Solyc06g075090	Lysine decarboxylase-like protein (AHRD V1 **-- B6TE71_MAIZE); contains Interpro domain(s) IPR005269 Conserved hypothetical protein CHP00730	12.04	4	2	2	5	2.44997	5.76	1	1													4.84332	12.04	2	2	2.6329	6.28	1	1									2.48218	6.28	1	1
Solyc01g007580	30S ribosomal protein S8 (AHRD V1 ***- D4PBE7_PHODC); contains Interpro domain(s) IPR000630 Ribosomal protein S8	11.94	1	1	1	1																																					4.05159	11.94	1	1
Solyc01g007460	30S ribosomal protein S18 chloroplastic (AHRD V1 ***- D3WEG6_HEUSA); contains Interpro domain(s) IPR001648 Ribosomal protein S18	11.88	1	1	1	1									2.33283	11.88	1	1
Solyc03g119080	Beta-glucosidase (AHRD V1 **** D7L7Z3_ARALY); contains Interpro domain(s) IPR001360 Glycoside hydrolase, family 1	11.87	10	6	6	15	6.18943	5.45	2	2	7.81133	5.64	3	3	6.07447	3.11	2	3													2.08319	3.11	1	1	5.48651	5.45	2	2	11.2953	8.75	4	4
Solyc07g052350	3-isopropylmalate dehydratase large subunit (AHRD V1 *--- LEUC_NATPD); contains Interpro domain(s) IPR006249 Aconitase/iron regulatory protein 2	11.86	1	6	11	34	13.0939	5.73	5	5	12.1992	5.03	4	4	7.20664	3.12	3	3	7.57933	3.12	3	3	8.39523	3.12	3	3	9.37962	3.92	4	4	2.05112	0.8	1	1	9.46827	3.82	3	3	5.81719	2.31	2	2	10.5239	4.62	4	4	6.88446	2.81	2
Solyc07g041900	Cathepsin L-like cysteine proteinase (AHRD V1 **** A7LJ78_DERVA); contains Interpro domain(s) IPR013128 Peptidase C1A, papain IPR000169 Peptidase, cysteine peptidase active site	11.8	1	3	3	10	3.4622	4.49	1	1					5.20109	7.3	2	2	2.45552	4.49	1	1	2.36555	4.49	1	1	2.89143	4.49	1	1	3.91628	4.49	1	1	2.47325	4.49	1	1	5.76176	7.02	2	2
Solyc12g013810	Thioredoxin (AHRD V1 ***- A7LNX7_9CARY); contains Interpro domain(s) IPR005746 Thioredoxin	11.73	1	2	2	15	2.04306	6.7	1	1	2.14158	6.7	1	1	2.119	6.7	1	1	4.56667	11.73	2	2	4.26549	11.73	2	2	2.87545	6.7	1	1	2.51344	6.7	1	1					4.53873	11.73	2	2	2.18652	6.7	1	1	4.6495	11.73	2
Solyc07g061800	Heme-binding protein 2 (AHRD V1 **** B6T0C0_MAIZE); contains Interpro domain(s) IPR006917 SOUL haem-binding protein	11.71	1	2	2	9	3.15336	5.86	1	1	2.61172	5.86	1	1					2.81377	5.86	1	1					2.91383	5.86	1	1					2.68623	5.86	1	1	2.98942	5.86	1	1	5.16057	11.71	2	2	2.54413	5.86	1
Solyc11g009020	HAD-superfamily hydrolase subfamily IA variant 3 containing protein expressed (AHRD V1 **** Q10I42_ORYSJ); contains Interpro domain(s) IPR005834 Haloacid dehalogenase-like hydrolase	11.59	1	4	4	17	4.44533	7.28	2	2	2.1545	3.31	1	1	4.78784	7.62	2	2	5.54205	7.62	2	2	3.14912	3.31	1	1	2.74551	3.31	1	1					5.26378	7.62	2	2	4.87838	7.62	2	2	8.52597	8.28	3	3
Solyc01g088300	Germin-like protein 6 (AHRD V1 ***- C7S8C0_SOYBN); contains Interpro domain(s) IPR014710 RmlC-like jelly roll fold	11.56	2	2	2	10	2.5112	8.44	1	1									3.04285	8.44	1	1	2.15046	3.11	1	1					3.67518	8.44	1	1	2.11294	8.44	1	1	2.38495	8.44	1	1	5.54816	11.56	2	2	2.71829	8.44	1
Solyc02g077990	30S ribosomal protein S5 (AHRD V1 ***- B6TT32_MAIZE); contains Interpro domain(s) IPR005712 Ribosomal protein S5, bacterial-type	11.48	1	3	3	5																									3.14502	4.59	1	1									2.27286	2.95	1	1	9.06028	8.52	2
Solyc07g062870	30S ribosomal protein S20 (AHRD V1 *-*- RS20_THEEB); contains Interpro domain(s) IPR002583 Ribosomal protein S20	11.41	1	2	2	16	5.43004	11.41	2	2	7.02143	11.41	2	3					4.95239	11.41	2	2	5.59683	11.41	2	2	2.60506	5.43	1	1					2.45746	5.98	1	1	5.28276	11.41	2	2					4.91029	11.41	2
Solyc06g076480	Pentapeptide repeat-containing protein (AHRD V1 *-*- D8G5N8_9CYAN); contains Interpro domain(s) IPR001646 Pentapeptide repeat	11.4	1	2	2	2	6.1951	11.4	2	2
Solyc12g096760	Alcohol dehydrogenase zinc-containing (AHRD V1 **-- Q5HE18_STAAC); contains Interpro domain(s) IPR002085 Alcohol dehydrogenase superfamily, zinc-containing	11.37	1	2	2	4													6.09176	11.37	2	2	3.96944	7.29	1	1	3.84706	7.29	1	1
Solyc11g039840	Ubiquinol-cytochrome c reductase iron-sulfur subunit (AHRD V1 **** Q38M54_SOLTU); contains Interpro domain(s) IPR005805 Rieske iron-sulphur protein, C-terminal	11.32	1	2	2	9	3.65106	7.17	1	1	2.10113	4.15	1	1	5.30674	11.32	2	2					3.38808	7.17	1	1									3.09476	7.17	1	1	3.21795	7.17	1	1	3.69296	7.17	1	1	3.40401	7.17	1
Solyc06g076790	Unknown Protein (AHRD V1)	11.32	1	1	1	7	2.47628	11.32	1	1	3.14966	11.32	1	1	2.4891	11.32	1	1	2.44655	11.32	1	1	3.40809	11.32	1	1																	3.21939	11.32	1	1	2.09034	11.32	1
Solyc04g082250	Cell division protease ftsH homolog 4 (AHRD V1 ***- FTSH4_SYNY3); contains Interpro domain(s) IPR005936 Peptidase M41, FtsH	11.32	1	8	8	32	7.80799	5.66	3	3	3.05602	1.98	1	1	5.32077	3.68	2	2	13.6429	5.37	3	4	18.6025	9.48	5	6	12.6049	6.36	3	4	2.00344	1.27	1	1	9.16815	5.66	3	3	2.41454	2.12	1	1	5.67163	3.39	2	2	13.028	8.2	4
Solyc12g005630	Cytochrome b6-f complex iron-sulfur subunit (AHRD V1 ***- A9PEX3_POPTR); contains Interpro domain(s) IPR005805 Rieske iron-sulphur protein, C-terminal	11.26	1	2	2	15	6.26379	6.06	1	2	4.11799	6.06	1	1	3.11535	6.06	1	1	3.33513	6.06	1	1	2.86619	6.06	1	1	5.93887	11.26	2	2	4.98306	11.26	2	2	3.63421	6.06	1	1	3.3503	6.06	1	1	3.59264	6.06	1	1	3.77284	6.06	1
Solyc09g015290	Photosystem I P700 chlorophyll a apoprotein A1 (AHRD V1 ***- B1A935_CARPA); contains Interpro domain(s) IPR001280 Photosystem I psaA and psaB	11.25	1	1	1	2									2.73253	11.25	1	1																									2.52816	11.25	1	1
Solyc04g005340	Alpha-1 4-glucan protein synthase (AHRD V1 **-* Q8H8T0_ORYSJ); contains Interpro domain(s) IPR004901 Alpha-1,4-glucan-protein synthase, UDP-forming	11.2	3	1	3	14	6.94795	11.2	3	3									2.7437	2.8	1	1	4.63354	5.6	2	2	2.24597	2.8	1	1					7.69182	11.2	3	3	5.26124	2.8	1	2	2.24381	2.8	1	1	2.75582	2.8	1
Solyc01g005560	Isocitrate dehydrogenase (AHRD V1 ***- D2D324_GOSHI); contains Interpro domain(s) IPR004790 Isocitrate dehydrogenase NADP-dependent, eukaryotic	11.08	2	3	4	4	5.0529	5.78	2	2																									2.14086	2.65	1	1					2.22725	2.65	1	1
Solyc05g014310	Metalloendopeptidase family-saccharolysin &amp thimet oligopeptidase (ISS) (AHRD V1 *-*- Q01G48_OSTTA)	11.06	1	2	2	5																	2.21195	6.19	1	1	2.3397	6.19	1	1													2.01215	4.87	1	1	2.51164	6.19	1
Solyc03g111610	HAD-superfamily hydrolase subfamily IA variant 3 containing protein expressed (AHRD V1 **** Q10I42_ORYSJ); contains Interpro domain(s) IPR005834 Haloacid dehalogenase-like hydrolase	11.04	1	3	3	19	4.91575	7.57	2	2									4.77645	6.62	2	2	5.15588	7.57	2	2	2.51591	4.42	1	1	4.91516	7.89	2	2	5.06961	6.62	2	2	2.54072	3.15	1	1	4.61432	7.57	2	2	6.6268	7.89	2
Solyc05g053810	Serine hydroxymethyltransferase (AHRD V1 **** D2D306_GOSHI); contains Interpro domain(s) IPR001085 Serine hydroxymethyltransferase	11.04	2	4	4	20	6.24534	6.79	2	2	2.88374	3.4	1	1					6.65021	6.79	2	2	8.44503	8.7	3	3	5.59917	6.79	2	2	4.88538	5.31	2	2	5.95777	5.73	2	2	7.02022	6.79	2	2	9.62448	8.7	3	3	4.68109	3.4	1
Solyc01g067730	Acyl carrier protein (AHRD V1 ***- Q9XF20_CAPCH); contains Interpro domain(s) IPR003231 Acyl carrier protein (ACP)	11.03	1	1	1	2																					2.63161	11.03	1	1	2.83192	11.03	1	1
Solyc03g025950	Membrane-associated progesterone receptor component 1 (AHRD V1 ***- C0NU44_AJECG); contains Interpro domain(s) IPR001199 Cytochrome b5	11.01	2	2	2	13	2.26508	4.41	1	1	6.01164	11.01	2	2	3.7644	6.61	1	1	5.09238	11.01	2	2	2.36012	4.41	1	1	2.6205	4.41	1	1					2.59759	4.41	1	1					8.51256	11.01	2	3	2.4197	4.41	1
Solyc03g115820	Ribulose-5-phosphate-3-epimerase (AHRD V1 ***- Q8S4X2_PEA); contains Interpro domain(s) IPR000056 Ribulose-phosphate 3-epimerase	10.99	1	2	2	21	7.24074	10.99	2	2	6.9742	10.99	2	2	6.66406	10.99	2	2	7.49223	10.99	2	2	7.834	10.99	2	2	7.3113	10.99	2	2					7.04291	10.99	2	2	7.1127	10.99	2	2	3.77685	5.67	1	1	6.19609	10.99	2
Solyc01g080460	Pyruvate phosphate dikinase (AHRD V1 ***- Q84N32_SORBI); contains Interpro domain(s) IPR010121 Pyruvate, phosphate dikinase	10.98	1	9	9	33	6.91249	2.9	3	3	4.65299	2.18	2	2	4.77592	1.87	2	2	12.3268	5.49	5	5	11.1499	5.18	4	4	9.24964	4.04	4	4					4.81135	2.07	2	2	12.0663	5.08	4	5	9.93794	4.04	4	4	4.51136	1.87	2
Solyc03g082920	Heat shock protein (AHRD V1 ***- Q84KP8_CYAME); contains Interpro domain(s) IPR013126 Heat shock protein 70	10.94	5	4	7	21	2.23949	1.8	1	1	16.0611	9.6	5	6	8.11691	5.7	3	3	2.38175	1.8	1	1	3.63492	1.8	1	1	4.55274	4.2	2	2	2.12573	1.2	1	1	2.7884	1.8	1	1	5.46242	3.9	2	2	6.34484	2.55	2	2	2.17411	1.2	1
Solyc07g056140	Glucose-1-phosphate adenylyltransferase (AHRD V1 **** D5L5Q9_SOLLC); contains Interpro domain(s) IPR011831 Glucose-1-phosphate adenylyltransferase	10.94	2	5	5	16	4.79767	4.03	2	2	8.13703	7.1	3	3	6.86686	5.37	2	2	4.38453	4.22	2	2	4.50458	4.22	2	2					2.13431	1.73	1	1	2.28552	1.54	1	1	4.35249	4.41	2	2	2.54038	1.73	1	1
Solyc06g083790	Succinyl-CoA ligase (AHRD V1 **** B4D5D9_9BACT); contains Interpro domain(s) IPR005809 Succinyl-CoA synthetase, beta subunit	10.93	1	4	4	12	2.25518	2.38	1	1	2.14655	2.38	1	1					2.69985	2.38	1	1	2.33778	2.38	1	1	7.69683	9.03	3	3	2.25978	1.9	1	1	4.76569	5.94	2	2					2.15679	2.38	1	1	2.4283	3.09	1
Solyc01g057830	30S ribosomal protein S1 (AHRD V1 **-- B4FUZ5_MAIZE); contains Interpro domain(s) IPR003029 Ribosomal protein S1, RNA binding domain	10.92	2	4	4	15	2.66042	2.43	1	1	5.50306	5.1	2	2	2.25596	2.67	1	1	2.67075	2.43	1	1	3.00237	2.43	1	1	5.36669	4.61	2	2					2.69947	2.43	1	1	2.40159	2.67	1	1	5.27642	4.61	2	2	5.05557	6.07	2
Solyc12g098150	Voltage-gated potassium channel beta subunit (AHRD V1 **-- B6T7A1_MAIZE); contains Interpro domain(s) IPR005399 Potassium channel, voltage-dependent, beta subunit, KCNAB-related	10.91	1	3	3	10	2.20125	3.03	1	1													3.48665	5.45	1	1	2.66724	5.45	1	1					2.24773	3.03	1	1	2.77781	5.45	1	1	4.29003	5.45	1	1	8.63658	10.91	3
Solyc09g018010	Non-specific lipid-transfer protein (AHRD V1 **** Q8H6L4_SOLTU); contains Interpro domain(s) IPR013770 Plant lipid transfer protein and hydrophobic protein, helical	10.91	1	1	1	1																																					2.38481	10.91	1	1
Solyc06g066620	Threonine endopeptidase (AHRD V1 *--- B6SNJ7_MAIZE)	10.88	1	1	1	6					3.94567	10.88	1	1					3.91495	10.88	1	1					4.2013	10.88	1	1													4.68121	10.88	1	1	3.90408	10.88	1
Solyc01g104680	GTP-binding nuclear protein Ran-A1 (AHRD V1 **-- B3TM31_ELAGV); contains Interpro domain(s) IPR018210 GTP-binding nuclear protein, Ran, conserved site IPR002041 Ran GTPase	10.86	2	2	2	10	2.46246	4.52	1	1					7.96285	10.86	2	3	2.27839	4.52	1	1					2.30889	4.52	1	1					2.10996	4.52	1	1	2.49829	4.52	1	1	5.9089	10.86	2	2
Solyc09g065270	Ribosome recycling factor (AHRD V1 **** B6TQ52_MAIZE); contains Interpro domain(s) IPR015998 Ribosome recycling factor, bacterial-like	10.86	1	2	2	17	5.42804	10.86	2	2	2.84397	7.12	1	1	3.16553	7.12	1	1	4.40759	10.86	2	2	5.81131	10.86	2	2	3.36525	7.12	1	1	3.20954	7.12	1	1	6.3821	10.86	2	2	5.66862	10.86	2	2	2.14469	7.12	1	1	2.89311	7.12	1
Solyc09g018790	Gamma hydroxybutyrate dehydrogenase-like protein (AHRD V1 **** Q84VC8_ORYSJ); contains Interpro domain(s) IPR015815 3-hydroxyacid dehydrogenase/reductase	10.8	1	2	2	4																					3.01968	6.27	1	1									2.0604	6.27	1	1	6.07567	10.8	2	2
Solyc08g076480	Plastid lipid-associated protein 3, chloroplastic (AHRD V1 **-- PAP3_BRACM); contains Interpro domain(s) IPR006843 PAP fibrillin	10.76	1	2	2	11	2.98704	4.36	1	1	3.07253	4.36	1	1	6.27829	10.76	2	2					3.54139	4.36	1	1									3.34282	4.36	1	1	3.86602	4.36	1	1	7.15234	10.76	2	2	3.52645	4.36	1
Solyc01g008950	Calmodulin 5/6/7/8-like protein (AHRD V1 ***- Q3HVL6_SOLTU); contains Interpro domain(s) IPR011992 EF-Hand type	10.74	4	1	1	3	3.35888	10.74	1	1					3.09641	10.74	1	1	2.01098	10.74	1	1
Solyc01g103220	Cytochrome c (AHRD V1 ***- B6SKR4_MAIZE); contains Interpro domain(s) IPR002327 Cytochrome c, class IA/ IB	10.71	2	2	2	8	4.43497	10.71	2	2					2.17708	7.14	1	1					2.38237	7.14	1	1	4.52294	10.71	2	2													2.28422	7.14	1	1	2.24552	7.14	1
Solyc03g115020	Unknown Protein (AHRD V1); contains Interpro domain(s) IPR009500 Protein of unknown function DUF1118	10.67	1	2	2	12	2.68697	5.62	1	1	2.0998	5.62	1	1	2.011	5.62	1	1	2.4072	5.62	1	1	2.67703	5.62	1	1	2.00014	5.62	1	1					2.03792	5.62	1	1	2.8808	5.62	1	1	4.39853	10.67	2	2	2.13107	5.06	1
Solyc08g075090	60S ribosomal protein L7 (AHRD V1 *-*- D7MY49_ARALY); contains Interpro domain(s) IPR005998 Ribosomal protein L7, eukaryotic	10.65	1	1	5	23	8.77319	6.68	3	3	4.47995	4.51	2	2	2.67692	2.17	1	1	2.8505	2.35	1	1	8.93929	6.86	3	3	9.17236	6.86	3	3	2.56846	2.35	1	1	2.62409	2.35	1	1	5.79881	4.15	2	2	7.72034	6.86	3	3	7.56238	5.05	2
Solyc01g006560	Lipoxygenase (AHRD V1 **** C0KKU8_SOLLC); contains Interpro domain(s) IPR001246 Lipoxygenase, plant	10.64	4	6	8	47	20.8152	8.31	6	7	13.489	6.87	5	5	8.07842	4.1	3	3	18.0952	7.87	6	6	5.92965	2.77	2	2	9.78201	4.21	3	3	7.14288	3.55	3	3	12.6074	5.43	4	4	13.4922	6.43	5	5	9.97914	5.32	4	4	8.11663	4.1	3
Solyc09g059040	Alcohol dehydrogenase zinc-containing (AHRD V1 *-*- D3UKE0_LISSS); contains Interpro domain(s) IPR002085 Alcohol dehydrogenase superfamily, zinc-containing	10.64	1	3	3	8	4.62252	7.29	2	2					2.06024	3.65	1	1	2.40172	3.65	1	1	2.37885	3.34	1	1	2.06237	3.65	1	1					2.8518	3.34	1	1									2.74533	3.65	1
Solyc01g068030	Cyclase/dehydrase (AHRD V1 ***- B6T2Z5_MAIZE); contains Interpro domain(s) IPR005031 Streptomyces cyclase/dehydrase	10.55	2	2	2	10	2.79917	4.22	1	1	2.07332	6.33	1	1					3.10346	4.22	1	1	2.97894	4.22	1	1	6.3519	10.55	2	2					2.69455	4.22	1	1					7.03775	10.55	2	2
Solyc01g100380	Calreticulin 2 calcium-binding protein (AHRD V1 **** A8HMC0_CHLRE); contains Interpro domain(s) IPR009169 Calreticulin	10.55	1	3	3	13	6.0011	5.76	2	2	3.31642	3.36	1	1	2.24587	2.4	1	1	6.57413	5.76	2	2	10.2975	10.55	3	3	4.29415	4.8	1	1									3.51869	3.36	1	1	2.11709	3.36	1	1	3.9066	3.36	1
Solyc04g071900	Peroxidase (AHRD V1 **** Q94IQ1_TOBAC); contains Interpro domain(s) IPR002016 Haem peroxidase, plant/fungal/bacterial	10.54	1	3	3	7	2.23915	3.13	1	1									2.14266	3.13	1	1	4.46155	5.7	2	2									2.08921	3.13	1	1					5.54218	7.98	2	2
Solyc03g098790	Kunitz-type protease inhibitor (AHRD V1 **** Q3S488_SOLTU); contains Interpro domain(s) IPR002160 Proteinase inhibitor I3, Kunitz legume	10.45	1	2	2	2																																					4.90059	10.45	2	2
Solyc12g096300	40S ribosomal protein S6 (AHRD V1 ***- B6T1H0_MAIZE); contains Interpro domain(s) IPR014401 Ribosomal protein S6, eukaryotic	10.44	3	2	2	3																	3.95806	6.02	1	1													3.597	6.02	1	1	2.80754	4.42	1	1
Solyc11g056680	Leucine-rich repeat family protein / protein kinase family protein (AHRD V1 **-- C6ZRZ7_SOYBN); contains Interpro domain(s) IPR013210 Leucine-rich repeat, N-terminal	10.44	1	3	3	3																																	2.23019	2.75	1	1	5.0039	7.69	2	2
Solyc01g106210	Chaperone DnaK (AHRD V1 ***- A2Q199_MEDTR); contains Interpro domain(s) IPR012725 Chaperone DnaK	10.43	1	3	6	18	7.14849	4.85	3	3	2.12821	1.17	1	1					5.50849	3.23	2	2	7.22811	5.43	3	3	10.6864	6.31	4	4									4.91672	2.79	2	2					5.22648	2.94	2
Solyc11g042610	Ribosomal protein S5 (AHRD V1 ***- A8J2I5_CHLRE); contains Interpro domain(s) IPR005716 Ribosomal protein S7, eukaryotic/archaeal	10.43	2	2	2	3									4.07006	6.16	1	1																									5.90928	10.43	2	2
Solyc10g044520	Ferredoxin I (AHRD V1 ***- Q93XJ9_SOLTU); contains Interpro domain(s) IPR010241 Ferredoxin [2Fe-2S], plant	10.42	1	1	1	17	3.05483	10.42	1	1	2.74136	10.42	1	1	5.28823	10.42	1	2	5.28949	10.42	1	2	3.44931	10.42	1	1	5.66376	10.42	1	2	2.68712	10.42	1	1	2.45902	10.42	1	1	2.56432	10.42	1	1	5.45115	10.42	1	2	5.8078	10.42	1
Solyc10g075160	Ferredoxin I (AHRD V1 ***- Q93XJ9_SOLTU); contains Interpro domain(s) IPR010241 Ferredoxin [2Fe-2S], plant	10.42	1	1	1	1									3.18443	10.42	1	1
Solyc08g008210	V-type proton ATPase subunit E (AHRD V1 **** D3PGM0_9MAXI); contains Interpro domain(s) IPR002842 ATPase, V1/A1 complex, subunit E	10.37	2	2	2	7					3.01467	4.98	1	1									3.07617	4.98	1	1	2.9537	5.39	1	1													6.05994	4.98	1	2	6.95622	5.39	1
Solyc08g062340	class II heat shock protein (AHRD V1 ***- B6T339_MAIZE); contains Interpro domain(s) IPR002068 Heat shock protein Hsp20	10.32	1	1	1	1																					2.13387	10.32	1	1
Solyc00g006810	Peptidyl-prolyl cis-trans isomerase (AHRD V1 *-*- Q8DJW8_THEEB); contains Interpro domain(s) IPR001179 Peptidyl-prolyl cis-trans isomerase, FKBP-type	10.31	1	1	1	1									3.61612	10.31	1	1
Solyc09g061440	Os04g0513000 protein (Fragment) (AHRD V1 *-*- Q0JBS2_ORYSJ)	10.31	1	1	1	1									3.26373	10.31	1	1
Solyc07g005390	Aldehyde dehydrogenase (AHRD V1 **** A7GLM2_BACCN); contains Interpro domain(s) IPR015590 Aldehyde dehydrogenase	10.28	1	4	4	16	2.86619	2.42	1	1	2.00672	2.02	1	1									3.0167	2.42	1	1	4.90542	5.44	2	2	5.66796	5.44	2	2	2.84211	2.42	1	1	4.91139	5.44	2	2	12.1331	10.28	4	4	5.6613	5.24	2
Solyc01g103380	Ras-related protein Rab-25 (AHRD V1 ***- RAB25_MOUSE); contains Interpro domain(s) IPR015595 Rab11-related	10.28	6	2	2	2																													2.00483	4.67	1	1									2.00462	5.61	1
Solyc02g082200	Glutaredoxin (AHRD V1 ***- A9LC71_PTEVI); contains Interpro domain(s) IPR004480 Glutaredoxin-related protein	10.23	1	1	1	1																																					3.93553	10.23	1	1
Solyc02g065280	Methyl jasmonate esterase (AHRD V1 **-* Q56SE1_SOLTU); contains Interpro domain(s) IPR000073 Alpha/beta hydrolase fold-1	10.19	1	2	2	3	2.92063	5.28	1	1																	6.60048	10.19	2	2
Solyc03g112360	60S ribosomal protein L27A (AHRD V1 ***- B6VC54_VERFO); contains Interpro domain(s) IPR001196 Ribosomal protein L15	10.14	1	1	1	11	3.48691	10.14	1	1	3.8653	10.14	1	1					3.43655	10.14	1	1	3.80126	10.14	1	1	4.43023	10.14	1	1	4.57473	10.14	1	1	3.0583	10.14	1	1	4.10191	10.14	1	1	2.13104	10.14	1	1	3.7376	10.14	1
Solyc06g071720	60S ribosomal protein L27A (AHRD V1 ***- B6VC54_VERFO); contains Interpro domain(s) IPR001196 Ribosomal protein L15	10.14	1	1	1	8	4.56691	10.14	1	1	4.02602	10.14	1	1					3.14193	10.14	1	1	3.4615	10.14	1	1	3.98649	10.14	1	1					3.53144	10.14	1	1	3.33898	10.14	1	1					3.71406	10.14	1
Solyc02g064940	Leucine-rich repeat receptor protein kinase EXS (AHRD V1 *--* EXS_ARATH); contains Interpro domain(s) IPR001611 Leucine-rich repeat	10.13	1	5	5	14	4.46141	4.74	2	2	2.14045	2.59	1	1	2.70464	2.59	1	1	10.3948	8.19	4	4					4.53032	4.09	2	2									5.21895	4.74	2	2	5.22942	4.53	2	2
Solyc05g005880	30S ribosomal protein S13 (AHRD V1 ***- B6TG65_MAIZE); contains Interpro domain(s) IPR019980 Ribosomal protein S13, bacterial-type	10.12	1	2	2	5					2.01099	5.95	1	1																	2.35213	5.95	1	1									4.8582	10.12	2	2	2.93724	5.95	1
Solyc07g062490	S-locus-specific glycoprotein (AHRD V1 **-- SLSG0_BRAOA); contains Interpro domain(s) IPR001480 Curculin-like (mannose-binding) lectin	10.1	1	2	2	6	8.38243	10.1	2	3																	3.56165	6.73	1	1					3.30045	6.73	1	1	3.3307	6.73	1	1
Solyc07g064880	Small ubiquitin-related modifier (AHRD V1 ***- A6BMG7_COPCI); contains Interpro domain(s) IPR000626 Ubiquitin	10.1	2	1	1	8	2.35461	10.1	1	1	2.67135	10.1	1	1					2.34944	10.1	1	1	2.62915	10.1	1	1	2.21158	10.1	1	1					2.99698	10.1	1	1	2.36281	10.1	1	1	2.4981	10.1	1	1
Solyc07g063960	50S ribosomal protein L24 (AHRD V1 ***- B4FTJ3_MAIZE); contains Interpro domain(s) IPR003256 Ribosomal protein L24	10.05	1	2	2	11	2.413	4.76	1	1	4.47272	10.05	2	2					2.52987	4.76	1	1	2.25481	4.76	1	1	2.61146	4.76	1	1					2.18267	4.76	1	1	2.18682	4.76	1	1	2.38623	4.76	1	1	2.43277	4.76	1
Solyc01g111450	Proteasome subunit alpha type (AHRD V1 ***- Q38HT8_SOLTU); contains Interpro domain(s) IPR000426 Proteasome, alpha-subunit, conserved site	10.04	1	2	2	14	3.62809	5.62	1	1	2.75215	5.62	1	1					3.74954	5.62	1	1	5.81317	10.04	2	2	5.6597	10.04	2	2	3.46243	5.62	1	1	5.48928	10.04	2	2	3.35759	5.62	1	1	3.13716	5.62	1	1	3.87498	5.62	1
Solyc08g066110	Profilin (AHRD V1 ***- Q38M47_SOLTU); contains Interpro domain(s) IPR005455 Profilin, plant	9.92	1	1	1	12	3.2241	9.92	1	1	4.13315	9.92	1	1	2.94135	9.92	1	1	6.23866	9.92	1	2	7.01712	9.92	1	2	3.32107	9.92	1	1					2.86818	9.92	1	1	3.41825	9.92	1	1	3.06514	9.92	1	1	3.69473	9.92	1
Solyc05g056300	Thioredoxin-like protein (AHRD V1 *-*- D8UJJ9_VOLCA); contains Interpro domain(s) IPR015467 Thioredoxin, core	9.89	1	2	2	9	3.56136	6.59	1	1					2.44054	6.59	1	1	3.17764	6.59	1	1	6.10139	9.89	2	2									3.09006	6.59	1	1	2.82462	6.59	1	1					3.40018	6.59	1
Solyc04g051580	Mitochondrial carrier C12B10.09 (AHRD V1 ***- B6TYC7_MAIZE); contains Interpro domain(s) IPR002067 Mitochondrial carrier protein	9.86	1	1	1	2													2.99346	9.86	1	1	3.48493	9.86	1	1
Solyc00g006800	Transaldolase (AHRD V1 ***- Q9FVH1_SOLLC); contains Interpro domain(s) IPR014634 Transaldolase, bacterial/plant type	9.84	1	3	3	3																					3.13224	2.75	1	1									2.40016	4.12	1	1					2.67003	2.97	1
Solyc10g049710	ATP-dependent Clp protease proteolytic subunit (AHRD V1 ***- B9HMY7_POPTR); contains Interpro domain(s) IPR001907 Peptidase S14, ClpP	9.64	1	3	3	11													5.65774	6.77	2	2	7.03499	9.64	3	3	2.1354	2.86	1	1									4.52151	5.47	2	2	4.65375	6.77	2	2	2.11319	4.17	1
Solyc12g094630	Unknown Protein (AHRD V1)	9.64	1	1	1	4																					3.10439	9.64	1	1									3.16785	9.64	1	1	4.41069	9.64	1	1	2.42608	9.64	1
Solyc10g052740	Photosystem I P700 chlorophyll a apoprotein A1 (AHRD V1 ***- D1L8N8_BRANA); contains Interpro domain(s) IPR001280 Photosystem I psaA and psaB	9.63	1	1	1	2					3.66291	9.63	1	1	3.53028	9.63	1	1
Solyc10g054870	Triosephosphate isomerase (AHRD V1 ***- A9PH17_POPTR); contains Interpro domain(s) IPR000652 Triosephosphate isomerase	9.62	1	1	3	10	3.05197	3.85	1	1					6.39258	4.17	2	2					6.45376	9.29	2	2	2.727	3.85	1	1									3.33231	5.45	1	1	3.23068	3.85	1	1	6.54219	9.29	2
Solyc12g096220	60S ribosomal protein L7 (AHRD V1 *-*- D7LR12_ARALY); contains Interpro domain(s) IPR005512 Rop nucleotide exchanger, PRONE	9.62	1	2	6	31	11.4404	6.59	4	4	7.66591	5.49	3	3	2.67692	1.65	1	1	6.361	3.85	2	2	8.79509	5.22	3	3	12.09	6.73	4	4	2.56846	1.79	1	1	7.00199	3.85	2	2	9.3913	5.22	3	3	12.2969	6.73	4	4	7.30313	3.85	2
Solyc07g045240	RNA-binding protein-like (AHRD V1 *--* Q8L779_ARATH); contains Interpro domain(s) IPR012677 Nucleotide-binding, alpha-beta plait	9.62	1	2	2	6													2.08941	2.62	1	1	5.98514	9.62	2	2	2.61238	2.62	1	1					2.12529	2.62	1	1									2.72361	2.62	1
Solyc10g075020	Elongation factor P (AHRD V1 ***- B6UC94_MAIZE); contains Interpro domain(s) IPR011768 Translation elongation factor P	9.61	1	2	2	15	4.77778	9.61	2	2	2.21563	4.8	1	1	2.26765	4.8	1	1	8.11942	9.61	2	3	4.77687	9.61	2	2	5.49065	9.61	2	2	2.43103	4.8	1	1	2.47175	4.8	1	1	2.45791	4.8	1	1
Solyc04g014720	60S ribosomal protein L6 (AHRD V1 ***- B9RHH3_RICCO); contains Interpro domain(s) IPR000915 Ribosomal protein L6E	9.61	2	1	2	3					2.43888	5.24	1	1																													2.79535	5.24	1	1	2.73754	4.37	1
Solyc03g120670	D-isomer specific 2-hydroxyacid dehydrogenase NAD-binding (AHRD V1 **** C6BAQ7_RHILS); contains Interpro domain(s) IPR006140 D-isomer specific 2-hydroxyacid dehydrogenase, NAD-binding	9.58	1	2	2	7																	2.31673	3.19	1	1	2.36949	3.19	1	1									2.48549	3.19	1	1	5.87305	9.58	2	2	2.41993	3.19	1
Solyc11g067160	Aldo/keto reductase family protein (AHRD V1 ***- D7LJ14_ARALY); contains Interpro domain(s) IPR001395 Aldo/keto reductase	9.55	1	3	3	6													3.42162	4.02	1	1	2.34785	2.76	1	1	5.72097	6.78	2	2													3.32851	4.02	1	1	2.70398	2.76	1
Solyc01g087040	Thylakoid lumenal 19 kDa protein, chloroplastic (AHRD V1 ***- TL19_ARATH); contains Interpro domain(s) IPR016123 Mog1/PsbP, alpha/beta/alpha sandwich	9.54	1	2	2	3					2.46377	5.39	1	1	2.42592	4.15	1	1					2.04206	4.15	1	1
Solyc05g010670	Chaperone protein htpG (AHRD V1 ***- HTPG_MYXXD); contains Interpro domain(s) IPR001404 Heat shock protein Hsp90	9.53	2	5	5	14	3.1407	1.78	1	1	2.12028	1.78	1	1					5.01357	3.56	2	2	8.37898	5.97	3	3	8.24101	5.97	3	3													8.41101	4.19	2	2	5.65446	4.19	2
Solyc07g009380	Xyloglucan endotransglucosylase/hydrolase 2 (AHRD V1 **** Q8GTJ0_MALDO); contains Interpro domain(s) IPR016455 Xyloglucan endotransglucosylase/hydrolase IPR008263 Glycoside hydrolase, family 16, active site	9.45	1	2	2	7	2.77697	4.36	1	1	3.3397	5.09	1	1					2.3529	4.36	1	1	2.68306	4.36	1	1	2.44579	4.36	1	1					2.52604	4.36	1	1	3.12861	4.36	1	1
Solyc02g085730	Allene oxide cyclase (AHRD V1 **** Q9LEG5_SOLLC); contains Interpro domain(s) IPR009410 Allene oxide cyclase	9.43	1	2	2	11	2.28992	5.74	1	1	2.08065	3.69	1	1	2.45699	3.69	1	1	2.839	5.74	1	1	2.56432	5.74	1	1	2.50945	5.74	1	1					2.22224	5.74	1	1	2.13168	5.74	1	1	2.20809	5.74	1	1	2.46503	5.74	1
Solyc12g006470	Aminotransferase-like protein (AHRD V1 ***- Q9LIE2_ARATH); contains Interpro domain(s) IPR005814 Aminotransferase class-III	9.39	2	2	3	11	3.20919	2.62	1	1	5.46354	5.02	2	2									2.73847	2.62	1	1	3.02972	2.62	1	1					2.70775	2.62	1	1	2.40796	2.62	1	1	6.02749	6.77	2	2	2.60371	2.62	1
Solyc06g009050	Universal stress protein (AHRD V1 ***- B4UW73_ARAHY); contains Interpro domain(s) IPR006016 UspA	9.32	1	1	1	2													3.52361	9.32	1	1					3.47059	9.32	1	1
Solyc05g052470	Ferritin (AHRD V1 ***- A7UGG8_SOLTU); contains Interpro domain(s) IPR001519 Ferritin, N-terminal	9.3	1	1	2	10	3.06303	3.49	1	1	2.68461	3.49	1	1	2.49344	3.49	1	1	2.82116	3.49	1	1	3.06599	3.49	1	1	3.10363	3.49	1	1					2.42106	3.49	1	1	2.68902	3.49	1	1	5.71859	9.3	2	2
Solyc02g085100	Aldose 1-epimerase family protein (AHRD V1 **** D7MMG0_ARALY); contains Interpro domain(s) IPR014718 Glycoside hydrolase-type carbohydrate-binding, subgroup	9.27	1	2	2	12	2.40311	3.31	1	1	2.50148	3.31	1	1	5.3589	9.27	2	2	2.44034	3.31	1	1	2.4323	3.31	1	1	2.43907	3.31	1	1					2.25658	3.31	1	1	2.60241	3.31	1	1	2.37758	3.31	1	1	2.31933	3.31	1
Solyc02g069850	40S ribosomal protein S25-1 (AHRD V1 ***- B4FG22_MAIZE); contains Interpro domain(s) IPR004977 Ribosomal protein S25	9.26	2	1	1	1					2.05401	9.26	1	1
Solyc01g096660	Genomic DNA chromosome 5 P1 clone MOJ9 (AHRD V1 ***- Q9FL44_ARATH)	9.24	1	2	2	4					2.33908	4.2	1	1	2.41405	4.2	1	1																									4.58321	9.24	2	2
Solyc08g006720	Glutathione peroxidase (AHRD V1 ***- D6BR59_9ROSI); contains Interpro domain(s) IPR000889 Glutathione peroxidase	9.24	1	2	2	7									5.23474	9.24	2	2	3.4813	5.04	1	1	3.14693	5.04	1	1	3.05049	5.04	1	1									2.69413	5.04	1	1					2.50811	5.04	1
Solyc04g078380	MFP1 attachment factor 1 (AHRD V1 **-- Q9M7N4_SOYBN)	9.21	1	1	1	2																													2.3423	9.21	1	1	2.13748	9.21	1	1
Solyc03g097800	V-type proton ATPase subunit C (AHRD V1 ***- VATC_ARATH); contains Interpro domain(s) IPR004907 ATPase, V1 complex, subunit C	9.2	1	1	1	2					2.02815	9.2	1	1																													2.24199	9.2	1	1
Solyc07g056480	Glutathione S-transferase-like protein (AHRD V1 **** Q8GVD1_SOLLC); contains Interpro domain(s) IPR004046 Glutathione S-transferase, C-terminal	9.09	1	1	2	4	2.88345	4.09	1	1					2.34672	4.09	1	1													2.24878	5	1	1									2.45481	4.09	1	1
Solyc01g073740	Citrate synthase (AHRD V1 ***- O24135_TOBAC); contains Interpro domain(s) IPR010109 Citrate synthase, eukaryotic	9.07	1	3	3	14	2.21598	2.11	1	1	2.35913	2.95	1	1	2.94032	2.95	1	1	4.96664	5.06	2	2	7.27562	9.07	3	3	4.50282	6.96	2	2	2.41044	2.95	1	1					2.51719	2.11	1	1	3.83328	4.01	1	1
Solyc08g078700	Heat shock protein 22 (AHRD V1 ***- Q27JQ0_METAN); contains Interpro domain(s) IPR002068 Heat shock protein Hsp20	9.05	1	1	1	6													3.07231	9.05	1	1	6.35678	9.05	1	2	6.1811	9.05	1	2													2.72568	9.05	1	1
Solyc07g006000	50S ribosomal protein L35 (AHRD V1 *-*- D7LGR4_ARALY); contains Interpro domain(s) IPR001706 Ribosomal protein L35	9.03	1	1	1	1																																									2.28928	9.03	1
Solyc03g118410	Acyl carrier protein (AHRD V1 ***- Q672Q9_SOLLC); contains Interpro domain(s) IPR003231 Acyl carrier protein (ACP)	9.02	1	1	1	1																																					3.34814	9.02	1	1
Solyc08g015860	Rab GDP dissociation inhibitor (AHRD V1 **** C0LSK7_NICBE); contains Interpro domain(s) IPR000806 Rab GDI protein	9.01	3	3	3	8													6.96459	5.18	1	2					4.2855	3.83	2	2									2.06202	1.8	1	1	3.65755	5.18	1	1	2.09853	1.8	1
Solyc09g090430	Cyanate hydratase (AHRD V1 ***- B6TTW1_MAIZE); contains Interpro domain(s) IPR008076 Cyanase	8.97	1	1	1	9	2.90587	8.97	1	1									2.66955	8.97	1	1	3.05571	8.97	1	1	2.97822	8.97	1	1	2.36104	8.97	1	1	3.37231	8.97	1	1	3.34547	8.97	1	1	3.4657	8.97	1	1	2.67316	8.97	1
Solyc07g014730	Phospholipase A2 (AHRD V1 **** Q5CCT8_TOBAC); contains Interpro domain(s) IPR016090 Phospholipase A2	8.97	1	1	1	2																																	5.66845	8.97	1	2
Solyc01g099150	Lipoxygenase (AHRD V1 **** Q9FT17_SOLLC); contains Interpro domain(s) IPR001246 Lipoxygenase, plant	8.93	4	4	5	26	6.64359	4.06	2	2	9.295	5.22	3	3	3.55509	1.97	1	1	9.36001	4.06	2	2	3.29392	2.09	1	1	7.05351	4.06	2	2	7.35723	4.06	2	2	6.90427	4.06	2	2	9.46978	6.03	3	3	13.4476	7.77	4	4	7.71127	4.06	2
Solyc10g083720	Pyruvate kinase (AHRD V1 ***- Q94KE3_ARATH); contains Interpro domain(s) IPR001697 Pyruvate kinase	8.92	2	3	3	6	5.6057	6.64	2	2													3.26721	4.74	1	1																	7.28027	7.02	2	2	3.11094	4.74	1
Solyc02g065470	Pathogenesis-related protein (AHRD V1 ***- B3TLW3_ELAGV); contains Interpro domain(s) IPR001283 Allergen V5/Tpx-1 related	8.89	1	1	1	1																																	3.6352	8.89	1	1
Solyc03g120430	Glycerate kinase (AHRD V1 **** C1DYY5_9CHLO)	8.85	1	3	3	19	2.94567	2.65	1	1	4.57396	5.09	2	2	2.16521	2.65	1	1	5.2836	5.09	2	2	6.56622	8.85	3	3	7.45668	8.85	3	3					3.01593	2.65	1	1	6.48962	8.85	3	3	2.00103	2.43	1	1	5.106	5.09	2
Solyc10g076350	Macrophage migration inhibitory factor family protein (AHRD V1 ***- D7M6G9_ARALY); contains Interpro domain(s) IPR001398 Macrophage migration inhibitory factor	8.82	1	1	1	10	3.23075	8.82	1	1	3.00436	8.82	1	1	3.1419	8.82	1	1	3.56211	8.82	1	1	3.25768	8.82	1	1	3.27828	8.82	1	1									2.62738	8.82	1	1	2.08349	8.82	1	1	3.08597	8.82	1
Solyc01g007610	30S ribosomal protein S3 chloroplastic (AHRD V1 ***- D3WBD9_9BORA); contains Interpro domain(s) IPR005704 Ribosomal protein S3, bacterial	8.81	2	3	3	7													2.18883	2.84	1	1	2.56184	2.84	1	1	6.08348	5.97	2	2	2.36503	2.84	1	1													4.88022	5.68	2
Solyc05g018620	Regulator of chromosome condensation (RCC1)-like protein (AHRD V1 **-- D0NEM9_PHYIN); contains Interpro domain(s) IPR009091 Regulator of chromosome condensation/beta-lactamase-inhibitor protein II	8.79	1	2	2	3	2.02919	3.58	1	1																	3.46898	5.21	1	1					2.06506	3.58	1	1
Solyc03g063560	Glutamate synthase (Ferredoxin) (AHRD V1 ***- B8HTZ7_CYAP4); contains Interpro domain(s) IPR002932 Glutamate synthase, central-C	8.76	1	11	11	30	7.40161	2.71	3	3	17.0564	5.31	6	6					5.59863	1.67	2	2	6.59864	1.67	2	2	13.2721	4.38	5	5					5.24031	1.48	2	2	7.54928	2.53	3	3	8.17717	2.59	3	3	7.36969	1.91	3
Solyc06g048730	Uroporphyrinogen decarboxylase (AHRD V1 **** C6TEE8_SOYBN); contains Interpro domain(s) IPR000257 Uroporphyrinogen decarboxylase (URO-D)	8.76	1	2	2	5																					2.17606	3.61	1	1									2.02413	3.61	1	1					5.43933	8.76	2
Solyc06g071910	3-oxoacyl-reductase (AHRD V1 ***- B6THT6_MAIZE); contains Interpro domain(s) IPR011284 3-oxoacyl-(acyl-carrier-protein) reductase	8.72	1	2	2	6	2.17041	4.05	1	1									2.86373	4.05	1	1	6.34372	8.72	2	2																	2.94083	4.05	1	1
Solyc12g042900	Cytochrome c oxidase subunit Vb (AHRD V1 ***- Q0KKQ8_PEA); contains Interpro domain(s) IPR002124 Cytochrome c oxidase, subunit Vb	8.72	1	1	1	10	3.21245	8.72	1	1					2.859	8.72	1	1	2.94546	8.72	1	1	2.63667	8.72	1	1	3.1015	8.72	1	1					2.5381	8.72	1	1	2.96098	8.72	1	1	2.14166	8.72	1	1	2.40164	8.72	1
Solyc01g100520	ATP-dependent Clp protease proteolytic subunit (AHRD V1 ***- Q93YH0_SOLLC); contains Interpro domain(s) IPR018215 Peptidase S14, ClpP, active site	8.7	1	2	2	8					2.69457	4.01	1	1	3.35135	4.01	1	1	5.62317	8.7	2	2																	3.37075	4.01	1	1	6.90399	8.7	2	2	2.32633	4.68	1
Solyc11g007680	Chloroplast outer envelope protein (Omp24) (AHRD V1 *-*- Q41375_SPIOL)	8.7	1	1	1	5					2.33939	8.7	1	1					2.69696	8.7	1	1	2.91226	8.7	1	1	2.95526	8.7	1	1	2.62183	8.7	1	1
Solyc12g036170	Unknown Protein (AHRD V1)	8.67	1	1	1	2																	3.68253	8.67	1	1																	3.43811	8.67	1	1
Solyc08g066850	Lactoylglutathione lyase (AHRD V1 ***- B6SSK1_MAIZE); contains Interpro domain(s) IPR004361 Glyoxalase I	8.61	1	2	2	2																	5.65142	8.61	2	2
Solyc03g044470	Red chlorophyll catabolite reductase (Fragment) (AHRD V1 **** Q1ELT8_SOLLC); contains Interpro domain(s) IPR009439 Red chlorophyll catabolite reductase	8.6	1	2	2	4									4.34194	4.78	1	1	2.11238	3.82	1	1					2.05021	3.82	1	1													3.99231	4.78	1	1
Solyc09g009430	Cell division protein ftsZ (AHRD V1 ***- B0BYG5_ACAM1); contains Interpro domain(s) IPR000158 Cell division protein FtsZ, N-terminal	8.58	1	1	3	4																									3.09	2.93	1	1									6.30136	5.65	2	2	3.14407	3.77	1
Solyc01g073690	V-type ATP synthase subunit D (AHRD V1 ***- B0WRC9_CULQU); contains Interpro domain(s) IPR002699 ATPase, V1/A1 complex, subunit D	8.54	1	2	2	4									2.66668	5.28	1	1					2.25969	3.25	1	1																	2.1033	3.25	1	1	2.21599	3.25	1
Solyc10g083490	Cell division protein ftsZ (AHRD V1 ***- A0YTK0_LYNSP); contains Interpro domain(s) IPR000158 Cell division protein FtsZ, N-terminal	8.54	1	1	3	3																									3.09	2.92	1	1									2.51712	1.88	1	1	2.51326	3.75	1
Solyc11g065600	Xyloglucan endotransglucosylase/hydrolase 6 (AHRD V1 ***- C0IRG5_ACTDE); contains Interpro domain(s) IPR016455 Xyloglucan endotransglucosylase/hydrolase	8.53	7	2	2	3																																	7.3499	8.53	2	3
Solyc09g005720	60S ribosomal protein L23a (AHRD V1 ***- B6TN30_MAIZE); contains Interpro domain(s) IPR001014 Ribosomal protein L23/L25, conserved site	8.5	3	1	1	11	2.95556	8.5	1	1	2.71615	8.5	1	1	3.45705	8.5	1	1	2.96705	8.5	1	1	3.13363	8.5	1	1	3.11082	8.5	1	1	3.14103	8.5	1	1	3.78965	8.5	1	1	2.98807	8.5	1	1					3.00207	8.5	1
Solyc06g067940	Cytochrome c oxidase subunit Vb (AHRD V1 ***- Q0KKQ8_PEA); contains Interpro domain(s) IPR002124 Cytochrome c oxidase, subunit Vb	8.47	1	1	1	6	2.82986	8.47	1	1									2.51319	8.47	1	1	3.2063	8.47	1	1	3.00293	8.47	1	1					3.34312	8.47	1	1	3.0319	8.47	1	1
Solyc08g061810	Unknown Protein (AHRD V1)	8.47	1	1	1	1																																					3.04782	8.47	1	1
Solyc12g044280	Photosystem I reaction center subunit VI, chloroplastic (AHRD V1 ***- PSAH_SPIOL); contains Interpro domain(s) IPR004928 Photosystem I reaction centre subunit VI	8.45	3	2	2	15	2.51193	7.75	1	1	2.01535	7.75	1	1	9.31588	8.45	2	3	2.80576	7.75	1	1	2.9096	7.75	1	1	3.03335	7.75	1	1					2.808	7.75	1	1	5.57948	7.75	1	2	2.93521	8.45	1	1	6.83878	7.75	1
Solyc06g068960	Calmodulin (AHRD V1 ***- D3PJ43_9MAXI); contains Interpro domain(s) IPR011992 EF-Hand type	8.44	1	1	1	4	2.67081	8.44	1	1									2.44049	8.44	1	1													2.40268	8.44	1	1
Solyc03g082600	Cytochrome b5 (AHRD V1 **** A5Z1Y7_MALDO); contains Interpro domain(s) IPR001199 Cytochrome b5	8.42	1	1	1	1																																	3.95755	8.42	1	1
Solyc06g081980	Pyridoxal biosynthesis lyase pdxS (AHRD V1 ***- D0MQW5_PHYIN); contains Interpro domain(s) IPR001852 Vitamin B6 biosynthesis protein	8.41	1	2	2	3	2.25164	4.53	1	1													3.36888	3.88	1	1	3.11964	3.88	1	1
Solyc08g078010	50S ribosomal protein L19 (AHRD V1 *-*- B6T8M1_MAIZE); contains Interpro domain(s) IPR001857 Ribosomal protein L19	8.41	1	2	2	11	2.80559	4.67	1	1					2.78499	4.67	1	1	3.01473	4.67	1	1	3.07542	4.67	1	1	2.43584	3.74	1	1					2.51799	4.67	1	1	2.5648	4.67	1	1	4.77836	4.67	1	2	4.83874	8.41	2
Solyc01g110390	NADH dehydrogenase (AHRD V1 **** NDUB9_MOUSE); contains Interpro domain(s) IPR008011 Complex 1 LYR protein	8.4	1	1	1	2					2.6475	8.4	1	1																													2.91508	8.4	1	1
Solyc08g079180	Elongation factor G (AHRD V1 ***- Q9SI75_ARATH); contains Interpro domain(s) IPR004540 Translation elongation factor EFG/EF2	8.39	1	5	5	10	5.68404	2.92	2	2													10.7797	6.1	4	4	2.9963	1.65	1	1																	7.61409	5.59	3
Solyc02g011780	NAD(P)H-quinone oxidoreductase subunit I chloroplastic (AHRD V1 ***- B2XW67_9ASTR)	8.39	1	1	1	3													2.5295	8.39	1	1	2.60451	8.39	1	1	2.36903	8.39	1	1
Solyc01g010760	Porin/voltage-dependent anion-selective channel protein (AHRD V1 **** A9P802_POPTR); contains Interpro domain(s) IPR001925 Porin, eukaryotic type	8.33	1	2	2	16	5.16222	8.33	2	2					2.24484	3.99	1	1	4.96276	8.33	2	2	5.39377	8.33	2	2	5.14317	8.33	2	2	4.55688	8.33	2	2	5.40031	8.33	2	2	2.25094	3.99	1	1					2.18949	3.99	1
Solyc03g080160	Nascent polypeptide-associated complex alpha subunit-like protein (AHRD V1 ***- B6SU89_MAIZE); contains Interpro domain(s) IPR016641 Nascent polypeptide-associated complex, alpha subunit	8.33	1	1	1	2																	3.1654	8.33	1	1	2.35548	8.33	1	1
Solyc03g097950	50S ribosomal protein L29 (AHRD V1 ***- B6TS58_MAIZE); contains Interpro domain(s) IPR001854 Ribosomal protein L29	8.33	1	1	1	1																					2.4972	8.33	1	1
Solyc08g080590	Osmotin 81 (Fragment) (AHRD V1 **-- Q84ML3_SOLTU); contains Interpro domain(s) IPR001938 Thaumatin, pathogenesis-related	8.28	1	1	1	2																																	5.19918	8.28	1	2
Solyc01g068620	Cyclase/dehydrase (AHRD V1 *-*- D7E269_NOSA0); contains Interpro domain(s) IPR005031 Streptomyces cyclase/dehydrase	8.28	1	2	2	2																																					2.19328	4.83	1	1	2.4083	3.45	1
Solyc02g070310	Ribosomal protein L32 (AHRD V1 ***- Q45NI6_MEDSA); contains Interpro domain(s) IPR018263 Ribosomal protein L32e, conserved site IPR001515 Ribosomal protein L32e	8.27	2	1	1	9	2.38823	8.27	1	1	4.82505	8.27	1	2					2.81652	8.27	1	1	2.34283	8.27	1	1	2.25102	8.27	1	1					2.40029	8.27	1	1	2.11256	8.27	1	1	2.30596	8.27	1	1
Solyc02g085350	Succinate dehydrogenase flavoprotein subunit (AHRD V1 **** B8CCT7_THAPS); contains Interpro domain(s) IPR011281 Succinate dehydrogenase, flavoprotein subunit	8.27	1	4	4	13	3.27203	2.23	1	1	3.75733	2.23	1	1					6.18108	2.23	1	2	2.85869	2.23	1	1	2.5946	2.23	1	1					3.69265	2.23	1	1	3.01321	2.23	1	1	6.68544	4.29	2	2	8.1184	6.2	3
Solyc11g020040	Chaperone DnaK (AHRD V1 ***- Q1SKX2_MEDTR); contains Interpro domain(s) IPR012725 Chaperone DnaK	8.24	1	2	6	14	4.36963	4.34	2	2	2.65232	2.31	1	1	4.84977	3.61	2	2	2.01513	2.02	1	1	2.24484	2.31	1	1	4.49534	3.18	2	2									2.01175	2.02	1	1	7.73764	2.46	2	2	2.15139	1.16	1
Solyc12g056230	Glutathione peroxidase (AHRD V1 ***- B9GKI5_POPTR); contains Interpro domain(s) IPR000889 Glutathione peroxidase	8.24	1	1	1	5	3.54846	8.24	1	1																									3.9299	8.24	1	1	7.53425	8.24	1	2	3.62833	8.24	1	1
Solyc03g006870	Phosphoglucomutase (AHRD V1 **** C1MKX8_MICPS); contains Interpro domain(s) IPR016055 Alpha-D-phosphohexomutase, alpha/beta/alpha I, II and III	8.23	1	4	4	25	2.82173	2.53	1	1	8.37475	6.49	3	3	5.23843	4.59	2	2	11.198	8.23	4	4	6.86515	4.59	2	2	4.94518	4.27	2	2	4.81832	3.64	2	2					2.24902	2.53	1	1	8.6452	5.7	3	3	8.48849	6.17	3
Solyc04g007830	Major latex-like protein (AHRD V1 **-- B5THI3_PANGI); contains Interpro domain(s) IPR000916 Bet v I allergen	8.21	2	1	1	7	3.15387	8.21	1	1	2.39671	8.21	1	1					3.29996	8.21	1	1					3.103	8.21	1	1	2.20896	8.21	1	1	2.85444	8.21	1	1	3.64037	8.21	1	1
Solyc07g005940	Vacuolar ATPase subunit H protein (AHRD V1 ***- B6SIW6_MAIZE); contains Interpro domain(s) IPR004908 ATPase, V1 complex, subunit H	8.15	1	3	3	8	2.19122	2.86	1	1	2.3343	2.42	1	1	2.27664	2.42	1	1	5.84616	5.73	2	2	2.57093	2.86	1	1													4.61096	5.73	2	2
Solyc01g109850	Diaminopimelate decarboxylase (AHRD V1 **** D2DKE7_SOYBN); contains Interpro domain(s) IPR002986 Diaminopimelate decarboxylase	8.13	1	3	3	8	3.6931	3.13	1	1													4.04544	3.13	1	1									3.0635	3.13	1	1	7.84028	8.13	3	3	2.95423	3.13	1	1	3.43352	3.13	1
Solyc01g079470	CP12 (AHRD V1 ***- O24136_TOBAC); contains Interpro domain(s) IPR003823 Protein of unknown function CP12	8.06	1	1	1	9	2.3177	8.06	1	1	2.16403	8.06	1	1					2.09622	8.06	1	1	2.23377	8.06	1	1	2.51489	8.06	1	1					2.12307	8.06	1	1	2.10785	8.06	1	1	2.56458	8.06	1	1	2.1542	8.06	1
Solyc06g068010	Biotin carboxyl carrier protein of acetyl-CoA carboxylase (AHRD V1 *-*- C6NTC5_9GAMM); contains Interpro domain(s) IPR011053 Single hybrid motif	8.03	1	1	1	1																					3.51354	8.03	1	1
Solyc01g091170	Agmatinase (AHRD V1 ***- Q1IPT1_ACIBL); contains Interpro domain(s) IPR016160 Aldehyde dehydrogenase, conserved site IPR006035 Ureohydrolase	7.99	1	2	2	7																					4.13634	4.14	1	1	6.23057	7.99	2	2	3.47003	4.14	1	1	3.70207	4.14	1	1	3.18273	4.14	1	1	4.63298	4.14	1
Solyc04g008280	Regulator of ribonuclease activity A (AHRD V1 ***- B6T0A4_MAIZE); contains Interpro domain(s) IPR010203 Ribonuclease E inhibitor RraA	7.97	1	2	2	14	5.45153	7.97	2	2	4.77637	7.97	2	2					5.00986	7.97	2	2	5.94432	7.97	2	2	5.78725	7.97	2	2									2.60012	4.38	1	1					5.46628	7.97	2
Solyc06g036050	60S ribosomal protein L36 (AHRD V1 ***- B9I1L9_POPTR); contains Interpro domain(s) IPR000509 Ribosomal protein L36e	7.97	3	1	1	1									2.50932	7.97	1	1
Solyc07g006790	Dihydrolipoyllysine-residue acetyltransferase component of pyruvate dehydrogenase complex (AHRD V1 **** A4TXZ0_9PROT); contains Interpro domain(s) IPR006257 Dihydrolipoamide acetyltransferase, long form	7.96	1	4	4	7	5.13272	4.7	2	2	2.4559	2.17	1	1					3.16258	2.17	1	1													4.29231	4.34	2	2					2.03367	1.45	1	1
Solyc04g007980	1-aminocyclopropane-1-carboxylate oxidase (AHRD V1 **-* B6SUN2_MAIZE); contains Interpro domain(s) IPR005123 Oxoglutarate and iron-dependent oxygenase	7.92	1	3	3	10	2.12913	2.73	1	1					2.30275	2.73	1	1					4.26129	5.46	2	2	2.40244	2.73	1	1	2.13906	2.46	1	1	2.19991	2.73	1	1	2.32221	2.73	1	1	2.40071	2.46	1	1	2.16739	2.73	1
Solyc01g087750	Homology to unknown gene (Fragment) (AHRD V1 ***- Q015C3_OSTTA)	7.89	1	3	3	22	4.74145	5.53	2	2	7.18111	7.89	3	3	2.44894	2.37	1	1	7.3476	7.89	3	3	7.7181	7.89	3	3	2.55436	2.89	1	1					5.43312	5.53	2	2	4.99543	5.53	2	2	2.45441	2.89	1	1	4.84017	5	2
Solyc04g045340	Phosphoglucomutase (AHRD V1 **** Q9AUQ4_ORYSA); contains Interpro domain(s) IPR016055 Alpha-D-phosphohexomutase, alpha/beta/alpha I, II and III	7.89	1	4	4	22	5.65337	3.6	2	2	3.00894	2.06	1	1	2.12475	1.54	1	1	8.07611	6.35	3	3	8.55576	6.35	3	3	9.50785	6.35	3	3	3.29917	2.06	1	1	2.93089	2.06	1	1	5.30958	3.6	2	2	2.84629	2.06	1	1	5.64796	4.63	2
Solyc06g009630	CP12 (AHRD V1 ***- O24136_TOBAC); contains Interpro domain(s) IPR003823 Protein of unknown function CP12	7.87	1	1	1	7													2.34949	7.87	1	1	2.51594	7.87	1	1	2.29775	7.87	1	1	2.56845	7.87	1	1	2.47114	7.87	1	1	2.4583	7.87	1	1	2.99327	7.87	1	1
Solyc12g057120	Subunit VIb of cytochrome c oxidase (AHRD V1 *-*- C4R7U6_PICPG); contains Interpro domain(s) IPR003213 Cytochrome c oxidase, subunit VIb	7.87	1	1	1	1																																									2.91318	7.87	1
Solyc10g012410	HAD superfamily hydrolase (AHRD V1 ***- B5IPP9_9CHRO)	7.84	1	2	2	5	2.27912	4.1	1	1									2.07826	4.1	1	1					2.73501	4.1	1	1									2.33973	4.1	1	1					2.24921	3.73	1
Solyc11g011250	Chloride intracellular channel 6 (AHRD V1 ***- B6UCX2_MAIZE); contains Interpro domain(s) IPR017933 Glutathione S-transferase/chloride channel, C-terminal	7.84	1	1	2	5									2.84997	4.85	1	1					2.06746	2.99	1	1	2.22621	2.99	1	1									2.3028	2.99	1	1	3.33185	4.85	1	1
Solyc10g047400	NADH-quinone oxidoreductase subunit D (AHRD V1 ***- D5RRQ2_9PROT); contains Interpro domain(s) IPR001135 NADH-quinone oxidoreductase, subunit D	7.83	1	1	1	8					2.38432	7.83	1	1					2.26719	7.83	1	1	4.41319	7.83	1	2	2.07855	7.83	1	1	2.29496	7.83	1	1													2.71116	7.83	1
Solyc08g076290	LrgB-like family protein (AHRD V1 ***- B6U217_MAIZE); contains Interpro domain(s) IPR007300 LrgB-like protein	7.8	1	3	3	18	2.81597	2.53	1	1	2.63504	2.53	1	1	2.31207	2.53	1	1	2.94637	2.53	1	1	5.73459	4.29	2	2	5.58499	4.29	2	2					2.77874	2.53	1	1	4.69194	4.29	2	2	7.8491	7.8	3	3	5.16246	4.29	2
Solyc11g006060	Homology to unknown gene (AHRD V1 ***- Q00S02_OSTTA)	7.76	1	3	3	8	4.99546	4.43	2	2	2.837	2.44	1	1					2.30775	2.44	1	1					2.63933	2.44	1	1					2.07643	2.44	1	1					3.11274	3.33	1	1	2.81208	2.44	1
Solyc09g007350	30S ribosomal protein S12 (AHRD V1 ***- RS12_MYCPU); contains Interpro domain(s) IPR005680 Ribosomal protein S23, eukaryotic/archaeal	7.75	1	1	1	2					2.80399	7.75	1	1	2.81563	7.75	1	1
Solyc10g081180	RNA-binding protein (AHRD V1 *--- Q941H8_SOLTU); contains Interpro domain(s) IPR015465 RNA recognition motif, glycine rich protein	7.73	1	2	2	7					2.40446	3.64	1	1													2.30016	3.64	1	1	2.39695	3.64	1	1	2.38948	3.64	1	1					2.86953	3.64	1	1	4.49179	7.73	2
Solyc12g056620	One-helix protein (AHRD V1 **-- A9Z0U6_IPONI)	7.69	2	1	1	1																					2.24811	7.69	1	1
Solyc04g015040	Peptidyl-prolyl cis-trans isomerase (AHRD V1 ***- C1FEU4_9CHLO); contains Interpro domain(s) IPR001179 Peptidyl-prolyl cis-trans isomerase, FKBP-type	7.66	1	2	2	12	2.21729	4.26	1	1									2.75892	4.26	1	1	4.43089	4.26	1	2	2.29187	4.26	1	1	2.63346	3.4	1	1					4.28953	4.26	1	2	4.47162	7.66	2	2	4.81507	4.26	1
Solyc04g071340	Fructose-1 6-bisphosphatase class 1 (AHRD V1 **** D3PE46_DEFDS); contains Interpro domain(s) IPR000146 Fructose-1,6-bisphosphatase	7.65	2	2	2	3					2.03833	2.94	1	1																									4.6979	4.71	1	1					2.41621	2.94	1
Solyc01g097350	Calcium-binding EF hand family protein (AHRD V1 ***- D7M6Y9_ARALY)	7.65	1	2	2	5													2.41744	4.59	1	1	3.88125	4.59	1	1									2.34833	3.06	1	1									6.17843	7.65	2
Solyc10g081130	Proteasome subunit alpha type (AHRD V1 ***- Q93X34_TOBAC); contains Interpro domain(s) IPR001353 Proteasome, subunit alpha/beta	7.63	2	2	2	7	2.00286	3.61	1	1	2.12037	3.61	1	1									2.21692	3.61	1	1	5.14535	7.63	2	2									2.23321	3.61	1	1
Solyc01g007410	Cytochrome b559 subunit alpha (AHRD V1 ***- D7KRH8_ARALY); contains Interpro domain(s) IPR006217 Photosystem II protein cytochrome b559, alpha subunit	7.63	1	1	1	3					2.30003	7.63	1	1																													2.70963	7.63	1	1	2.28726	7.63	1
Solyc02g092440	Mitochondrial porin (Voltage-dependent anion channel) outer membrane protein (AHRD V1 **** C4R1Z2_PICPG); contains Interpro domain(s) IPR001925 Porin, eukaryotic type	7.61	2	2	2	4									2.47068	4.35	1	1	2.96097	4.35	1	1	2.04066	4.35	1	1																	2.21198	3.26	1	1
Solyc01g006510	L-threonine 3-dehydrogenase (AHRD V1 ***- TDH_ANADF); contains Interpro domain(s) IPR002328 Alcohol dehydrogenase, zinc-containing, conserved site	7.61	1	2	2	2													4.48424	7.61	2	2
Solyc10g086010	60S ribosomal protein L4/L1 (AHRD V1 ***- D7L8A9_ARALY); contains Interpro domain(s) IPR002136 Ribosomal protein L4/L1e	7.59	2	1	3	5									2.63535	2.07	1	1													2.25939	1.84	1	1									5.70094	3.91	2	2	2.72564	3.68	1
Solyc06g050980	Ferritin (AHRD V1 ***- Q308A9_SOLTU); contains Interpro domain(s) IPR001519 Ferritin, N-terminal	7.57	1	1	2	11	3.06303	3.59	1	1	2.68461	3.59	1	1	5.3358	7.57	2	2	2.82116	3.59	1	1	3.06599	3.59	1	1	3.10363	3.59	1	1					2.42106	3.59	1	1	2.68902	3.59	1	1	6.021	7.57	2	2
Solyc04g005510	Eukaryotic translation initiation factor 5A (AHRD V1 **** D6N3G5_GOSHI); contains Interpro domain(s) IPR001884 Translation elongation factor, IF5A	7.55	3	1	1	3																																					4.93817	7.55	1	2	3.66662	7.55	1
Solyc12g010060	Eukaryotic translation initiation factor 5A (AHRD V1 ***- Q207T7_GYMCO); contains Interpro domain(s) IPR019769 Translation elongation factor, IF5A, hypusine site	7.5	1	1	1	5	3.1319	7.5	1	1					3.26148	7.5	1	1	3.52384	7.5	1	1	3.31698	7.5	1	1					2.31705	7.5	1	1
Solyc05g009300	80C09_19 related (AHRD V1 *-*- Q2HS36_MEDTR)	7.5	1	1	1	1																																									2.16584	7.5	1
Solyc06g082090	Methionine aminopeptidase (AHRD V1 **-- C5FF46_NANOT); contains Interpro domain(s) IPR004545 Proliferation-associated protein 1	7.49	2	2	2	2	2.71966	4.39	1	1													2.2434	3.1	1	1
Solyc07g064600	Endoribonuclease L-PSP family protein (AHRD V1 **-* D7LAZ0_ARALY); contains Interpro domain(s) IPR019897 YjgF-like protein, conserved site	7.47	1	1	1	1																																					3.19812	7.47	1	1
Solyc07g020860	Peroxiredoxin (AHRD V1 **-- D2D300_GOSHI); contains Interpro domain(s) IPR013740 Redoxin	7.41	1	2	2	11	2.64724	6.79	1	1	2.3083	6.79	1	1	5.07693	7.41	2	2	2.77228	6.79	1	1	2.29872	6.79	1	1	2.79954	6.79	1	1					2.89247	6.79	1	1	2.48728	6.79	1	1					2.46388	6.79	1
Solyc12g100160	50S ribosomal protein L6 (AHRD V1 ***- B6SL57_MAIZE); contains Interpro domain(s) IPR019906 Ribosomal protein L6, subgroup	7.39	1	2	2	15	2.96738	4.67	1	1	2.64514	4.67	1	1	2.64597	4.67	1	1	2.62275	4.67	1	1	4.90258	7.39	2	2	2.19358	4.67	1	1	2.22503	2.72	1	1	2.01982	2.72	1	1	2.44897	4.67	1	1	4.44913	7.39	2	2	5.61326	7.39	2
Solyc03g034170	Uncharacterized conserved membrane protein (AHRD V1 *--- A5GSC9_SYNR3)	7.37	1	2	2	2																																									6.10331	7.37	2
Solyc11g017070	Eukaryotic translation initiation factor 3 subunit 2 (AHRD V1 ***- B6SSB6_MAIZE); contains Interpro domain(s) IPR020472 G-protein beta WD-40 repeat, region	7.36	1	2	2	8	2.23663	3.68	1	1									2.71959	3.68	1	1	2.10895	3.68	1	1	4.7314	3.68	1	2									2.03348	3.68	1	1					2.93802	3.68	1
Solyc09g008970	Unknown Protein (AHRD V1)	7.35	1	1	1	3													3.03194	7.35	1	1	2.86273	7.35	1	1	2.98918	7.35	1	1
Solyc08g015660	6 7-dimethyl-8-ribityllumazine synthase (AHRD V1 **** Q5ZQU1_TOBAC); contains Interpro domain(s) IPR002180 6,7-dimethyl-8-ribityllumazine synthase	7.33	1	1	2	7	4.40597	7.33	2	2									2.10464	4.31	1	1					4.46698	7.33	2	2													2.46644	4.31	1	1
Solyc12g096590	6 7-dimethyl-8-ribityllumazine synthase (AHRD V1 ***- B2CM14_SOLCH); contains Interpro domain(s) IPR002180 6,7-dimethyl-8-ribityllumazine synthase	7.33	1	1	2	7	2.18543	3.02	1	1									2.12504	4.31	1	1					2.06745	3.02	1	1									2.2485	4.31	1	1	2.78135	4.31	1	1	2.34865	4.31	1
Solyc08g079240	Homology to unknown gene (AHRD V1 *-*- Q01GV2_OSTTA)	7.32	1	2	2	3	2.19176	3.66	1	1																																					4.64478	7.32	2
Solyc01g007490	ATP-dependent Clp protease proteolytic subunit (AHRD V1 ***- D3WCC1_NEROL); contains Interpro domain(s) IPR001907 Peptidase S14, ClpP	7.28	1	1	1	9	3.53615	7.28	1	1									2.81298	7.28	1	1	3.30266	7.28	1	1	3.19577	7.28	1	1					2.84599	7.28	1	1	2.51462	7.28	1	1	3.1604	7.28	1	1	2.85206	7.28	1
Solyc08g079620	ATP-dependent Clp protease proteolytic subunit (AHRD V1 **** A5ADV7_VITVI); contains Interpro domain(s) IPR001907 Peptidase S14, ClpP	7.27	1	2	2	9	2.29976	3.81	1	1													4.2445	7.27	2	2													4.38016	7.27	2	2	2.41552	3.81	1	1	4.49059	7.27	2
Solyc06g048410	Superoxide dismutase (AHRD V1 **** Q7YK44_SOLLC); contains Interpro domain(s) IPR019833 Manganese/iron superoxide dismutase, binding site IPR001189 Manganese/iron superoxide dismutase	7.23	1	1	2	13	2.27781	4.02	1	1	2.72325	4.02	1	1	2.56812	4.02	1	1	2.84142	4.02	1	1	2.88552	4.02	1	1					2.30864	3.21	1	1					2.81772	4.02	1	1	4.48891	7.23	2	2	4.3269	7.23	2
Solyc10g009570	Rhodanese-related sulfurtransferase (AHRD V1 *--- A4U0Q7_9PROT); contains Interpro domain(s) IPR001763 Rhodanese-like	7.21	1	3	3	15	3.15441	2.47	1	1	3.34153	2.47	1	1	8.4342	7.21	3	3	3.16631	2.47	1	1	6.11101	4.74	2	2	3.38831	2.47	1	1	2.17106	2.47	1	1	3.11954	2.47	1	1	2.81846	2.47	1	1	2.9861	2.47	1	1	2.49971	2.47	1
Solyc06g083650	GDSL esterase/lipase At5g33370 (AHRD V1 ***- GDL79_ARATH); contains Interpro domain(s) IPR001087 Lipase, GDSL	7.2	2	2	2	5	2.05345	3.88	1	1													2.36995	3.88	1	1									2.70433	3.32	1	1	2.52021	3.32	1	1					2.36454	3.88	1
Solyc12g007310	Lactoylglutathione lyase (AHRD V1 **** B6SSK1_MAIZE); contains Interpro domain(s) IPR004361 Glyoxalase I	7.2	1	3	3	26	8.24159	7.2	2	3	5.72502	7.2	2	2	4.87126	7.2	2	2	7.95987	7.2	3	3	7.70082	7.2	3	3	5.29458	7.2	2	2					7.98423	7.2	3	3	8.04756	7.2	3	3	2.58722	3.32	1	1	5.29923	3.88	2
Solyc06g065470	RNA-binding protein 8A (AHRD V1 *--* B6TR37_MAIZE); contains Interpro domain(s) IPR012677 Nucleotide-binding, alpha-beta plait	7.18	1	1	1	4																	3.20909	7.18	1	1	3.40673	7.18	1	1					3.3575	7.18	1	1									3.08227	7.18	1
Solyc01g102820	2-C-methyl-D-erythritol 4-phosphate cytidylyltransferase (AHRD V1 ***- A9ZN09_HEVBR); contains Interpro domain(s) IPR001228 4-diphosphocytidyl-2C-methyl-D-erythritol synthase	7.17	1	2	2	3													2.17073	3.91	1	1	2.0193	3.26	1	1																					2.41117	3.26	1
Solyc06g007470	40S ribosomal protein S26 (AHRD V1 ***- B6TXN6_MAIZE); contains Interpro domain(s) IPR000892 Ribosomal protein S26e	7.09	2	1	1	10	2.3166	7.09	1	1	2.14963	7.09	1	1	2.30626	7.09	1	1					2.27464	7.09	1	1	2.16679	7.09	1	1					2.22019	7.09	1	1	2.56038	7.09	1	1	2.56456	7.09	1	1	2.4155	7.09	1
Solyc11g012410	Inositol monophosphatase 3 (AHRD V1 ***- B6TEX0_MAIZE); contains Interpro domain(s) IPR000760 Inositol monophosphatase	7.09	1	1	1	2																																					3.4901	7.09	1	1	2.87107	7.09	1
Solyc06g064940	Phosphatidylinositol transfer protein SFH5 (AHRD V1 *--- SFH5_YARLI); contains Interpro domain(s) IPR001251 Cellular retinaldehyde-binding/triple function, C-terminal	7.07	2	1	3	6																					2.3224	3.28	1	1	2.06701	1.21	1	1					2.08331	1.21	1	1	3.56015	2.59	1	1	4.31548	4.48	2
Solyc07g055060	Phosphoenolpyruvate carboxylase 1 (AHRD V1 ***- O23946_GOSHI); contains Interpro domain(s) IPR015813 Pyruvate/Phosphoenolpyruvate kinase, catalytic core IPR001449 Phosphoenolpyruvate carboxylase	7.05	3	4	6	11	7.42528	3.42	3	3	5.52508	2.39	2	2	2.20343	1.24	1	1									2.30466	1.24	1	1									2.11872	0.83	1	1	5.74712	2.59	2	2	2.20901	0.83	1
Solyc04g079200	26S proteasome regulatory subunit (AHRD V1 **** A8HPA0_CHLRE); contains Interpro domain(s) IPR000555 Mov34/MPN/PAD-1	7.05	1	2	2	2																													2.58017	2.88	1	1					2.05796	4.17	1	1
Solyc09g057790	SnRK1-interacting protein 1 (AHRD V1 ***- B6ST86_MAIZE)	7.03	2	1	1	2													2.59352	7.03	1	1	3.09181	7.03	1	1
Solyc02g078650	Polyphenol oxidase (AHRD V1 ***- B3WFP2_TAROF); contains Interpro domain(s) IPR016213 Polyphenol oxidase, plant	7.01	1	4	4	27	5.75655	3.18	2	2	7.29986	5.57	3	3	2.39258	1.75	1	1	7.64263	5.57	3	3	3.13755	1.75	1	1	2.74789	1.75	1	1	7.65477	4.14	2	3	7.9074	5.57	3	3	14.3331	7.01	4	5	6.12256	3.18	2	2	5.53417	3.18	2
Solyc02g088690	UDP-glucose 6-dehydrogenase (AHRD V1 **** B6TBY8_MAIZE); contains Interpro domain(s) IPR001732 UDP-glucose/GDP-mannose dehydrogenase, N-terminal	6.96	4	2	2	7					2.30618	3.16	1	1									2.33216	3.8	1	1													2.28128	3.8	1	1	11.3728	6.96	2	4
Solyc04g080570	2,3,4,5-tetrahydropyridine-2,6-dicarboxylate N-acetyltransferase (AHRD V1 *--- DAPH_CLOB6); contains Interpro domain(s) IPR011004 Trimeric LpxA-like	6.96	1	2	2	2																													2.23211	3.3	1	1					2.46139	3.66	1	1
Solyc01g108660	N-acetyl-gamma-glutamyl-phosphate reductase (AHRD V1 ***- A7WPL0_TOBAC); contains Interpro domain(s) IPR000706 N-acetyl-gamma-glutamyl-phosphate reductase	6.95	1	2	2	6	4.10926	3.97	1	1	3.54768	3.97	1	1	2.17971	2.98	1	1	4.02619	3.97	1	1	4.4596	3.97	1	1					3.55538	3.97	1	1
Solyc12g008940	Nucleosome assembly protein 1-like protein 2 (AHRD V1 ***- Q70Z18_TOBAC); contains Interpro domain(s) IPR002164 Nucleosome assembly protein (NAP)	6.95	2	1	2	2																	3.24861	3.74	1	1																					2.98071	3.21	1
Solyc09g082730	Aldo/keto reductase family protein (AHRD V1 **** D7KWQ6_ARALY); contains Interpro domain(s) IPR001395 Aldo/keto reductase	6.94	4	2	2	4					2.25467	2.89	1	1									2.12679	2.89	1	1					2.39901	2.89	1	1									2.44509	4.05	1	1
Solyc08g006930	Photosystem I reaction center subunit X psaK (AHRD V1 ***- Q84QE6_TOBAC); contains Interpro domain(s) IPR017493 Photosystem I reaction center, PsaK, plant	6.92	1	1	1	3									2.20711	6.92	1	1																									2.33662	6.92	1	1	2.07049	6.92	1
Solyc05g018810	Nucleosome assembly protein 1-like protein 2 (AHRD V1 ***- Q70Z18_TOBAC); contains Interpro domain(s) IPR002164 Nucleosome assembly protein (NAP)	6.91	1	1	2	2																	6.25933	6.91	2	2
Solyc08g082570	CccP Conserved Cys-containing protein (IC) (AHRD V1 *-*- Q01E94_OSTTA)	6.9	1	1	1	3																	3.36143	6.9	1	1																					2.6298	6.9	1
Solyc03g082890	Pentapeptide repeat protein (AHRD V1 *-*- B4WQI2_9SYNE); contains Interpro domain(s) IPR001646 Pentapeptide repeat	6.87	1	1	1	1																																					2.61366	6.87	1	1
Solyc08g006540	Peptidyl-prolyl cis-trans isomerase (AHRD V1 *-** B1XHQ5_SYNP2); contains Interpro domain(s) IPR001179 Peptidyl-prolyl cis-trans isomerase, FKBP-type	6.84	1	2	2	2																																									4.40083	6.84	2
Solyc03g111850	Indole-3-glycerol phosphate synthase-like (AHRD V1 **** C8TFG9_ORYSI); contains Interpro domain(s) IPR013798 Indole-3-glycerol phosphate synthase	6.81	1	2	2	3	3.42536	3.65	1	1													2.63678	3.16	1	1	3.10441	3.65	1	1
Solyc01g006330	PAP fibrillin family protein (AHRD V1 *-*- B7KDB3_CYAP7); contains Interpro domain(s) IPR006843 PAP fibrillin	6.78	1	2	2	6	2.77138	3.77	1	1									5.40167	6.78	2	2																					3.41046	3.02	1	1	2.60641	3.77	1
Solyc08g023660	Major latex-like protein (AHRD V1 **-- B5THI3_PANGI); contains Interpro domain(s) IPR000916 Bet v I allergen	6.76	1	1	1	5	2.33489	6.76	1	1									2.56211	6.76	1	1					2.18655	6.76	1	1					2.83879	6.76	1	1	2.00657	6.76	1	1
Solyc07g043570	Aldo/keto reductase family protein (AHRD V1 ***- D7KG57_ARALY); contains Interpro domain(s) IPR020471 Aldo/keto reductase subgroup	6.76	1	2	2	7									2.85695	3.94	1	1	5.43331	6.76	2	2	2.86526	2.82	1	1	3.2301	3.94	1	1													5.65765	6.76	2	2
Solyc04g082660	Peptidyl-prolyl cis-trans isomerase (AHRD V1 *-*- A8YBJ2_MICAE); contains Interpro domain(s) IPR001179 Peptidyl-prolyl cis-trans isomerase, FKBP-type	6.76	1	1	1	1																	2.711	6.76	1	1
Solyc05g009530	Dihydrolipoyllysine-residue acetyltransferase component of pyruvate dehydrogenase complex (AHRD V1 **** A5GUY8_SYNR3); contains Interpro domain(s) IPR001078 2-oxoacid dehydrogenase acyltransferase, catalytic domain	6.75	2	2	2	2																					2.48838	3.27	1	1													2.74829	3.49	1	1
Solyc01g014210	ADP ATP carrier protein-like (AHRD V1 **** Q2XTC3_SOLTU); contains Interpro domain(s) IPR002113 Adenine nucleotide translocator 1	6.73	1	1	2	6																	2.02452	3.37	1	1	2.22707	3.37	1	1													2.00602	3.37	1	1	4.26682	6.73	2
Solyc01g106260	Chaperone DnaK (AHRD V1 ***- A2Q199_MEDTR); contains Interpro domain(s) IPR012725 Chaperone DnaK	6.72	1	1	4	12	4.65387	2.84	2	2	2.12821	1.19	1	1					2.12599	1.19	1	1	5.07355	4.18	2	2	4.53773	2.54	2	2									4.91672	2.84	2	2					2.80083	1.64	1
Solyc01g094790	Cysteine synthase (AHRD V1 ***- Q9FS29_SOLTU); contains Interpro domain(s) IPR005859 Cysteine synthase A	6.72	1	2	2	7									2.73836	3.08	1	1	2.6073	3.08	1	1	5.23561	6.72	2	2									2.87346	3.08	1	1									5.36586	6.72	2
Solyc06g073190	Fructokinase-like (AHRD V1 **-* Q307Z3_SOLTU); contains Interpro domain(s) IPR002173 Carbohydrate/puine kinase, PfkB, conserved site	6.71	1	1	2	11	3.00393	3.96	1	1	2.14658	2.74	1	1	2.16962	2.74	1	1					5.06713	6.71	2	2	3.12072	3.96	1	1	3.24821	3.96	1	1					2.89698	3.96	1	1	5.40913	6.71	2	2	2.92226	3.96	1
Solyc01g106620	Pathogenesis-related protein 1a (AHRD V1 **-- Q00MX6_MALDO); contains Interpro domain(s) IPR018244 Allergen V5/Tpx-1 related, conserved site	6.7	1	1	1	1	2.74695	6.7	1	1
Solyc07g007600	Pyrophosphate-energized proton pump (AHRD V1 ***- B0SRX3_LEPBP); contains Interpro domain(s) IPR004131 Inorganic H+ pyrophosphatase	6.67	6	4	4	8					2.06088	1.44	1	1													2.13472	1.44	1	1	4.27186	3.53	2	2									10.5868	6.67	4	4
Solyc10g005050	Thylakoid membrane phosphoprotein 14 kDa, chloroplastic (AHRD V1 **-- TMP14_ARATH)	6.67	1	1	1	2									3.2583	6.67	1	1																									2.65227	6.67	1	1
Solyc09g064500	Photosystem II reaction center psb28 protein (AHRD V1 ***- C6SZM2_SOYBN); contains Interpro domain(s) IPR005610 Photosystem II protein Psb28, class 1	6.67	1	2	2	2																																					5.01144	6.67	2	2
Solyc01g102310	Unknown Protein (AHRD V1)	6.66	1	4	4	14	3.00317	1.73	1	1	2.93114	1.73	1	1					2.32471	1.73	1	1	12.1727	6.66	4	4	2.46764	1.73	1	1	5.37514	3.33	2	2	2.5269	1.73	1	1	2.0678	1.73	1	1					2.10443	1.73	1
Solyc09g082990	UDP-glucuronate 4-epimerase 4 (AHRD V1 **** GAE4_ARATH); contains Interpro domain(s) IPR016040 NAD(P)-binding domain	6.65	2	2	2	10	3.06473	3.72	1	1	3.0188	3.72	1	1	2.96099	3.72	1	1	5.97053	6.65	2	2	3.21884	3.72	1	1	2.54033	3.72	1	1					3.58298	3.72	1	1	3.27773	3.72	1	1					2.67517	3.72	1
Solyc03g006580	Ran-binding proteins 9/10 homolog (AHRD V1 *--* RBP9X_DROME); contains Interpro domain(s) IPR019589 Ran binding protein, CRA domain	6.61	1	1	1	1																																									2.09132	6.61	1
Solyc06g049080	Superoxide dismutase (AHRD V1 **** A5BR41_VITVI); contains Interpro domain(s) IPR001189 Manganese/iron superoxide dismutase	6.58	1	1	1	10	3.38217	6.58	1	1	2.7293	6.58	1	1	2.90316	6.58	1	1					4.51975	6.58	1	1	3.55224	6.58	1	1	4.18441	6.58	1	1	3.38029	6.58	1	1	3.30832	6.58	1	1	3.50333	6.58	1	1	4.70457	6.58	1
Solyc02g036350	1-aminocyclopropane-1-carboxylate oxidase (AHRD V1 ***- A4ZYQ6_SOLLC); contains Interpro domain(s) IPR005123 Oxoglutarate and iron-dependent oxygenase	6.58	1	1	1	1																	3.60134	6.58	1	1
Solyc03g121720	2-hydroxy-3-oxopropionate reductase (AHRD V1 **-* B6T4X5_MAIZE); contains Interpro domain(s) IPR015815 3-hydroxyacid dehydrogenase/reductase	6.54	1	1	1	2																	3.68181	6.54	1	1																					4.19551	6.54	1
Solyc03g079940	Mitochondrial import inner membrane translocase (AHRD V1 **-- C1FD57_9CHLO); contains Interpro domain(s) IPR001660 Sterile alpha motif SAM	6.54	1	1	1	1																																					2.76079	6.54	1	1
Solyc01g109940	26S protease regulatory subunit (AHRD V1 ***- C0NAB1_AJECG); contains Interpro domain(s) IPR005937 26S proteasome subunit P45	6.53	2	2	2	2																																					3.31854	3.77	1	1
Solyc03g095620	ABC-1 domain protein (AHRD V1 **-- A1TWJ2_MARAV); contains Interpro domain(s) IPR004147 ABC-1	6.52	1	3	3	14	3.44076	2.05	1	1					6.26058	4.1	2	2	2.95091	2.05	1	1	5.3635	4.47	2	2	5.22451	4.1	2	2					3.35834	2.05	1	1									8.81516	4.1	2
Solyc03g096540	Wound/stress protein (AHRD V1 **-- Q672Q3_SOLLC); contains Interpro domain(s) IPR001024 Lipoxygenase, LH2	6.52	1	1	1	1																	2.06434	6.52	1	1
Solyc08g014340	Cysteine synthase (AHRD V1 **** Q9FS26_SOLTU); contains Interpro domain(s) IPR005859 Cysteine synthase A	6.48	1	1	2	17	2.40758	3.37	1	1	5.14737	6.48	2	2					5.45218	6.48	2	2	2.74282	3.37	1	1	3.20954	3.37	1	1	2.13466	3.37	1	1	3.59391	3.37	1	1	5.82935	6.48	2	2	5.67524	6.48	2	2	5.10447	6.48	2
Solyc03g118170	Glycyl-tRNA synthetase (AHRD V1 **** D7KEM8_ARALY); contains Interpro domain(s) IPR002315 Glycyl-tRNA synthetase, alpha2 dimer	6.44	2	3	3	8	4.63937	4.19	2	2	2.56446	2.42	1	1					3.4302	2.42	1	1	4.79919	4.67	2	2									2.65505	1.77	1	1	3.25607	2.42	1	1
Solyc09g014860	Os03g0816700 protein (Fragment) (AHRD V1 ***- Q0DMC9_ORYSJ); contains Interpro domain(s) IPR007612 Protein of unknown function DUF567	6.39	2	1	1	2													3.38321	6.39	1	1					3.41954	6.39	1	1
Solyc10g081120	Alpha-L-arabinofuranosidase (AHRD V1 **** Q76LU4_SOLLC); contains Interpro domain(s) IPR017853 Glycoside hydrolase, catalytic core	6.38	1	4	4	8					2.58103	1.78	1	1					2.66294	1.48	1	1					2.43118	1.63	1	1					4.58899	2.97	2	2	7.84789	4.9	3	3
Solyc07g041490	Stress responsive alpha-beta barrel domain protein (AHRD V1 *-*- C7QRA6_CYAP0); contains Interpro domain(s) IPR013097 Stress responsive alpha-beta barrel	6.37	1	1	1	1																					2.01101	6.37	1	1
Solyc07g016200	Proteasome subunit beta type (AHRD V1 ***- B9SPS6_RICCO); contains Interpro domain(s) IPR000243 Peptidase T1A, proteasome beta-subunit	6.36	1	1	1	2													4.10355	6.36	1	1	3.63773	6.36	1	1
Solyc03g120630	30S ribosomal protein S17 (AHRD V1 *-*- D8JV24_HYPDA); contains Interpro domain(s) IPR019984 Ribosomal protein S17, bacterial-type	6.33	1	1	1	1																																					2.35995	6.33	1	1
Solyc05g053670	60S ribosomal protein L13a-like protein (AHRD V1 ***- Q3HRW1_SOLTU); contains Interpro domain(s) IPR005755 Ribosomal protein L13, eukaryotic/archaeal	6.31	1	1	1	5	3.07164	6.31	1	1	3.56116	6.31	1	1	3.39754	6.31	1	1																									3.04515	6.31	1	1	3.29412	6.31	1
Solyc12g098330	60S ribosomal protein L13a-like protein (AHRD V1 ***- Q3HRW1_SOLTU); contains Interpro domain(s) IPR005755 Ribosomal protein L13, eukaryotic/archaeal	6.31	1	1	1	3					2.35412	6.31	1	1	2.55136	6.31	1	1																									2.72654	6.31	1	1
Solyc04g081570	Chaperone protein htpG (AHRD V1 **-- HTPG_MYCA1); contains Interpro domain(s) IPR015566 Molecular chaperone, heat shock protein, endoplasmin	6.28	1	4	4	20	5.55585	2.46	2	2	2.15665	1.23	1	1					7.15516	4.06	3	3	5.4972	2.46	2	2	11.0848	6.28	4	4					2.25695	1.23	1	1	5.75072	2.46	2	2	5.49411	2.46	2	2	7.55936	4.68	3
Solyc03g095180	Superoxide dismutase (AHRD V1 **** Q7YK44_SOLLC); contains Interpro domain(s) IPR001189 Manganese/iron superoxide dismutase	6.27	1	1	2	10													3.34378	3.63	1	1	3.0936	3.63	1	1					2.30864	2.64	1	1	2.75477	3.63	1	1					4.83052	6.27	2	2	4.85612	6.27	2
Solyc07g005960	Serine carboxypeptidase K10B2.2 (AHRD V1 **** B6TM29_MAIZE); contains Interpro domain(s) IPR001563 Peptidase S10, serine carboxypeptidase	6.24	1	2	2	6													3.27396	2.37	1	1	3.22015	2.37	1	1	5.23245	6.24	2	2					2.25236	2.37	1	1	3.31658	2.37	1	1
Solyc01g106010	Fructose-1 6-bisphosphatase class 1 (AHRD V1 ***- D3PE46_DEFDS); contains Interpro domain(s) IPR000146 Fructose-1,6-bisphosphatase	6.23	1	2	2	3									2.91685	3.79	1	1					5.24287	6.23	2	2
Solyc10g080710	Asparaginyl-tRNA synthetase 2 (AHRD V1 **** D7L6K3_ARALY); contains Interpro domain(s) IPR004522 Asparaginyl-tRNA synthetase, class IIb	6.21	1	3	3	4	3.88553	2.59	1	1	2.60656	1.72	1	1					4.34505	4.48	2	2
Solyc07g041920	Cathepsin L-like cysteine proteinase (AHRD V1 **-* A7LJ78_DERVA); contains Interpro domain(s) IPR013128 Peptidase C1A, papain	6.15	1	1	1	4	3.31646	6.15	1	1													2.88368	6.15	1	1	2.47624	6.15	1	1																	2.66211	6.15	1
Solyc03g093360	Wound/stress protein (AHRD V1 **-- Q672Q3_SOLLC); contains Interpro domain(s) IPR001024 Lipoxygenase, LH2	6.15	1	1	1	3																	2.37486	6.15	1	1													2.23484	6.15	1	1					2.42194	6.15	1
Solyc08g013670	Photosystem I reaction center subunit (AHRD V1 ***- D2K7Z2_TOBAC); contains Interpro domain(s) IPR008796 Photosystem I reaction centre subunit N	6.13	1	1	1	6					2.3291	6.13	1	1	2.31111	6.13	1	1					2.13083	6.13	1	1					2.25659	6.13	1	1									2.17185	6.13	1	1	2.07193	6.13	1
Solyc07g065090	Polygalacturonase inhibitor protein (AHRD V1 ***- Q40160_SOLLC); contains Interpro domain(s) IPR013210 Leucine-rich repeat, N-terminal	6.12	1	2	2	7	2.20637	3.36	1	1	2.46544	2.75	1	1					4.89354	6.12	2	2																	4.94726	6.12	2	2	2.26488	3.36	1	1
Solyc11g069150	Proteasome subunit beta type (AHRD V1 ***- B9IKM7_POPTR); contains Interpro domain(s) IPR016295 Proteasome endopeptidase complex, beta subunit	6.12	1	1	1	3	3.23559	6.12	1	1									2.2483	6.12	1	1					2.71984	6.12	1	1
Solyc06g073900	Unknown Protein (AHRD V1)	6.08	2	1	1	5	2.05904	6.08	1	1													2.04891	6.08	1	1	2.30419	6.08	1	1					2.20309	6.08	1	1	2.03946	6.08	1	1
Solyc07g006640	ADP-ribosylation factor 3 (AHRD V1 ***- B4FM64_MAIZE); contains Interpro domain(s) IPR006688 ADP-ribosylation factor	6.04	1	1	1	2																													2.65052	6.04	1	1					2.45619	6.04	1	1
Solyc06g074300	Ribosomal protein (AHRD V1 ***- Q6ER67_ORYSJ); contains Interpro domain(s) IPR002143 Ribosomal protein L1	6.02	2	1	1	2	3.04295	6.02	1	1																													3.23526	6.02	1	1
Solyc04g016360	S-formylglutathione hydrolase (AHRD V1 **** D2D314_GOSHI); contains Interpro domain(s) IPR014186 S-formylglutathione hydrolase	5.99	1	1	1	4													2.4191	5.99	1	1	2.0638	5.99	1	1													2.51326	5.99	1	1
Solyc02g078990	Mercaptopyruvate sulfurtransferase-like protein (AHRD V1 **** C0LIR4_SOLLC); contains Interpro domain(s) IPR001763 Rhodanese-like	5.97	2	2	2	2																	2.09596	2.83	1	1																					2.10175	3.14	1
Solyc02g068090	30S ribosomal protein S21, chloroplastic (Fragment) (AHRD V1 *--- RR21_SPIOL); contains Interpro domain(s) IPR001911 Ribosomal protein S21	5.95	1	1	1	3													2.06116	5.95	1	1									2.15426	5.95	1	1													2.4869	5.95	1
Solyc04g074550	Cytochrome c oxidase subunit VIb (AHRD V1 *-*- B4R7T3_DROSI); contains Interpro domain(s) IPR003213 Cytochrome c oxidase, subunit VIb	5.95	1	1	1	1													2.01903	5.95	1	1
Solyc06g007760	Ycf54 protein (AHRD V1 *--- Q8DIT2_THEEB); contains Interpro domain(s) IPR019616 Protein of unknown function DUF2488	5.91	1	1	1	1																																					2.72021	5.91	1	1
Solyc07g061900	50S ribosomal protein L4 (AHRD V1 ***- B6TG27_MAIZE); contains Interpro domain(s) IPR015498 Ribosomal protein L4	5.9	1	2	2	7									8.2565	5.9	1	2	2.35993	4.17	1	1	2.74725	4.17	1	1	2.67216	4.17	1	1					2.28239	4.17	1	1
Solyc10g007760	Ribose-phosphate pyrophosphokinase 4 (AHRD V1 ***- D7LJE3_ARALY); contains Interpro domain(s) IPR005946 Phosphoribosyl pyrophosphokinase	5.9	1	1	1	1																																					2.43369	5.9	1	1
Solyc08g079900	Subtilisin-like protease (AHRD V1 **-- Q9LWA4_SOLLC); contains Interpro domain(s) IPR015500 Peptidase S8, subtilisin-related	5.88	4	1	4	22	7.29988	2.14	1	2	3.16387	2.14	1	1	7.97478	2.14	1	2	9.03698	3.34	2	3	5.98889	3.34	2	2	6.81267	2.14	1	2	3.29562	2.14	1	1	3.36288	2.14	1	1	7.53446	2.14	1	2	12.8454	5.88	4	5	2.4919	1.34	1
Solyc02g005210	CPLD51 protein required for cyt b6 assembly (AHRD V1 **-- D8LHH2_ECTSI)	5.81	1	1	1	2									3.83765	5.81	1	1																									3.25091	5.81	1	1
Solyc07g066310	photosystem II polypeptide (AHRD V1 ***- Q6V7X5_TRIPR); contains Interpro domain(s) IPR006814 Photosystem II protein PsbR	5.8	1	1	1	5	2.17791	5.8	1	1	2.13791	5.8	1	1					2.13177	5.8	1	1					2.04046	5.8	1	1																	2.35192	5.8	1
Solyc03g120850	chaperonin (AHRD V1 ***- B2IXD2_NOSP7); contains Interpro domain(s) IPR001844 Chaperonin Cpn60	5.79	1	1	3	23	5.7402	3.64	2	2	5.26335	3.64	2	2	4.98109	3.64	2	2	6.18819	3.64	2	2	6.22146	3.64	2	2	5.99571	3.64	2	2	2.46522	1.65	1	1	5.43245	3.64	2	2	6.99453	3.64	2	2	8.41422	5.79	3	3	2.47291	1.65	1
Solyc04g025160	Arsenite ATPase transporter (Eurofung) (AHRD V1 **** C8VJ74_EMENI); contains Interpro domain(s) IPR003348 ATPase, anion-transporting	5.73	2	1	1	1																	2.76777	5.73	1	1
Solyc01g021670	POT family domain containing protein expressed (AHRD V1 ***- D8L9H8_WHEAT); contains Interpro domain(s) IPR007493 Protein of unknown function DUF538	5.71	1	1	1	1													2.18662	5.71	1	1
Solyc12g005180	Chloroplast lipocalin (AHRD V1 ***- Q38JB4_SOLTU); contains Interpro domain(s) IPR013208 Lipocalin-like	5.71	1	2	2	2													2.12656	2.1	1	1	2.09054	3.6	1	1
Solyc01g060130	ADP-ribosylation factor-like protein 3 (AHRD V1 **-- ARL3_CAEEL); contains Interpro domain(s) IPR006687 GTP-binding protein SAR1	5.7	4	1	1	7	2.2228	5.7	1	1	2.5406	5.7	1	1					2.18784	5.7	1	1	2.59535	5.7	1	1	2.38874	5.7	1	1					2.24827	5.7	1	1									2.41711	5.7	1
Solyc11g068730	Nitrilase 4A (AHRD V1 ***- Q5QGZ8_LUPAN); contains Interpro domain(s) IPR003010 Nitrilase/cyanide hydratase and apolipoprotein N-acyltransferase	5.7	1	1	1	1	2.62076	5.7	1	1
Solyc00g071180	Cysteine proteinase inhibitor (AHRD V1 *-** Q2VY67_9ERIC); contains Interpro domain(s) IPR000010 Proteinase inhibitor I25, cystatin	5.7	1	1	1	1																																	2.94779	5.7	1	1
Solyc08g079110	Pentapeptide repeat (AHRD V1 *-*- Q4C7L8_CROWT); contains Interpro domain(s) IPR001646 Pentapeptide repeat	5.68	1	1	1	1					3.2209	5.68	1	1
Solyc01g094200	NAD-dependent malic enzyme 2 (AHRD V1 ***- C2WKU6_BACCE); contains Interpro domain(s) IPR012302 Malic enzyme, NAD-binding	5.66	1	2	2	4													3.21662	3.83	1	1	3.19496	3.83	1	1													2.25686	1.83	1	1	2.59771	1.83	1	1
Solyc07g005560	Eukaryotic translation initiation factor 5A (AHRD V1 ***- D6N3G5_GOSHI); contains Interpro domain(s) IPR019769 Translation elongation factor, IF5A, hypusine site	5.63	1	1	1	2	2.11568	5.63	1	1																									2.12118	5.63	1	1
Solyc11g033280	ATP-dependent RNA helicase FAL1 (AHRD V1 ***- A8NX16_COPC7); contains Interpro domain(s) IPR011545 DNA/RNA helicase, DEAD/DEAH box type, N-terminal	5.63	1	1	2	7	2.64905	2.56	1	1	2.5539	2.56	1	1	2.26383	2.56	1	1					2.39415	2.56	1	1									2.5682	2.56	1	1	3.30625	3.07	1	1	2.93013	2.56	1	1
Solyc12g005860	3-isopropylmalate dehydratase large subunit (AHRD V1 *--- LEUC_BACWK); contains Interpro domain(s) IPR006249 Aconitase/iron regulatory protein 2	5.61	1	1	6	13	2.30844	0.82	1	1	5.06896	2.24	2	2	2.23743	0.82	1	1	4.53396	1.83	2	2	2.4178	0.82	1	1	6.76408	2.65	3	3	2.05112	0.82	1	1					2.25997	0.82	1	1	2.11319	0.92	1	1
Solyc03g121180	GDSL esterase/lipase At5g22810 (AHRD V1 ***- GDL78_ARATH); contains Interpro domain(s) IPR001087 Lipase, GDSL	5.57	1	1	1	7	5.74408	5.57	1	2	6.61805	5.57	1	2					4.33112	5.57	1	1	2.17861	5.57	1	1	4.1695	5.57	1	1
Solyc12g098890	50S ribosomal protein L18 (AHRD V1 ***- B6TYR5_MAIZE); contains Interpro domain(s) IPR004389 Ribosomal protein L18, bacterial	5.56	1	1	1	6																	2.63091	5.56	1	1	2.23428	5.56	1	1					2.24656	5.56	1	1					2.42325	5.56	1	1	2.27587	5.56	1
Solyc01g065770	NADH-quinone oxidoreductase subunit D (AHRD V1 ***- C4YU74_9RICK); contains Interpro domain(s) IPR001135 NADH-quinone oxidoreductase, subunit D	5.56	4	1	1	1																					2.11785	5.56	1	1
Solyc07g044840	2 3-bisphosphoglycerate-independent phosphoglycerate mutase (AHRD V1 **** B9S1V6_RICCO); contains Interpro domain(s) IPR005995 Phosphoglycerate mutase, 2,3-bisphosphoglycerate-independent	5.55	1	3	3	13	4.86839	3.76	2	2	2.63677	1.61	1	1	3.03388	1.61	1	1	2.55677	1.61	1	1	5.24359	3.4	2	2	3.00934	1.61	1	1	3.06174	1.61	1	1	2.46503	1.61	1	1	3.32315	1.61	1	1					3.05318	1.61	1
Solyc12g013580	Peptidyl-prolyl cis-trans isomerase cyclophilin-type (AHRD V1 ***- A8INE5_CHLRE); contains Interpro domain(s) IPR002130 Peptidyl-prolyl cis-trans isomerase, cyclophilin-type	5.54	1	2	2	9	3.33022	3.1	1	1									3.63358	3.1	1	1	6.19234	3.1	1	2	3.08817	3.1	1	1					3.10334	3.1	1	1	2.93235	3.1	1	1					5.18261	5.54	2
Solyc02g086880	Formate dehydrogenase (AHRD V1 **** Q5NE18_SOLLC); contains Interpro domain(s) IPR006140 D-isomer specific 2-hydroxyacid dehydrogenase, NAD-binding	5.51	1	2	2	7	3.42631	3.15	1	1	3.58268	3.15	1	1					3.54137	3.15	1	1	3.80315	3.15	1	1	5.87572	5.51	2	2																	2.21097	2.36	1
Solyc06g060260	Ascorbate peroxidase (AHRD V1 **** Q8LSK6_SOLLC); contains Interpro domain(s) IPR002207 Plant ascorbate peroxidase	5.51	1	1	2	3	2.08601	3.19	1	1					2.59141	3.19	1	1																													2.07806	2.32	1
Solyc02g070510	Proteasome subunit alpha type (AHRD V1 ***- C6TGU2_SOYBN); contains Interpro domain(s) IPR001353 Proteasome, subunit alpha/beta	5.49	2	1	1	1					2.06016	5.49	1	1
Solyc03g115230	ClpB chaperone (AHRD V1 ***- D6QXI5_TRYCR); contains Interpro domain(s) IPR013093 ATPase associated with various cellular activities, AAA-2	5.49	2	4	4	4																					10.5627	5.49	4	4
Solyc07g066150	Photosystem I reaction center subunit V (AHRD V1 ***- B6U534_MAIZE); contains Interpro domain(s) IPR017494 Photosystem I reaction center, PsaG, plant	5.48	1	1	1	1									2.14691	5.48	1	1
Solyc09g090520	Heterogeneous nuclear ribonucleoprotein A3 (AHRD V1 *--- B6TGB9_MAIZE); contains Interpro domain(s) IPR012677 Nucleotide-binding, alpha-beta plait	5.47	1	2	2	7	5.23809	5.47	2	2													2.7965	3.16	1	1	3.48371	3.16	1	1					4.63082	5.47	2	2					2.63435	3.16	1	1
Solyc10g044540	ATP synthase subunit alpha chloroplastic (AHRD V1 ***- D3WD49_9MAGN); contains Interpro domain(s) IPR018118 ATPase, F1/A1 complex, alpha/beta subunit, N-terminal	5.46	1	1	2	6													2.11763	3.07	1	1	2.2217	3.07	1	1	2.16585	3.07	1	1					2.02205	3.07	1	1									4.22845	5.46	2
Solyc10g051310	ATP-dependent Clp protease proteolytic subunit (AHRD V1 **** Q42886_SOLLC); contains Interpro domain(s) IPR018215 Peptidase S14, ClpP, active site	5.45	1	1	1	2					4.10688	5.45	1	1																													3.74193	5.45	1	1
Solyc03g079930	Mitochondrial glycoprotein family protein (AHRD V1 ***- D7LDS6_ARALY); contains Interpro domain(s) IPR003428 Mitochondrial glycoprotein	5.43	1	1	1	1																																					2.41065	5.43	1	1
Solyc01g098780	Signal peptidase complex subunit 3 (AHRD V1 **** B0XD98_CULQU); contains Interpro domain(s) IPR007653 Signal peptidase 22 kDa subunit	5.39	1	1	1	5					2.13338	5.39	1	1									2.46798	5.39	1	1	2.25959	5.39	1	1					2.24016	5.39	1	1									2.28157	5.39	1
Solyc04g079440	Serpin (Serine protease inhibitor) (AHRD V1 **-* Q53P13_ORYSJ); contains Interpro domain(s) IPR015554 Protease inhibitor I4, serpin, plant	5.37	1	2	2	3																	4.45712	5.37	2	2	2.12185	3.32	1	1
Solyc06g082650	60S ribosomal protein L10 (AHRD V1 ***- Q3SC85_SOLLC); contains Interpro domain(s) IPR001197 Ribosomal protein L10e	5.34	3	1	1	2					3.29655	5.34	1	1	3.22245	5.34	1	1
Solyc03g120450	Aminotransferase (AHRD V1 ***- Q39Q29_GEOMG); contains Interpro domain(s) IPR004839 Aminotransferase, class I and II	5.33	1	2	2	2	2.08139	2.54	1	1																									3.17401	2.79	1	1
Solyc01g087260	9-cis-epoxycarotenoid dioxygenase (AHRD V1 **** A4URT6_9ROSI); contains Interpro domain(s) IPR004294 Carotenoid oxygenase	5.32	1	3	3	10	2.16602	1.83	1	1	3.19373	1.83	1	1					2.42173	1.83	1	1					4.72952	3.49	2	2	2.46217	1.83	1	1					5.45252	3.67	2	2	3.17378	1.83	1	1	2.94923	1.83	1
Solyc06g054250	5&apos-nucleotidase surE (AHRD V1 ***- D6YVT2_WADCW); contains Interpro domain(s) IPR002828 Survival protein SurE-like phosphatase/nucleotidase	5.32	1	1	1	1																																					2.35366	5.32	1	1
Solyc10g054420	Photosystem II oxygen evolving complex protein PsbP (AHRD V1 ***- A0YXJ6_LYNSP); contains Interpro domain(s) IPR002683 Photosystem II oxygen evolving complex protein PsbP	5.29	1	1	1	1									2.30415	5.29	1	1
Solyc10g078690	Mitochondrial protein translocase family (Fragment) (AHRD V1 ***- C1N7T2_MICPS); contains Interpro domain(s) IPR003397 Mitochondrial inner membrane translocase complex, subunit Tim17/22	5.29	1	1	1	1																	2.33179	5.29	1	1
Solyc01g087520	Ferredoxin-thioredoxin reductase variable chain (AHRD V1 *-*- B6UCW8_MAIZE); contains Interpro domain(s) IPR004207 Ferredoxin thioredoxin reductase, alpha chain	5.26	1	1	1	3													2.24878	5.26	1	1	2.07406	5.26	1	1																	2.04081	5.26	1	1
Solyc01g096520	Peptidyl-prolyl cis-trans isomerase (AHRD V1 ***- B9GX77_POPTR); contains Interpro domain(s) IPR002130 Peptidyl-prolyl cis-trans isomerase, cyclophilin-type	5.26	1	1	1	3													2.68755	5.26	1	1	2.70897	5.26	1	1	2.70557	5.26	1	1
Solyc09g072700	Peroxidase 57 (AHRD V1 **** D7LXN0_ARALY); contains Interpro domain(s) IPR002016 Haem peroxidase, plant/fungal/bacterial	5.26	1	1	1	1																																	2.89657	5.26	1	1
Solyc04g011400	UDP-glucose 4-epimerase (AHRD V1 **-* D5RML8_9PROT); contains Interpro domain(s) IPR016040 NAD(P)-binding domain	5.25	8	2	2	5	2.22126	2.33	1	1	2.24561	2.33	1	1																									2.20956	2.33	1	1	4.47279	5.25	2	2
Solyc09g064370	Alcohol dehydrogenase (AHRD V1 **** Q1HQD0_BOMMO); contains Interpro domain(s) IPR014183 Alcohol dehydrogenase class III/S-(hydroxymethyl)glutathione dehydrogenase	5.24	1	2	2	7	2.81048	2.88	1	1	4.65576	2.88	1	2					4.45765	5.24	2	2	2.00307	2.36	1	1													2.78666	2.88	1	1
Solyc05g007100	DNA-binding protein p24 (AHRD V1 **-* Q9LL85_SOLTU); contains Interpro domain(s) IPR013742 Plant transcription factor	5.22	1	1	1	1																	2.8597	5.22	1	1
Solyc06g073280	LL-diaminopimelate aminotransferase (AHRD V1 **** A8IW39_CHLRE); contains Interpro domain(s) IPR019942 LL-diaminopimelate aminotransferase, plant-related	5.21	1	2	2	13	6.09921	5.21	2	2	2.79168	2.6	1	1	2.84627	2.6	1	1	6.01067	5.21	2	2	5.79125	5.21	2	2	5.79114	5.21	2	2									5.51816	5.21	2	2					2.58654	2.6	1
Solyc06g034120	Alcohol dehydrogenase zinc-binding domain protein (AHRD V1 ***- A6X535_OCHA4); contains Interpro domain(s) IPR002085 Alcohol dehydrogenase superfamily, zinc-containing	5.21	1	1	1	3																	3.36884	5.21	1	1	3.68676	5.21	1	1																	3.24865	5.21	1
Solyc08g080660	Osmotin-like protein (Fragment) (AHRD V1 **-- Q8S4L1_SOLNI); contains Interpro domain(s) IPR001938 Thaumatin, pathogenesis-related	5.2	2	1	1	1					2.81655	5.2	1	1
Solyc04g007160	Alpha-glucosidase (AHRD V1 ***- Q9LEC9_SOLTU); contains Interpro domain(s) IPR000322 Glycoside hydrolase, family 31	5.2	2	1	1	1																													2.40625	5.2	1	1
Solyc08g081910	V-type proton ATPase subunit E (AHRD V1 **** D3PGM0_9MAXI); contains Interpro domain(s) IPR002842 ATPase, V1/A1 complex, subunit E	5.19	1	1	1	2					2.34006	5.19	1	1	3.05852	5.19	1	1
Solyc09g015020	class I heat shock protein 3 (AHRD V1 ***- B6TDB5_MAIZE); contains Interpro domain(s) IPR002068 Heat shock protein Hsp20	5.19	1	1	1	4													2.36703	5.19	1	1	2.53176	5.19	1	1	2.38239	5.19	1	1																	2.095	5.19	1
Solyc03g115980	Geranylgeranyl reductase (AHRD V1 ***- Q1ZYL0_OLEEU); contains Interpro domain(s) IPR011774 Geranylgeranyl reductase, plants and cyanobacteria	5.17	2	2	2	4	2.23998	2.8	1	1	2.05324	2.37	1	1																									2.97161	2.8	1	1	2.63632	2.37	1	1
Solyc09g009530	Hydrolase alpha/beta fold family protein (AHRD V1 **** D7LIQ3_ARALY); contains Interpro domain(s) IPR000073 Alpha/beta hydrolase fold-1	5.17	1	1	1	6	3.19599	5.17	1	1	3.6894	5.17	1	1					3.29585	5.17	1	1	3.5634	5.17	1	1	4.3927	5.17	1	1									3.35803	5.17	1	1
Solyc03g096940	NADH ubiquinone oxidoreductase subunit (AHRD V1 *-** D5RN95_9PROT); contains Interpro domain(s) IPR007763 NADH:ubiquinone oxidoreductase, 17.2 kD subunit	5.1	1	1	1	3																	2.24094	5.1	1	1	2.3282	5.1	1	1																	2.6839	5.1	1
Solyc12g015680	Ycf60 protein (AHRD V1 **-- Q8DJZ7_THEEB)	5.08	1	1	1	1																																	2.33517	5.08	1	1
Solyc01g094270	Carbonyl reductase 1 (AHRD V1 **** B6U607_MAIZE); contains Interpro domain(s) IPR002347 Glucose/ribitol dehydrogenase	5.08	4	1	1	1																																					2.94171	5.08	1	1
Solyc09g011580	Glutathione S-transferase-like protein (AHRD V1 **** A8DUB0_SOLLC); contains Interpro domain(s) IPR004046 Glutathione S-transferase, C-terminal	5.07	1	1	1	1									2.65238	5.07	1	1
Solyc04g080590	Proteasome subunit alpha type (AHRD V1 ***- Q8H1Y2_NICBE); contains Interpro domain(s) IPR001353 Proteasome, subunit alpha/beta	5.07	1	1	1	2													2.93627	5.07	1	1	3.8318	5.07	1	1
Solyc03g119860	Peptidyl-prolyl cis-trans isomerase (AHRD V1 *-*- D8U4U4_VOLCA); contains Interpro domain(s) IPR002130 Peptidyl-prolyl cis-trans isomerase, cyclophilin-type	5.05	1	1	1	10	3.3706	5.05	1	1									3.20341	5.05	1	1	6.05384	5.05	1	2	3.30955	5.05	1	1	2.59816	5.05	1	1	3.08308	5.05	1	1	2.67923	5.05	1	1	3.29901	5.05	1	1	2.96245	5.05	1
Solyc10g044840	PIN domain containing protein (Yacp-like protein) (AHRD V1 *--- C7TLS1_LACRL); contains Interpro domain(s) IPR010298 Protein of unknown function DUF901	5.03	1	1	1	1													3.07054	5.03	1	1
Solyc01g049680	Transcriptional activator protein Pur-alpha (AHRD V1 *-*- C1BSV9_9MAXI); contains Interpro domain(s) IPR006628 PUR-alpha/beta/gamma, DNA/RNA-binding	5.03	1	1	1	1																																									2.17395	5.03	1
Solyc01g087710	Uncharacterized membrane protein (AHRD V1 ***- A5GLU3_SYNPW); contains Interpro domain(s) IPR005134 Uncharacterised protein family UPF0114	5	1	1	1	1													2.36863	5	1	1
Solyc12g005720	Cysteine-rich receptor-like protein kinase (AHRD V1 ***- C6ZRS1_SOYBN); contains Interpro domain(s) IPR002902 Protein of unknown function DUF26	5	1	1	1	3																									2.61182	5	1	1	2.91692	5	1	1	2.73021	5	1	1
Solyc04g079180	Unknown Protein (AHRD V1)	5	1	1	1	1																																					3.14906	5	1	1
Solyc03g115760	Vesicle transport v-SNARE 11-like (AHRD V1 ***- Q307Y3_SOLTU); contains Interpro domain(s) IPR007705 Vesicle transport v-SNARE	4.98	1	1	1	3	2.41065	4.98	1	1																	2.70281	4.98	1	1					2.69702	4.98	1	1
Solyc01g107870	Poly(A) RNA binding protein (AHRD V1 **** B2CJ74_9HYPO); contains Interpro domain(s) IPR006515 Polyadenylate binding protein, human types 1, 2, 3, 4	4.98	1	2	2	8													3.65077	2.33	1	1	7.85993	4.98	2	2	6.81521	4.98	2	2					3.47583	2.33	1	1					3.49425	2.33	1	1	4.14881	2.33	1
Solyc07g043420	2-oxoglutarate-dependent dioxygenase (AHRD V1 **-* Q9ZSH4_SOLCH); contains Interpro domain(s) IPR005123 Oxoglutarate and iron-dependent oxygenase	4.97	1	2	2	3																	2.54717	2.63	1	1																	2.06947	2.34	1	1	2.34522	2.63	1
Solyc03g080050	Band 7 stomatin family protein (AHRD V1 **-- C1MUP6_MICPS); contains Interpro domain(s) IPR001972 Stomatin	4.95	1	2	2	3																	2.04144	2.36	1	1					2.48433	2.59	1	1													2.4409	2.36	1
Solyc10g007050	Enolase-phosphatase E-1 (AHRD V1 *-*- A8UQN2_9AQUI); contains Interpro domain(s) IPR010041 2,3-diketo-5-methylthio-1-phosphopentane phosphatase	4.95	1	1	1	1																	2.80238	4.95	1	1
Solyc09g092430	Selenium binding protein (AHRD V1 **** Q93WS1_MEDSA); contains Interpro domain(s) IPR008826 Selenium-binding protein	4.91	1	2	2	3					2.03822	2.25	1	1					2.54864	2.66	1	1																	3.43163	2.66	1	1
Solyc08g077920	Isocitrate dehydrogenase (AHRD V1 **** Q17P79_AEDAE); contains Interpro domain(s) IPR004434 Isocitrate dehydrogenase NAD-dependent, mitochondrial	4.9	2	1	1	2																									2.43634	4.9	1	1									2.76215	4.9	1	1
Solyc04g071890	Peroxidase 4 (AHRD V1 **** B7UCP4_LITCN); contains Interpro domain(s) IPR002016 Haem peroxidase, plant/fungal/bacterial	4.89	1	1	1	1																	2.23144	4.89	1	1
Solyc02g064640	ADP-RIBOSYLATION FACTOR-like protein (AHRD V1 ***- Q8VY57_ARATH); contains Interpro domain(s) IPR006688 ADP-ribosylation factor	4.89	3	1	1	2																					2.54494	4.89	1	1																	2.21202	4.89	1
Solyc01g104590	Ribosomal protein L3 (AHRD V1 ***- Q6SKP4_SOLLC); contains Interpro domain(s) IPR019926 Ribosomal protein L3, conserved site IPR000597 Ribosomal protein L3	4.88	2	2	2	3	2.42831	2.57	1	1																									2.16877	2.57	1	1					2.35772	2.31	1	1
Solyc10g078960	60S ribosomal protein L21-like protein (AHRD V1 ***- Q3HVK5_SOLTU); contains Interpro domain(s) IPR001147 Ribosomal protein L21e	4.88	2	1	1	5													2.51324	4.88	1	1	2.36355	4.88	1	1	2.76318	4.88	1	1					2.03407	4.88	1	1					2.27225	4.88	1	1
Solyc01g087850	Subtilisin-like protease (AHRD V1 **-- O82777_SOLLC); contains Interpro domain(s) IPR015500 Peptidase S8, subtilisin-related IPR000209 Peptidase S8 and S53, subtilisin, kexin, sedolisin	4.86	6	3	3	8	2.79372	1.71	1	1	7.61937	4.86	3	3					3.32567	1.71	1	1	3.24782	1.71	1	1	3.24639	1.71	1	1					2.05619	1.71	1	1
Solyc10g018590	Os04g0551700 protein (Fragment) (AHRD V1 ***- Q0JB74_ORYSJ); contains Interpro domain(s) IPR006843 PAP fibrillin	4.85	1	1	1	1																																									2.73316	4.85	1
Solyc03g062720	Galactose mutarotase-like (AHRD V1 **-- A2Q5N9_MEDTR); contains Interpro domain(s) IPR011013 Glycoside hydrolase-type carbohydrate-binding	4.84	1	1	1	1																																					3.17905	4.84	1	1
Solyc08g082400	Genome sequencing data contig C313 (AHRD V1 *-*- A8YHF7_MICAE)	4.8	1	1	1	1																																					2.29033	4.8	1	1
Solyc08g067100	Aspartic proteinase nepenthesin-1 (AHRD V1 **-- C0JA51_9ORYZ); contains Interpro domain(s) IPR001461 Peptidase A1	4.79	1	1	1	1									3.23313	4.79	1	1
Solyc03g113930	class IV heat shock protein (AHRD V1 ***- B6T3F5_MAIZE); contains Interpro domain(s) IPR002068 Heat shock protein Hsp20	4.79	1	1	1	1																	2.42882	4.79	1	1
Solyc04g081970	Thioredoxin (AHRD V1 ***- D8U146_VOLCA); contains Interpro domain(s) IPR013766 Thioredoxin domain	4.73	1	1	1	6	3.41563	4.73	1	1									3.14648	4.73	1	1	3.89644	4.73	1	1	2.64437	4.73	1	1																	7.08852	4.73	1
Solyc02g069040	Phloem protein 2 (AHRD V1 ***- Q9LLT3_CUCMO)	4.72	1	1	1	1																																									2.20923	4.72	1
Solyc08g081570	2-C-methyl-D-erythritol 2 4-cyclodiphosphate synthase (AHRD V1 **** A9ZN13_HEVBR); contains Interpro domain(s) IPR003526 2-C-methyl-D-erythritol 2,4-cyclodiphosphate synthase, core	4.69	1	1	1	1																																									2.45569	4.69	1
Solyc11g065740	RbcX protein (AHRD V1 *-*- Q5W3L8_9NOST); contains Interpro domain(s) IPR003435 Chaperonin-like RbcX	4.69	1	1	1	1																																									2.70796	4.69	1
Solyc02g086610	Isocitrate dehydrogenase-like protein (AHRD V1 **** Q8LPJ5_ARATH); contains Interpro domain(s) IPR004790 Isocitrate dehydrogenase NADP-dependent, eukaryotic	4.67	1	1	2	2	2.92508	2.76	1	1																																					2.11672	1.91	1
Solyc05g054320	Epoxide hydrolase (AHRD V1 **** Q41413_SOLTU); contains Interpro domain(s) IPR000639 Epoxide hydrolase-like	4.67	3	1	1	1
Solyc01g105410	Os06g0220000 protein (Fragment) (AHRD V1 ***- Q0DDJ2_ORYSJ); contains Interpro domain(s) IPR006766 Phosphate-induced protein 1 conserved region	4.65	1	1	1	7	3.4185	4.65	1	1	2.6197	4.65	1	1					3.63249	4.65	1	1					2.28969	4.65	1	1					3.75441	4.65	1	1	7.20315	4.65	1	2
Solyc07g051940	Alpha-humulene/(-)-(E)-beta-caryophyllene synthase (AHRD V1 **** HUMS_ARATH); contains Interpro domain(s) IPR005630 Terpene synthase, metal-binding domain	4.63	3	2	2	3	2.19006	2.41	1	1	2.48738	2.21	1	1													2.40453	2.41	1	1
Solyc09g083190	Genomic DNA chromosome 5 P1 clone MQD19 (AHRD V1 ***- Q9FG89_ARATH)	4.63	1	1	1	1																																									2.66694	4.63	1
Solyc05g026050	Charged multivesicular body protein 4b (AHRD V1 ***- B6UES0_MAIZE); contains Interpro domain(s) IPR005024 Snf7	4.59	3	1	1	1
Solyc10g079610	Strictosidine synthase family protein (AHRD V1 ***- D7LVM7_ARALY); contains Interpro domain(s) IPR004141 Strictosidine synthase	4.57	1	1	1	1																																									2.26841	4.57	1
Solyc12g014250	Phosphoenolpyruvate carboxylase 1 (AHRD V1 ***- Q9SCB3_SOLLC); contains Interpro domain(s) IPR015813 Pyruvate/Phosphoenolpyruvate kinase, catalytic core IPR001449 Phosphoenolpyruvate carboxylase	4.56	4	2	4	7	4.31348	2.18	2	2	5.52508	2.38	2	2	2.20343	1.24	1	1									2.10301	0.83	1	1													2.40366	1.24	1	1
Solyc08g076840	Polyadenylate-binding protein 2 (AHRD V1 **-- PABP2_ARATH); contains Interpro domain(s) IPR012677 Nucleotide-binding, alpha-beta plait	4.56	1	1	1	1																	2.3682	4.56	1	1
Solyc01g111060	5&apos-methylthioadenosine/S-adenosylhomocysteine nucleosidase (AHRD V1 **** D4FIY6_STAEP); contains Interpro domain(s) IPR018017 Nucleoside phosphorylase, family 1	4.55	1	1	1	6	2.79055	4.55	1	1									2.61942	4.55	1	1	3.24711	4.55	1	1													2.71159	4.55	1	1	2.3705	4.55	1	1	2.525	4.55	1
Solyc07g042150	Ubiquinone biosynthesis protein COQ9 mitochondrial (AHRD V1 ***- C1BL51_OSMMO); contains Interpro domain(s) IPR012762 Ubiquinone biosynthesis protein COQ9	4.53	1	1	1	2													2.14935	4.53	1	1	2.12883	4.53	1	1
Solyc10g084210	Syntaxin-71 (AHRD V1 ***- C0L7E7_ANNCH); contains Interpro domain(s) IPR000727 Target SNARE coiled-coil region	4.53	1	1	1	1
Solyc10g005110	Coproporphyrinogen III oxidase aerobic (AHRD V1 ***- A9DTF4_9FLAO); contains Interpro domain(s) IPR001260 Coproporphyrinogen III oxidase	4.51	1	2	2	2																																	2.143	2.51	1	1					2.02037	2.01	1
Solyc02g012020	ATP synthase subunit b, chloroplastic (AHRD V1 ***- ATPF_NICTO); contains Interpro domain(s) IPR018118 ATPase, F1/A1 complex, alpha/beta subunit, N-terminal	4.48	1	1	1	1																																					2.7563	4.48	1	1
Solyc12g006450	Aminotransferase-like protein (AHRD V1 ***- Q9LIE2_ARATH); contains Interpro domain(s) IPR005814 Aminotransferase class-III	4.46	3	1	2	6					2.57297	2.13	1	1									2.67079	2.33	1	1	2.45829	2.33	1	1					2.12106	2.33	1	1	2.31297	2.33	1	1	2.19093	2.13	1	1
Solyc02g062860	Solute carrier family 2, facilitated glucose transporter member 2 (AHRD V1 ***- GTR2_MOUSE); contains Interpro domain(s) IPR003663 Sugar/inositol transporter	4.43	2	2	2	2																																					5.12353	4.43	2	2
Solyc08g080620	Osmotin-like protein (Fragment) (AHRD V1 **-- Q8S4L1_SOLNI); contains Interpro domain(s) IPR017949 Thaumatin, conserved site IPR001938 Thaumatin, pathogenesis-related	4.42	3	1	1	2					2.49879	4.42	1	1	2.06862	4.42	1	1
Solyc04g056390	Isopentenyl-diphosphate delta-isomerase (AHRD V1 **** Q84RZ8_9GENT); contains Interpro domain(s) IPR011876 Isopentenyl-diphosphate delta-isomerase, type 1	4.42	1	1	1	2																					2.74889	4.42	1	1									2.22777	4.42	1	1
Solyc02g069010	Inositol monophosphatase family protein (AHRD V1 **** D7KK98_ARALY); contains Interpro domain(s) IPR000760 Inositol monophosphatase	4.41	1	1	1	1																	2.30404	4.41	1	1
Solyc00g042130	ATP synthase subunit alpha (AHRD V1 ***- D4Z4I4_SPHJU); contains Interpro domain(s) IPR005294 ATPase, F1 complex, alpha subunit	4.4	1	3	3	31	7.52399	4.4	3	3	5.28395	3.41	2	2	6.22317	3.41	2	2	5.36718	3.41	2	2	7.38265	4.4	3	3	7.86835	4.4	3	3	5.22392	3.41	2	2	9.10243	2.84	2	4	7.69311	4.4	3	3	8.30393	4.4	3	3	7.76477	4.4	3
Solyc11g069040	Lactoylglutathione lyase (AHRD V1 ***- B6SGV9_MAIZE); contains Interpro domain(s) IPR004361 Glyoxalase I	4.37	1	1	1	2					2.18457	4.37	1	1																													2.19114	4.37	1	1
Solyc03g095840	Eukaryotic translation initiation factor 2 alpha subunit family protein expressed (AHRD V1 **** Q10MT2_ORYSJ); contains Interpro domain(s) IPR011488 Eukaryotic translation initiation factor 2, alpha subunit	4.36	1	1	1	1																																					2.04641	4.36	1	1
Solyc04g048900	Calreticulin 2 calcium-binding protein (AHRD V1 **** A8HMC0_CHLRE); contains Interpro domain(s) IPR009169 Calreticulin	4.36	1	1	1	1																																									3.01682	4.36	1
Solyc09g083150	NAD(P)H-quinone oxidoreductase subunit N (AHRD V1 *-*- D4ZT43_SPIPL)	4.35	1	1	1	1																																	2.22088	4.35	1	1
Solyc10g005960	Fasciclin-like arabinogalactan protein 10 (AHRD V1 ***- A9XTL5_GOSHI); contains Interpro domain(s) IPR000782 FAS1 domain	4.34	1	1	1	1																																	2.93974	4.34	1	1
Solyc02g064550	C1orf93 homolog (AHRD V1 **-- C1C416_RANCA); contains Interpro domain(s) IPR012335 Thioredoxin fold	4.33	1	1	1	2																	2.50181	4.33	1	1																					2.00078	4.33	1
Solyc07g008720	Nascent polypeptide-associated complex subunit beta (AHRD V1 **-- B2W6E2_PYRTR); contains Interpro domain(s) IPR002715 Nascent polypeptide-associated complex NAC	4.32	2	1	1	4																					2.14733	4.32	1	1									2.34189	4.32	1	1	2.32717	4.32	1	1	2.20299	4.32	1
Solyc09g008650	Peptidyl-prolyl cis-trans isomerase (AHRD V1 ***- B8HUH5_CYAP4); contains Interpro domain(s) IPR001179 Peptidyl-prolyl cis-trans isomerase, FKBP-type	4.31	1	1	1	3													2.50192	4.31	1	1	2.68129	4.31	1	1	2.71	4.31	1	1
Solyc01g107520	PBSP domain-containing protein (AHRD V1 **-- C9S7G7_VERA1); contains Interpro domain(s) IPR007541 Plant Basic Secretory Protein	4.31	1	1	1	4																					2.73306	4.31	1	1	2.5511	4.31	1	1	2.73253	4.31	1	1									2.90199	4.31	1
Solyc05g015490	Non-specific lipid-transfer protein (AHRD V1 ***- Q700A6_CICAR); contains Interpro domain(s) IPR003612 Plant lipid transfer protein/seed storage/trypsin-alpha amylase inhibitor	4.3	1	1	1	2																					2.1068	4.3	1	1																	2.15576	4.3	1
Solyc06g071100	H-ATPase (AHRD V1 ***- Q8L6I3_ORYSJ); contains Interpro domain(s) IPR006534 ATPase, P-type, plasma-membrane proton-efflux	4.29	4	4	4	20	4.83368	2.2	2	2	5.14259	2.2	2	2	2.49341	1.05	1	1	5.0402	2.2	2	2	7.72189	3.35	3	3	4.90669	2.2	2	2	4.34661	2.09	2	2	4.86318	2.2	2	2	2.4229	1.05	1	1	4.79117	2.2	2	2	2.91093	1.15	1
Solyc11g044530	PAP fibrillin (AHRD V1 ***- A2Q498_MEDTR); contains Interpro domain(s) IPR006843 PAP fibrillin	4.27	1	1	1	4	2.04679	4.27	1	1									2.23701	4.27	1	1	2.55937	4.27	1	1																					2.45679	4.27	1
Solyc01g110120	V-type proton ATPase subunit a (AHRD V1 **** VPH1_NEUCR); contains Interpro domain(s) IPR002490 ATPase, V0/A0 complex, 116-kDa subunit	4.27	1	3	3	6					3.45239	1.71	1	1	2.44738	1.22	1	1	2.65235	1.22	1	1													3.43692	1.71	1	1	4.6356	2.56	2	2
Solyc11g070030	NADH-quinone oxidoreductase subunit B (AHRD V1 ***- D3SFJ4_THISK); contains Interpro domain(s) IPR006138 NADH:ubiquinone oxidoreductase, 20 kDa subunit	4.23	1	1	1	6	2.72191	4.23	1	1	2.20234	4.23	1	1									2.37694	4.23	1	1	2.42074	4.23	1	1					2.11784	4.23	1	1									2.79528	4.23	1
Solyc07g063890	50S ribosomal protein L2 (AHRD V1 ***- RL2_EDWI9); contains Interpro domain(s) IPR002171 Ribosomal protein L2	4.23	3	1	1	2									2.03772	4.23	1	1																									2.60266	4.23	1	1
Solyc10g085680	Protein kinase (AHRD V1 ***- Q84V17_CHLRE); contains Interpro domain(s) IPR002290 Serine/threonine protein kinase	4.23	1	2	2	6																	3.27637	2.21	1	1	2.25102	2.21	1	1	2.46645	2.01	1	1													5.42435	4.23	2
Solyc06g083040	Serine carboxypeptidase 1 (AHRD V1 ***- B6TDA5_MAIZE); contains Interpro domain(s) IPR001563 Peptidase S10, serine carboxypeptidase	4.22	3	2	2	7									2.5443	2.21	1	1	4.61099	4.22	2	2	2.16657	2.01	1	1									2.05723	2.01	1	1					2.06501	2.01	1	1	2.67032	2.01	1
Solyc03g116790	Chaperone protein dnaJ (AHRD V1 ***- B6TAJ2_MAIZE); contains Interpro domain(s) IPR012724 Chaperone DnaJ	4.22	1	2	2	5													2.49428	2.21	1	1	5.8882	4.22	2	2																					5.20959	4.22	2
Solyc04g026030	Spermidine synthase (AHRD V1 **** Q93X16_SOLTU); contains Interpro domain(s) IPR001045 Spermine synthase	4.21	2	1	1	8	2.67151	4.21	1	1									2.8054	4.21	1	1	2.38129	4.21	1	1	2.76675	4.21	1	1	3.12481	4.21	1	1	2.47159	4.21	1	1	2.65662	4.21	1	1	2.13955	4.21	1	1
Solyc04g054990	Lipoxygenase homology domain-containing protein 1 (AHRD V1 *--- LOXH1_HUMAN); contains Interpro domain(s) IPR001024 Lipoxygenase, LH2	4.21	1	1	1	2																	2.10547	4.21	1	1	2.29649	4.21	1	1
Solyc11g011470	NADH-ubiquinone oxidoreductase subunit (AHRD V1 ***- B9T118_RICCO); contains Interpro domain(s) IPR010228 NADH:ubiquinone oxidoreductase, subunit G	4.19	1	2	2	2																																					3.23869	2.57	1	1	3.4395	1.62	1
Solyc06g068970	Conserved transmembrane protein (AHRD V1 **-- A0PNM5_MYCUA); contains Interpro domain(s) IPR010721 Protein of unknown function DUF1295	4.18	1	1	1	1													2.35425	4.18	1	1
Solyc08g079660	ATP-dependent Clp protease ATP-binding subunit ClpC (AHRD V1 *-*- D5A5L7_SPIPL); contains Interpro domain(s) IPR004176 Clp, N-terminal	4.18	1	1	1	2													2.03054	4.18	1	1																									2.39322	4.18	1
Solyc01g100650	NHL repeat containing 2 (AHRD V1 *--- B2RR26_MOUSE); contains Interpro domain(s) IPR011042 Six-bladed beta-propeller, TolB-like	4.18	1	3	3	3																	2.46252	2.32	1	1					2.20444	1.02	1	1									2.14487	0.84	1	1
Solyc03g044880	Exostosin family protein (AHRD V1 **-- D7KV31_ARALY); contains Interpro domain(s) IPR004263 Exostosin-like	4.16	1	1	1	1																																	3.66424	4.16	1	1
Solyc01g009420	Bifunctional polymyxin resistance arnA protein (AHRD V1 ***- B6TQB1_MAIZE); contains Interpro domain(s) IPR001509 NAD-dependent epimerase/dehydratase	4.15	3	1	1	5													2.89145	4.15	1	1	3.03095	4.15	1	1	6.34469	4.15	1	2									3.26992	4.15	1	1
Solyc02g088700	Mitochondrial processing peptidase beta subunit (AHRD V1 ***- Q9AXQ2_CUCME); contains Interpro domain(s) IPR011237 Peptidase M16, core	4.14	1	2	2	4	2.7686	2.07	1	1					3.11102	2.07	1	1									2.34709	2.07	1	1					2.20596	2.07	1	1
Solyc01g099110	Xaa-pro aminopeptidase (AHRD V1 **-- A1DF27_NEOFI); contains Interpro domain(s) IPR000994 Peptidase M24, structural domain	4.1	1	2	2	4													2.5022	2.12	1	1	2.71048	1.98	1	1	8.1437	2.12	1	2
Solyc01g008550	Cinnamoyl CoA reductase-like protein (AHRD V1 ***- B9HNY0_POPTR); contains Interpro domain(s) IPR016040 NAD(P)-binding domain	4.06	1	1	1	2																	2.87351	4.06	1	1
Solyc09g010420	Arginine biosynthesis bifunctional protein ArgJ (AHRD V1 ***- B4VHU0_9CYAN); contains Interpro domain(s) IPR002813 Arginine biosynthesis protein ArgJ	4.04	1	1	1	2																																					2.79914	4.04	1	1	2.29524	4.04	1
Solyc05g013850	Sieve element-occluding protein 3 (AHRD V1 **-- B5THF7_MEDTR)	4.03	2	3	3	5	2.41902	1.26	1	1	6.97539	4.03	3	3																									2.26454	1.01	1	1
Solyc05g053100	Dihydrolipoyl dehydrogenase (AHRD V1 ***- B9RZN2_RICCO); contains Interpro domain(s) IPR006258 Dihydrolipoamide dehydrogenase	4.03	2	2	2	11	2.59502	2.1	1	1									4.762	4.03	2	2	2.54038	2.1	1	1	2.47028	2.1	1	1	2.80413	2.1	1	1	2.63565	2.1	1	1									4.69712	4.03	2
Solyc12g096550	Pheophorbide a oxygenase family (AHRD V1 **-- B4VSS3_9CYAN); contains Interpro domain(s) IPR013626 Pheophorbide a oxygenase	4.03	1	2	2	2	2.04206	1.65	1	1													2.66482	2.38	1	1
Solyc05g018520	NADH-cytochrome b5 reductase-like protein (AHRD V1 **** B6TCK3_MAIZE); contains Interpro domain(s) IPR001709 Flavoprotein pyridine nucleotide cytochrome reductase	4.02	1	1	1	2	2.35546	4.02	1	1									2.82929	4.02	1	1
Solyc03g120900	Protein transport SEC13-like protein (AHRD V1 **-- Q2PYY1_SOLTU); contains Interpro domain(s) IPR020472 G-protein beta WD-40 repeat, region	3.99	2	1	1	4	2.01873	3.99	1	1													2.62337	3.99	1	1	2.12099	3.99	1	1																	2.14296	3.99	1
Solyc08g075750	ATP-dependent Clp protease proteolytic subunit (AHRD V1 ***- A9PA38_POPTR); contains Interpro domain(s) IPR001907 Peptidase S14, ClpP	3.97	1	1	1	14	11.637	3.97	1	4	3.04823	3.97	1	1	2.93666	3.97	1	1	3.09769	3.97	1	1	3.44225	3.97	1	1	2.74855	3.97	1	1					2.99354	3.97	1	1	3.05851	3.97	1	1	2.44507	3.97	1	1
Solyc12g042770	Chloroplast post-illumination chlorophyll fluorescence increase protein (AHRD V1 **-- A1Y9I8_TOBAC)	3.97	1	1	1	9	2.64322	3.97	1	1					2.03489	3.97	1	1	2.69734	3.97	1	1	2.26074	3.97	1	1	2.19362	3.97	1	1					2.10439	3.97	1	1	2.44433	3.97	1	1					2.63791	3.97	1
Solyc10g081440	NADH cytochrome b5 reductase (AHRD V1 ***- Q5PY86_VERFO); contains Interpro domain(s) IPR008333 Oxidoreductase FAD-binding region	3.96	1	1	1	9	2.22431	3.96	1	1	2.53787	3.96	1	1					2.22616	3.96	1	1	2.29836	3.96	1	1	2.95946	3.96	1	1					2.46877	3.96	1	1	2.5398	3.96	1	1	2.24063	3.96	1	1	2.55516	3.96	1
Solyc10g050890	Nitrite reductase (AHRD V1 ***- Q76G13_TOBAC); contains Interpro domain(s) IPR006067 Nitrite and sulphite reductase 4Fe-4S region	3.94	2	2	2	5	4.87528	3.94	2	2									2.41725	2.05	1	1					2.16203	2.05	1	1																	3.1328	2.05	1
Solyc06g007340	Gamma-interferon-inducible lysosomal thiol reductase (AHRD V1 ***- B6U3P7_MAIZE); contains Interpro domain(s) IPR004911 Gamma interferon inducible lysosomal thiol reductase GILT	3.94	1	1	1	2													2.26218	3.94	1	1																	2.33948	3.94	1	1
Solyc05g012480	Mitochondrial processing peptidase beta subunit (AHRD V1 ***- Q9AXQ2_CUCME); contains Interpro domain(s) IPR011237 Peptidase M16, core	3.94	1	1	1	1																	3.03519	3.94	1	1
Solyc06g060790	3-isopropylmalate dehydratase small subunit (AHRD V1 ***- Q9ZW85_ARATH); contains Interpro domain(s) IPR011827 3-isopropylmalate dehydratase, small subunit, subgroup	3.91	1	1	1	2	2.15804	3.91	1	1													2.04466	3.91	1	1
Solyc12g039070	Strictosidine synthase family protein (AHRD V1 ***- D7LVM7_ARALY); contains Interpro domain(s) IPR004141 Strictosidine synthase	3.9	1	1	1	11	3.1354	3.9	1	1	3.31851	3.9	1	1	3.25671	3.9	1	1	3.40603	3.9	1	1					3.02812	3.9	1	1	3.25237	3.9	1	1	2.97147	3.9	1	1	3.6206	3.9	1	1	2.79353	3.9	1	1	3.55184	3.9	1
Solyc04g076090	Glucose-6-phosphate isomerase (AHRD V1 **** Q68HC8_SOLLC); contains Interpro domain(s) IPR001672 Phosphoglucose isomerase (PGI)	3.89	1	2	2	5	2.54842	1.62	1	1									5.74033	3.89	2	2	2.01271	1.62	1	1													2.0143	1.62	1	1
Solyc01g111660	Aquaporin-like protein (AHRD V1 ***- Q8W1A8_PETHY); contains Interpro domain(s) IPR012269 Aquaporin	3.89	1	1	1	1																													2.58588	3.89	1	1
Solyc02g091280	ATP-dependent Clp protease proteolytic subunit (AHRD V1 **** B9H362_POPTR); contains Interpro domain(s) IPR001907 Peptidase S14, ClpP	3.88	1	1	1	10	3.92068	3.88	1	1	2.62637	3.88	1	1									5.91358	3.88	1	2	3.92996	3.88	1	1					3.4345	3.88	1	1	3.46955	3.88	1	1	2.46789	3.88	1	1	3.58305	3.88	1
Solyc04g082200	Dehydrin (AHRD V1 *-*- Q1A4H3_COFCA); contains Interpro domain(s) IPR000167 Dehydrin	3.88	1	1	1	1													2.09055	3.88	1	1
Solyc01g097010	Nucleic acid binding protein (AHRD V1 **-* B6U2B4_MAIZE); contains Interpro domain(s) IPR018111 K Homology, type 1, subgroup	3.86	1	1	1	1																																					2.1493	3.86	1	1
Solyc04g050470	Genomic DNA chromosome 5 P1 clone MNJ8 (AHRD V1 *-*- Q9FHS9_ARATH)	3.85	1	1	1	1																					2.72702	3.85	1	1
Solyc06g053200	6-phosphogluconolactonase (AHRD V1 **** B6UAK0_MAIZE); contains Interpro domain(s) IPR005900 6-phosphogluconolactonase	3.85	1	1	1	2																																									2.85089	3.85	1
Solyc03g112070	Phosphoglycerate dehydrogenase (AHRD V1 **** D2D316_GOSHI); contains Interpro domain(s) IPR015508 D-3-phosphogylcerate Dehydrogenase	3.83	1	2	2	7	4.89809	3.83	2	2									2.91887	1.83	1	1	2.95332	1.83	1	1	2.81359	1.83	1	1													2.66552	1.83	1	1
Solyc03g112640	CRAL/TRIO domain containing protein (AHRD V1 **-- B6UD95_MAIZE); contains Interpro domain(s) IPR001251 Cellular retinaldehyde-binding/triple function, C-terminal	3.82	1	1	1	4													2.46613	3.82	1	1	2.42314	3.82	1	1	2.31785	3.82	1	1					2.23647	3.82	1	1
Solyc01g079880	Asparagine synthetase (AHRD V1 *--- Q9ZST6_ARATH)	3.81	1	1	1	5	2.294	3.81	1	1									2.25996	3.81	1	1	2.11824	3.81	1	1					2.53252	3.81	1	1													2.32841	3.81	1
Solyc10g074590	Pantothenate kinase 4 (AHRD V1 **** B6TFD8_MAIZE); contains Interpro domain(s) IPR016949 Uncharacterised conserved protein UCP030210	3.81	1	1	1	1																	3.73672	3.81	1	1
Solyc08g079170	Stress-induced protein sti1-like protein (AHRD V1 **-- Q9STH1_ARATH); contains Interpro domain(s) IPR011990 Tetratricopeptide-like helical	3.8	1	2	2	3					2.66826	2.07	1	1																									2.08475	1.73	1	1	2.2503	1.73	1	1
Solyc10g074820	Unknown Protein (AHRD V1); contains Interpro domain(s) IPR010605 Protein of unknown function DUF1191	3.8	1	1	1	2													2.52108	3.8	1	1	3.41291	3.8	1	1
Solyc06g082970	DnaJ domain family (AHRD V1 ***- Q84VQ4_ARATH); contains Interpro domain(s) IPR001623 Heat shock protein DnaJ, N-terminal	3.79	1	1	1	3																					2.30036	3.79	1	1									2.06029	3.79	1	1	2.11047	3.79	1	1
Solyc12g033040	Photosystem I P700 chlorophyll a apoprotein A1 (AHRD V1 ***- D2KLK3_OLEEU); contains Interpro domain(s) IPR001280 Photosystem I psaA and psaB	3.78	1	1	1	7	2.10215	3.78	1	1					2.01821	3.78	1	1	2.41929	3.78	1	1																	2.17168	3.78	1	1	2.31778	3.78	1	1	2.21378	3.78	1
Solyc12g010320	Outer membrane lipoprotein blc (AHRD V1 **-- D0RZG9_ACICA); contains Interpro domain(s) IPR002345 Lipocalin	3.78	1	1	1	1									2.15732	3.78	1	1
Solyc06g008160	Chloroplast FLU-like protein (Fragment) (AHRD V1 *--- D2K2R8_PICAB); contains Interpro domain(s) IPR011990 Tetratricopeptide-like helical	3.78	1	1	1	1																																					2.02714	3.78	1	1
Solyc06g009040	Glutathione S-transferase (AHRD V1 **** A5YWI9_SOLTU); contains Interpro domain(s) IPR004046 Glutathione S-transferase, C-terminal	3.77	2	1	1	5	2.19348	3.77	1	1													2.14283	3.77	1	1	2.27966	3.77	1	1									2.26355	3.77	1	1	2.20721	3.77	1	1
Solyc01g112080	LysM-domain GPI-anchored protein (AHRD V1 **-- Q4VVD8_ORYSJ); contains Interpro domain(s) IPR002482 Peptidoglycan-binding Lysin subgroup	3.77	1	1	1	1																					2.64586	3.77	1	1
Solyc12g006950	Sulfate transporter (AHRD V1 ***- Q0WVG5_ARATH); contains Interpro domain(s) IPR001902 Sulphate anion transporter	3.75	2	2	2	2																																					5.31966	3.75	2	2
Solyc08g082700	26S proteasome non-ATPase regulatory subunit 8 (AHRD V1 ***- B4FCY9_MAIZE); contains Interpro domain(s) IPR006746 26S proteasome non-ATPase regulatory subunit Rpn12	3.75	1	1	1	1
Solyc01g098000	Elongation factor-like protein (AHRD V1 ***- Q3HVL1_SOLTU); contains Interpro domain(s) IPR014038 Translation elongation factor EF1B, beta and delta chains, guanine nucleotide exchange	3.73	1	2	2	4																									2.30559	3.73	1	1									4.92459	3.73	1	2	2.3601	3.32	1
Solyc03g117470	Calcineurin subunit B (AHRD V1 *-*- B6U4N5_MAIZE); contains Interpro domain(s) IPR011992 EF-Hand type	3.7	1	1	1	1																																	2.38086	3.7	1	1
Solyc07g064930	Protein grpE (AHRD V1 *-*- Q1QRU3_NITHX); contains Interpro domain(s) IPR000740 GrpE nucleotide exchange factor	3.68	1	1	1	3													2.70901	3.68	1	1	3.0436	3.68	1	1	2.85593	3.68	1	1
Solyc10g074580	Aminoacylase ACY1 and related metalloexopeptidases (ISS) (AHRD V1 *-*- Q00SR9_OSTTA)	3.67	1	1	1	2	2.68119	3.67	1	1													3.01819	3.67	1	1
Solyc05g056160	Proteasome subunit beta type (AHRD V1 ***- C6TLJ9_SOYBN); contains Interpro domain(s) IPR000243 Peptidase T1A, proteasome beta-subunit	3.66	1	1	1	3					2.00419	3.66	1	1	2.77927	3.66	1	1																													2.46118	3.66	1
Solyc01g097770	Serine/threonine protein kinase (AHRD V1 *-** D2V878_NAEGR); contains Interpro domain(s) IPR002290 Serine/threonine protein kinase	3.66	1	3	3	3																													2.12836	1.36	1	1	4.63463	2.3	2	2
Solyc09g031940	Chloroplast lumen common protein family-like protein (AHRD V1 ***- Q7F0B4_ORYSJ)	3.64	1	1	1	1																	2.8335	3.64	1	1
Solyc07g009140	26S proteasome non-ATPase regulatory subunit 6 (AHRD V1 ***- B4FVL1_MAIZE); contains Interpro domain(s) IPR019585 26S proteasome, regulatory subunit Rpn7	3.63	1	1	1	3																	3.96801	3.63	1	1	4.03322	3.63	1	1													3.67135	3.63	1	1
Solyc11g010960	Alcohol dehydrogenase (AHRD V1 ***- ADH2_BACST); contains Interpro domain(s) IPR002085 Alcohol dehydrogenase superfamily, zinc-containing	3.62	1	1	1	3					2.12362	3.62	1	1													2.7001	3.62	1	1									2.93914	3.62	1	1
Solyc06g062950	Subtilisin-like protease (AHRD V1 **-- A9XG40_TOBAC); contains Interpro domain(s) IPR015500 Peptidase S8, subtilisin-related	3.61	1	2	2	2					2.54541	1.55	1	1																													2.63375	2.06	1	1
Solyc08g081250	Aminopeptidase N (AHRD V1 ***- D5C0C8_NITHN); contains Interpro domain(s) IPR012779 Peptidase M1, alanyl aminopeptidase	3.6	1	3	3	10	2.68982	1.3	1	1	5.28853	2.6	2	2	5.24494	2.6	2	2	2.12479	1.3	1	1					4.17582	2.3	2	2	2.17474	1	1	1													2.47222	1.3	1
Solyc11g007120	Fe/S biogenesis protein nfuA (AHRD V1 *--- NFUA_HAMD5); contains Interpro domain(s) IPR017065 HIRA-interacting protein 5	3.6	1	1	1	5	2.6394	3.6	1	1	2.34062	3.6	1	1					2.59958	3.6	1	1					2.2384	3.6	1	1					2.38161	3.6	1	1
Solyc01g099370	SRC2 homolog (Fragment) (AHRD V1 ***- B3IYJ9_9SOLA); contains Interpro domain(s) IPR018029 C2 membrane targeting protein	3.6	1	1	1	1																					2.10965	3.6	1	1
Solyc08g007770	PGR5-like protein 1A, chloroplastic (AHRD V1 ***- PGL1A_ARATH)	3.58	1	1	1	4													2.20551	3.58	1	1	2.89148	3.58	1	1	2.10332	3.58	1	1																	2.56901	3.58	1
Solyc04g050930	Violaxanthin de-epoxidase (Fragment) (AHRD V1 *-** Q6B9X0_HORVU); contains Interpro domain(s) IPR002345 Lipocalin IPR010788 Violaxanthin de-epoxidase	3.56	1	1	1	1																																					4.29177	3.56	1	1
Solyc06g050130	Alpha-galactosidase-like protein (AHRD V1 **** Q9LYL2_ARATH); contains Interpro domain(s) IPR013785 Aldolase-type TIM barrel	3.53	1	1	1	2													2.20956	3.53	1	1																	2.96535	3.53	1	1
Solyc02g080630	Lactoylglutathione lyase (AHRD V1 ***- D2D330_GOSHI); contains Interpro domain(s) IPR004361 Glyoxalase I	3.52	1	1	1	7	3.24302	3.52	1	1	2.99435	3.52	1	1	3.70462	3.52	1	1	3.47716	3.52	1	1																	3.9598	3.52	1	1	3.82386	3.52	1	1	3.81372	3.52	1
Solyc09g091840	Glutathione-disulfide reductase (AHRD V1 **** Q1D9Y5_MYXXD); contains Interpro domain(s) IPR006324 Glutathione reductase, plant	3.52	1	1	1	1	2.62274	3.52	1	1
Solyc11g007830	Dual-specificity protein-like phosphatase 3 (AHRD V1 ***- Q3S4H5_MAIZE); contains Interpro domain(s) IPR000387 Dual-specific/protein-tyrosine phosphatase, conserved region IPR020422 Dual specificity phosphatase, subgroup, catalytic domain	3.51	1	1	1	6	2.70675	3.51	1	1									3.40765	3.51	1	1	2.96383	3.51	1	1	2.34135	3.51	1	1					2.8311	3.51	1	1									3.4467	3.51	1
Solyc03g025270	rRNA 2&apos-O-methyltransferase fibrillarin (AHRD V1 ***- B6JX17_SCHJY); contains Interpro domain(s) IPR000692 Fibrillarin	3.5	1	1	1	1									2.79732	3.5	1	1
Solyc05g056250	Asparaginyl-tRNA synthetase (AHRD V1 **** SYN_PYRHO); contains Interpro domain(s) IPR004523 Aspartyl-tRNA synthetase, class IIb, archea/euk type	3.49	1	2	2	3	2.639	1.65	1	1																	2.16243	1.84	1	1									2.55179	1.65	1	1
Solyc04g009540	50S ribosomal protein L10 (AHRD V1 ***- B6SUJ0_MAIZE); contains Interpro domain(s) IPR001790 Ribosomal protein L10	3.49	1	1	1	2																																					2.10359	3.49	1	1
Solyc08g069030	Delta-aminolevulinic acid dehydratase (AHRD V1 ***- B9RJ27_RICCO); contains Interpro domain(s) IPR001731 Tetrapyrrole biosynthesis, porphobilinogen synthase	3.49	1	1	1	1																																									3.1282	3.49	1
Solyc04g078820	Annexin (AHRD V1 ***- B3TLL7_ELAGV); contains Interpro domain(s) IPR015472 Annexin like protein IPR001464 Annexin	3.48	1	1	1	1																	2.29061	3.48	1	1
Solyc12g010380	Adenylate kinase-like protein (AHRD V1 ***- Q8VYL1_ARATH); contains Interpro domain(s) IPR018962 Domain of unknown function DUF1995	3.47	2	2	2	6	2.2534	1.49	1	1					2.21456	1.49	1	1									2.16964	1.49	1	1					2.28508	1.98	1	1	2.1927	1.49	1	1
Solyc06g050770	Alpha-soluble NSF attachment protein (AHRD V1 **** D2D2Z7_GOSHI); contains Interpro domain(s) IPR000744 NSF attachment protein	3.46	1	1	1	2	3.14009	3.46	1	1	2.25365	3.46	1	1
Solyc01g111250	Phosphatidylinositol-specific phospholipase c (AHRD V1 *-*- B9UXN2_LISMO); contains Interpro domain(s) IPR017946 PLC-like phosphodiesterase, TIM beta/alpha-barrel domain	3.46	2	1	1	1									2.19097	3.46	1	1
Solyc01g112000	Expansin-like protein (AHRD V1 ***- A7X331_SOLLC); contains Interpro domain(s) IPR007112 Expansin 45, endoglucanase-like IPR007117 Pollen allergen/expansin, C-terminal	3.45	1	1	1	1																	2.1421	3.45	1	1
Solyc05g012270	Argininosuccinate synthase (AHRD V1 **** B9S599_RICCO); contains Interpro domain(s) IPR001518 Argininosuccinate synthase	3.44	1	1	1	1																																					3.17121	3.44	1	1
Solyc06g084260	Chalcone isomerase (AHRD V1 ***- B6TFR7_MAIZE); contains Interpro domain(s) IPR003466 Chalcone isomerase, subgroup	3.39	1	1	1	3	2.01563	3.39	1	1													2.02074	3.39	1	1																					2.88441	3.39	1
Solyc02g062600	2,3,4,5-tetrahydropyridine-2,6-dicarboxylate N-acetyltransferase (AHRD V1 *--- DAPH_THETN); contains Interpro domain(s) IPR011004 Trimeric LpxA-like	3.36	1	1	1	1																	2.22899	3.36	1	1
Solyc10g007180	DAG protein (AHRD V1 *--- B6TDH1_MAIZE); contains Interpro domain(s) IPR015500 Peptidase S8, subtilisin-related	3.32	2	1	1	3	2.47624	3.32	1	1																													2.72539	3.32	1	1					2.17857	3.32	1
Solyc04g072240	Oxidoreductase family protein (AHRD V1 ***- D7LXC3_ARALY); contains Interpro domain(s) IPR016040 NAD(P)-binding domain	3.32	1	1	1	2													2.65767	3.32	1	1																	2.7408	3.32	1	1
Solyc07g066470	Porphobilinogen deaminase (AHRD V1 ***- B6TVP0_MAIZE); contains Interpro domain(s) IPR000860 Tetrapyrrole biosynthesis, hydroxymethylbilane synthase	3.29	1	1	1	2																																					2.83732	3.29	1	1	2.31933	3.29	1
Solyc03g118010	Tudor / nuclease domain-containing protein (AHRD V1 ***- B6KG97_TOXGO); contains Interpro domain(s) IPR016685 RNA-induced silencing complex, nuclease component Tudor-SN	3.24	2	3	3	9	5.324	2.09	2	2	5.7229	2.09	2	2	2.16651	1.15	1	1	2.40358	1.05	1	1	2.66271	1.05	1	1									2.88933	1.05	1	1	2.87715	1.05	1	1
Solyc12g005080	Dihydrolipoyllysine-residue succinyltransferase component of 2-oxoglutarate dehydrogenase complex (AHRD V1 **** B6TFG5_MAIZE); contains Interpro domain(s) IPR006255 Dihydrolipoamide succinyltransferase	3.24	1	1	1	1									2.05143	3.24	1	1
Solyc04g058090	Phosphoribosylformylglycinamidine cyclo-ligase (AHRD V1 **** Q6T7F2_SOLTU); contains Interpro domain(s) IPR004733 Phosphoribosylformylglycinamidine cyclo-ligase	3.22	1	1	1	4													2.63005	3.22	1	1	2.94847	3.22	1	1	3.16545	3.22	1	1																	3.29022	3.22	1
Solyc05g056260	Phenylalanyl-tRNA synthetase alpha chain (AHRD V1 *-** Q5N0F1_SYNP6); contains Interpro domain(s) IPR004530 Phenylalanyl-tRNA synthetase, class IIc, mitochondrial	3.22	1	1	1	1																					2.33016	3.22	1	1
Solyc06g083640	Leucine-rich repeat family protein (AHRD V1 **-- D7L5A3_ARALY); contains Interpro domain(s) IPR001611 Leucine-rich repeat	3.2	1	1	1	1																					3.73205	3.2	1	1
Solyc10g054780	Acetyl esterase (AHRD V1 **-- AES_SHIFL); contains Interpro domain(s) IPR013094 Alpha/beta hydrolase fold-3	3.18	1	1	1	8					2.42301	3.18	1	1	2.66146	3.18	1	1	2.71909	3.18	1	1	2.34054	3.18	1	1									2.48087	3.18	1	1	3.23927	3.18	1	1					2.36116	3.18	1
Solyc06g007710	Mitochondrial import receptor subunit TOM40 (AHRD V1 ***- B6TEP3_MAIZE); contains Interpro domain(s) IPR001925 Porin, eukaryotic type	3.18	1	1	1	1																													2.59154	3.18	1	1
Solyc11g006350	Aspartate carbamoyltransferase (AHRD V1 ***- Q8L6B8_SOLTU); contains Interpro domain(s) IPR002082 Aspartate carbamoyltransferase, eukaryotic	3.18	1	1	1	1
Solyc03g112870	Glucose-6P/phosphate translocator (AHRD V1 **** Q9MSB4_MESCR); contains Interpro domain(s) IPR004696 Tpt phosphate/phosphoenolpyruvate translocator	3.17	1	1	1	1																																					2.14349	3.17	1	1
Solyc01g005250	Aspartate-semialdehyde dehydrogenase (AHRD V1 ***- B6TWW1_MAIZE); contains Interpro domain(s) IPR005986 Aspartate-semialdehyde dehydrogenase, bacterial	3.15	1	1	1	2					2.11472	3.15	1	1																					2.29157	3.15	1	1
Solyc10g081530	V-type proton ATPase subunit d 1 (AHRD V1 ***- D3PHZ2_9MAXI); contains Interpro domain(s) IPR016727 ATPase, V0 complex, subunit D	3.13	1	1	1	1																													2.57136	3.13	1	1
Solyc02g049070	Genomic DNA chromosome 5 P1 clone MAH20 (AHRD V1 **-- Q9FNN4_ARATH)	3.1	1	1	1	1																	2.61105	3.1	1	1
Solyc11g006970	Unknown protein DS12 from 2D-PAGE of leaf, chloroplastic (AHRD V1 **-- UP12_ORYSJ)	3.09	1	1	1	1									2.07063	3.09	1	1
Solyc01g108600	Presequence protease, mitochondrial (AHRD V1 **-- PREP_DANRE); contains Interpro domain(s) IPR013578 Peptidase M16C associated	3.08	1	3	3	3	4.42392	1.87	2	2	2.69303	1.21	1	1
Solyc08g079260	Serine/threonine-protein phosphatase (Fragment) (AHRD V1 *--- Q4RFT2_TETNG); contains Interpro domain(s) IPR011990 Tetratricopeptide-like helical	3.08	1	1	1	4	2.92973	3.08	1	1													3.59681	3.08	1	1																					3.30531	3.08	1
Solyc09g009190	1 4-alpha-glucan branching enzyme II (AHRD V1 **** P93691_WHEAT); contains Interpro domain(s) IPR006589 Glycosyl hydrolase, family 13, subfamily, catalytic region	3.08	1	2	2	3																	2.5964	1.37	1	1																					2.69921	1.37	1
Solyc05g005020	R1 protein alpha-glucan water dikinase (AHRD V1 **** A8I6T5_CHLRE); contains Interpro domain(s) IPR002192 Pyruvate phosphate dikinase, PEP/pyruvate-binding	3.07	1	4	4	11	4.69893	1.5	2	2	7.11267	2.18	3	3					2.1686	0.89	1	1	2.00538	0.82	1	1	2.52482	0.82	1	1									2.1746	0.68	1	1					2.1934	0.82	1
Solyc05g013030	26S proteasome regulatory subunit (AHRD V1 ***- A8I274_CHLRE); contains Interpro domain(s) IPR013143 PCI/PINT associated module	3.07	1	1	1	6	3.11592	3.07	1	1													3.69794	3.07	1	1									3.74287	3.07	1	1	3.51208	3.07	1	1	3.78061	3.07	1	1	3.38765	3.07	1
Solyc03g118240	Magnesium-protoporphyrin ix methyltransferase (AHRD V1 **** D7MGJ7_ARALY); contains Interpro domain(s) IPR010251 Magnesium protoporphyrin O-methyltransferase	3.06	1	1	1	8	2.85574	3.06	1	1					2.46242	3.06	1	1	2.52599	3.06	1	1	2.67049	3.06	1	1	2.70332	3.06	1	1					2.05694	3.06	1	1	2.76889	3.06	1	1	2.60245	3.06	1	1
Solyc01g006980	Malonyl CoA-acyl carrier protein transacylase containing protein expressed (AHRD V1 ***- Q10MS3_ORYSJ); contains Interpro domain(s) IPR004410 Malonyl CoA-acyl carrier protein transacylase	3.06	1	1	1	1																																					2.29302	3.06	1	1
Solyc01g006940	Poly(U)-binding-splicing factor PUF60 (AHRD V1 *--* PUF60_BOVIN); contains Interpro domain(s) IPR003954 RNA recognition, region 1	3.05	1	1	1	9	2.08042	3.05	1	1									2.55004	3.05	1	1	2.50347	3.05	1	1	2.61874	3.05	1	1					2.45793	3.05	1	1	2.20832	3.05	1	1	2.66068	3.05	1	1	2.5525	3.05	1
Solyc03g111820	Sieve element-occluding protein 3 (AHRD V1 **-- B5THF7_MEDTR)	3.04	1	2	2	2					2.34322	1.66	1	1																									2.48564	1.38	1	1
Solyc10g006900	Protochlorophyllide reductase (AHRD V1 ***- Q8LAV9_ARATH); contains Interpro domain(s) IPR005979 Light-dependent protochlorophyllide reductase	3.04	2	1	1	2																																	2.18594	3.04	1	1					3.03109	3.04	1
Solyc07g006650	Xylose isomerase (AHRD V1 ***- B9T2E0_RICCO); contains Interpro domain(s) IPR013452 Xylose isomerase, bacterial type	3.02	1	1	1	10	2.81893	3.02	1	1	3.1107	3.02	1	1					3.46841	3.02	1	1	3.24992	3.02	1	1	3.03043	3.02	1	1					3.37342	3.02	1	1	3.46241	3.02	1	1	2.91321	3.02	1	1	2.28178	3.02	1
Solyc06g053480	Stearoyl-acyl carrier protein desaturase (AHRD V1 **** B7TZ44_SPIOL); contains Interpro domain(s) IPR005067 Fatty acid desaturase, type 2	3.02	1	1	1	1																																									2.90891	3.02	1
Solyc10g080970	FolD bifunctional protein (AHRD V1 ***- B6TJF9_MAIZE); contains Interpro domain(s) IPR000672 Tetrahydrofolate dehydrogenase/cyclohydrolase	3.01	1	1	1	6	2.00534	3.01	1	1									2.30535	3.01	1	1	2.28802	3.01	1	1	2.14164	3.01	1	1	2.47887	3.01	1	1									2.50584	3.01	1	1
Solyc01g105070	Peroxidase (AHRD V1 **** Q43499_SOLLC); contains Interpro domain(s) IPR002016 Haem peroxidase, plant/fungal/bacterial	3.01	1	1	1	4					2.22291	3.01	1	1					2.62938	3.01	1	1	2.19879	3.01	1	1									2.25223	3.01	1	1
Solyc06g069020	Elongation factor 1 alpha (AHRD V1 ***- Q2F6A7_BOMMO); contains Interpro domain(s) IPR000795 Protein synthesis factor, GTP-binding	3	1	1	1	5													2.57512	3	1	1	4.10223	3	1	1	3.35353	3	1	1					2.96385	3	1	1	2.91682	3	1	1
Solyc03g119690	Aspartic proteinase nepenthesin-1 (AHRD V1 **-- C0JAA3_9ORYZ); contains Interpro domain(s) IPR001461 Peptidase A1	3	1	1	1	1																																	3.65814	3	1	1
Solyc06g007670	60S ribosomal protein L5-1 (AHRD V1 ***- B6THG9_MAIZE); contains Interpro domain(s) IPR005485 Ribosomal protein L5, eukaryotic	2.99	3	1	1	11	4.36909	2.99	1	2	2.1936	2.99	1	1					5.28526	2.99	1	2	2.25248	2.99	1	1	2.30465	2.99	1	1					4.48239	2.99	1	2	2.32669	2.99	1	1
Solyc11g056410	Cytochrome c oxidase subunit 2 (AHRD V1 *-*- Q99032_PETHY); contains Interpro domain(s) IPR002429 Cytochrome c oxidase subunit II C-terminal	2.99	1	1	1	1																									2.21227	2.99	1	1
Solyc05g056270	Isocitrate lyase (AHRD V1 *-*- Q2TWG5_ASPOR); contains Interpro domain(s) IPR000918 Isocitrate lyase and phosphorylmutase	2.97	1	1	1	1																																					2.46165	2.97	1	1
Solyc10g083830	Glutamine synthetase I (AHRD V1 ***- Q9SC91_MEDTR); contains Interpro domain(s) IPR008146 Glutamine synthetase, catalytic region	2.94	1	1	1	1																					2.01125	2.94	1	1
Solyc03g025310	Sec-independent protein translocase protein tatA/E homolog (AHRD V1 *-*- D4TUR0_9NOST); contains Interpro domain(s) IPR006312 Twin-arginine translocation protein TatA/E	2.93	1	1	1	1																																									2.22668	2.93	1
Solyc08g074290	BRI1-KD interacting protein 129 (Fragment) (AHRD V1 *-*- Q761Y5_ORYSJ)	2.92	1	1	1	2																																	2.93109	2.92	1	1	3.21979	2.92	1	1
Solyc01g096240	Homology to unknown gene (AHRD V1 ***- Q01FV7_OSTTA)	2.9	1	1	1	3													2.08843	2.9	1	1									2.07623	2.9	1	1													2.12795	2.9	1
Solyc08g015620	Cysteine sulfinate desulfinase/cysteine desulfurase and related enzymes (AHRD V1 **-- B6U7J5_MAIZE)	2.9	1	1	1	1																																					2.09864	2.9	1	1
Solyc10g008980	Triose phosphate/phosphate translocator (AHRD V1 **** Q9MSB6_MESCR); contains Interpro domain(s) IPR004696 Tpt phosphate/phosphoenolpyruvate translocator	2.89	1	1	1	12	3.23898	2.89	1	1	2.88415	2.89	1	1	2.84997	2.89	1	1	2.98644	2.89	1	1	3.08386	2.89	1	1	2.83989	2.89	1	1	2.05311	2.89	1	1	3.23232	2.89	1	1	2.87411	2.89	1	1	2.75093	2.89	1	1	3.20683	2.89	1
Solyc12g011160	Enoyl-CoA-hydratase (AHRD V1 ***- Q9SE41_AVIMR); contains Interpro domain(s) IPR001753 Crotonase, core	2.86	2	1	1	3					3.35063	2.86	1	1					3.09308	2.86	1	1																					2.19765	2.86	1	1
Solyc03g070390	Alpha-1 4-glucan-protein synthase (AHRD V1 **-* B9RLK7_RICCO); contains Interpro domain(s) IPR004901 Alpha-1,4-glucan-protein synthase, UDP-forming	2.86	2	1	1	1																									2.16438	2.86	1	1
Solyc02g020960	Photosystem I P700 chlorophyll a apoprotein A1 (AHRD V1 ***- D5MAH7_PEA); contains Interpro domain(s) IPR001280 Photosystem I psaA and psaB	2.83	1	1	1	18	5.70147	2.83	1	2	2.4699	2.83	1	1	4.7754	2.83	1	2	5.21822	2.83	1	2	4.85013	2.83	1	2	5.35599	2.83	1	2	3.11703	2.83	1	1	5.45192	2.83	1	2	5.16307	2.83	1	2					2.57025	2.83	1
Solyc01g081570	Carboxyl-terminal peptidase (AHRD V1 ***- B6TV70_MAIZE); contains Interpro domain(s) IPR004314 Protein of unknown function DUF239, plant	2.82	1	1	1	3					2.27647	2.82	1	1													2.48546	2.82	1	1									3.31069	2.82	1	1
Solyc09g005740	Chloroplast lumen common family protein (AHRD V1 *--- D7LUJ6_ARALY); contains Interpro domain(s) IPR011990 Tetratricopeptide-like helical	2.82	1	1	1	2																	2.22267	2.82	1	1																					3.04328	2.82	1
Solyc02g081190	1-aminocyclopropane-1-carboxylate oxidase (AHRD V1 ***- Q9ZWP2_SOLLC); contains Interpro domain(s) IPR005123 Oxoglutarate and iron-dependent oxygenase	2.81	1	1	1	1																	2.28381	2.81	1	1
Solyc07g062610	4-methyl-5(B-hydroxyethyl)-thiazole monophosphate biosynthesis enzyme ThiJ (AHRD V1 *--- C8T4T4_KLEPR); contains Interpro domain(s) IPR006287 DJ-1	2.81	1	1	1	4																	2.07847	2.81	1	1													2.77479	2.81	1	1	2.12611	2.81	1	1	2.64581	2.81	1
Solyc03g097910	Dihydroorotate dehydrogenase family protein (AHRD V1 **** D7L7W7_ARALY); contains Interpro domain(s) IPR005720 Dihydroorotate dehydrogenase, class 1, core	2.8	1	1	1	2																	2.20633	2.8	1	1	2.3672	2.8	1	1
Solyc02g092670	Subtilisin-like protease (AHRD V1 ***- A9XG40_TOBAC); contains Interpro domain(s) IPR015500 Peptidase S8, subtilisin-related	2.79	2	2	2	7	2.12464	1.19	1	1	2.16237	1.59	1	1													2.44703	1.19	1	1	2.29283	1.19	1	1	2.32595	1.19	1	1					2.00115	1.19	1	1	2.63528	1.19	1
Solyc12g044300	Acyl-CoA synthetase (AMP-forming)/AMP-acid ligase II (AHRD V1 **** C7MWS2_SACVD); contains Interpro domain(s) IPR000873 AMP-dependent synthetase and ligase	2.78	1	1	1	1																																	2.46995	2.78	1	1
Solyc02g088260	Latex abundant protein 1 (AHRD V1 *--- Q6XNP6_HEVBR)	2.76	1	1	1	3																	3.37799	2.76	1	1	3.24585	2.76	1	1																	3.61697	2.76	1
Solyc11g065730	Heterogeneous nuclear ribonucleoprotein H1 (AHRD V1 **-- Q6P0V0_DANRE); contains Interpro domain(s) IPR000504 RNA recognition motif, RNP-1	2.75	1	1	1	1																													2.26574	2.75	1	1
Solyc01g091580	Signal recognition particle-docking protein FtsY (AHRD V1 ***- A7H885_ANADF); contains Interpro domain(s) IPR004390 Cell division transporter substrate-binding protein FtsY	2.72	1	1	1	1																																									2.06704	2.72	1
Solyc02g087400	Ankyrin repeat domain containing protein (AHRD V1 *--- B2WQ30_PYRTR); contains Interpro domain(s) IPR002110 Ankyrin	2.72	1	1	1	1																																									2.19853	2.72	1
Solyc05g009030	3-isopropylmalate dehydrogenase (AHRD V1 **** B5LAV1_CAPAN); contains Interpro domain(s) IPR004429 Isopropylmalate dehydrogenase	2.71	1	1	1	7	2.34038	2.71	1	1													2.87237	2.71	1	1	2.74843	2.71	1	1					2.76744	2.71	1	1	2.22161	2.71	1	1	2.55476	2.71	1	1
Solyc11g020300	Translocon Tic40 (AHRD V1 ***- Q9SC41_PEA); contains Interpro domain(s) IPR006636 Heat shock chaperonin-binding	2.71	1	1	1	1	2.39229	2.71	1	1
Solyc05g008450	Oxidoreductase FAD/NAD(P)-binding domain protein (AHRD V1 **-* B8JDQ6_ANAD2); contains Interpro domain(s) IPR001433 Oxidoreductase FAD/NAD(P)-binding	2.65	1	1	1	1																																					2.50677	2.65	1	1
Solyc12g096900	Tir-nbs-lrr resistance protein (Fragment) (AHRD V1 *-*- B9IP48_POPTR); contains Interpro domain(s) IPR000157 Toll-Interleukin receptor	2.63	1	1	1	1																													2.00215	2.63	1	1
Solyc02g072160	NADH ubiquinone oxidoreductase complex I intermediate-associated protein 30 (AHRD V1 **-- B2IZH1_NOSP7); contains Interpro domain(s) IPR013857 NADH:ubiquinone oxidoreductase intermediate-associated protein 30	2.6	1	1	1	1																	4.63874	2.6	1	1
Solyc02g082030	ABC-type transport system-like (AHRD V1 **-- Q5JL23_ORYSJ); contains Interpro domain(s) IPR003399 Mammalian cell entry related	2.58	1	1	1	1																									2.06508	2.58	1	1
Solyc11g066670	UDP-glucosyltransferase (AHRD V1 *-*- B8QI32_9MAGN); contains Interpro domain(s) IPR002213 UDP-glucuronosyl/UDP-glucosyltransferase	2.57	1	1	1	1													2.18288	2.57	1	1
Solyc07g005040	H-ATPase (AHRD V1 ***- Q8L6I3_ORYSJ); contains Interpro domain(s) IPR006534 ATPase, P-type, plasma-membrane proton-efflux	2.56	3	1	1	1																																	2.44018	2.56	1	1
Solyc02g071320	Unknown Protein (AHRD V1)	2.55	1	1	1	1																													2.17497	2.55	1	1
Solyc01g101240	Cathepsin D-like aspartic protease (AHRD V1 *--* D0VFG1_ANISI); contains Interpro domain(s) IPR001461 Peptidase A1	2.54	1	1	1	5	2.6795	2.54	1	1									3.07343	2.54	1	1	2.24068	2.54	1	1									2.6658	2.54	1	1	2.29152	2.54	1	1
Solyc06g060250	Aldehyde dehydrogenase family protein expressed (AHRD V1 **** Q53NG8_ORYSJ); contains Interpro domain(s) IPR012394 Aldehyde dehydrogenase NAD(P)-dependent IPR015590 Aldehyde dehydrogenase	2.53	1	1	1	4	2.2027	2.53	1	1									2.96256	2.53	1	1	3.11334	2.53	1	1	2.94859	2.53	1	1
Solyc07g049690	Cytochrome P450 allene oxide synthase (AHRD V1 **-- B9GP05_POPTR); contains Interpro domain(s) IPR002403 Cytochrome P450, E-class, group IV	2.52	1	1	1	1																																	3.00339	2.52	1	1
Solyc10g083110	Dihydrodipicolinate synthase 2 (AHRD V1 **** D7LCJ3_ARALY); contains Interpro domain(s) IPR005263 Dihydrodipicolinate synthase subfamily	2.52	2	1	1	1																																									2.15588	2.52	1
Solyc06g060290	Protein disulfide isomerase (AHRD V1 **** B1Q2X4_SOYBN); contains Interpro domain(s) IPR005792 Protein disulphide isomerase	2.51	1	1	1	1																																									2.02668	2.51	1
Solyc06g053600	Oxidoreductase aldo/keto reductase family protein expressed (AHRD V1 ***- Q10GW4_ORYSJ); contains Interpro domain(s) IPR020471 Aldo/keto reductase subgroup	2.49	1	1	1	2	2.29104	2.49	1	1									2.23046	2.49	1	1
Solyc02g083410	Receptor-like kinase (AHRD V1 *-*- A7VM40_MARPO); contains Interpro domain(s) IPR002290 Serine/threonine protein kinase	2.48	1	2	2	4													2.7502	1.4	1	1	2.11965	1.4	1	1					3.21017	1.08	1	1													2.5936	1.4	1
Solyc09g050020	Cytochrome b (AHRD V1 **** Q95871_TOBAC); contains Interpro domain(s) IPR016175 Cytochrome b/b6	2.47	1	1	1	8	2.29406	2.47	1	1													2.04663	2.47	1	1	2.13753	2.47	1	1					4.74068	2.47	1	2	2.15226	2.47	1	1	2.01543	2.47	1	1	2.04732	2.47	1
Solyc06g066060	ATP-dependent RNA helicase (AHRD V1 **** Q1HR75_AEDAE); contains Interpro domain(s) IPR011545 DNA/RNA helicase, DEAD/DEAH box type, N-terminal	2.44	2	1	1	8	2.29124	2.44	1	1	2.60428	2.44	1	1					3.21149	2.44	1	1	2.44928	2.44	1	1					2.1651	2.44	1	1	2.47708	2.44	1	1	2.89886	2.44	1	1	2.93161	2.44	1	1
Solyc10g047630	Nitrilase/cyanide hydratase and apolipoprotein N-acyltransferase (AHRD V1 **-- C7PTC3_CHIPD); contains Interpro domain(s) IPR003010 Nitrilase/cyanide hydratase and apolipoprotein N-acyltransferase	2.44	1	1	1	1																					2.62769	2.44	1	1
Solyc12g017460	GDSL esterase/lipase At1g28590 (AHRD V1 ***- GDL8_ARATH); contains Interpro domain(s) IPR001087 Lipase, GDSL	2.44	1	1	1	2																									2.4903	2.44	1	1	2.51904	2.44	1	1
Solyc02g079200	Armadillo/beta-catenin repeat family protein (AHRD V1 **-- D7KW19_ARALY); contains Interpro domain(s) IPR011989 Armadillo-like helical	2.43	1	1	1	1													2.54892	2.43	1	1
Solyc01g102350	Pectinacetylesterase like protein (Fragment) (AHRD V1 *--- Q56WP8_ARATH); contains Interpro domain(s) IPR004963 Pectinacetylesterase	2.41	1	1	1	1																													2.33614	2.41	1	1
Solyc05g046330	Dolichyl-diphosphooligosaccharide--protein glycosyltransferase subunit 2 (AHRD V1 *--- RPN2_HUMAN); contains Interpro domain(s) IPR008814 Ribophorin II	2.41	1	1	1	1																																					2.24806	2.41	1	1
Solyc06g005940	Protein disulfide isomerase (AHRD V1 **** Q6IV17_IPOBA); contains Interpro domain(s) IPR005792 Protein disulphide isomerase	2.4	1	1	1	3	3.88456	2.4	1	1													3.53305	2.4	1	1	3.72057	2.4	1	1
Solyc01g088600	PDE320 (AHRD V1 ***- D7L613_ARALY)	2.4	1	1	1	2													2.25333	2.4	1	1									2.90601	2.4	1	1
Solyc10g080080	Thioredoxin reductase (AHRD V1 ***- B9H9S9_POPTR); contains Interpro domain(s) IPR005982 Thioredoxin reductase	2.39	1	1	1	2									3.5905	2.39	1	1	2.62792	2.39	1	1
Solyc12g014100	Homogentisate 1 2-dioxygenase (AHRD V1 ***- D7MTP0_ARALY); contains Interpro domain(s) IPR005708 Homogentisate 1,2-dioxygenase	2.38	1	1	1	1																																	2.01377	2.38	1	1
Solyc00g133110	Peptidase M14 carboxypeptidase A (AHRD V1 *-*- B4SIH8_STRM5)	2.37	1	1	1	1									2.21105	2.37	1	1
Solyc02g088820	Serine carboxypeptidase K10B2.2 (AHRD V1 **** B6TSK4_MAIZE); contains Interpro domain(s) IPR001563 Peptidase S10, serine carboxypeptidase	2.37	1	1	1	1													2.03564	2.37	1	1
Solyc10g008740	Magnesium chelatase ATPase subunit I (AHRD V1 **** Q53RM0_ORYSJ); contains Interpro domain(s) IPR011775 Magnesium chelatase, ATPase subunit I	2.34	1	1	1	3																					2.45772	2.34	1	1	2.09378	2.34	1	1									2.13566	2.34	1	1
Solyc06g068860	Alpha-mannosidase (AHRD V1 **** D3TI68_SOLLC); contains Interpro domain(s) IPR011682 Glycosyl hydrolases 38, C-terminal	2.33	1	2	2	5					3.25822	1.46	1	1					3.35538	1.46	1	1									2.07044	0.88	1	1	3.17326	1.46	1	1	3.87813	1.46	1	1
Solyc02g021560	Heterogeneous nuclear ribonucleoprotein A3-like protein 2 (AHRD V1 **-- B6TV58_MAIZE); contains Interpro domain(s) IPR000504 RNA recognition motif, RNP-1	2.32	1	1	1	1																									2.02585	2.32	1	1
Solyc02g071440	1-aminocyclopropane-1-carboxylate oxidase 1 (AHRD V1 **-- ACCO1_MALDO); contains Interpro domain(s) IPR005123 Oxoglutarate and iron-dependent oxygenase	2.29	4	1	1	1																													2.19656	2.29	1	1
Solyc01g103480	Coatomer subunit delta (AHRD V1 ***- B6TDR8_MAIZE); contains Interpro domain(s) IPR008968 Clathrin adaptor, mu subunit, C-terminal	2.28	1	1	1	1																	2.50387	2.28	1	1
Solyc01g007630	50S ribosomal protein L2 chloroplastic (AHRD V1 ***- A6YA71_9MAGN); contains Interpro domain(s) IPR005880 Ribosomal protein L2, bacterial-type	2.27	1	1	1	4	2.4666	2.27	1	1													2.21232	2.27	1	1	2.01335	2.27	1	1					2.38776	2.27	1	1
Solyc05g052520	Protein phosphatase 2C (AHRD V1 ***- Q3V656_SOLTU); contains Interpro domain(s) IPR015655 Protein phosphatase 2C	2.27	1	1	1	1																													2.31286	2.27	1	1
Solyc09g061860	Sterol 3-beta-glucosyltransferase (AHRD V1 ***- B6U4Q7_MAIZE); contains Interpro domain(s) IPR004276 Glycosyl transferase, family 28	2.26	2	1	1	4	3.08799	2.26	1	1	2.33684	2.26	1	1													3.49429	2.26	1	1					3.29708	2.26	1	1
Solyc12g088720	Polyadenylate-binding protein 2 (AHRD V1 ***- B6U4M0_MAIZE); contains Interpro domain(s) IPR006515 Polyadenylate binding protein, human types 1, 2, 3, 4	2.25	1	1	1	1	2.71858	2.25	1	1
Solyc06g074980	26S protease regulatory subunit 6B homolog (AHRD V1 *--- PRS6B_ARATH); contains Interpro domain(s) IPR005938 ATPase, AAA-type, CDC48	2.24	4	2	2	8	2.37838	1.12	1	1									2.22457	1.12	1	1	2.36627	1.12	1	1	4.7445	2.24	2	2					2.17552	1.12	1	1	2.43509	1.12	1	1					2.47677	1.12	1
Solyc02g085790	T-complex protein 1 subunit zeta (AHRD V1 ***- B6U118_MAIZE); contains Interpro domain(s) IPR012722 T-complex protein 1, zeta subunit	2.24	1	1	1	1																																	2.06338	2.24	1	1
Solyc09g075450	Fumarate hydratase class II (AHRD V1 ***- C5GAL1_AJEDR); contains Interpro domain(s) IPR005677 Fumarate hydratase, class II	2.23	1	1	1	1																													2.59343	2.23	1	1
Solyc01g090190	Nuclear RNA binding protein (AHRD V1 ***- C7TPG6_SOLTU); contains Interpro domain(s) IPR006861 Hyaluronan/mRNA binding protein	2.22	1	1	1	1																																									2.31463	2.22	1
Solyc03g025320	Hydroxycinnamoyl transferase (AHRD V1 **-* D2XJ64_9MAGN); contains Interpro domain(s) IPR003480 Transferase	2.21	1	1	1	3	2.77664	2.21	1	1									2.54814	2.21	1	1													2.56387	2.21	1	1
Solyc05g009600	Phosphatase 2A regulatory A subunit (AHRD V1 **** Q9S7C5_ORYSA); contains Interpro domain(s) IPR011989 Armadillo-like helical	2.21	1	1	1	3																					6.17556	2.21	1	2									2.39488	2.21	1	1
Solyc10g081920	Coatomer subunit beta-1 (AHRD V1 ***- D7MB61_ARALY); contains Interpro domain(s) IPR016460 Coatomer, beta subunit	2.2	2	2	2	3	2.27465	0.99	1	1																																	4.48807	2.2	2	2
Solyc07g064510	Polyadenylate-binding protein 2 (AHRD V1 **-* PABP2_ARATH); contains Interpro domain(s) IPR012677 Nucleotide-binding, alpha-beta plait	2.2	1	1	1	6													2.48712	2.2	1	1	2.6182	2.2	1	1	2.63755	2.2	1	1					2.72887	2.2	1	1									2.62723	2.2	1
Solyc12g010840	Ketol-acid reductoisomerase (AHRD V1 ***- D7LW57_ARALY); contains Interpro domain(s) IPR016206 Ketol-acid reductoisomerase, plant	2.2	1	1	1	1																																					2.07611	2.2	1	1
Solyc01g104950	Alpha-L-arabinofuranosidase/beta-D-xylosidase (AHRD V1 **** D9D7L0_MALDO); contains Interpro domain(s) IPR001764 Glycoside hydrolase, family 3, N-terminal	2.19	1	2	2	7													3.33515	1.8	1	1	2.93799	1.8	1	1	2.94202	1.8	1	1					3.43617	1.8	1	1	6.87871	2.19	2	2					3.33777	1.8	1
Solyc10g005260	RNA Binding Protein 45 (AHRD V1 **-* Q9LEB4_NICPL); contains Interpro domain(s) IPR012677 Nucleotide-binding, alpha-beta plait	2.19	2	1	1	1																	2.6813	2.19	1	1
Solyc07g005330	Glucan endo-1 3-beta-glucosidase (AHRD V1 ***- B6U1F1_MAIZE); contains Interpro domain(s) IPR000490 Glycoside hydrolase, family 17	2.18	1	1	1	5	2.37543	2.18	1	1									2.25303	2.18	1	1	2.05147	2.18	1	1									2.39415	2.18	1	1	2.8008	2.18	1	1
Solyc09g098040	Phosphoglucan water dikinase (AHRD V1 *-** A8J6C3_CHLRE); contains Interpro domain(s) IPR013783 Immunoglobulin-like fold	2.17	1	2	2	4																					2.83737	1.34	1	1									2.50797	0.83	1	1	2.997	0.83	1	1	2.46899	0.83	1
Solyc11g066520	Serine carboxypeptidase family protein expressed (AHRD V1 ***- Q10K92_ORYSJ); contains Interpro domain(s) IPR001563 Peptidase S10, serine carboxypeptidase	2.17	1	1	1	1																																	2.99552	2.17	1	1
Solyc08g068340	Eukaryotic translation initiation factor 3 subunit 6-interacting protein (AHRD V1 ***- B6SYA1_MAIZE); contains Interpro domain(s) IPR019382 RNA polymerase I-associated factor PAF67	2.13	1	1	1	1					2.58964	2.13	1	1
Solyc04g005160	6-phosphogluconate dehydrogenase decarboxylating (AHRD V1 **** B9N1W3_POPTR); contains Interpro domain(s) IPR006113 6-phosphogluconate dehydrogenase, decarboxylating	2.12	2	1	1	3	2.20391	2.12	1	1																									2.26073	2.12	1	1					2.17614	2.12	1	1
Solyc10g051340	Adenylyl cyclase-associated protein (AHRD V1 ***- B9H0Q2_POPTR); contains Interpro domain(s) IPR001837 Adenylate cyclase-associated CAP	2.12	1	1	1	1	2.41072	2.12	1	1
Solyc12g014380	Glucose-6-phosphate isomerase (AHRD V1 ***- Q1PCD2_SOLLC); contains Interpro domain(s) IPR018189 Phosphoglucose isomerase, conserved site IPR001672 Phosphoglucose isomerase (PGI)	2.11	1	1	1	8	2.46948	2.11	1	1	2.82901	2.11	1	1					2.5478	2.11	1	1	2.9201	2.11	1	1	3.18457	2.11	1	1					2.55163	2.11	1	1									2.4052	2.11	1
Solyc06g083300	Ras GTPase-activating protein-binding protein 2 (AHRD V1 *--- B5X4A8_SALSA); contains Interpro domain(s) IPR018222 Nuclear transport factor 2, Eukaryote	2.1	1	1	1	2	2.08745	2.1	1	1									2.34751	2.1	1	1
Solyc08g065490	Serine hydroxymethyltransferase (AHRD V1 **** B9S1D7_RICCO); contains Interpro domain(s) IPR001085 Serine hydroxymethyltransferase	2.1	2	1	1	1					2.11171	2.1	1	1
Solyc06g036600	Predicted RNA-binding protein (AHRD V1 *--- Q2UML2_ASPOR); contains Interpro domain(s) IPR000504 RNA recognition motif, RNP-1	2.1	2	1	1	1													2.56321	2.1	1	1
Solyc03g114030	Nucleobase ascorbate transporter (AHRD V1 **-* B9I369_POPTR); contains Interpro domain(s) IPR006043 Xanthine/uracil/vitamin C permease	2.1	1	1	1	1																																	2.35409	2.1	1	1
Solyc07g064950	Trigger factor-like protein (AHRD V1 ***- Q9FLP1_ARATH); contains Interpro domain(s) IPR005215 Trigger factor	2.09	1	1	1	1																																					2.03536	2.09	1	1
Solyc02g082830	Phosphoserine aminotransferase (AHRD V1 **** B9H657_POPTR); contains Interpro domain(s) IPR003248 Phosphoserine aminotransferase	2.08	1	1	1	3																					2.1091	2.08	1	1					2.01421	2.08	1	1	2.32672	2.08	1	1
Solyc08g067370	Unknown Protein (AHRD V1)	2.08	1	1	1	1																									2.14009	2.08	1	1
Solyc04g076190	Aspartic proteinase nepenthesin-1 (AHRD V1 **-- B6TDX6_MAIZE); contains Interpro domain(s) IPR001461 Peptidase A1	2.07	1	1	1	1																	2.16005	2.07	1	1
Solyc07g043160	UDP-glucosyltransferase (AHRD V1 **** A7M6U9_IPONI); contains Interpro domain(s) IPR002213 UDP-glucuronosyl/UDP-glucosyltransferase	2.05	1	1	1	1													2.03158	2.05	1	1
Solyc11g064890	Receptor-like kinase (AHRD V1 ***- C0SW31_SOYBN); contains Interpro domain(s) IPR002290 Serine/threonine protein kinase	2.05	2	1	1	1													2.38108	2.05	1	1
Solyc03g043750	FAD-dependent pyridine nucleotide-disulphide oxidoreductase (AHRD V1 ***- A0YND6_LYNSP); contains Interpro domain(s) IPR013027 FAD-dependent pyridine nucleotide-disulphide oxidoreductase	2.02	1	1	1	3													5.1231	2.02	1	2	2.60023	2.02	1	1
Solyc05g054640	2-oxoglutarate dehydrogenase E1 component (AHRD V1 **** Q9FLH2_ARATH); contains Interpro domain(s) IPR011603 2-oxoglutarate dehydrogenase, E1 component	1.99	2	2	2	2									2.13198	0.94	1	1																									2.05337	1.05	1	1
Solyc03g113800	Betaine aldehyde dehydrogenase (AHRD V1 **** D2DEK8_LYCBA); contains Interpro domain(s) IPR015590 Aldehyde dehydrogenase	1.98	1	1	1	1					2.29094	1.98	1	1
Solyc04g049450	Protein disulfide isomerase L-2 (AHRD V1 **** B1Q2X5_SOYBN); contains Interpro domain(s) IPR005792 Protein disulphide isomerase	1.95	1	1	1	2																													2.31629	1.95	1	1
Solyc08g080190	Choline dehydrogenase (AHRD V1 ***- A8NUQ9_COPC7); contains Interpro domain(s) IPR012132 Glucose-methanol-choline oxidoreductase	1.91	1	1	1	1													2.02537	1.91	1	1
Solyc05g008290	Bilirubin oxidase (AHRD V1 ***- C6PN69_9CLOT); contains Interpro domain(s) IPR008972 Cupredoxin	1.9	1	1	1	1	2.33576	1.9	1	1
Solyc11g006340	Phosphoribosylaminoimidazole carboxylase ATPase subunit (AHRD V1 *-** B9LJ70_CHLSY); contains Interpro domain(s) IPR016301 Phosphoribosylaminoimidazole carboxylase	1.9	1	1	1	1	2.59485	1.9	1	1
Solyc05g056400	Protein disulfide isomerase (AHRD V1 **** Q6IV17_IPOBA); contains Interpro domain(s) IPR005792 Protein disulphide isomerase	1.89	1	1	1	9	2.45377	1.89	1	1	2.41911	1.89	1	1					2.85669	1.89	1	1	2.71463	1.89	1	1	2.9503	1.89	1	1					2.90354	1.89	1	1	2.60488	1.89	1	1	2.62924	1.89	1	1
Solyc05g013990	T-complex protein 1 subunit epsilon (AHRD V1 ***- B6TSC6_MAIZE); contains Interpro domain(s) IPR012718 T-complex protein 1, epsilon subunit	1.87	1	1	1	1																					2.25061	1.87	1	1
Solyc04g058060	30S ribosomal protein S8P (AHRD V1 *-*- RS8_KORCO); contains Interpro domain(s) IPR004314 Protein of unknown function DUF239, plant	1.83	1	1	1	1																																					2.07003	1.83	1	1
Solyc03g123610	Alanine aminotransferase (AHRD V1 ***- Q6VEJ5_CAPAN); contains Interpro domain(s) IPR004839 Aminotransferase, class I and II	1.82	1	1	1	2																	2.16999	1.82	1	1													2.06699	1.82	1	1
Solyc07g018360	Elongation factor Ts (AHRD V1 ***- Q9SZD6_ARATH); contains Interpro domain(s) IPR014039 Translation elongation factor EFTs/EF1B, dimerisation	1.81	1	2	2	8	2.57736	0.95	1	1	2.48115	0.95	1	1					2.43329	0.95	1	1	4.84847	1.81	2	2	2.77698	0.95	1	1																	2.7792	0.95	1
Solyc09g065900	Glutathione reductase (AHRD V1 ***- B9IED0_POPTR); contains Interpro domain(s) IPR006324 Glutathione reductase, plant	1.8	1	1	1	1													3.0644	1.8	1	1
Solyc01g007340	Acetyl-coenzyme A carboxylase carboxyl transferase subunit beta (AHRD V1 ***- ACCD_EPIVI); contains Interpro domain(s) IPR000438 Acetyl-CoA carboxylase carboxyl transferase, beta subunit	1.78	1	1	1	3																					2.21322	1.78	1	1									2.21965	1.78	1	1					2.06521	1.78	1
Solyc06g009190	Pectinesterase (AHRD V1 ***- B9SAU4_RICCO); contains Interpro domain(s) IPR000070 Pectinesterase, catalytic	1.77	1	1	1	2													2.15481	1.77	1	1	2.10097	1.77	1	1
Solyc11g071640	Beta-D-glucosidase (AHRD V1 ***- O82074_TROMA); contains Interpro domain(s) IPR001764 Glycoside hydrolase, family 3, N-terminal	1.75	1	1	1	1																																	2.05028	1.75	1	1
Solyc01g006280	Formate-tetrahydrofolate ligase (AHRD V1 ***- D0MR27_PHYIN); contains Interpro domain(s) IPR000559 Formate-tetrahydrofolate ligase, FTHFS	1.74	1	1	1	2																																	2.06991	1.74	1	1	3.42915	1.74	1	1
Solyc03g119130	Histone H1 (AHRD V1 *-*- Q41025_PEA); contains Interpro domain(s) IPR005818 Histone H1/H5	1.74	1	1	1	1																																									2.21478	1.74	1
Solyc08g080170	Hydroxymethylglutaryl-CoA synthase (AHRD V1 **** A9ZMZ7_HEVBR); contains Interpro domain(s) IPR010122 Hydroxymethylglutaryl-CoA synthase, eukaryotic	1.73	1	1	1	2	2.04751	1.73	1	1																													2.03114	1.73	1	1
Solyc02g078120	Eukaryotic translation initiation factor 3 subunit 7 (AHRD V1 ***- Q9FKV6_ARATH); contains Interpro domain(s) IPR007783 Eukaryotic translation initiation factor 3, subunit 7	1.73	1	1	1	1																																									2.14635	1.73	1
Solyc01g008330	Acetyl-CoA carboxylase biotin carboxylase (AHRD V1 ***- B4VQU4_9CYAN); contains Interpro domain(s) IPR004549 Acetyl-CoA carboxylase, biotin carboxylase	1.68	1	1	1	3																	2.56501	1.68	1	1	2.45874	1.68	1	1																	2.15434	1.68	1
Solyc01g059880	ATP citrate lyase a-subunit (AHRD V1 **** Q93YH4_LUPAL); contains Interpro domain(s) IPR016141 Citrate synthase-like, core	1.64	1	1	1	1																									2.03674	1.64	1	1
Solyc04g015560	Beta-D-glucosidase (AHRD V1 ***- Q7XAS3_GOSHI); contains Interpro domain(s) IPR001764 Glycoside hydrolase, family 3, N-terminal	1.6	1	1	1	1																																	2.21652	1.6	1	1
Solyc07g065120	Glycerophosphoryl diester phosphodiesterase family protein (AHRD V1 ***- D7MKI0_ARALY); contains Interpro domain(s) IPR017946 PLC-like phosphodiesterase, TIM beta/alpha-barrel domain	1.59	1	1	1	2																	3.07954	1.59	1	1									3.40721	1.59	1	1
Solyc12g008570	Arginyl-tRNA synthetase (AHRD V1 ***- O23247_ARATH); contains Interpro domain(s) IPR001278 Arginyl-tRNA synthetase, class Ic	1.54	1	1	1	2	2.21328	1.54	1	1																	2.77479	1.54	1	1
Solyc06g066670	ATP-dependent DNA helicase Ta0057 (AHRD V1 *-** XPD_THEAC); contains Interpro domain(s) IPR013020 DNA helicase (DNA repair), Rad3 type	1.53	1	1	1	1																																	2.39233	1.53	1	1
Solyc10g051110	NAD dependent epimerase/dehydratase family protein (AHRD V1 *--- B0CAN3_ACAM1); contains Interpro domain(s) IPR016040 NAD(P)-binding domain	1.5	1	1	1	1					2.87314	1.5	1	1
Solyc03g118040	Calcium-binding protein Calnexin (AHRD V1 **-* Q9BLH3_HALRO); contains Interpro domain(s) IPR018124 Calreticulin/calnexin, conserved site IPR001580 Calreticulin/calnexin	1.49	1	1	1	1																	2.03613	1.49	1	1
Solyc11g065620	Sulfite reductase (AHRD V1 **** O82802_TOBAC); contains Interpro domain(s) IPR011787 Sulphite reductase, ferredoxin dependent	1.45	1	1	1	1																																									2.06123	1.45	1
Solyc12g043120	Heat shock protein 4 (AHRD V1 ***- B6U237_MAIZE); contains Interpro domain(s) IPR013126 Heat shock protein 70	1.42	2	1	1	1																																	2.3553	1.42	1	1
Solyc03g026310	ABC transporter permease/ATP-binding protein (AHRD V1 ***- A6ANR0_VIBHA); contains Interpro domain(s) IPR001140 ABC transporter, transmembrane region	1.36	1	1	1	3													2.22876	1.36	1	1	2.31526	1.36	1	1	2.46483	1.36	1	1
Solyc11g069380	4-hydroxy-3-methylbut-2-en-1-yl diphosphate synthase (AHRD V1 ***- A9ZN14_HEVBR); contains Interpro domain(s) IPR017178 4-hydroxy-3-methylbut-2-en-1-yl diphosphate synthase, atypical	1.35	1	1	1	3	2.09012	1.35	1	1																	2.73364	1.35	1	1																	2.8458	1.35	1
Solyc02g090890	Zeaxanthin epoxidase chloroplastic (AHRD V1 **** A5JV19_SOLLC); contains Interpro domain(s) IPR017079 Zeaxanthin epoxidase IPR000253 Forkhead-associated	1.35	1	1	1	1																																									2.4174	1.35	1
Solyc07g053650	26S proteasome regulatory subunit (AHRD V1 ***- A8J3A4_CHLRE); contains Interpro domain(s) IPR016643 26S proteasome regulatory complex, non-ATPase subcomplex, Rpn1 subunit	1.34	1	1	1	1																					2.21323	1.34	1	1
Solyc08g068230	Pentatricopeptide repeat-containing protein (AHRD V1 ***- D7M4J8_ARALY); contains Interpro domain(s) IPR002885 Pentatricopeptide repeat	1.33	1	1	1	1									2.28645	1.33	1	1
Solyc09g031970	Phosphorylase (AHRD V1 **** B9HP81_POPTR); contains Interpro domain(s) IPR011833 Glycogen/starch/alpha-glucan phosphorylase	1.31	1	1	1	1					2.11944	1.31	1	1
Solyc11g069270	Beta-galactosidase (AHRD V1 ***- Q9LLT0_SOLLC); contains Interpro domain(s) IPR001944 Glycoside hydrolase, family 35	1.29	1	1	1	1									2.16101	1.29	1	1
Solyc01g088370	Eukaryotic translation initiation factor 3 subunit B (AHRD V1 **** B2VZ72_PYRTR); contains Interpro domain(s) IPR011400 Translation initiation factor eIF-3b	1.26	1	1	1	1	2.14255	1.26	1	1
Solyc02g091580	Oligopeptidase A (AHRD V1 ***- Q9LSL3_ARATH); contains Interpro domain(s) IPR001567 Peptidase M3A and M3B, thimet/oligopeptidase F	1.24	1	1	1	1																																	2.04294	1.24	1	1
Solyc11g072710	Protein kinase (AHRD V1 *-*- Q7DMT0_PEA); contains Interpro domain(s) IPR002290 Serine/threonine protein kinase	1.18	1	1	1	5																													4.59354	1.18	1	2	2.4314	1.18	1	1					2.27249	1.18	1
Solyc10g080100	Actin-binding protein gelsolin (AHRD V1 **-* D8UJD7_VOLCA); contains Interpro domain(s) IPR007122 Gelsolin	1.16	2	1	1	1																	2.41206	1.16	1	1
Solyc06g076360	Outer envelope membrane protein (AHRD V1 **-- Q31PR1_SYNE7); contains Interpro domain(s) IPR005689 Chloroplast envelope protein translocase, IAP75	1.11	1	1	1	4	2.16248	1.11	1	1									2.92036	1.11	1	1	2.88258	1.11	1	1	2.79476	1.11	1	1
Solyc01g008960	Argonaute 4-like protein (AHRD V1 ***- D5FQ91_PELHO); contains Interpro domain(s) IPR003165 Stem cell self-renewal protein Piwi	1.1	1	1	1	1					2.77461	1.1	1	1
Solyc09g031780	Tic110 family transporter chloroplast inner envelope protein Tic110 (AHRD V1 **-- A4S0R7_OSTLU)	1.09	1	1	1	1																					2.31383	1.09	1	1
Solyc05g012510	Phosphorylase (AHRD V1 **** B9HXL0_POPTR); contains Interpro domain(s) IPR011833 Glycogen/starch/alpha-glucan phosphorylase	1.03	1	1	1	2																									2.14549	1.03	1	1	2.14969	1.03	1	1
Solyc02g088610	ATP-dependent chaperone ClpB (AHRD V1 **** B5W0X8_SPIMA); contains Interpro domain(s) IPR017730 Chaperonin ClpB	1.02	1	1	1	1					2.38023	1.02	1	1
Solyc01g094290	Glutathione-regulated potassium-efflux system protein (AHRD V1 *-*- B3CM92_WOLPP); contains Interpro domain(s) IPR004771 K+/H+ exchanger	1	1	1	1	5	2.67434	1	1	1					2.12113	1	1	1	2.47286	1	1	1	2.65977	1	1	1	2.72265	1	1	1
Solyc06g065710	Sister chromatid cohesion protein PDS5 homolog B-B (AHRD V1 *--- PD5BB_XENLA); contains Interpro domain(s) IPR016024 Armadillo-type fold	0.96	1	1	1	1																																					2.22553	0.96	1	1
Solyc11g010560	Kinesin-like protein (AHRD V1 *-*- Q9SS42_ARATH); contains Interpro domain(s) IPR001752 Kinesin, motor region	0.91	1	1	1	1													2.35994	0.91	1	1
Solyc01g088020	Protein transport protein sec31 (AHRD V1 **-- C8V1I6_EMENI); contains Interpro domain(s) IPR017986 WD40 repeat, region	0.89	1	1	1	1	2.03939	0.89	1	1
Solyc01g101020	FACT complex subunit SPT16 (AHRD V1 ***- D3AWW1_POLPA); contains Interpro domain(s) IPR013953 FACT complex subunit Spt16p/Cdc68p	0.84	1	1	1	1
Solyc06g051310	Clathrin heavy chain (AHRD V1 ***- Q39834_SOYBN); contains Interpro domain(s) IPR016341 Clathrin, heavy chain	0.76	3	1	1	3																					2.93806	0.76	1	1					2.57061	0.76	1	1	2.58008	0.76	1	1
Solyc04g080980	Coatomer alpha subunit-like protein (AHRD V1 **-- Q70I39_LOTJA); contains Interpro domain(s) IPR016391 Coatomer, alpha subunit	0.57	2	1	1	1																					2.09843	0.57	1	1
[truncated: 8 more columns]

## Sheet: NSAF 
NSAF scores of proteins found in the three replicates of leaf samples in all four treatemnts. Numbers 1-3 indicate replicate number.
Accession	Description	L-E-C-1	L-E-C-2	L-E-C-3	L-E-HS-1	L-E-HS-2	L-E-HS-3	L-C-1	L-C-2	L-C-3	L-HS-1	L-HS-2	L-HS-3	# AAs	Normalization 1	L-C-1	L-C-2	L-C-3	L-HS-1	L-HS-2	L-HS-3	L-E-C-1	L-E-C-2	L-E-C-3	L-E-HS-1	L-E-HS-2	L-E-HS-3	Normalization 2	L-C-1	L-C-2	L-C-3	L-HS-1	L-HS-2	L-HS-3	L-E-C-1	L-E-C-2	L-E-C-3	L-E-HS-1	L-E-HS-2	L-E-HS-3	Average of NSAF Scores	Accession	L-E-C	L-E-HS	L-C	L-HS
Solyc01g007320	ATP synthase subunit beta chloroplastic (AHRD V1 ***- Q8MBF8_9SOLA); contains Interpro domain(s) IPR005722 ATPase, F1 complex, beta subunit	32	31	33	30	33	28	20	28	33	52	36	35	609		0.0328407	0.045977	0.0541872	0.0853859	0.0591133	0.0574713	0.0525452	0.0509031	0.0541872	0.0492611	0.0541872	0.045977		0.0118651	0.0103326	0.0105365	0.0131556	0.0107861	0.015273	0.00928357	0.0101755	0.0100353	0.00850893	0.00862617	0.00795669		Solyc01g007320	0.00983146	0.00836393	0.0109114	0.0130716
Solyc07g064130	Ubiquitin (AHRD V1 ***- Q39257_PEA); contains Interpro domain(s) IPR019956 Ubiquitin subgroup	2	2	2	3	3	3		3	2	2	1	1	457		0	0.00656455	0.00437637	0.00437637	0.00218818	0.00218818	0.00437637	0.00437637	0.00437637	0.00656455	0.00656455	0.00656455		0	0.00147527	0.000850966	0.000674275	0.000399268	0.000581512	0.000773208	0.000874833	0.00081049	0.0011339	0.00104502	0.00113605		Solyc07g064130	0.00081951	0.00110499	0.000775413	0.000551685
Solyc07g056540	L-lactate dehydrogenase (AHRD V1 ***- C0S8Q7_PARBP); contains Interpro domain(s) IPR012133 Alpha-hydroxy acid dehydrogenase, FMN-dependent	15	12	20	13	15	17	4	11	11	13	10	11	371		0.0107817	0.0296496	0.0296496	0.0350404	0.0269542	0.0296496	0.0404313	0.032345	0.0539084	0.0350404	0.0404313	0.0458221		0.00389535	0.00666325	0.00576524	0.00539874	0.00491821	0.0078794	0.00714331	0.00646575	0.00998367	0.00605258	0.00643634	0.00792988		Solyc07g056540	0.00786424	0.00680627	0.00544128	0.00606545
Solyc07g066610	Phosphoglycerate kinase (AHRD V1 ***- O81394_SOLTU); contains Interpro domain(s) IPR001576 Phosphoglycerate kinase	16	16	21	11	17	11	9	11	14	20	15	18	482		0.0186722	0.0228216	0.0290456	0.0414938	0.0311203	0.0373444	0.033195	0.033195	0.0435685	0.0228216	0.0352697	0.0228216		0.00674615	0.00512877	0.0056478	0.00639302	0.00567838	0.0099243	0.00586483	0.00663566	0.00806875	0.003942	0.00561466	0.00394946		Solyc07g066610	0.00685641	0.00450204	0.00584091	0.0073319
Solyc04g011390	Histone H4 (AHRD V1 ***- B6T0P4_MAIZE); contains Interpro domain(s) IPR001951 Histone H4	8	6	11	5	4	4	4	3	6	9	4	7	103		0.038835	0.0291262	0.0582524	0.0873786	0.038835	0.0679612	0.0776699	0.0582524	0.106796	0.0485437	0.038835	0.038835		0.0140308	0.00654563	0.0113269	0.0134626	0.00708604	0.0180607	0.0137226	0.0116446	0.0197783	0.00838501	0.00618222	0.0067207		Solyc04g011390	0.0150485	0.00709598	0.0106345	0.0128698
Solyc10g051390	RNA-binding glycine-rich protein-1b (AHRD V1 **** Q40427_NICSY); contains Interpro domain(s) IPR015465 RNA recognition motif, glycine rich protein	4	3	1					4	2				118		0	0.0338983	0.0169492	0	0	0	0.0338983	0.0254237	0.00847458	0	0	0		0	0.00761808	0.00329569	0	0	0	0.00598908	0.00508219	0.00156947	0	0	0		Solyc10g051390	0.00421358	0	0.00363792	0
Solyc07g044860	Oxygen-evolving enhancer protein 2, chloroplastic (AHRD V1 ***- PSBP_SOLLC); contains Interpro domain(s) IPR002683 Photosystem II oxygen evolving complex protein PsbP	10	11	17	12	15	11	4	12	11	14	13	12	258		0.0155039	0.0465116	0.0426357	0.0542636	0.0503876	0.0465116	0.0387597	0.0426357	0.0658915	0.0465116	0.0581395	0.0426357		0.00560145	0.0104527	0.00829032	0.00836049	0.00919399	0.0123605	0.00684798	0.00852284	0.0122029	0.00803401	0.00925536	0.00737844		Solyc07g044860	0.00919124	0.0082226	0.00811483	0.00997166
Solyc10g086580	Ribulose-1 5-bisphosphate carboxylase/oxygenase activase 1 (AHRD V1 ***- Q9AXG1_GOSHI); contains Interpro domain(s) IPR003959 ATPase, AAA-type, core	35	39	41	33	39	37	24	25	27	37	32	31	445		0.0539326	0.0561798	0.0606742	0.0831461	0.0719101	0.0696629	0.0786517	0.0876404	0.0921348	0.0741573	0.0876404	0.0831461		0.0194855	0.0126255	0.0117978	0.0128105	0.0131211	0.018513	0.013896	0.0175193	0.0170631	0.0128093	0.0139517	0.0143891		Solyc10g086580	0.0161595	0.0137167	0.0146363	0.0148149
Solyc03g005760	Chlorophyll a-b binding protein 3C-like (AHRD V1 **** Q2XTE0_SOLTU); contains Interpro domain(s) IPR001344 Chlorophyll A-B binding protein	10	4	10	7	9	7	3	10	12	8	5	6	267		0.011236	0.0374532	0.0449438	0.0299625	0.0187266	0.0224719	0.0374532	0.0149813	0.0374532	0.0262172	0.0337079	0.0262172		0.00405948	0.00841698	0.00873914	0.00461638	0.00341696	0.00597193	0.00661715	0.00299475	0.00693622	0.00452854	0.00536603	0.0045371		Solyc03g005760	0.00551604	0.00481055	0.00707187	0.00466842
Solyc07g062650	Malate dehydrogenase (AHRD V1 **** Q645N1_SOLLC); contains Interpro domain(s) IPR010097 Malate dehydrogenase, NAD-dependent, eukaryotes and gamma proteobacteria	6	7	11	6	8	7	4	6	7	11	7	4	346		0.0115607	0.017341	0.0202312	0.0317919	0.0202312	0.0115607	0.017341	0.0202312	0.0317919	0.017341	0.0231214	0.0202312		0.00417681	0.00389711	0.00393387	0.00489824	0.0036915	0.00307226	0.00306378	0.00404421	0.00588777	0.00299534	0.00368074	0.00350117		Solyc07g062650	0.00433192	0.00339242	0.0040026	0.00388733
Solyc03g005780	Chlorophyll a-b binding protein 3C-like (AHRD V1 **** Q2XTE0_SOLTU); contains Interpro domain(s) IPR001344 Chlorophyll A-B binding protein	9	3	9	5	8	5	2	9	12	7	3	5	267		0.00749064	0.0337079	0.0449438	0.0262172	0.011236	0.0187266	0.0337079	0.011236	0.0337079	0.0187266	0.0299625	0.0187266		0.00270632	0.00757528	0.00873914	0.00403934	0.00205017	0.00497661	0.00595544	0.00224606	0.0062426	0.00323467	0.0047698	0.00324079		Solyc03g005780	0.0048147	0.00374842	0.00634025	0.00368871
Solyc02g070940	Chlorophyll a/b binding protein (AHRD V1 **** Q41422_SOLTU); contains Interpro domain(s) IPR001344 Chlorophyll A-B binding protein	13	6	12	9	10	8	5	11	15	10	6	7	265		0.0188679	0.0415094	0.0566038	0.0377358	0.0226415	0.0264151	0.0490566	0.0226415	0.045283	0.0339623	0.0377358	0.0301887		0.00681686	0.00932855	0.0110064	0.00581403	0.00413129	0.00701983	0.00866722	0.00452602	0.00838628	0.00586635	0.00600725	0.00522439		Solyc02g070940	0.00719317	0.00569933	0.00905059	0.00565505
Solyc05g008460	ATP synthase subunit beta (AHRD V1 ***- O82722_NICSY); contains Interpro domain(s) IPR005722 ATPase, F1 complex, beta subunit	19	20	18	19	21	17	12	15	16	24	17	16	557		0.021544	0.02693	0.0287253	0.043088	0.0305206	0.0287253	0.0341113	0.0359066	0.032316	0.0341113	0.037702	0.0305206		0.00778371	0.00605206	0.00558552	0.00663864	0.00556896	0.00763378	0.00602672	0.00717771	0.00598482	0.00589209	0.00600186	0.00528184		Solyc05g008460	0.00639642	0.00572526	0.00647376	0.00661379
Solyc03g078400	Actin (AHRD V1 ***- Q7XZJ2_GOSHI); contains Interpro domain(s) IPR004000 Actin/actin-like	13	12	9	11	13	10	4	10	8	9	7	6	377		0.0106101	0.0265252	0.0212202	0.0238727	0.0185676	0.0159151	0.0344828	0.0318302	0.0238727	0.0291777	0.0344828	0.0265252		0.00383336	0.0059611	0.00412617	0.00367811	0.00338795	0.00422946	0.00609234	0.00636284	0.00442115	0.0050399	0.00548938	0.0045904		Solyc03g078400	0.00562545	0.0050399	0.00464021	0.00376517
Solyc04g007550	ATP synthase subunit beta (AHRD V1 ***- O82722_NICSY); contains Interpro domain(s) IPR005722 ATPase, F1 complex, beta subunit	20	20	19	18	22	17	10	14	15	24	15	15	562		0.0177936	0.024911	0.0266904	0.0427046	0.0266904	0.0266904	0.0355872	0.0355872	0.0338078	0.0320285	0.0391459	0.0302491		0.00642871	0.00559834	0.00518983	0.00657958	0.00487007	0.00709299	0.00628747	0.00711386	0.00626111	0.00553232	0.00623172	0.00523485		Solyc04g007550	0.00655415	0.0056663	0.00573896	0.00618088
Solyc09g014520	Chlorophyll a-b binding protein 6A, chloroplastic (AHRD V1 **** CB11_SOLLC); contains Interpro domain(s) IPR001344 Chlorophyll A-B binding protein	7	8	9	7	7	8	7	8	8	9	7	11	285		0.0245614	0.0280702	0.0280702	0.0315789	0.0245614	0.0385965	0.0245614	0.0280702	0.0315789	0.0245614	0.0245614	0.0280702		0.00887388	0.0063083	0.00545813	0.00486543	0.00448161	0.010257	0.00433946	0.00561121	0.00584833	0.00424252	0.00390998	0.00485777		Solyc09g014520	0.00526633	0.00433676	0.0068801	0.00653469
Solyc11g039980	ATP synthase subunit alpha (AHRD V1 ***- Q5M9V4_TOBAC); contains Interpro domain(s) IPR018118 ATPase, F1/A1 complex, alpha/beta subunit, N-terminal	7	4	7	6	6	4		5	6	4	3	4	172		0	0.0290698	0.0348837	0.0232558	0.0174419	0.0232558	0.0406977	0.0232558	0.0406977	0.0348837	0.0348837	0.0232558		0	0.00653295	0.00678299	0.00358307	0.00318254	0.00618025	0.00719038	0.00464882	0.00753709	0.00602551	0.00555321	0.00402461		Solyc11g039980	0.00645876	0.00520111	0.00443865	0.00431528
Solyc05g005480	Oxidoreductase zinc-binding dehydrogenase (AHRD V1 **** C2RQQ3_BACCE); contains Interpro domain(s) IPR002085 Alcohol dehydrogenase superfamily, zinc-containing	5	6	6	10	10	9	3	9	4	8	10	8	388		0.00773196	0.0231959	0.0103093	0.0206186	0.0257732	0.0206186	0.0128866	0.0154639	0.0154639	0.0257732	0.0257732	0.0231959		0.00279351	0.00521289	0.0020046	0.00317674	0.00470272	0.0054794	0.00227678	0.00309123	0.00286387	0.00445184	0.00410289	0.00401423		Solyc05g005480	0.00274396	0.00418965	0.003337	0.00445295
Solyc01g007380	Apocytochrome f (AHRD V1 ***- D3WBH0_9AQUA); contains Interpro domain(s) IPR002325 Cytochrome f	6	6	11	4	8	4	7	4	5	10	6	3	320		0.021875	0.0125	0.015625	0.03125	0.01875	0.009375	0.01875	0.01875	0.034375	0.0125	0.025	0.0125		0.0079033	0.00280917	0.00303822	0.00481475	0.00342123	0.00249141	0.00331271	0.00374811	0.00636615	0.00215914	0.0039798	0.00216323		Solyc01g007380	0.00447566	0.00276739	0.00458356	0.0035758
Solyc01g099770	Translationally-controlled tumor protein homolog (AHRD V1 ***- B5XDL0_SALSA); contains Interpro domain(s) IPR001983 Translationally controlled tumour-associated TCTP	4	4	3	3	4	5	1	5	2	4	3	2	168		0.00595238	0.0297619	0.0119048	0.0238095	0.0178571	0.0119048	0.0238095	0.0238095	0.0178571	0.0178571	0.0238095	0.0297619		0.00215056	0.00668849	0.00231483	0.00366838	0.00325831	0.0031637	0.00420662	0.00475951	0.00330709	0.00308449	0.00379029	0.00515054		Solyc01g099770	0.00409107	0.00400844	0.00371796	0.00336346
Solyc12g027720	ATP synthase subunit b, chloroplastic (AHRD V1 ***- ATPF_NICTO)	1	1	1		1					1	3	1	60		0	0	0	0.0166667	0.05	0.0166667	0.0166667	0.0166667	0.0166667	0	0.0166667	0		0	0	0	0.00256786	0.00912327	0.00442918	0.00294463	0.00333166	0.00308662	0	0.0026532	0		Solyc12g027720	0.00312097	0.000884401	0	0.00537344
Solyc06g071920	Glyceraldehyde-3-phosphate dehydrogenase (AHRD V1 **** Q9XG67_TOBAC); contains Interpro domain(s) IPR000173 Glyceraldehyde 3-phosphate dehydrogenase	3	1	7	5	6	5	3	3	3	5	5	1	337		0.00890208	0.00890208	0.00890208	0.0148368	0.0148368	0.00296736	0.00890208	0.00296736	0.0207715	0.0148368	0.0178042	0.0148368		0.00321626	0.00200059	0.00173097	0.00228593	0.0027072	0.000788578	0.0015728	0.000593173	0.00384682	0.00256278	0.00283428	0.00256763		Solyc06g071920	0.00200427	0.0026549	0.00231594	0.00192724
Solyc02g090030	Oxygen-evolving enhancer protein 1 of photosystem II (AHRD V1 ***- A8J0E4_CHLRE); contains Interpro domain(s) IPR002628 Photosystem II manganese-stabilizing protein PsbO	6	7	13	11	11	10	9	5	7	16	10	8	333		0.027027	0.015015	0.021021	0.048048	0.03003	0.024024	0.018018	0.021021	0.039039	0.033033	0.033033	0.03003		0.0097647	0.00337437	0.00408745	0.00740285	0.00547944	0.0063844	0.00318339	0.00420209	0.00722991	0.00570584	0.0052586	0.00519694		Solyc02g090030	0.0048718	0.00538713	0.00574217	0.00642223
Solyc02g086820	Carbonic anhydrase (AHRD V1 ***- Q5NE20_SOLLC); contains Interpro domain(s) IPR015892 Carbonic anhydrase, prokaryotic-like, conserved site	8	9	12	12	10	9	3	7	8	19	11	8	321		0.00934579	0.0218069	0.0249221	0.05919	0.0342679	0.0249221	0.0249221	0.0280374	0.0373832	0.0373832	0.0311526	0.0280374		0.00337658	0.00490073	0.004846	0.00911952	0.00625271	0.00662307	0.00440319	0.00560465	0.00692325	0.00645724	0.00495926	0.00485209		Solyc02g086820	0.0056437	0.00542287	0.00437444	0.00733177
Solyc09g063130	Photosystem I reaction center subunit IV A (AHRD V1 *-*- B6TH55_MAIZE); contains Interpro domain(s) IPR003375 Photosystem I reaction centre subunit IV/PsaE	5	4	5	7	5	6	3	8	6	5	4	8	140		0.0214286	0.0571429	0.0428571	0.0357143	0.0285714	0.0571429	0.0357143	0.0285714	0.0357143	0.05	0.0357143	0.0428571		0.00774201	0.0128419	0.00833339	0.00550257	0.0052133	0.0151858	0.00630993	0.00571141	0.00661418	0.00863656	0.00568543	0.00741677		Solyc09g063130	0.00621184	0.00724626	0.0096391	0.00863387
Solyc06g083680	Photosystem I reaction center subunit IV A (AHRD V1 ***- B6TH55_MAIZE); contains Interpro domain(s) IPR008990 Electron transport accessory protein	4	1	2	4	4	3	1	6	3	2	3	5	138		0.00724638	0.0434783	0.0217391	0.0144928	0.0217391	0.0362319	0.0289855	0.00724638	0.0144928	0.0289855	0.0289855	0.0217391		0.00261807	0.00977101	0.00422708	0.00223293	0.00396664	0.00962865	0.0051211	0.00144855	0.00268402	0.0050067	0.00461426	0.00376213		Solyc06g083680	0.00308455	0.00446103	0.00553872	0.00527607
Solyc07g066600	Phosphoglycerate kinase (AHRD V1 ***- Q2VCK2_SOLTU); contains Interpro domain(s) IPR001576 Phosphoglycerate kinase	4	7	9	4	6	5	2	6	6	7	7	8	401		0.00498753	0.0149626	0.0149626	0.0174564	0.0174564	0.0199501	0.00997506	0.0174564	0.0224439	0.00997506	0.0149626	0.0124688		0.00180196	0.00336259	0.00290941	0.00268953	0.00318518	0.00530176	0.00176237	0.00348951	0.00415654	0.00172301	0.00238193	0.00215783		Solyc07g066600	0.00313614	0.00208759	0.00269132	0.00372549
Solyc01g089970	Nucleoside diphosphate kinase (AHRD V1 ***- Q3Y5A4_SOLCH); contains Interpro domain(s) IPR001564 Nucleoside diphosphate kinase, core	4	4	6	4	4	5	2	2	3	3	4	4	148		0.0135135	0.0135135	0.0202703	0.0202703	0.027027	0.027027	0.027027	0.027027	0.0405405	0.027027	0.027027	0.0337838		0.00488235	0.00303694	0.00394147	0.00312308	0.0049315	0.00718245	0.00477508	0.00540268	0.00750799	0.00466841	0.00430249	0.00584656		Solyc01g089970	0.00589525	0.00493915	0.00395358	0.00507901
Solyc09g011080	Ribulose-1 5-bisphosphate carboxylase/oxygenase activase 1 (AHRD V1 **** Q9AXG1_GOSHI); contains Interpro domain(s) IPR003959 ATPase, AAA-type, core	26	30	28	29	31	30	18	19	22	23	24	24	439		0.0410023	0.0432802	0.0501139	0.0523918	0.0546697	0.0546697	0.0592255	0.0683371	0.0637813	0.0660592	0.070615	0.0683371		0.0148139	0.0097265	0.00974444	0.0080721	0.00997533	0.0145285	0.0104638	0.0136605	0.0118121	0.0114105	0.0112414	0.0118263		Solyc09g011080	0.0119788	0.0114927	0.0114283	0.0108586
Solyc12g099930	Serine-glyoxylate aminotransferase (AHRD V1 ***- Q3S2I1_SPIPO); contains Interpro domain(s) IPR000192 Aminotransferase, class V/Cysteine desulfurase	4	7	10	4	5	3	1	3	3	8	4	3	401		0.00249377	0.0074813	0.0074813	0.0199501	0.00997506	0.0074813	0.00997506	0.0174564	0.0249377	0.00997506	0.0124688	0.0074813		0.000900982	0.0016813	0.00145471	0.00307375	0.0018201	0.00198816	0.00176237	0.00348951	0.00461838	0.00172301	0.00198494	0.0012947		Solyc12g099930	0.00329009	0.00166755	0.00134566	0.00229401
Solyc06g063370	Chlorophyll a-b binding protein 1A, chloroplastic (AHRD V1 ***- CB2A_PYRPY); contains Interpro domain(s) IPR001344 Chlorophyll A-B binding protein	9	5	7	7	7	7	5	7	10	13	8	10	286		0.0174825	0.0244755	0.034965	0.0454545	0.027972	0.034965	0.0314685	0.0174825	0.0244755	0.0244755	0.0244755	0.0244755		0.00631632	0.00550047	0.0067988	0.00700327	0.00510393	0.00929199	0.00555979	0.00349474	0.00453279	0.00422769	0.00389631	0.00423569		Solyc06g063370	0.00452911	0.0041199	0.0062052	0.00713306
Solyc01g009080	FHA domain containing protein (AHRD V1 ***- B6TP39_MAIZE); contains Interpro domain(s) IPR000253 Forkhead-associated	1	1	2	2	1	2		1	1	2	1	1	202		0	0.0049505	0.0049505	0.00990099	0.0049505	0.0049505	0.0049505	0.0049505	0.00990099	0.00990099	0.0049505	0.00990099		0	0.00111254	0.000962603	0.00152546	0.000903294	0.0013156	0.000874643	0.000989601	0.00183363	0.00171021	0.00078808	0.00171345		Solyc01g009080	0.00123263	0.00140391	0.000691715	0.00124812
Solyc07g053260	14-3-3 protein sigma gamma zeta beta/alpha (AHRD V1 **-- Q16QZ7_AEDAE); contains Interpro domain(s) IPR000308 14-3-3 protein	4	4	6	8	5	4	2	4	3	4	6	2	261		0.00766284	0.0153257	0.0114943	0.0153257	0.0229885	0.00766284	0.0153257	0.0153257	0.0229885	0.0306513	0.0191571	0.0153257		0.00276853	0.00344419	0.00223501	0.00236125	0.00419461	0.0020364	0.00270771	0.00306359	0.0042574	0.00529445	0.00304966	0.00265223		Solyc07g053260	0.0033429	0.00366544	0.00281591	0.00286409
Solyc02g080810	Aminomethyltransferase (AHRD V1 ***- C6TF02_SOYBN); contains Interpro domain(s) IPR006223 Glycine cleavage system T protein	3	11	16	6	7	5	2	4	4	10	5	3	406		0.00492611	0.00985222	0.00985222	0.0246305	0.0123153	0.00738916	0.00738916	0.0270936	0.0394089	0.0147783	0.0172414	0.0123153		0.00177977	0.00221412	0.00191572	0.00379487	0.00224711	0.00196368	0.0013055	0.00541599	0.00729841	0.00255268	0.00274469	0.00213126		Solyc02g080810	0.0046733	0.00247621	0.00196987	0.00266855
Solyc04g071620	ASR4 (Fragment) (AHRD V1 *-*- Q2QJU1_SOLLC); contains Interpro domain(s) IPR003496 ABA/WDS induced protein	1	5		4	2	1	2	5	5	2	2	1	297		0.00673401	0.016835	0.016835	0.00673401	0.00673401	0.003367	0.003367	0.016835	0	0.013468	0.00673401	0.003367		0.00243295	0.00378339	0.0032735	0.00103752	0.00122872	0.000894784	0.000594875	0.00336531	0	0.00232635	0.001072	0.000582687		Solyc04g071620	0.00132006	0.00132701	0.00316328	0.00105368
Solyc01g111760	V-type ATP synthase beta chain (AHRD V1 ***- VATB_PYRHO); contains Interpro domain(s) IPR005723 ATPase, V1 complex, subunit B	7	10	9	8	7	6	4	8	6	9	4	4	479		0.00835073	0.0167015	0.0125261	0.0187891	0.00835073	0.00835073	0.0146138	0.0208768	0.0187891	0.0167015	0.0146138	0.0125261		0.00301707	0.00375338	0.00243565	0.00289488	0.00152372	0.00221921	0.00258193	0.00417326	0.00347969	0.00288486	0.0023264	0.00216774		Solyc01g111760	0.00341163	0.00245967	0.0030687	0.0022126
Solyc02g063070	14-3-3 protein beta/alpha-1 (AHRD V1 **-- 143B1_DANRE); contains Interpro domain(s) IPR000308 14-3-3 protein	5	3	6	6	6	5	2	4	3	5	7	2	260		0.00769231	0.0153846	0.0115385	0.0192308	0.0269231	0.00769231	0.0192308	0.0115385	0.0230769	0.0230769	0.0230769	0.0192308		0.00277918	0.00345744	0.00224361	0.00296292	0.00491253	0.00204424	0.00339765	0.00230653	0.00427378	0.00398611	0.00367366	0.00332804		Solyc02g063070	0.00332599	0.0036626	0.00282674	0.00330656
Solyc01g105030	Chlorophyll a-b binding protein, chloroplastic (AHRD V1 **** CB12_PETHY); contains Interpro domain(s) IPR001344 Chlorophyll A-B binding protein	2	1	6	4	4	5	3	3	7	6	6	3	256		0.0117188	0.0117188	0.0273438	0.0234375	0.0234375	0.0117188	0.0078125	0.00390625	0.0234375	0.015625	0.015625	0.0195312		0.00423391	0.00263359	0.00531688	0.00361106	0.00427653	0.00311427	0.0013803	0.000780857	0.00434056	0.00269893	0.00248738	0.00338004		Solyc01g105030	0.00216724	0.00285545	0.00406146	0.00366729
Solyc04g009030	Glyceraldehyde-3-phosphate dehydrogenase (AHRD V1 **** D7UNZ5_BRARC); contains Interpro domain(s) IPR000173 Glyceraldehyde 3-phosphate dehydrogenase	12	14	21	16	10	15	10	11	10	13	10	6	399		0.0250627	0.0275689	0.0250627	0.0325815	0.0250627	0.0150376	0.0300752	0.0350877	0.0526316	0.0401003	0.0250627	0.037594		0.00905498	0.00619566	0.00487333	0.00501988	0.00457307	0.00399625	0.00531362	0.00701401	0.00974721	0.00692657	0.00398978	0.00650594		Solyc04g009030	0.00735828	0.00580743	0.00670799	0.00452974
Solyc07g047850	Chlorophyll a-b binding protein 4, chloroplastic (AHRD V1 **** CB24_SOLLC); contains Interpro domain(s) IPR001344 Chlorophyll A-B binding protein	17	9	12	10	11	11	7	16	17	14	10	12	265		0.0264151	0.0603774	0.0641509	0.0528302	0.0377358	0.045283	0.0641509	0.0339623	0.045283	0.0377358	0.0415094	0.0415094		0.00954361	0.0135688	0.0124739	0.00813964	0.00688549	0.012034	0.0113341	0.00678903	0.00838628	0.00651816	0.00660798	0.00718354		Solyc07g047850	0.00883646	0.00676989	0.0118621	0.00901971
Solyc01g099780	Translationally-controlled tumor protein homolog (AHRD V1 ***- B5XDL0_SALSA); contains Interpro domain(s) IPR001983 Translationally controlled tumour-associated TCTP	3	3	2	2	2	4		3	1	3	3	2	168		0	0.0178571	0.00595238	0.0178571	0.0178571	0.0119048	0.0178571	0.0178571	0.0119048	0.0119048	0.0119048	0.0238095		0	0.0040131	0.00115742	0.00275128	0.00325831	0.0031637	0.00315496	0.00356963	0.00220473	0.00205632	0.00189514	0.00412043		Solyc01g099780	0.00297644	0.00269063	0.0017235	0.00305776
Solyc09g007850	RNA-binding protein (AHRD V1 **-* C6F119_SOYBN); contains Interpro domain(s) IPR000504 RNA recognition motif, RNP-1	2	1	5	2	5	2		1	2	9	4	2	290		0	0.00344828	0.00689655	0.0310345	0.0137931	0.00689655	0.00689655	0.00344828	0.0172414	0.00689655	0.0172414	0.00689655		0	0.000774943	0.00134101	0.00478154	0.00251676	0.00183276	0.00121847	0.000689308	0.00319305	0.00119125	0.00274469	0.0011935		Solyc09g007850	0.00170028	0.00170982	0.000705316	0.00304369
Solyc10g080500	Actin (AHRD V1 ***- B5M4V6_TOBAC); contains Interpro domain(s) IPR004000 Actin/actin-like	7	10	5	6	7	6	3	6	6	9	6	3	377		0.00795756	0.0159151	0.0159151	0.0238727	0.0159151	0.00795756	0.0185676	0.0265252	0.0132626	0.0159151	0.0185676	0.0159151		0.00287502	0.00357666	0.00309463	0.00367811	0.00290396	0.00211473	0.00328049	0.00530237	0.00245619	0.00274904	0.00295582	0.00275424		Solyc10g080500	0.00367969	0.0028197	0.0031821	0.00289893
Solyc02g081170	Plastid-lipid-associated protein, chloroplastic (AHRD V1 **-- PAP_CITUN); contains Interpro domain(s) IPR006843 PAP fibrillin	3	5	9	5	5	5	3	2	2	6	4	3	326		0.00920245	0.00613497	0.00613497	0.0184049	0.0122699	0.00920245	0.00920245	0.0153374	0.0276074	0.0153374	0.0153374	0.0153374		0.00332479	0.00137873	0.00119292	0.00283568	0.00223884	0.00244556	0.00162587	0.00306594	0.0051128	0.00264925	0.0024416	0.00265426		Solyc02g081170	0.0032682	0.0025817	0.00196548	0.00250669
Solyc04g005700	Major latex-like protein (AHRD V1 **-- B5THI3_PANGI); contains Interpro domain(s) IPR000916 Bet v I allergen	5	5	2	4	4	5	3	6	10	2	5	2	147		0.0204082	0.0408163	0.0680272	0.0136054	0.0340136	0.0136054	0.0340136	0.0340136	0.0136054	0.0272109	0.0272109	0.0340136		0.00737334	0.00917279	0.0132276	0.00209622	0.00620631	0.00361566	0.00600945	0.0067993	0.00251969	0.00470017	0.00433176	0.00588633		Solyc04g005700	0.00510948	0.00497275	0.00992458	0.00397273
Solyc01g097460	Ribose-5-phosphate isomerase (AHRD V1 ***- A8IRQ1_CHLRE); contains Interpro domain(s) IPR004788 Ribose 5-phosphate isomerase	5	2	5	4	5	4	1	4	2	5	2	2	293		0.00341297	0.0136519	0.00682594	0.0170648	0.00682594	0.00682594	0.0170648	0.00682594	0.0170648	0.0136519	0.0170648	0.0136519		0.00123308	0.00306803	0.00132728	0.00262921	0.0012455	0.001814	0.00301498	0.0013645	0.00316036	0.00235811	0.00271659	0.00236257		Solyc01g097460	0.00251328	0.00247909	0.00187613	0.00189624
Solyc01g109660	Glycine-rich RNA-binding protein (AHRD V1 *-** B2YKT9_TOBAC); contains Interpro domain(s) IPR015465 RNA recognition motif, glycine rich protein	3	3	2	3	3	4	2	4	2	3	3	2	175		0.0114286	0.0228571	0.0114286	0.0171429	0.0171429	0.0114286	0.0171429	0.0171429	0.0114286	0.0171429	0.0171429	0.0228571		0.00412907	0.00513676	0.00222224	0.00264123	0.00312798	0.00303715	0.00302876	0.00342685	0.00211654	0.00296111	0.00272901	0.00395561		Solyc01g109660	0.00285738	0.00321524	0.00382936	0.00293545
Solyc02g086910	Peptidyl-prolyl cis-trans isomerase cyclophilin-type (AHRD V1 ***- A8IRU6_CHLRE); contains Interpro domain(s) IPR002130 Peptidyl-prolyl cis-trans isomerase, cyclophilin-type	5	4	6	5	11	5	1	6	2		2	1	451		0.00221729	0.0133038	0.00443459	0	0.00443459	0.00221729	0.0110865	0.00886918	0.0133038	0.0110865	0.0243902	0.0110865		0.000801095	0.0029898	0.000862287	0	0.000809159	0.000589248	0.00195874	0.00177294	0.00246382	0.00191498	0.00388273	0.0019186		Solyc02g086910	0.00206517	0.00257211	0.00155106	0.000466136
Solyc06g073260	NAD-dependent epimerase/dehydratase (AHRD V1 **-- C7QWY4_CYAP0); contains Interpro domain(s) IPR016040 NAD(P)-binding domain	8	6	10	9	8	4	6	6	5	10	7	6	379		0.0158311	0.0158311	0.0131926	0.0263852	0.0184697	0.0158311	0.0211082	0.0158311	0.0263852	0.0237467	0.0211082	0.0105541		0.00571969	0.00355778	0.00256525	0.00406522	0.00337007	0.00420714	0.00372935	0.00316463	0.00488647	0.0041018	0.00336026	0.00182647		Solyc06g073260	0.00392682	0.00309617	0.00394757	0.00388081
Solyc11g010470	14-3-3 protein beta/alpha (AHRD V1 **-- 1433B_XENTR); contains Interpro domain(s) IPR000308 14-3-3 protein	4	2	3	6	4	4	2	4	3	3	5	3	249		0.00803213	0.0160643	0.0120482	0.0120482	0.0200803	0.0120482	0.0160643	0.00803213	0.0120482	0.0240964	0.0160643	0.0160643		0.00290196	0.00361017	0.00234272	0.00185629	0.00366396	0.00320182	0.0028382	0.00160562	0.00223129	0.0041622	0.0025573	0.00278005		Solyc11g010470	0.00222504	0.00316652	0.00295162	0.00290736
Solyc02g091560	Serine hydroxymethyltransferase (AHRD V1 **** C6ZJZ0_SOYBN); contains Interpro domain(s) IPR001085 Serine hydroxymethyltransferase	9	9	13	11	10	10	6	8	8	12	9	6	518		0.011583	0.015444	0.015444	0.023166	0.0173745	0.011583	0.0173745	0.0173745	0.0250965	0.0212355	0.019305	0.019305		0.00418487	0.00347078	0.00300302	0.00356923	0.00317025	0.00307819	0.00306969	0.00347315	0.0046478	0.00366804	0.00307321	0.00334089		Solyc02g091560	0.00373022	0.00336071	0.00355289	0.00327256
Solyc08g076220	Phosphoribulokinase/uridine kinase (AHRD V1 ***- B7KI62_CYAP7); contains Interpro domain(s) IPR006083 Phosphoribulokinase/uridine kinase	9	8	12	13	10	6	7	7	10	11	9	6	400		0.0175	0.0175	0.025	0.0275	0.0225	0.015	0.0225	0.02	0.03	0.0325	0.025	0.015		0.00632264	0.00393283	0.00486115	0.00423698	0.00410547	0.00398626	0.00397525	0.00399799	0.00555591	0.00561377	0.0039798	0.00259587		Solyc08g076220	0.00450972	0.00406315	0.00503887	0.00410957
Solyc02g065400	Oxygen-evolving enhancer protein 1 of photosystem II (AHRD V1 ***- A8J0E4_CHLRE); contains Interpro domain(s) IPR002628 Photosystem II manganese-stabilizing protein PsbO	5	8	13	11	11	9	9	6	8	15	13	7	329		0.0273556	0.0182371	0.0243161	0.0455927	0.0395137	0.0212766	0.0151976	0.0243161	0.0395137	0.0334347	0.0334347	0.0273556		0.00988342	0.00409848	0.00472817	0.00702455	0.00720988	0.00565427	0.00268507	0.00486077	0.00731782	0.00577521	0.00532253	0.00473411		Solyc02g065400	0.00495456	0.00527728	0.00623669	0.00662957
Solyc02g083810	Ferredoxin--NADP reductase (AHRD V1 ***- D7MN04_ARALY); contains Interpro domain(s) IPR012146 Ferredoxin--NADP reductase	5	4	6	4	6	1	3	2	3	7	5	2	370		0.00810811	0.00540541	0.00810811	0.0189189	0.0135135	0.00540541	0.0135135	0.0108108	0.0162162	0.0108108	0.0162162	0.0027027		0.00292941	0.00121477	0.00157659	0.00291487	0.00246575	0.00143649	0.00238754	0.00216107	0.0030032	0.00186737	0.00258149	0.000467724		Solyc02g083810	0.00251727	0.00163886	0.00190692	0.00227237
Solyc06g074290	Unknown Protein (AHRD V1)									1				59		0	0	0.0169492	0	0	0	0	0	0	0	0	0		0	0	0.00329569	0	0	0	0	0	0	0	0	0		Solyc06g074290	0	0	0.00109856	0
Solyc11g062190	Mitochondrial ADP/ATP carrier proteins (AHRD V1 ***- Q2UU95_ASPOR); contains Interpro domain(s) IPR002113 Adenine nucleotide translocator 1	6	4	11	7	6	5	2	4	3	10	5	3	383		0.00522193	0.0104439	0.0078329	0.0261097	0.0130548	0.0078329	0.0156658	0.0104439	0.0287206	0.0182768	0.0156658	0.0130548		0.00188665	0.00234708	0.00152307	0.00402276	0.00238205	0.0020816	0.0027678	0.00208772	0.00531898	0.00315697	0.00249387	0.00225924		Solyc11g062190	0.0033915	0.00263669	0.00191894	0.00282881
Solyc01g100860	ADP-ribosylation factor (AHRD V1 ***- D7KT27_ARALY); contains Interpro domain(s) IPR006688 ADP-ribosylation factor	4	5	4	5	5	5	5	5	5	5	5	4	181		0.0276243	0.0276243	0.0276243	0.0276243	0.0276243	0.0220994	0.0220994	0.0276243	0.0220994	0.0276243	0.0276243	0.0276243		0.00998049	0.0062081	0.00537143	0.00425613	0.00504048	0.00587295	0.00390448	0.00552208	0.00409275	0.00477158	0.00439757	0.00478061		Solyc01g100860	0.00450644	0.00464992	0.00718667	0.00505652
Solyc10g007690	Chlorophyll a-b binding protein 8, chloroplastic (AHRD V1 ***- CB13_SOLLC); contains Interpro domain(s) IPR001344 Chlorophyll A-B binding protein	4	3	3	4	4	4	4	6	4	6	2	4	273		0.014652	0.021978	0.014652	0.021978	0.00732601	0.014652	0.014652	0.010989	0.010989	0.014652	0.014652	0.014652		0.00529368	0.00493919	0.00284902	0.00338619	0.00133674	0.00389378	0.00258869	0.0021967	0.00203513	0.00253086	0.00233249	0.00253565		Solyc10g007690	0.00227351	0.00246633	0.00436063	0.00287224
Solyc01g111170	Peptidyl-prolyl cis-trans isomerase (AHRD V1 ***- Q9XF12_SOLTU); contains Interpro domain(s) IPR002130 Peptidyl-prolyl cis-trans isomerase, cyclophilin-type	4	6	5	6	5	4	3	3	5	5	2	3	171		0.0175439	0.0175439	0.0292398	0.0292398	0.0116959	0.0175439	0.0233918	0.0350877	0.0292398	0.0350877	0.0292398	0.0233918		0.00633849	0.00394269	0.00568555	0.00450502	0.0021341	0.00466229	0.00413282	0.00701401	0.00541512	0.00606075	0.00465474	0.00404814		Solyc01g111170	0.00552065	0.00492121	0.00532224	0.00376714
Solyc07g041720	Oxalate oxidase-like germin 171 (AHRD V1 **** Q9FPQ0_BETVU); contains Interpro domain(s) IPR014710 RmlC-like jelly roll fold	19	13	12	13	15	11	27	13	14	12	11	10	211		0.127962	0.0616114	0.0663507	0.056872	0.0521327	0.0473934	0.0900474	0.0616114	0.056872	0.0616114	0.07109	0.0521327		0.0462319	0.0138461	0.0129016	0.00876238	0.00951241	0.0125948	0.0159094	0.0123161	0.0105325	0.0106422	0.011317	0.00902198		Solyc07g041720	0.0129193	0.0103271	0.0243265	0.0102899
Solyc02g014150	Photosystem II stability/assembly factor Ycf48-like protein (AHRD V1 **-- B0C6T3_ACAM1); contains Interpro domain(s) IPR016705 Photosystem II stability/assembly factor, HCF136	7	7	9	8	9	7	4	5	6	4	7	6	377		0.0106101	0.0132626	0.0159151	0.0106101	0.0185676	0.0159151	0.0185676	0.0185676	0.0238727	0.0212202	0.0238727	0.0185676		0.00383336	0.00298055	0.00309463	0.00163471	0.00338795	0.00422946	0.00328049	0.00371166	0.00442115	0.00366539	0.00380034	0.00321328		Solyc02g014150	0.00380443	0.00355967	0.00330284	0.00308404
Solyc04g074640	L-ascorbate peroxidase (AHRD V1 ***- A8JG56_CHLRE); contains Interpro domain(s) IPR002207 Plant ascorbate peroxidase	4	3	8	6	7	7	1	1	1	6	2	1	345		0.00289855	0.00289855	0.00289855	0.0173913	0.0057971	0.00289855	0.0115942	0.00869565	0.0231884	0.0173913	0.0202899	0.0202899		0.00104723	0.000651401	0.000563611	0.00267951	0.00105777	0.000770292	0.00204844	0.00173826	0.00429442	0.00300402	0.00322999	0.00351132		Solyc04g074640	0.00269371	0.00324844	0.00075408	0.00150252
Solyc09g090330	Harpin binding protein 1 (AHRD V1 **-- Q5QJB4_SOLLC); contains Interpro domain(s) IPR006843 PAP fibrillin	6	5	7	5	6	4	5	5	6	5	7	4	276		0.0181159	0.0181159	0.0217391	0.0181159	0.0253623	0.0144928	0.0217391	0.0181159	0.0253623	0.0181159	0.0217391	0.0144928		0.00654518	0.00407126	0.00422708	0.00279116	0.00462775	0.00385146	0.00384082	0.00362136	0.00469703	0.00312919	0.0034607	0.00250809		Solyc09g090330	0.00405307	0.00303266	0.00494784	0.00375679
Solyc04g074510	14-3-3 protein beta/alpha-B (AHRD V1 **-- 143BB_XENLA); contains Interpro domain(s) IPR000308 14-3-3 protein	5	5	5	6	5	7	2	6	3	4	6	3	268		0.00746269	0.0223881	0.011194	0.0149254	0.0223881	0.011194	0.0186567	0.0186567	0.0186567	0.0223881	0.0186567	0.0261194		0.00269622	0.00503134	0.00217663	0.00229958	0.00408505	0.00297482	0.00329623	0.00372947	0.00345517	0.00386712	0.00297	0.00452017		Solyc04g074510	0.00349362	0.00378576	0.0033014	0.00311982
Solyc06g008260	60 ribosomal protein L14 (AHRD V1 ***- B6TMP6_MAIZE); contains Interpro domain(s) IPR002784 Ribosomal protein L14	2	3	1	3	2	4	2	1	2	1	3	3	134		0.0149254	0.00746269	0.0149254	0.00746269	0.0223881	0.0223881	0.0149254	0.0223881	0.00746269	0.0223881	0.0149254	0.0298507		0.00539244	0.00167711	0.00290218	0.00114979	0.00408505	0.00594965	0.00263698	0.00447536	0.00138207	0.00386712	0.002376	0.00516591		Solyc06g008260	0.00283147	0.00380301	0.00332391	0.00372816
Solyc01g006540	Lipoxygenase (AHRD V1 **** Q96573_SOLLC); contains Interpro domain(s) IPR001246 Lipoxygenase, plant	16	20	8	16	8	10	7	8	21	10	5	3	896		0.0078125	0.00892857	0.0234375	0.0111607	0.00558036	0.00334821	0.0178571	0.0223214	0.00892857	0.0178571	0.00892857	0.0111607		0.00282261	0.00200655	0.00455732	0.00171955	0.00101822	0.000889791	0.00315496	0.00446204	0.00165355	0.00308449	0.00142136	0.00193145		Solyc01g006540	0.00309018	0.00214577	0.00312883	0.00120919
Solyc06g071790	Elongation factor Tu (AHRD V1 **** D7MFK2_ARALY); contains Interpro domain(s) IPR004541 Translation elongation factor EFTu/EF1A, bacterial and organelle	14	11	15	14	14	12	5	10	14	15	13	10	450		0.0111111	0.0222222	0.0311111	0.0333333	0.0288889	0.0222222	0.0311111	0.0244444	0.0333333	0.0311111	0.0311111	0.0266667		0.00401437	0.00499407	0.00604943	0.00513573	0.00527122	0.00590557	0.00549665	0.00488643	0.00617323	0.00537386	0.00495264	0.00461488		Solyc06g071790	0.00551877	0.00498046	0.00501929	0.00543751
Solyc05g054760	Dehydroascorbate reductase (Fragment) (AHRD V1 ***- Q1G0W3_SOLLC); contains Interpro domain(s) IPR017933 Glutathione S-transferase/chloride channel, C-terminal	2	3	4	1	3	3		1	3	3	2	1	210		0	0.0047619	0.0142857	0.0142857	0.00952381	0.0047619	0.00952381	0.0142857	0.0190476	0.0047619	0.0142857	0.0142857		0	0.00107016	0.0027778	0.00220103	0.00173777	0.00126548	0.00168265	0.0028557	0.00352756	0.00082253	0.00227417	0.00247226		Solyc05g054760	0.00268864	0.00185632	0.00128265	0.00173476
Solyc02g062340	Fructose-bisphosphate aldolase (AHRD V1 ***- Q9SXX4_NICPA); contains Interpro domain(s) IPR000741 Fructose-bisphosphate aldolase, class-I	8	8	12	7	7	9	6	5	9	12	11	7	395		0.0151899	0.0126582	0.0227848	0.0303797	0.0278481	0.0177215	0.0202532	0.0202532	0.0303797	0.0177215	0.0177215	0.0227848		0.00548801	0.00284473	0.00443041	0.00468066	0.00508132	0.00470951	0.00357829	0.00404859	0.00562624	0.00306106	0.00282113	0.00394309		Solyc02g062340	0.00441771	0.00327509	0.00425438	0.00482383
Solyc11g011960	UTP-glucose 1 phosphate uridylyltransferase (AHRD V1 ***- B3VDY8_EUCGR); contains Interpro domain(s) IPR016267 UTP--glucose-1-phosphate uridylyltransferase, subgroup	4	7	3	6	5	3		2	6	6	6	3	477		0	0.00419287	0.0125786	0.0125786	0.0125786	0.00628931	0.00838574	0.0146751	0.00628931	0.0125786	0.0104822	0.00628931		0	0.000942278	0.00244586	0.00193801	0.00229516	0.00167139	0.00148158	0.00293353	0.00116476	0.00217272	0.00166868	0.00108842		Solyc11g011960	0.00185996	0.00164327	0.00112938	0.00196819
Solyc11g066060	heat shock protein (AHRD V1 ***- B2D2G5_CAPSN); contains Interpro domain(s) IPR013126 Heat shock protein 70	11	11	6	12	10	13	1	7	9	11	5	5	698		0.00143266	0.0100287	0.012894	0.0157593	0.00716332	0.00716332	0.0157593	0.0157593	0.00859599	0.017192	0.0143266	0.0186246		0.000517613	0.00225377	0.00250718	0.00242807	0.00130706	0.00190366	0.00278432	0.00315028	0.00159195	0.00296959	0.00228069	0.00322314		Solyc11g066060	0.00250885	0.00282448	0.00175952	0.00187959
Solyc03g034220	Ribulose bisphosphate carboxylase small chain (AHRD V1 ***- A9YTZ7_SOLTU); contains Interpro domain(s) IPR000894 Ribulose bisphosphate carboxylase, small chain	13	8	10	15	15	16	6	8	12	9	12	22	180		0.0333333	0.0444444	0.0666667	0.05	0.0666667	0.122222	0.0722222	0.0444444	0.0555556	0.0833333	0.0833333	0.0888889		0.0120431	0.00998815	0.0129631	0.00770359	0.0121644	0.0324807	0.0127601	0.00888442	0.0102887	0.0143943	0.013266	0.0153829		Solyc03g034220	0.0106444	0.0143477	0.0116648	0.0174495
Solyc12g009250	chaperonin (AHRD V1 *-*- D1U6H2_9DELT); contains Interpro domain(s) IPR001476 Chaperonin Cpn10	6	4	4	4	4	4	1	5	3	4	2	1	210		0.0047619	0.0238095	0.0142857	0.0190476	0.00952381	0.0047619	0.0285714	0.0190476	0.0190476	0.0190476	0.0190476	0.0190476		0.00172045	0.00535079	0.0027778	0.0029347	0.00173777	0.00126548	0.00504794	0.00380761	0.00352756	0.00329012	0.00303223	0.00329634		Solyc12g009250	0.0041277	0.00320623	0.00328301	0.00197932
Solyc12g094620	Catalase (AHRD V1 ***- Q2PYW5_SOLTU); contains Interpro domain(s) IPR018028 Catalase related subgroup	10	8	10	10	9	10	6	8	10	12	7	8	492		0.0121951	0.0162602	0.0203252	0.0243902	0.0142276	0.0162602	0.0203252	0.0162602	0.0203252	0.0203252	0.0182927	0.0203252		0.00440602	0.0036542	0.00395215	0.00375785	0.00259605	0.00432115	0.00359101	0.0032504	0.00376417	0.0035108	0.00291205	0.00351744		Solyc12g094620	0.00353519	0.00331343	0.00400412	0.00355835
Solyc03g062790	cDNA clone 002-130-C06 full insert sequence (AHRD V1 **-- B7F0E5_ORYSJ)	1	1		2	4	1	1	2	1	7	3	3	295		0.00338983	0.00677966	0.00338983	0.0237288	0.0101695	0.0101695	0.00338983	0.00338983	0	0.00677966	0.0135593	0.00338983		0.00122472	0.00152362	0.000659138	0.00365594	0.00185558	0.00270255	0.000598908	0.000677625	0	0.00117106	0.00215854	0.000586637		Solyc03g062790	0.000425511	0.00130541	0.00113583	0.00273802
Solyc01g105050	Chlorophyll a-b binding protein, chloroplastic (AHRD V1 **** CB12_PETHY); contains Interpro domain(s) IPR001344 Chlorophyll A-B binding protein	1	1	4	2	2	4	3	2	6	4	5	2	256		0.0117188	0.0078125	0.0234375	0.015625	0.0195312	0.0078125	0.00390625	0.00390625	0.015625	0.0078125	0.0078125	0.015625		0.00423391	0.00175573	0.00455732	0.00240737	0.00356378	0.00207618	0.000690148	0.000780857	0.0028937	0.00134946	0.00124369	0.00270403		Solyc01g105050	0.0014549	0.00176573	0.00351565	0.00268244
Solyc12g094640	Glyceraldehyde-3-phosphate dehydrogenase B (AHRD V1 ***- B4F8L7_MAIZE); contains Interpro domain(s) IPR000173 Glyceraldehyde 3-phosphate dehydrogenase	11	12	15	13	11	10	5	9	8	10	7	9	450		0.0111111	0.02	0.0177778	0.0222222	0.0155556	0.02	0.0244444	0.0266667	0.0333333	0.0288889	0.0244444	0.0222222		0.00401437	0.00449467	0.00345681	0.00342382	0.00283835	0.00531502	0.00431879	0.00533065	0.00617323	0.00499001	0.00389136	0.00384573		Solyc12g094640	0.00527423	0.00424237	0.00398862	0.00385906
Solyc02g084440	Fructose-bisphosphate aldolase (AHRD V1 ***- Q9SXX4_NICPA); contains Interpro domain(s) IPR000741 Fructose-bisphosphate aldolase, class-I	9	13	9	12	9	11	7	9	11	10	12	11	392		0.0178571	0.0229592	0.0280612	0.0255102	0.0306122	0.0280612	0.0229592	0.0331633	0.0229592	0.0306122	0.0229592	0.0280612		0.00645167	0.00515969	0.00545639	0.0039304	0.00558568	0.00745729	0.00405638	0.00662931	0.00425197	0.00528769	0.00365492	0.00485622		Solyc02g084440	0.00497922	0.00459961	0.00568925	0.00565779
Solyc11g069790	chaperonin (AHRD V1 ***- B2IXD2_NOSP7); contains Interpro domain(s) IPR001844 Chaperonin Cpn60	5	7	5	5	8	7	2	4	3	9	5	3	588		0.00340136	0.00680272	0.00510204	0.0153061	0.0085034	0.00510204	0.0085034	0.0119048	0.0085034	0.0085034	0.0136054	0.0119048		0.00122889	0.0015288	0.00099207	0.00235824	0.00155158	0.00135587	0.00150236	0.00237975	0.0015748	0.0014688	0.00216588	0.00206021		Solyc11g069790	0.00181897	0.0018983	0.00124992	0.00175523
Solyc02g063150	Ribulose bisphosphate carboxylase small chain (AHRD V1 ***- Q84QE5_TOBAC); contains Interpro domain(s) IPR000894 Ribulose bisphosphate carboxylase, small chain	10	4	8	12	12	14	6	2	10	9	6	11	181		0.0331492	0.0110497	0.0552486	0.0497238	0.0331492	0.0607735	0.0552486	0.0220994	0.0441989	0.0662983	0.0662983	0.0773481		0.0119766	0.00248324	0.0107429	0.00766103	0.00604858	0.0161506	0.00976121	0.00441767	0.0081855	0.0114518	0.0105542	0.0133857		Solyc02g063150	0.00745479	0.0117972	0.0084009	0.0099534
Solyc01g110360	Fructose-bisphosphate aldolase (AHRD V1 ***- B0FPD8_SOLTU); contains Interpro domain(s) IPR000741 Fructose-bisphosphate aldolase, class-I	7	9	11	6	7	8	8	5	6	9	11	7	397		0.0201511	0.0125945	0.0151134	0.02267	0.0277078	0.0176322	0.0176322	0.02267	0.0277078	0.0151134	0.0176322	0.0201511		0.00728048	0.00283039	0.00293873	0.00349281	0.00505572	0.00468578	0.00311523	0.00453172	0.0051314	0.00261055	0.00280691	0.00348732		Solyc01g110360	0.00425945	0.00296826	0.00434987	0.00441144
Solyc03g112150	Elongation factor Tu (AHRD V1 **** D7MFK2_ARALY); contains Interpro domain(s) IPR004541 Translation elongation factor EFTu/EF1A, bacterial and organelle	9	7	10	9	10	11	4	7	9	8	12	7	477		0.00838574	0.0146751	0.0188679	0.0167715	0.0251572	0.0146751	0.0188679	0.0146751	0.0209644	0.0188679	0.0209644	0.0230608		0.00302972	0.00329797	0.00366879	0.00258401	0.00459032	0.00389991	0.00333355	0.00293353	0.00388254	0.00325908	0.00333736	0.00399086		Solyc03g112150	0.00338321	0.0035291	0.00333216	0.00369142
Solyc06g073370	40S ribosomal protein S18 (AHRD V1 ***- B4G286_MAIZE); contains Interpro domain(s) IPR001892 Ribosomal protein S13	2	1	2	1	3	2	1	1	1	1	2	2	152		0.00657895	0.00657895	0.00657895	0.00657895	0.0131579	0.0131579	0.0131579	0.00657895	0.0131579	0.00657895	0.0197368	0.0131579		0.00237693	0.00147851	0.00127925	0.00101363	0.00240086	0.00349672	0.00232471	0.00131513	0.0024368	0.00113639	0.00314195	0.00227708		Solyc06g073370	0.00202555	0.00218514	0.00171156	0.00230374
Solyc06g009950	Photosystem I P700 chlorophyll a apoprotein A2 (AHRD V1 ***- D3WB19_DILIN); contains Interpro domain(s) IPR001280 Photosystem I psaA and psaB										1			56		0	0	0	0.0178571	0	0	0	0	0	0	0	0		0	0	0	0.00275128	0	0	0	0	0	0	0	0		Solyc06g009950	0	0	0	0.000917094
Solyc12g056830	ATP synthase delta subunit (AHRD V1 ***- Q7XYM8_BIGNA); contains Interpro domain(s) IPR000711 ATPase, F1 complex, OSCP/delta subunit	1	3	2	1	2	4	1	1	1	4	5	3	250		0.004	0.004	0.004	0.016	0.02	0.012	0.004	0.012	0.008	0.004	0.008	0.016		0.00144517	0.000898933	0.000777783	0.00246515	0.00364931	0.00318901	0.000706712	0.00239879	0.00148158	0.000690925	0.00127354	0.00276893		Solyc12g056830	0.00152903	0.0015778	0.00104063	0.00310116
Solyc02g082000	30S ribosomal protein S19 (AHRD V1 *-*- RS19_BRAHW); contains Interpro domain(s) IPR005713 Ribosomal protein S15, eukaryotic/archaeal	1			1	1				1	2	1		151		0	0	0.00662252	0.013245	0.00662252	0	0.00662252	0	0	0.00662252	0.00662252	0		0	0	0.00128772	0.00204069	0.00120838	0	0.00117005	0	0	0.00114392	0.00105425	0		Solyc02g082000	0.000390018	0.000732723	0.00042924	0.00108302
Solyc01g086800	Histone H3 (AHRD V1 **** Q53NE3_ORYSJ); contains Interpro domain(s) IPR000164 Histone H3	2	1	2	1	2	1	1	1	1	1	1	1	85		0.0117647	0.0117647	0.0117647	0.0117647	0.0117647	0.0117647	0.0235294	0.0117647	0.0235294	0.0117647	0.0235294	0.0117647		0.00425051	0.00264392	0.0022876	0.00181261	0.00214665	0.00312648	0.00415713	0.00235176	0.00435758	0.00203213	0.0037457	0.00203598		Solyc01g086800	0.00362215	0.0026046	0.00306068	0.00236191
Solyc04g012120	14-3-3 protein beta/alpha-1 (AHRD V1 **-- 143B1_ONCMY); contains Interpro domain(s) IPR000308 14-3-3 protein	6	5	5	7	5	7	3	6	4	5	7	2	255		0.0117647	0.0235294	0.0156863	0.0196078	0.027451	0.00784314	0.0235294	0.0196078	0.0196078	0.027451	0.0196078	0.027451		0.00425051	0.00528784	0.00305013	0.00302102	0.00500885	0.00208432	0.00415713	0.00391959	0.00363131	0.00474164	0.00312141	0.00475061		Solyc04g012120	0.00390268	0.00420456	0.00419616	0.0033714
Solyc09g010930	NAD-dependent epimerase/dehydratase (AHRD V1 **-- B6T962_MAIZE); contains Interpro domain(s) IPR016040 NAD(P)-binding domain	2	1	3	2	1	1	2	1	2	3	2	1	255		0.00784314	0.00392157	0.00784314	0.0117647	0.00784314	0.00392157	0.00784314	0.00392157	0.0117647	0.00784314	0.00392157	0.00392157		0.00283368	0.000881307	0.00152507	0.00181261	0.0014311	0.00104216	0.00138571	0.000783919	0.00217879	0.00135476	0.000624283	0.000678659		Solyc09g010930	0.00144947	0.000885899	0.00174668	0.00142862
Solyc06g054260	Photosystem I reaction center subunit II (AHRD V1 ***- B4FAW3_MAIZE); contains Interpro domain(s) IPR003685 Photosystem I protein PsaD	6	7	7	5	10	6	5	8	7	9	7	7	208		0.0240385	0.0384615	0.0336538	0.0432692	0.0336538	0.0336538	0.0288462	0.0336538	0.0336538	0.0240385	0.0480769	0.0288462		0.00868495	0.00864359	0.00654385	0.00666657	0.00614066	0.00894354	0.00509648	0.00672738	0.00623259	0.00415219	0.00765347	0.00499206		Solyc06g054260	0.00601882	0.00559924	0.00795746	0.00725026
Solyc06g072540	ATP synthase subunit alpha chloroplastic (AHRD V1 ***- C6EN94_CARTI)	2	2	2	3	3	3	2	3	2	3	3	2	108		0.0185185	0.0277778	0.0185185	0.0277778	0.0277778	0.0185185	0.0185185	0.0185185	0.0185185	0.0277778	0.0277778	0.0277778		0.00669062	0.00624259	0.00360085	0.00427977	0.00506848	0.00492131	0.00327181	0.00370184	0.00342957	0.00479809	0.004422	0.00480717		Solyc06g072540	0.00346774	0.00467575	0.00551136	0.00475652
Solyc03g111010	Glyceraldehyde-3-phosphate dehydrogenase (AHRD V1 **** Q9XG67_TOBAC); contains Interpro domain(s) IPR000173 Glyceraldehyde 3-phosphate dehydrogenase	2	1	3	4	5	2	2	1	1	1	3		337		0.00593472	0.00296736	0.00296736	0.00296736	0.00890208	0	0.00593472	0.00296736	0.00890208	0.0118694	0.0148368	0.00593472		0.00214418	0.000666864	0.000576991	0.000457186	0.00162432	0	0.00104853	0.000593173	0.00164864	0.00205022	0.0023619	0.00102705		Solyc03g111010	0.00109678	0.00181306	0.00112934	0.000693836
Solyc10g018300	Transketolase 1 (AHRD V1 **** O78327_CAPAN); contains Interpro domain(s) IPR005478 Bacterial transketolase	13	16	15	12	12	8	9	7	13	12	10	7	741		0.0121457	0.00944669	0.0175439	0.0161943	0.0134953	0.00944669	0.0175439	0.0215924	0.0202429	0.0161943	0.0161943	0.0107962		0.00438818	0.00212299	0.00341133	0.00249509	0.00246242	0.00251047	0.00309961	0.00431632	0.00374893	0.00279727	0.00257801	0.00186837		Solyc10g018300	0.00372162	0.00241455	0.0033075	0.00248933
Solyc10g079860	Beta-1 3-glucanase (AHRD V1 ***- Q68V46_OLEEU); contains Interpro domain(s) IPR000490 Glycoside hydrolase, family 17	2	3	2	3	1	1	2	2	2	6	1	1	344		0.00581395	0.00581395	0.00581395	0.0174419	0.00290698	0.00290698	0.00581395	0.00872093	0.00581395	0.00872093	0.00290698	0.00290698		0.00210054	0.00130659	0.0011305	0.0026873	0.000530423	0.000772531	0.0010272	0.00174331	0.00107673	0.00150638	0.000462768	0.000503076		Solyc10g079860	0.00128241	0.000824074	0.00151254	0.00133008
Solyc01g007330	Ribulose bisphosphate carboxylase large chain (AHRD V1 ***- RBL_SOLLC); contains Interpro domain(s) IPR000685 Ribulose bisphosphate carboxylase, large subunit, C-terminal	75	64	43	59	50	61	15	50	72	32	28	51	477		0.0314465	0.104822	0.150943	0.067086	0.0587002	0.106918	0.157233	0.134172	0.0901468	0.12369	0.104822	0.127883		0.0113614	0.023557	0.0293503	0.0103361	0.0107108	0.0284136	0.0277795	0.0268209	0.0166949	0.0213651	0.0166868	0.0221311		Solyc01g007330	0.0237651	0.020061	0.0214229	0.0164868
Solyc10g006650	Flavoprotein wrbA (AHRD V1 ***- B6U724_MAIZE); contains Interpro domain(s) IPR010089 Flavoprotein WrbA	2	1	2	3	2	3	1	2	2	2	2	1	203		0.00492611	0.00985222	0.00985222	0.00985222	0.00985222	0.00492611	0.00985222	0.00492611	0.00985222	0.0147783	0.00985222	0.0147783		0.00177977	0.00221412	0.00191572	0.00151795	0.00179769	0.00130912	0.00174067	0.000984726	0.0018246	0.00255268	0.0015684	0.00255751		Solyc10g006650	0.00151667	0.00222619	0.00196987	0.00154159
Solyc09g090140	Malate dehydrogenase (AHRD V1 **** Q2PYY8_SOLTU); contains Interpro domain(s) IPR011274 Malate dehydrogenase, NAD-dependent, cytosolic	5	4	5	3	5	5	2	4	6	7	4	4	332		0.0060241	0.0120482	0.0180723	0.0210843	0.0120482	0.0120482	0.0150602	0.0120482	0.0150602	0.00903614	0.0150602	0.0150602		0.00217647	0.00270763	0.00351408	0.0032485	0.00219838	0.00320182	0.00266081	0.00240843	0.00278911	0.00156082	0.00239747	0.0026063		Solyc09g090140	0.00261945	0.0021882	0.00279939	0.0028829
Solyc12g006140	Chlorophyll a-b binding protein 37, chloroplastic (AHRD V1 ***- CB26_PETSP); contains Interpro domain(s) IPR001344 Chlorophyll A-B binding protein	8	6	9	5	6	7	5	7	6	10	7	7	265		0.0188679	0.0264151	0.0226415	0.0377358	0.0264151	0.0264151	0.0301887	0.0226415	0.0339623	0.0188679	0.0226415	0.0264151		0.00681686	0.00593635	0.00440255	0.00581403	0.00481984	0.00701983	0.00533367	0.00452602	0.00628971	0.00325908	0.00360435	0.00457134		Solyc12g006140	0.00538314	0.00381159	0.00571859	0.00588457
Solyc02g020940	Glyceraldehyde-3-phosphate dehydrogenase (AHRD V1 **** D7UNZ5_BRARC); contains Interpro domain(s) IPR000173 Glyceraldehyde 3-phosphate dehydrogenase	9	8	13	10	6	11	5	6	6	9	6	3	409		0.0122249	0.0146699	0.0146699	0.0220049	0.0146699	0.00733496	0.0220049	0.0195599	0.0317848	0.0244499	0.0146699	0.0268949		0.00441679	0.00329682	0.00285251	0.00339033	0.00267675	0.00194927	0.00388778	0.00391001	0.00588646	0.00422326	0.00233534	0.00465437		Solyc02g020940	0.00456142	0.00373766	0.00352204	0.00267212
Solyc09g065180	NAD-dependent epimerase/dehydratase (AHRD V1 **-- B7K7X4_CYAP7); contains Interpro domain(s) IPR016040 NAD(P)-binding domain	4	4	3	4	4	5	3	4	2	5	6	4	407		0.00737101	0.00982801	0.004914	0.012285	0.014742	0.00982801	0.00982801	0.00982801	0.00737101	0.00982801	0.00982801	0.012285		0.0026631	0.00220868	0.000955508	0.00189277	0.00268991	0.0026118	0.00173639	0.00196461	0.00136509	0.0016976	0.00156454	0.00212602		Solyc09g065180	0.0016887	0.00179606	0.00194243	0.00239816
Solyc08g065550	NADH-quinone oxidoreductase subunit C (AHRD V1 ***- NUOC_MAGSA); contains Interpro domain(s) IPR001268 NADH:ubiquinone oxidoreductase, 30 kDa subunit	1	1		2	3	1	1	3	2	1	1		80		0.0125	0.0375	0.025	0.0125	0.0125	0	0.0125	0.0125	0	0.025	0.0375	0.0125		0.00451617	0.0084275	0.00486115	0.0019259	0.00228082	0	0.00220847	0.00249874	0	0.00431828	0.0059697	0.00216323		Solyc08g065550	0.00156907	0.0041504	0.00593494	0.00140224
Solyc02g069460	Photosystem I reaction center subunit III (AHRD V1 ***- Q9XQB4_PHAAU); contains Interpro domain(s) IPR003666 Photosystem I reaction centre protein PsaF, subunit III	3	5	8	7	5	4	5	4	8	6	6	4	228		0.0219298	0.0175439	0.0350877	0.0263158	0.0263158	0.0175439	0.0131579	0.0219298	0.0350877	0.0307018	0.0219298	0.0175439		0.00792311	0.00394269	0.00682266	0.00405452	0.00480172	0.00466229	0.00232471	0.00438376	0.00649814	0.00530315	0.00349106	0.00303611		Solyc02g069460	0.0044022	0.00394344	0.00622949	0.00450618
Solyc10g081030	Nascent polypeptide-associated complex alpha subunit-like protein (AHRD V1 ***- B6T903_MAIZE); contains Interpro domain(s) IPR016641 Nascent polypeptide-associated complex, alpha subunit	2	1	2	2	2	2	2	2	1	4	2	1	199		0.0100503	0.0100503	0.00502513	0.0201005	0.0100503	0.00502513	0.0100503	0.00502513	0.0100503	0.0100503	0.0100503	0.0100503		0.00363109	0.00225863	0.000977115	0.00309692	0.00183382	0.00133543	0.00177566	0.00100452	0.00186128	0.00173599	0.00159992	0.00173928		Solyc10g081030	0.00154715	0.00169173	0.00228894	0.00208873
Solyc04g082630	Glyceraldehyde-3-phosphate dehydrogenase B (AHRD V1 **** B4F8L7_MAIZE); contains Interpro domain(s) IPR000173 Glyceraldehyde 3-phosphate dehydrogenase	9	11	12	11	11	8	3	6	7	10	6	5	476		0.00630252	0.012605	0.0147059	0.0210084	0.012605	0.0105042	0.0189076	0.0231092	0.0252101	0.0231092	0.0231092	0.0168067		0.00227706	0.00283277	0.0028595	0.0032368	0.00229998	0.0027915	0.00334055	0.00461952	0.00466883	0.00399169	0.00367881	0.00290854		Solyc04g082630	0.00420963	0.00352635	0.00265644	0.0027761
Solyc11g066390	Superoxide dismutase (AHRD V1 ***- Q7XAV2_SOLLC); contains Interpro domain(s) IPR018152 Superoxide dismutase, copper/zinc, binding site	2	3	3	3	3	2	1	1	1	2			217		0.00460829	0.00460829	0.00460829	0.00921659	0	0	0.00921659	0.0138249	0.0138249	0.0138249	0.0138249	0.00921659		0.00166495	0.00103564	0.000896064	0.00142002	0	0	0.00162837	0.00276359	0.00256033	0.00238799	0.00220081	0.00159501		Solyc11g066390	0.00231743	0.00206127	0.00119888	0.000473339
Solyc05g014470	Glyceraldehyde 3-phosphate dehydrogenase (AHRD V1 **** Q8LK04_SOLTU); contains Interpro domain(s) IPR000173 Glyceraldehyde 3-phosphate dehydrogenase	4	3	3	3	5	4	5	3	4	4	5	1	338		0.0147929	0.00887574	0.0118343	0.0118343	0.0147929	0.00295858	0.0118343	0.00887574	0.00887574	0.00887574	0.0147929	0.0118343		0.00534458	0.00199467	0.00230113	0.00182334	0.00269919	0.000786245	0.00209086	0.00177425	0.00164376	0.00153312	0.00235491	0.00204802		Solyc05g014470	0.00183629	0.00197869	0.00321346	0.00176959
Solyc07g008370	60S ribosomal protein L7 (AHRD V1 ***- D7MY49_ARALY); contains Interpro domain(s) IPR005998 Ribosomal protein L7, eukaryotic	4	2	2	2	3	5	2	2	4	3	4	3	242		0.00826446	0.00826446	0.0165289	0.0123967	0.0165289	0.0123967	0.0165289	0.00826446	0.00826446	0.00826446	0.0123967	0.0206612		0.0029859	0.0018573	0.00321398	0.00190998	0.00301596	0.00329443	0.0029203	0.00165206	0.00153055	0.00142753	0.00197346	0.00357558		Solyc07g008370	0.0020343	0.00232552	0.00268573	0.00274012
Solyc09g009390	Monodehydroascorbate reductase (NADH)-like protein (AHRD V1 **** Q0WUJ1_ARATH); contains Interpro domain(s) IPR013027 FAD-dependent pyridine nucleotide-disulphide oxidoreductase	6	3	3	4	3	3	1	6	4	7	3	3	433		0.00230947	0.0138568	0.00923788	0.0161663	0.00692841	0.00692841	0.0138568	0.00692841	0.00692841	0.00923788	0.00692841	0.00692841		0.000834397	0.00311409	0.00179627	0.00249077	0.00126419	0.00184123	0.00244819	0.00138498	0.00128312	0.00159567	0.00110295	0.00119902		Solyc09g009390	0.00170543	0.00129921	0.00191492	0.0018654
Solyc09g010630	heat shock protein (AHRD V1 ***- B2D2G5_CAPSN); contains Interpro domain(s) IPR013126 Heat shock protein 70	9	10	6	10	8	11	1	6	8	10	3	4	649		0.00154083	0.00924499	0.0123267	0.0154083	0.0046225	0.00616333	0.0138675	0.0154083	0.00924499	0.0154083	0.0123267	0.0169492		0.000556693	0.00207766	0.00239687	0.00237399	0.000843446	0.00163791	0.00245008	0.00308011	0.00171215	0.0026615	0.00196231	0.00293319		Solyc09g010630	0.00241411	0.002519	0.00167707	0.00161845
Solyc06g072490	40S ribosomal protein S1 (AHRD V1 ***- RS3A_LACBS); contains Interpro domain(s) IPR001593 Ribosomal protein S3Ae	3	1	2	2	4	3	2	2	3	1	3		261		0.00766284	0.00766284	0.0114943	0.00383142	0.0114943	0	0.0114943	0.00383142	0.00766284	0.00766284	0.0153257	0.0114943		0.00276853	0.00172209	0.00223501	0.000590314	0.0020973	0	0.00203078	0.000765898	0.00141913	0.00132361	0.00243973	0.00198917		Solyc06g072490	0.00140527	0.0019175	0.00224188	0.000895872
Solyc11g067100	60s acidic ribosomal protein-like protein (AHRD V1 ***- Q3HVP0_SOLTU); contains Interpro domain(s) IPR001813 Ribosomal protein 60S	1	1		1	2				1	2		1	113		0	0	0.00884956	0.0176991	0	0.00884956	0.00884956	0.00884956	0	0.00884956	0.0176991	0		0	0	0.00172076	0.00272694	0	0.00235178	0.00156352	0.00176902	0	0.0015286	0.00281756	0		Solyc11g067100	0.00111085	0.00144872	0.000573586	0.0016929
Solyc01g106480	Malate dehydrogenase (AHRD V1 ***- A5BEJ8_VITVI); contains Interpro domain(s) IPR010097 Malate dehydrogenase, NAD-dependent, eukaryotes and gamma proteobacteria	4	4	5	4	5	7	2	3	3	4	3	4	357		0.00560224	0.00840336	0.00840336	0.0112045	0.00840336	0.0112045	0.0112045	0.0112045	0.0140056	0.0112045	0.0140056	0.0196078		0.00202405	0.00188852	0.001634	0.0017263	0.00153332	0.0029776	0.00197958	0.00223977	0.0025938	0.00193536	0.00222958	0.0033933		Solyc01g106480	0.00227105	0.00251941	0.00184886	0.00207907
Solyc04g081490	Tubulin beta-1 chain (AHRD V1 ***- D7KT68_ARALY); contains Interpro domain(s) IPR002453 Beta tubulin	7	5	1	4	5	5		1	6	11	3	2	451		0	0.00221729	0.0133038	0.0243902	0.00665188	0.00443459	0.0155211	0.0110865	0.00221729	0.00886918	0.0110865	0.0110865		0	0.0004983	0.00258686	0.00375785	0.00121374	0.0011785	0.00274223	0.00221618	0.000410636	0.00153198	0.00176488	0.0019186		Solyc04g081490	0.00178968	0.00173849	0.00102839	0.00205003
Solyc03g111230	60S ribosomal protein L17 (AHRD V1 ***- D7KV33_ARALY); contains Interpro domain(s) IPR018260 Ribosomal protein L22/L17, conserved site	1	1	1	2	2	1			1		2		135		0	0	0.00740741	0	0.0148148	0	0.00740741	0.00740741	0.00740741	0.0148148	0.0148148	0.00740741		0	0	0.00144034	0	0.00270319	0	0.00130873	0.00148074	0.00137183	0.00255898	0.0023584	0.00128191		Solyc03g111230	0.0013871	0.00206643	0.000480113	0.000901064
Solyc08g007040	Glycine cleavage system H protein 1 (AHRD V1 ***- B6UHJ7_MAIZE); contains Interpro domain(s) IPR017453 Glycine cleavage H-protein, subgroup	3	3	5	5	4	3	2	2	2	4	5	3	161		0.0124224	0.0124224	0.0124224	0.0248447	0.0310559	0.0186335	0.0186335	0.0186335	0.0310559	0.0310559	0.0248447	0.0186335		0.00448812	0.00279172	0.00241548	0.00382787	0.00566663	0.00495188	0.00329214	0.00372483	0.00575146	0.00536433	0.00395508	0.00322468		Solyc08g007040	0.00425614	0.00418136	0.00323177	0.00481546
Solyc01g005520	Tetratricopeptide TPR_2 repeat protein (AHRD V1 *--- A8ZVN6_DESOH); contains Interpro domain(s) IPR001478 PDZ/DHR/GLGF	1		4	2	3	2		2	1	5	2	3	330		0	0.00606061	0.0030303	0.0151515	0.00606061	0.00909091	0.0030303	0	0.0121212	0.00606061	0.00909091	0.00606061		0	0.00136202	0.00058923	0.00233442	0.00110585	0.00241592	0.000535388	0	0.00224481	0.00104686	0.0014472	0.00104884		Solyc01g005520	0.000926733	0.00118096	0.000650417	0.00195206
Solyc03g096850	Genomic DNA chromosome 5 P1 clone MKP11 (AHRD V1 **-- Q9FFJ2_ARATH); contains Interpro domain(s) IPR001478 PDZ/DHR/GLGF	1	3	4	1	4	1	1	1	1	4	1		278		0.00359712	0.00359712	0.00359712	0.0143885	0.00359712	0	0.00359712	0.0107914	0.0143885	0.00359712	0.0143885	0.00359712		0.00129962	0.000808393	0.000699445	0.00221686	0.00065635	0	0.000635532	0.00215719	0.00266471	0.000621336	0.00229053	0.000622511		Solyc03g096850	0.00181914	0.00117813	0.000935819	0.000957737
Solyc11g073260	Histone H2A (AHRD V1 ***- C6TMV8_SOYBN); contains Interpro domain(s) IPR002119 Histone H2A	1	3	3	1	1			1	1	2	1		141		0	0.0070922	0.0070922	0.0141844	0.0070922	0	0.0070922	0.0212766	0.0212766	0.0070922	0.0070922	0		0	0.00159385	0.00137905	0.00218542	0.00129408	0	0.00125303	0.00425318	0.00394036	0.00122504	0.00112902	0		Solyc11g073260	0.00314886	0.000784689	0.000990967	0.00115983
Solyc04g082010	Plastocyanin (AHRD V1 ***- Q0W9E5_SOLCO); contains Interpro domain(s) IPR000923 Blue (type 1) copper domain	8	8	8	12	9	11	5	5	6	6	6	6	170		0.0294118	0.0294118	0.0352941	0.0352941	0.0352941	0.0352941	0.0470588	0.0470588	0.0470588	0.0705882	0.0529412	0.0647059		0.0106263	0.0066098	0.00686279	0.00543783	0.00643996	0.00937944	0.00831426	0.00940703	0.00871515	0.0121928	0.00842782	0.0111979		Solyc04g082010	0.00881215	0.0106062	0.00803296	0.00708574
Solyc02g069450	Photosystem I reaction center subunit III (AHRD V1 ***- Q9XQB4_PHAAU); contains Interpro domain(s) IPR003666 Photosystem I reaction centre protein PsaF, subunit III	4	6	7	6	4	4	4	3	7	5	5	4	246		0.0162602	0.0121951	0.0284553	0.0203252	0.0203252	0.0162602	0.0162602	0.0243902	0.0284553	0.0243902	0.0162602	0.0162602		0.00587469	0.00274065	0.00553301	0.00313154	0.00370865	0.00432115	0.00287281	0.00487559	0.00526983	0.00421296	0.00258849	0.00281395		Solyc02g069450	0.00433941	0.00320513	0.00471612	0.00372045
Solyc06g061070	Glycine cleavage system H protein 1 (AHRD V1 **** B6UHJ7_MAIZE); contains Interpro domain(s) IPR017453 Glycine cleavage H-protein, subgroup	3	3	4	5	4	3	2	2	2	5	5	3	163		0.0122699	0.0122699	0.0122699	0.0306748	0.0306748	0.0184049	0.0184049	0.0184049	0.0245399	0.0306748	0.0245399	0.0184049		0.00443305	0.00275746	0.00238584	0.00472613	0.0055971	0.00489112	0.00325174	0.00367913	0.00454471	0.00529851	0.00390656	0.00318512		Solyc06g061070	0.00382519	0.00413006	0.00319212	0.00507145
Solyc04g011510	Triosephosphate isomerase (AHRD V1 **** Q38JI4_SOLTU); contains Interpro domain(s) IPR000652 Triosephosphate isomerase	3	3	3	2	4	3	1	4	2	5	4	2	259		0.003861	0.015444	0.00772201	0.019305	0.015444	0.00772201	0.011583	0.011583	0.011583	0.00772201	0.015444	0.011583		0.00139496	0.00347078	0.00150151	0.00297436	0.002818	0.00205213	0.00204646	0.00231544	0.00214514	0.00133383	0.00245857	0.00200453		Solyc04g011510	0.00216901	0.00193231	0.00212242	0.00261483
Solyc01g008620	Beta-1 3-glucanase (AHRD V1 ***- Q9SYX6_TOBAC); contains Interpro domain(s) IPR000490 Glycoside hydrolase, family 17	4	7	7	4	3	4	3	5	3	1			336		0.00892857	0.014881	0.00892857	0.00297619	0	0	0.0119048	0.0208333	0.0208333	0.0119048	0.00892857	0.0119048		0.00322584	0.00334425	0.00173612	0.000458547	0	0	0.00210331	0.00416457	0.00385827	0.00205632	0.00142136	0.00206021		Solyc01g008620	0.00337538	0.00184597	0.00276874	0.000152849
Solyc05g005690	30S ribosomal protein S9 (AHRD V1 ***- C5JX04_AJEDS); contains Interpro domain(s) IPR000754 Ribosomal protein S9	2	2	1	2	1	2	1	1	1	3	3	1	147		0.00680272	0.00680272	0.00680272	0.0204082	0.0204082	0.00680272	0.0136054	0.0136054	0.00680272	0.0136054	0.00680272	0.0136054		0.00245778	0.0015288	0.00132276	0.00314432	0.00372378	0.00180783	0.00240378	0.00271972	0.00125984	0.00235009	0.00108294	0.00235453		Solyc05g005690	0.00212778	0.00192919	0.00176978	0.00289198
Solyc04g026100	30S ribosomal protein S9 (AHRD V1 ***- C5JX04_AJEDS); contains Interpro domain(s) IPR000754 Ribosomal protein S9	3	2	1	2	1	3	1	1	1	2	4	1	147		0.00680272	0.00680272	0.00680272	0.0136054	0.0272109	0.00680272	0.0204082	0.0136054	0.00680272	0.0136054	0.00680272	0.0204082		0.00245778	0.0015288	0.00132276	0.00209622	0.00496505	0.00180783	0.00360567	0.00271972	0.00125984	0.00235009	0.00108294	0.0035318		Solyc04g026100	0.00252841	0.00232161	0.00176978	0.00295636
Solyc04g011440	heat shock protein (AHRD V1 ***- B2D2G5_CAPSN); contains Interpro domain(s) IPR013126 Heat shock protein 70	7	8	4	8	8	10	1	5	6	9	3	3	651		0.0015361	0.00768049	0.00921659	0.0138249	0.00460829	0.00460829	0.0107527	0.0122888	0.00614439	0.0122888	0.0122888	0.015361		0.000554983	0.00172606	0.00179213	0.00213003	0.000840854	0.00122466	0.00189976	0.00245652	0.00113792	0.00212266	0.00195628	0.00265834		Solyc04g011440	0.0018314	0.00224576	0.00135772	0.00139851
Solyc01g007500	Photosystem II CP47 chlorophyll apoprotein (AHRD V1 ***- D3WBA3_9BORA); contains Interpro domain(s) IPR017486 Photosystem II, PsbB	13	9	19	14	14	13	6	10	12	11	10	6	553		0.0108499	0.0180832	0.0216998	0.0198915	0.0180832	0.0108499	0.0235081	0.0162749	0.034358	0.0253165	0.0253165	0.0235081		0.00392	0.00406389	0.00421944	0.00306472	0.00329956	0.00288337	0.00415337	0.00325333	0.00636301	0.00437294	0.00403018	0.00406827		Solyc01g007500	0.0045899	0.00415713	0.00406778	0.00308255
Solyc09g010400	Histone H2A (AHRD V1 ***- B9T4D3_RICCO); contains Interpro domain(s) IPR002119 Histone H2A	1	1	2	1	1			1	1	3	1		145		0	0.00689655	0.00689655	0.0206897	0.00689655	0	0.00689655	0.00689655	0.0137931	0.00689655	0.00689655	0		0	0.00154989	0.00134101	0.00318769	0.00125838	0	0.00121847	0.00137862	0.00255444	0.00119125	0.00109788	0		Solyc09g010400	0.00171718	0.000763042	0.00096363	0.00148203
Solyc01g099410	Histone H2A (AHRD V1 ***- Q8H0G7_TOBAC); contains Interpro domain(s) IPR002119 Histone H2A	1	1	1	1	1			1	1	3	1		146		0	0.00684932	0.00684932	0.0205479	0.00684932	0	0.00684932	0.00684932	0.00684932	0.00684932	0.00684932	0		0	0.00153927	0.00133182	0.00316586	0.00124976	0	0.00121012	0.00136917	0.00126847	0.00118309	0.00109036	0		Solyc01g099410	0.00128259	0.000757816	0.00095703	0.00147187
Solyc03g005230	Menaquinone biosynthesis methyltransferase ubiE (AHRD V1 *-** A1BDQ8_CHLPD); contains Interpro domain(s) IPR013216 Methyltransferase type 11	4	6	5	5	5	4	2	6	4	5	4	3	338		0.00591716	0.0177515	0.0118343	0.0147929	0.0118343	0.00887574	0.0118343	0.0177515	0.0147929	0.0147929	0.0147929	0.0118343		0.00213783	0.00398935	0.00230113	0.00227917	0.00215935	0.00235874	0.00209086	0.00354851	0.0027396	0.0025552	0.00235491	0.00204802		Solyc03g005230	0.00279299	0.00231938	0.00280944	0.00226575
Solyc12g055800	V-type ATP synthase alpha chain (AHRD V1 ***- VATA_METTH); contains Interpro domain(s) IPR005725 ATPase, V1 complex, subunit A	8	7	9	7	7	9	3	7	10	11	5	3	623		0.00481541	0.011236	0.0160514	0.0176565	0.00802568	0.00481541	0.0128411	0.011236	0.0144462	0.011236	0.011236	0.0144462		0.00173978	0.00252509	0.00312112	0.00272037	0.00146441	0.0012797	0.00226874	0.00224606	0.0026754	0.0019408	0.00178868	0.00250004		Solyc12g055800	0.00239673	0.0020765	0.002462	0.00182149
Solyc06g060340	Chloroplast photosystem II-associated protein (AHRD V1 ***- A8HPM2_CHLRE); contains Interpro domain(s) IPR001344 Chlorophyll A-B binding protein	6	5	8	5	5	6	8	6	8	10	5	6	276		0.0289855	0.0217391	0.0289855	0.0362319	0.0181159	0.0217391	0.0217391	0.0181159	0.0289855	0.0181159	0.0181159	0.0217391		0.0104723	0.00488551	0.00563611	0.00558231	0.00330553	0.00577719	0.00384082	0.00362136	0.00536803	0.00312919	0.00288392	0.00376213		Solyc06g060340	0.00427674	0.00325841	0.00699797	0.00488835
Solyc11g072190	Elongation factor beta-1 (AHRD V1 ***- A2YPM1_ORYSI); contains Interpro domain(s) IPR014038 Translation elongation factor EF1B, beta and delta chains, guanine nucleotide exchange	3	3	3	3	3	2	2	3	3	5	3	2	227		0.00881057	0.0132159	0.0132159	0.0220264	0.0132159	0.00881057	0.0132159	0.0132159	0.0132159	0.0132159	0.0132159	0.00881057		0.0031832	0.00297004	0.00256977	0.00339365	0.00241144	0.00234142	0.00233495	0.00264184	0.00244754	0.00228279	0.00210386	0.00152474		Solyc11g072190	0.00247478	0.00197046	0.00290767	0.0027155
Solyc04g007790	Major latex-like protein (AHRD V1 **-- B5THI3_PANGI); contains Interpro domain(s) IPR000916 Bet v I allergen	2	1	2		3	2		1	1	2	4	1	147		0	0.00680272	0.00680272	0.0136054	0.0272109	0.00680272	0.0136054	0.00680272	0.0136054	0	0.0204082	0.0136054		0	0.0015288	0.00132276	0.00209622	0.00496505	0.00180783	0.00240378	0.00135986	0.00251969	0	0.00324882	0.00235453		Solyc04g007790	0.00209444	0.00186778	0.00095052	0.00295636
Solyc09g066430	60S ribosomal protein L14 (AHRD V1 ***- D7MEJ2_ARALY); contains Interpro domain(s) IPR002784 Ribosomal protein L14	1	1	1	1	2	3		2	1		2	2	133		0	0.0150376	0.0075188	0	0.0150376	0.0150376	0.0075188	0.0075188	0.0075188	0.0075188	0.0150376	0.0225564		0	0.00337945	0.001462	0	0.00274384	0.00399625	0.00132841	0.001503	0.00139246	0.00129873	0.00239387	0.00390356		Solyc09g066430	0.00140796	0.00253205	0.00161382	0.0022467
Solyc05g052600	Fructose-1 6-bisphosphatase class 1 (AHRD V1 **** B9M1N3_GEOSF); contains Interpro domain(s) IPR000146 Fructose-1,6-bisphosphatase IPR000719 Protein kinase, core	6	8	8	8	11	7	3	5	7	10	6	7	394		0.00761421	0.0126904	0.0177665	0.0253807	0.0152284	0.0177665	0.0152284	0.0203046	0.0203046	0.0203046	0.0279188	0.0177665		0.00275097	0.00285195	0.00345462	0.00391045	0.00277866	0.00472146	0.00269053	0.00405887	0.00376035	0.00350723	0.00444445	0.00307464		Solyc05g052600	0.00350325	0.00367544	0.00301918	0.00380353
Solyc09g010100	30S ribosomal protein S11 (AHRD V1 ***- RS11_CAUSK); contains Interpro domain(s) IPR018102 Ribosomal S11, conserved site		1	2		1	2	1	1	2	3	3	1	150		0.00666667	0.00666667	0.0133333	0.02	0.02	0.00666667	0	0.00666667	0.0133333	0	0.00666667	0.0133333		0.00240862	0.00149822	0.00259261	0.00308144	0.00364931	0.00177167	0	0.00133266	0.00246929	0	0.00106128	0.00230744		Solyc09g010100	0.00126732	0.00112291	0.00216649	0.00283414
Solyc02g070570	30S ribosomal protein S11 (AHRD V1 ***- RS11_CAUSK); contains Interpro domain(s) IPR018102 Ribosomal S11, conserved site			1		1	2	1		1	3	2		150		0.00666667	0	0.00666667	0.02	0.0133333	0	0	0	0.00666667	0	0.00666667	0.0133333		0.00240862	0	0.00129631	0.00308144	0.00243287	0	0	0	0.00123465	0	0.00106128	0.00230744		Solyc02g070570	0.000411549	0.00112291	0.00123498	0.0018381
Solyc08g074620	Polyphenol oxidase (AHRD V1 ***- Q41428_SOLTU); contains Interpro domain(s) IPR016213 Polyphenol oxidase, plant	5	10	1	5	1	5	5	6	11	5	1	1	587		0.00851789	0.0102215	0.0187394	0.00851789	0.00170358	0.00170358	0.00851789	0.0170358	0.00170358	0.00851789	0.00170358	0.00851789		0.00307746	0.0022971	0.00364379	0.00131237	0.000310844	0.000452727	0.00150492	0.00340544	0.000315498	0.00147131	0.000271196	0.00147409		Solyc08g074620	0.00174195	0.0010722	0.00300612	0.000691979
Solyc04g010240	60S ribosomal protein L35 (AHRD V1 ***- D7M7V2_ARALY); contains Interpro domain(s) IPR001854 Ribosomal protein L29		1	2								1		123		0	0	0	0	0.00813008	0	0	0.00813008	0.0162602	0	0	0		0	0	0	0	0.00148346	0	0	0.0016252	0.00301133	0	0	0		Solyc04g010240	0.00154551	0	0	0.000494486
Solyc03g078290	40S ribosomal protein S18 (AHRD V1 ***- B4G286_MAIZE); contains Interpro domain(s) IPR001892 Ribosomal protein S13	2	1	3	1	3	1	1	1	1	1	2	2	152		0.00657895	0.00657895	0.00657895	0.00657895	0.0131579	0.0131579	0.0131579	0.00657895	0.0197368	0.00657895	0.0197368	0.00657895		0.00237693	0.00147851	0.00127925	0.00101363	0.00240086	0.00349672	0.00232471	0.00131513	0.0036552	0.00113639	0.00314195	0.00113854		Solyc03g078290	0.00243168	0.00180563	0.00171156	0.00230374
Solyc01g009990	Peptidyl-prolyl cis-trans isomerase (AHRD V1 ***- B9RMA5_RICCO); contains Interpro domain(s) IPR002130 Peptidyl-prolyl cis-trans isomerase, cyclophilin-type	3	4	3	5	4	4	2	2	3	6	4	2	248		0.00806452	0.00806452	0.0120968	0.0241935	0.016129	0.00806452	0.0120968	0.016129	0.0120968	0.0201613	0.016129	0.016129		0.00291366	0.00181237	0.00235217	0.00372754	0.00294299	0.00214315	0.00213723	0.00322418	0.00224029	0.00348249	0.00256762	0.00279126		Solyc01g009990	0.0025339	0.00294712	0.0023594	0.0029379
Solyc01g006300	Peroxidase (AHRD V1 **** Q43774_SOLLC); contains Interpro domain(s) IPR002016 Haem peroxidase, plant/fungal/bacterial	9	7	8	9	10	4	7	9	6	8	5	3	325		0.0215385	0.0276923	0.0184615	0.0246154	0.0153846	0.00923077	0.0276923	0.0215385	0.0246154	0.0276923	0.0307692	0.0123077		0.00778171	0.00622338	0.00358977	0.00379254	0.00280716	0.00245308	0.00489262	0.00430552	0.0045587	0.00478333	0.00489822	0.00212995		Solyc01g006300	0.00458561	0.00393716	0.00586495	0.00301759
Solyc01g098640	UPF0603 protein At1g54780, chloroplastic (AHRD V1 **-- U603_ARATH); contains Interpro domain(s) IPR007621 Protein of unknown function DUF477	2	2	2		2	2		4	3	4	4	3	289		0	0.0138408	0.0103806	0.0138408	0.0138408	0.0103806	0.00692042	0.00692042	0.00692042	0	0.00692042	0.00692042		0	0.0031105	0.00201847	0.00213248	0.00252547	0.00275866	0.00122268	0.00138339	0.00128164	0	0.00110168	0.00119763		Solyc01g098640	0.0012959	0.000766436	0.00170965	0.0024722
Solyc04g079210	Patatin-like protein 1 (AHRD V1 ***- Q9FZ09_TOBAC); contains Interpro domain(s) IPR016035 Acyl transferase/acyl hydrolase/lysophospholipase	1	1	1		1								162		0	0	0	0	0	0	0.00617284	0.00617284	0.00617284	0	0.00617284	0		0	0	0	0	0	0	0.0010906	0.00123395	0.00114319	0	0.000982667	0		Solyc04g079210	0.00115591	0.000327556	0	0
Solyc06g069090	40S ribosomal protein S7-like protein (AHRD V1 ***- Q3HRX6_SOLTU); contains Interpro domain(s) IPR000554 Ribosomal protein S7e			3							2			191		0	0	0	0.0104712	0	0	0	0	0.0157068	0	0	0		0	0	0	0.00161332	0	0	0	0	0.00290885	0	0	0		Solyc06g069090	0.000969618	0	0	0.000537773
Solyc03g113220	SPFH domain/band 7 family protein (AHRD V1 **-- D7VZN9_9FLAO); contains Interpro domain(s) IPR001107 Band 7 protein		1	2	1	3	1	2	3	2	2	2		285		0.00701754	0.0105263	0.00701754	0.00701754	0.00701754	0	0	0.00350877	0.00701754	0.00350877	0.0105263	0.00350877		0.00253539	0.00236561	0.00136453	0.00108121	0.00128046	0	0	0.000701401	0.00129963	0.000606075	0.00167571	0.000607221		Solyc03g113220	0.00066701	0.000963001	0.00208851	0.000787222
Solyc04g011360	Ras-related protein Rab-8A (AHRD V1 ***- C1C362_9MAXI); contains Interpro domain(s) IPR003579 Ras small GTPase, Rab type	3	1	1	2	4	3	1	1	4	2	2	1	216		0.00462963	0.00462963	0.0185185	0.00925926	0.00925926	0.00462963	0.0138889	0.00462963	0.00462963	0.00925926	0.0185185	0.0138889		0.00167266	0.00104043	0.00360085	0.00142659	0.00168949	0.00123033	0.00245386	0.00092546	0.000857394	0.00159936	0.002948	0.00240358		Solyc04g011360	0.00141224	0.00231698	0.00210465	0.0014488
Solyc12g096700	Ribosomal L9-like protein (AHRD V1 ***- B3TLR1_ELAGV); contains Interpro domain(s) IPR002359 Ribosomal protein L6, conserved site-2	1	1		1	1	3		1	1	1		1	194		0	0.00515464	0.00515464	0.00515464	0	0.00515464	0.00515464	0.00515464	0	0.00515464	0.00515464	0.0154639		0	0.00115842	0.0010023	0.000794185	0	0.00136985	0.000910711	0.00103041	0	0.000890367	0.000820578	0.00267616		Solyc12g096700	0.00064704	0.00146237	0.000720239	0.000721345
Solyc04g079790	30S ribosomal protein S9 (AHRD V1 *-*- B6SZ34_MAIZE); contains Interpro domain(s) IPR000754 Ribosomal protein S9			1			1	1			2	2		237		0.00421941	0	0	0.00843882	0.00843882	0	0	0	0.00421941	0	0	0.00421941		0.00152445	0	0	0.00130018	0.00153979	0	0	0	0.000781422	0	0	0.000730203		Solyc04g079790	0.000260474	0.000243401	0.000508149	0.000946659
Solyc08g083320	Granule-bound starch synthase (AHRD V1 **** B0ZTE3_SOLTU); contains Interpro domain(s) IPR011835 Glycogen/starch synthases, ADP-glucose type	8	6	7	9	7	7	2	6	4	6	5	3	602		0.00332226	0.00996678	0.00664452	0.00996678	0.00830565	0.00498339	0.013289	0.00996678	0.0116279	0.0149502	0.0116279	0.0116279		0.00120031	0.00223987	0.001292	0.0015356	0.00151549	0.00132434	0.00234788	0.00199235	0.00215345	0.00258236	0.00185107	0.0020123		Solyc08g083320	0.00216456	0.00214858	0.00157739	0.00145848
Solyc01g007670	30S ribosomal protein S7 chloroplastic (AHRD V1 ***- D3WBE1_9BORA); contains Interpro domain(s) IPR005717 Ribosomal protein S7, bacterial-type							1			4	3	1	155		0.00645161	0	0	0.0258065	0.0193548	0.00645161	0	0	0	0	0	0		0.00233093	0	0	0.00397605	0.00353159	0.00171452	0	0	0	0	0	0		Solyc01g007670	0	0	0.000776976	0.00307405
Solyc00g230080	Photosystem II D2 protein (AHRD V1 ***- D0FXW8_DUNSA); contains Interpro domain(s) IPR000484 Photosynthetic reaction centre, L/M	2	3	2	3	2	2	2	2	3	1	1	2	118		0.0169492	0.0169492	0.0254237	0.00847458	0.00847458	0.0169492	0.0169492	0.0254237	0.0169492	0.0254237	0.0169492	0.0169492		0.00612362	0.00380904	0.00494354	0.00130569	0.00154632	0.00450425	0.00299454	0.00508219	0.00313893	0.00439147	0.00269817	0.00293319		Solyc00g230080	0.00373855	0.00334094	0.00495873	0.00245209
Solyc01g007600	50S ribosomal protein L16 chloroplastic (AHRD V1 ***- D3WCG3_NEROL); contains Interpro domain(s) IPR000114 Ribosomal protein L16		1					1			1	1		118		0.00847458	0	0	0.00847458	0.00847458	0	0	0.00847458	0	0	0	0		0.00306181	0	0	0.00130569	0.00154632	0	0	0.00169406	0	0	0	0		Solyc01g007600	0.000564687	0	0.0010206	0.00095067
Solyc05g053300	Dihydrolipoyl dehydrogenase (AHRD V1 ***- Q8GT30_SOLLC); contains Interpro domain(s) IPR012999 Pyridine nucleotide-disulphide oxidoreductase, class I, active site IPR006258 Dihydrolipoamide dehydrogenase	6	7	4	7	6	3	1	5	5	6	5	2	500		0.002	0.01	0.01	0.012	0.01	0.004	0.012	0.014	0.008	0.014	0.012	0.006		0.000722587	0.00224733	0.00194446	0.00184886	0.00182465	0.001063	0.00212014	0.00279859	0.00148158	0.00241824	0.00191031	0.00103835		Solyc05g053300	0.00213343	0.00178896	0.00163813	0.00157884
Solyc10g082030	Peroxiredoxin (AHRD V1 **-- Q9FE12_PHAVU); contains Interpro domain(s) IPR000866 Alkyl hydroperoxide reductase/ Thiol specific antioxidant/ Mal allergen	3	2	6	4	4	3	3	2	2	7	3	2	267		0.011236	0.00749064	0.00749064	0.0262172	0.011236	0.00749064	0.011236	0.00749064	0.0224719	0.0149813	0.0149813	0.011236		0.00405948	0.0016834	0.00145652	0.00403934	0.00205017	0.00199064	0.00198515	0.00149737	0.00416173	0.00258773	0.0023849	0.00194447		Solyc10g082030	0.00254808	0.0023057	0.0023998	0.00269338
Solyc08g079870	Subtilisin-like protease (AHRD V1 **-- Q9LWA3_SOLLC); contains Interpro domain(s) IPR015500 Peptidase S8, subtilisin-related IPR000209 Peptidase S8 and S53, subtilisin, kexin, sedolisin	8	6	8	9	8	7	7	6	8	12	5	4	745		0.00939597	0.00805369	0.0107383	0.0161074	0.00671141	0.00536913	0.0107383	0.00805369	0.0107383	0.0120805	0.0107383	0.00939597		0.00339471	0.00180993	0.00208801	0.00248169	0.0012246	0.00142685	0.00189721	0.00160993	0.00198869	0.00208669	0.00170945	0.00162605		Solyc08g079870	0.00183194	0.00180739	0.00243088	0.00171105
Solyc03g115110	ATP synthase gamma chain (AHRD V1 ***- B9SZS3_RICCO); contains Interpro domain(s) IPR000131 ATPase, F1 complex, gamma subunit				1	1	2				2	1		324		0	0	0	0.00617284	0.00308642	0	0	0	0	0.00308642	0.00308642	0.00617284		0	0	0	0.000951061	0.000563165	0	0	0	0	0.000533121	0.000491334	0.00106826		Solyc03g115110	0	0.000697572	0	0.000504742
Solyc01g080280	Glutamine synthetase (AHRD V1 ***- B5LAU9_CAPAN); contains Interpro domain(s) IPR008146 Glutamine synthetase, catalytic region	3	4	5	5	4	2	1	3	3	4	7	3	432		0.00231481	0.00694444	0.00694444	0.00925926	0.0162037	0.00694444	0.00694444	0.00925926	0.0115741	0.0115741	0.00925926	0.00462963		0.000836328	0.00156065	0.00135032	0.00142659	0.00295662	0.00184549	0.00122693	0.00185092	0.00214348	0.0019992	0.001474	0.000801195		Solyc01g080280	0.00174044	0.0014248	0.0012491	0.00207623
Solyc06g076560	class I heat shock protein (AHRD V1 ***- Q69BI7_CARPA); contains Interpro domain(s) IPR002068 Heat shock protein Hsp20				2	2	1				1	1	1	154		0	0	0	0.00649351	0.00649351	0.00649351	0	0	0	0.012987	0.012987	0.00649351		0	0	0	0.00100047	0.00118484	0.00172565	0	0	0	0.00224326	0.00206743	0.00112375		Solyc06g076560	0	0.00181148	0	0.00130365
Solyc06g076520	class I heat shock protein (AHRD V1 ***- Q69BI7_CARPA); contains Interpro domain(s) IPR002068 Heat shock protein Hsp20				1	2	1				2	1	1	154		0	0	0	0.012987	0.00649351	0.00649351	0	0	0	0.00649351	0.012987	0.00649351		0	0	0	0.00200093	0.00118484	0.00172565	0	0	0	0.00112163	0.00206743	0.00112375		Solyc06g076520	0	0.00143761	0	0.00163714
Solyc06g076570	class I heat shock protein (AHRD V1 ***- Q69BI7_CARPA); contains Interpro domain(s) IPR002068 Heat shock protein Hsp20					1	1							154		0	0	0	0	0	0	0	0	0	0	0.00649351	0.00649351		0	0	0	0	0	0	0	0	0	0	0.00103372	0.00112375		Solyc06g076570	0	0.000719156	0	0
Solyc03g025410	Dehydrogenase/reductase SDR family member 13 (AHRD V1 ***- DHR13_BOVIN); contains Interpro domain(s) IPR002347 Glucose/ribitol dehydrogenase	2	1	2	4	3	3	1	2	2	1	5	1	313		0.00319489	0.00638978	0.00638978	0.00319489	0.0159744	0.00319489	0.00638978	0.00319489	0.00638978	0.0127796	0.00958466	0.00958466		0.00115429	0.001436	0.00124247	0.000492242	0.00291478	0.000849044	0.00112893	0.000638656	0.00118337	0.00220743	0.0015258	0.0016587		Solyc03g025410	0.000983652	0.00179731	0.00127758	0.00141869
Solyc02g086830	Protease Do-like (S2 serine-type protease) (AHRD V1 **** Q7UQ70_RHOBA); contains Interpro domain(s) IPR001254 Peptidase S1 and S6, chymotrypsin/Hap	3	3	6	4	3	3	1	3	1	1	2	1	430		0.00232558	0.00697674	0.00232558	0.00232558	0.00465116	0.00232558	0.00697674	0.00697674	0.0139535	0.00930233	0.00697674	0.00697674		0.000840218	0.00156791	0.0004522	0.000358307	0.000848676	0.000618025	0.00123264	0.00139465	0.00258414	0.0016068	0.00111064	0.00120738		Solyc02g086830	0.00173714	0.00130828	0.000953441	0.000608336
Solyc11g042640	Rieske (2Fe-2S) domain protein (AHRD V1 *-*- C7QP67_CYAP0); contains Interpro domain(s) IPR017941 Rieske [2Fe-2S] iron-sulphur domain	2	2	2	4	5	4	4	4	3	4	4	3	276		0.0144928	0.0144928	0.0108696	0.0144928	0.0144928	0.0108696	0.00724638	0.00724638	0.00724638	0.0144928	0.0181159	0.0144928		0.00523614	0.003257	0.00211354	0.00223293	0.00264443	0.0028886	0.00128027	0.00144855	0.00134201	0.00250335	0.00288392	0.00250809		Solyc11g042640	0.00135694	0.00263179	0.00353556	0.00258865
Solyc01g097990	Acetyltransferase GNAT family protein expressed (AHRD V1 ***- Q852L8_ORYSJ); contains Interpro domain(s) IPR016181 Acyl-CoA N-acyltransferase										1			65		0	0	0	0.0153846	0	0	0	0	0	0	0	0		0	0	0	0.00237034	0	0	0	0	0	0	0	0		Solyc01g097990	0	0	0	0.000790112
Solyc01g103450	Chaperone DnaK (AHRD V1 ***- Q1SKX2_MEDTR); contains Interpro domain(s) IPR012725 Chaperone DnaK	6	5	6	8	10	6	2	2	4	6	3	3	703		0.00284495	0.00284495	0.0056899	0.00853485	0.00426743	0.00426743	0.00853485	0.00711238	0.00853485	0.0113798	0.0142248	0.00853485		0.00102786	0.000639355	0.00110638	0.00131498	0.000778657	0.00113407	0.00150792	0.00142176	0.00158063	0.00196565	0.00226447	0.00147702		Solyc01g103450	0.00150344	0.00190238	0.000924532	0.0010759
Solyc09g005620	Glutaredoxin (AHRD V1 *-*- D7G070_ECTSI); contains Interpro domain(s) IPR004480 Glutaredoxin-related protein	2			1	1	1			1	2	2		292		0	0	0.00342466	0.00684932	0.00684932	0	0.00684932	0	0	0.00342466	0.00342466	0.00342466		0	0	0.00066591	0.00105529	0.00124976	0	0.00121012	0	0	0.000591545	0.000545179	0.000592665		Solyc09g005620	0.000403374	0.000576463	0.00022197	0.00076835
Solyc01g028810	chaperonin (AHRD V1 ***- B4VMY1_9CYAN); contains Interpro domain(s) IPR001844 Chaperonin Cpn60	10	8	4	5	10	11	4	7	6	7	8	5	599		0.0066778	0.0116861	0.0100167	0.0116861	0.0133556	0.00834725	0.0166945	0.0133556	0.0066778	0.00834725	0.0166945	0.0183639		0.00241265	0.00262627	0.0019477	0.00180051	0.00243693	0.00221829	0.00294955	0.00266977	0.00123671	0.00144183	0.00265763	0.00317803		Solyc01g028810	0.00228534	0.00242583	0.00232887	0.00215191
Solyc01g106430	Inorganic pyrophosphatase family protein (AHRD V1 **** D7M262_ARALY); contains Interpro domain(s) IPR008162 Inorganic pyrophosphatase	3	2	4	4	3	3	1	3	3	4	2	4	290		0.00344828	0.0103448	0.0103448	0.0137931	0.00689655	0.0137931	0.0103448	0.00689655	0.0137931	0.0137931	0.0103448	0.0103448		0.00124584	0.00232483	0.00201151	0.00212513	0.00125838	0.00366553	0.0018277	0.00137862	0.00255444	0.0023825	0.00164682	0.00179026		Solyc01g106430	0.00192025	0.00193986	0.00186073	0.00234968
Solyc04g080850	Thioredoxin (AHRD V1 ***- Q201Z4_9SOLN); contains Interpro domain(s) IPR015467 Thioredoxin, core		1								1			123		0	0	0	0.00813008	0	0	0	0.00813008	0	0	0	0		0	0	0	0.00125262	0	0	0	0.0016252	0	0	0	0		Solyc04g080850	0.000541733	0	0	0.000417539
Solyc04g057980	NAD(P)H-quinone oxidoreductase subunit M (AHRD V1 *-*- D8G7H3_9CYAN); contains Interpro domain(s) IPR018922 NAD(P)H-quinone oxidoreductase subunit M	1				1					2	1		211		0	0	0	0.00947867	0.00473934	0	0.00473934	0	0	0	0.00473934	0		0	0	0	0.0014604	0.000864765	0	0.000837336	0	0	0	0.000754465	0		Solyc04g057980	0.000279112	0.000251488	0	0.000775054
Solyc07g049530	1-aminocyclopropane-1-carboxylate oxidase (AHRD V1 ***- Q94F66_SOLTU); contains Interpro domain(s) IPR005123 Oxoglutarate and iron-dependent oxygenase	2			1	3	6							321		0	0	0	0	0	0	0.00623053	0	0	0.00311526	0.00934579	0.0186916		0	0	0	0	0	0	0.0011008	0	0	0.000538104	0.00148778	0.00323473		Solyc07g049530	0.000366932	0.00175354	0	0
Solyc00g009020	Mitochondrial ATP synthase (AHRD V1 ***- B6TLY8_MAIZE)	2	1	1	3	2	2	1	1	2	2	3	3	242		0.00413223	0.00413223	0.00826446	0.00826446	0.0123967	0.0123967	0.00826446	0.00413223	0.00413223	0.0123967	0.00826446	0.00826446		0.00149295	0.00092865	0.00160699	0.00127332	0.00226197	0.00329443	0.00146015	0.00082603	0.000765277	0.0021413	0.00131564	0.00143023		Solyc00g009020	0.00101715	0.00162906	0.00134286	0.00227657
Solyc06g074890	Trigger factor (AHRD V1 *-*- B4W095_9CYAN); contains Interpro domain(s) IPR008881 Trigger factor, ribosome-binding, bacterial				1	3			1		3	4	1	220		0	0.00454545	0	0.0136364	0.0181818	0.00454545	0	0	0	0.00454545	0.0136364	0		0	0.00102152	0	0.00210098	0.00331755	0.00120796	0	0	0	0.000785142	0.0021708	0		Solyc06g074890	0	0.000985315	0.000340505	0.00220883
Solyc03g071620	Histone H2B (AHRD V1 ***- A2IBL2_NICBE); contains Interpro domain(s) IPR000558 Histone H2B	2	3	4	1		1	1			4	2	1	141		0.0070922	0	0	0.0283688	0.0141844	0.0070922	0.0141844	0.0212766	0.0283688	0.0070922	0	0.0070922		0.00256237	0	0	0.00437083	0.00258816	0.00188476	0.00250607	0.00425318	0.00525382	0.00122504	0	0.00122736		Solyc03g071620	0.00400435	0.000817469	0.000854122	0.00294792
Solyc03g123410	Oxalate oxidase-like germin 171 (AHRD V1 **** Q9FPQ0_BETVU); contains Interpro domain(s) IPR014710 RmlC-like jelly roll fold	2	3	6	3	5	3	3	2	2	6	4	2	208		0.0144231	0.00961538	0.00961538	0.0288462	0.0192308	0.00961538	0.00961538	0.0144231	0.0288462	0.0144231	0.0240385	0.0144231		0.00521097	0.0021609	0.00186967	0.00444438	0.00350895	0.0025553	0.00169883	0.00288316	0.00534222	0.00249132	0.00382673	0.00249603		Solyc03g123410	0.00330807	0.00293803	0.00308051	0.00350288
Solyc06g075800	Histone H2B (AHRD V1 ***- Q2XPW1_SOLTU); contains Interpro domain(s) IPR000558 Histone H2B	2	3	5	1			1			4	2	1	146		0.00684932	0	0	0.0273973	0.0136986	0.00684932	0.0136986	0.0205479	0.0342466	0.00684932	0	0		0.00247461	0	0	0.00422115	0.00249953	0.00182021	0.00242025	0.00410752	0.00634236	0.00118309	0	0		Solyc06g075800	0.00429004	0.000394364	0.000824872	0.00284696
Solyc12g094720	PsbP domain-containing protein 3, chloroplastic (AHRD V1 ***- PPD3_ARATH); contains Interpro domain(s) IPR016123 Mog1/PsbP, alpha/beta/alpha sandwich	2				1	1		2	1	1	1		266		0	0.0075188	0.0037594	0.0037594	0.0037594	0	0.0075188	0	0	0	0.0037594	0.0037594		0	0.00168972	0.000730999	0.000579217	0.00068596	0	0.00132841	0	0	0	0.000598467	0.000650594		Solyc12g094720	0.000442802	0.000416354	0.000806908	0.000421726
Solyc12g057110	14-3-3 protein beta/alpha-B (AHRD V1 **-- 143BB_XENLA); contains Interpro domain(s) IPR000308 14-3-3 protein	5	3	5	6	5	6	2	5	3	4	6	2	316		0.00632911	0.0158228	0.00949367	0.0126582	0.0189873	0.00632911	0.0158228	0.00949367	0.0158228	0.0189873	0.0158228	0.0189873		0.00228667	0.00355591	0.001846	0.00195028	0.00346453	0.00168197	0.00279554	0.00189778	0.00293033	0.00327971	0.00251886	0.00328591		Solyc12g057110	0.00254122	0.00302816	0.00256286	0.00236559
Solyc01g007620	30S ribosomal protein S19 chloroplastic (AHRD V1 ***- D3WDP2_CORFO); contains Interpro domain(s) IPR002222 Ribosomal protein S19/S15						1					1	1	49		0	0	0	0	0.0204082	0.0204082	0	0	0	0	0	0.0204082		0	0	0	0	0.00372378	0.00542349	0	0	0	0	0	0.0035318		Solyc01g007620	0	0.00117727	0	0.00304909
Solyc07g065900	Fructose-bisphosphate aldolase (AHRD V1 ***- A9PEE1_POPTR); contains Interpro domain(s) IPR000741 Fructose-bisphosphate aldolase, class-I	3	1	2	3	4	4	1	3	4	3	3	4	357		0.00280112	0.00840336	0.0112045	0.00840336	0.00840336	0.0112045	0.00840336	0.00280112	0.00560224	0.00840336	0.0112045	0.0112045		0.00101203	0.00188852	0.00217866	0.00129472	0.00153332	0.0029776	0.00148469	0.000559942	0.00103752	0.00145152	0.00178367	0.00193903		Solyc07g065900	0.00102738	0.00172474	0.00169307	0.00193521
Solyc10g078150	Nascent polypeptide-associated complex alpha subunit-like protein (AHRD V1 ***- B6T903_MAIZE); contains Interpro domain(s) IPR016641 Nascent polypeptide-associated complex, alpha subunit	1		1	1	2	1	1	1		2	2	1	198		0.00505051	0.00505051	0	0.010101	0.010101	0.00505051	0.00505051	0	0.00505051	0.00505051	0.010101	0.00505051		0.00182472	0.00113502	0	0.00155628	0.00184308	0.00134218	0.000892313	0	0.000935339	0.00087238	0.001608	0.000874031		Solyc10g078150	0.000609217	0.00111814	0.000986578	0.00158051
Solyc02g086740	50S ribosomal protein L12-C (AHRD V1 ***- Q8LBJ7_ARATH); contains Interpro domain(s) IPR015608 Ribosomal protein L12, chloroplast	1	1				1			1	1		1	186		0	0	0.00537634	0.00537634	0	0.00537634	0.00537634	0.00537634	0	0	0	0.00537634		0	0	0.00104541	0.000828343	0	0.00142877	0.000949881	0.00107473	0	0	0	0.00093042		Solyc02g086740	0.00067487	0.00031014	0.000348469	0.00075237
Solyc03g117890	Unknown protein DS12 from 2D-PAGE of leaf, chloroplastic (AHRD V1 **-- UP12_ORYSJ)	2	2			4	3	1	2	1	1	5	5	287		0.00348432	0.00696864	0.00348432	0.00348432	0.0174216	0.0174216	0.00696864	0.00696864	0	0	0.0139373	0.010453		0.00125886	0.00156609	0.000677512	0.000536836	0.00317884	0.00462981	0.00123121	0.00139303	0	0	0.00221871	0.00180897		Solyc03g117890	0.000874744	0.00134256	0.00116749	0.00278183
Solyc10g006970	Thioredoxin m (AHRD V1 ***- B9HZV8_POPTR); contains Interpro domain(s) IPR005746 Thioredoxin	3	2	3	3	4	4		2	3	2	4	3	187		0	0.0106952	0.0160428	0.0106952	0.0213904	0.0160428	0.0160428	0.0106952	0.0160428	0.0160428	0.0213904	0.0213904		0	0.00240357	0.00311945	0.00164783	0.003903	0.00426338	0.00283441	0.00213796	0.00297108	0.00277109	0.00340518	0.00370178		Solyc10g006970	0.00264781	0.00329268	0.00184101	0.0032714
Solyc03g025850	Remorin 1 (AHRD V1 ***- Q9XEX8_SOLLC); contains Interpro domain(s) IPR005516 Remorin, C-terminal region	2							1		2		1	197		0	0.00507614	0	0.0101523	0	0.00507614	0.0101523	0	0	0	0	0		0	0.00114078	0	0.00156418	0	0.00134899	0.00179368	0	0	0	0	0		Solyc03g025850	0.000597895	0	0.000380259	0.000971057
Solyc06g084230	40S ribosomal protein S24 (AHRD V1 ***- C6TAW2_SOYBN); contains Interpro domain(s) IPR001976 Ribosomal protein S24e	1	1	1	1	1	2	1	1	1	1	1	1	133		0.0075188	0.0075188	0.0075188	0.0075188	0.0075188	0.0075188	0.0075188	0.0075188	0.0075188	0.0075188	0.0075188	0.0150376		0.00271649	0.00168972	0.001462	0.00115843	0.00137192	0.00199813	0.00132841	0.001503	0.00139246	0.00129873	0.00119693	0.00260238		Solyc06g084230	0.00140796	0.00169935	0.00195607	0.00150949
Solyc02g094470	Mitochondrial phosphate carrier protein (AHRD V1 **** B9GFH9_POPTR); contains Interpro domain(s) IPR001993 Mitochondrial substrate carrier	5	5	5	5	6	5	2	2	4	2	1	2	358		0.00558659	0.00558659	0.0111732	0.00558659	0.0027933	0.00558659	0.0139665	0.0139665	0.0139665	0.0139665	0.0167598	0.0139665		0.0020184	0.00125549	0.00217258	0.000860737	0.00050968	0.00148464	0.00246757	0.00279189	0.00258655	0.00241245	0.00266802	0.00241701		Solyc02g094470	0.00261534	0.00249916	0.00181549	0.000951686
Solyc01g111120	Triosephosphate isomerase (AHRD V1 **** D6N3G7_GOSHI); contains Interpro domain(s) IPR000652 Triosephosphate isomerase	2	1	4	2	3	3		1	1	3	3	1	326		0	0.00306748	0.00306748	0.00920245	0.00920245	0.00306748	0.00613497	0.00306748	0.0122699	0.00613497	0.00920245	0.00920245		0	0.000689366	0.00059646	0.00141784	0.00167913	0.000815187	0.00108391	0.000613188	0.00227236	0.0010597	0.00146496	0.00159256		Solyc01g111120	0.00132315	0.00137241	0.000428609	0.00130405
Solyc06g005710	cDNA clone 002-143-C11 full insert sequence (AHRD V1 *--- B7F1B2_ORYSJ); contains Interpro domain(s) IPR016040 NAD(P)-binding domain	5	5	8	4	5	5	2	4	3	5	5	4	496		0.00403226	0.00806452	0.00604839	0.0100806	0.0100806	0.00806452	0.0100806	0.0100806	0.016129	0.00806452	0.0100806	0.0100806		0.00145683	0.00181237	0.00117608	0.00155314	0.00183937	0.00214315	0.00178103	0.00201511	0.00298705	0.00139299	0.00160476	0.00174454		Solyc06g005710	0.00226106	0.00158076	0.00148176	0.00184522
Solyc07g055320	ATP-dependent Zn protease cell division protein FtsH homolog (AHRD V1 **** B2XTF7_HETA2); contains Interpro domain(s) IPR005936 Peptidase M41, FtsH		2	2	3	5	3	2	2	1	6	4	1	693		0.002886	0.002886	0.001443	0.00865801	0.00577201	0.001443	0	0.002886	0.002886	0.004329	0.00721501	0.004329		0.00104269	0.000648581	0.000280586	0.00133396	0.00105319	0.000383479	0	0.00057691	0.000534479	0.000747754	0.00114857	0.000749169		Solyc07g055320	0.000370463	0.000881832	0.000657287	0.000923542
Solyc01g007530	Cytochrome b6 (AHRD V1 ***- B3TN79_BRADI); contains Interpro domain(s) IPR005797 Cytochrome b/b6, N-terminal	4	4	3	3	3	2	3	2	3	3	3	4	213		0.0140845	0.00938967	0.0140845	0.0140845	0.0140845	0.0187793	0.0187793	0.0187793	0.0140845	0.0140845	0.0140845	0.00938967		0.00508864	0.00211017	0.00273867	0.00217003	0.00256994	0.00499063	0.0033179	0.00375398	0.00260841	0.00243283	0.00224214	0.00162496		Solyc01g007530	0.00322676	0.00209998	0.0033125	0.00324353
Solyc02g086730	50S ribosomal protein L12-C (AHRD V1 ***- Q8LBJ7_ARATH); contains Interpro domain(s) IPR015608 Ribosomal protein L12, chloroplast	1	1				2		1	2	1	1	2	190		0	0.00526316	0.0105263	0.00526316	0.00526316	0.0105263	0.00526316	0.00526316	0	0	0	0.0105263		0	0.00118281	0.0020468	0.000810904	0.000960344	0.00279738	0.000929884	0.0010521	0	0	0	0.00182166		Solyc02g086730	0.000660662	0.000607221	0.00107653	0.00152288
Solyc02g021290	Photosystem Q(B) protein (AHRD V1 ***- Q09WH2_CONCI); contains Interpro domain(s) IPR000484 Photosynthetic reaction centre, L/M	2	2	2	2	2	2		2	2	1	1	1	51		0	0.0392157	0.0392157	0.0196078	0.0196078	0.0196078	0.0392157	0.0392157	0.0392157	0.0392157	0.0392157	0.0392157		0	0.00881307	0.00762533	0.00302102	0.00357775	0.0052108	0.00692855	0.00783919	0.00726263	0.00677378	0.00624283	0.00678659		Solyc02g021290	0.00734346	0.00660106	0.00547947	0.00393652
Solyc06g066000	ATP synthase subunit b&apos (AHRD V1 ***- D8G4T7_9CYAN); contains Interpro domain(s) IPR002146 ATPase, F0 complex, subunit B/B', bacterial and chloroplast	2	2	2	2	2	1	3	2	3	4	2	2	223		0.0134529	0.00896861	0.0134529	0.0179372	0.00896861	0.00896861	0.00896861	0.00896861	0.00896861	0.00896861	0.00896861	0.0044843		0.00486045	0.00201555	0.00261586	0.00276362	0.00163646	0.00238342	0.00158456	0.00179282	0.00166096	0.00154916	0.00142773	0.000776045		Solyc06g066000	0.00167944	0.00125098	0.00316395	0.00226117
Solyc06g065990	ATP synthase subunit b&apos (AHRD V1 ***- D8G4T7_9CYAN); contains Interpro domain(s) IPR002146 ATPase, F0 complex, subunit B/B', bacterial and chloroplast	2	2	3	2	2	2	3	2	2	5	2	2	223		0.0134529	0.00896861	0.00896861	0.0224215	0.00896861	0.00896861	0.00896861	0.00896861	0.0134529	0.00896861	0.00896861	0.00896861		0.00486045	0.00201555	0.00174391	0.00345453	0.00163646	0.00238342	0.00158456	0.00179282	0.00249144	0.00154916	0.00142773	0.00155209		Solyc06g065990	0.00195627	0.00150966	0.0028733	0.00249147
Solyc05g054580	60S acidic ribosomal protein P0 (AHRD V1 ***- D7L9V8_ARALY); contains Interpro domain(s) IPR001790 Ribosomal protein L10	2	1	1	2	2	1		1	2	3	1	2	321		0	0.00311526	0.00623053	0.00934579	0.00311526	0.00623053	0.00623053	0.00311526	0.00311526	0.00623053	0.00623053	0.00311526		0	0.000700104	0.0012115	0.00143992	0.000568428	0.00165577	0.0011008	0.000622739	0.000576938	0.00107621	0.000991851	0.000539122		Solyc05g054580	0.000766825	0.00086906	0.000637201	0.00122137
Solyc08g062660	Ran GTPase binding protein (AHRD V1 **** C4R913_PICPG); contains Interpro domain(s) IPR000156 Ran Binding Protein 1	1	1			2		1						224		0.00446429	0	0	0	0	0	0.00446429	0.00446429	0	0	0.00892857	0		0.00161292	0	0	0	0	0	0.000788741	0.000892408	0	0	0.00142136	0		Solyc08g062660	0.000560383	0.000473786	0.000537639	0
Solyc01g007740	Peroxiredoxin (AHRD V1 **-- Q9FE12_PHAVU); contains Interpro domain(s) IPR000866 Alkyl hydroperoxide reductase/ Thiol specific antioxidant/ Mal allergen	1	2	1	2	2	2	1	2	1	2	2	1	267		0.00374532	0.00749064	0.00374532	0.00749064	0.00749064	0.00374532	0.00374532	0.00749064	0.00374532	0.00749064	0.00749064	0.00749064		0.00135316	0.0016834	0.000728261	0.0011541	0.00136678	0.000995321	0.000661715	0.00149737	0.000693622	0.00129387	0.00119245	0.00129631		Solyc01g007740	0.000950903	0.00126088	0.00125494	0.00117207
Solyc02g082760	Catalase (AHRD V1 **** O24511_TOBAC); contains Interpro domain(s) IPR018028 Catalase related subgroup	4	5	6	5	5	5	1	2	2	5		1	492		0.00203252	0.00406504	0.00406504	0.0101626	0	0.00203252	0.00813008	0.0101626	0.0121951	0.0101626	0.0101626	0.0101626		0.000734337	0.00091355	0.00079043	0.00156577	0	0.000540144	0.00143641	0.0020315	0.0022585	0.0017554	0.00161781	0.00175872		Solyc02g082760	0.0019088	0.00171064	0.000812772	0.000701972
Solyc01g005620	Mitochondrial 2-oxoglutarate/malate carrier protein (AHRD V1 **** Q9FSF4_TOBAC); contains Interpro domain(s) IPR001993 Mitochondrial substrate carrier	4	2	5	3	3	4	3	4	4	4	3	2	297		0.010101	0.013468	0.013468	0.013468	0.010101	0.00673401	0.013468	0.00673401	0.016835	0.010101	0.010101	0.013468		0.00364943	0.00302671	0.0026188	0.00207504	0.00184308	0.00178957	0.0023795	0.00134612	0.0031178	0.00174476	0.001608	0.00233075		Solyc01g005620	0.00228114	0.0018945	0.00309831	0.00190256
Solyc04g063290	30S ribosomal protein S5 (AHRD V1 ***- C5K1T7_AJEDS); contains Interpro domain(s) IPR005711 Ribosomal protein S5, eukaryotic/archaeal	1	1	3	1	2	2	3	1	2	1	3	2	280		0.0107143	0.00357143	0.00714286	0.00357143	0.0107143	0.00714286	0.00357143	0.00357143	0.0107143	0.00357143	0.00714286	0.00714286		0.003871	0.000802619	0.0013889	0.000550257	0.00195499	0.00189822	0.000630993	0.000713926	0.00198425	0.000616897	0.00113709	0.00123613		Solyc04g063290	0.00110972	0.000996704	0.00202084	0.00146782
Solyc12g009600	Thylakoid lumenal protein (AHRD V1 ***- B6SU36_MAIZE)										1	2	1	210		0	0	0	0.0047619	0.00952381	0.0047619	0	0	0	0	0	0		0	0	0	0.000733675	0.00173777	0.00126548	0	0	0	0	0	0		Solyc12g009600	0	0	0	0.00124564
Solyc03g123630	Pectinesterase (AHRD V1 ***- Q564D7_SOLLC); contains Interpro domain(s) IPR000070 Pectinesterase, catalytic	6	5	6	6	5	4	3	5	5	5	4	4	583		0.0051458	0.00857633	0.00857633	0.00857633	0.00686106	0.00686106	0.0102916	0.00857633	0.0102916	0.0102916	0.00857633	0.00686106		0.00185914	0.00192739	0.00166763	0.00132137	0.00125191	0.00182333	0.0018183	0.0017144	0.00190597	0.00177768	0.00136528	0.00118736		Solyc03g123630	0.00181289	0.00144344	0.00181805	0.00146554
Solyc06g082940	Photosystem I reaction center subunit XI (AHRD V1 ***- B6SHL1_MAIZE); contains Interpro domain(s) IPR003757 Photosystem I reaction centre, subunit XI PsaL	2	1	3	2	2	2	2	1	2	2	2	1	220		0.00909091	0.00454545	0.00909091	0.00909091	0.00909091	0.00454545	0.00909091	0.00454545	0.0136364	0.00909091	0.00909091	0.00909091		0.00328449	0.00102152	0.00176769	0.00140065	0.00165878	0.00120796	0.00160616	0.000908633	0.00252541	0.00157028	0.0014472	0.00157325		Solyc06g082940	0.00168007	0.00153025	0.00202456	0.00142246
Solyc08g075700	60S ribosomal protein L13 (AHRD V1 ***- Q3HRY7_SOLTU); contains Interpro domain(s) IPR001380 Ribosomal protein L13e	2	1	2	1	3	3	1	1	1	3	3	1	206		0.00485437	0.00485437	0.00485437	0.0145631	0.0145631	0.00485437	0.00970874	0.00485437	0.00970874	0.00485437	0.0145631	0.0145631		0.00175385	0.00109094	0.000943912	0.00224376	0.00265726	0.00129005	0.00171532	0.000970385	0.00179803	0.000838501	0.00231833	0.00252026		Solyc08g075700	0.00149458	0.00189237	0.0012629	0.00206369
Solyc11g072450	Mitochondrial F0 ATP synthase D chain (AHRD V1 ***- B3TLP5_ELAGV); contains Interpro domain(s) IPR008689 ATPase, F0 complex, subunit D, mitochondrial	2	2	1	2	1	2	2	2	1	2	3	2	168		0.0119048	0.0119048	0.00595238	0.0119048	0.0178571	0.0119048	0.0119048	0.0119048	0.00595238	0.0119048	0.00595238	0.0119048		0.00430112	0.0026754	0.00115742	0.00183419	0.00325831	0.0031637	0.00210331	0.00237975	0.00110236	0.00205632	0.000947572	0.00206021		Solyc11g072450	0.00186181	0.00168804	0.00271131	0.00275207
Solyc02g080540	ATP synthase gamma chain (AHRD V1 ***- B7FIR4_MEDTR); contains Interpro domain(s) IPR000131 ATPase, F1 complex, gamma subunit	5	4	4	3	3	4	6	4	4	4	3	3	377		0.0159151	0.0106101	0.0106101	0.0106101	0.00795756	0.00795756	0.0132626	0.0106101	0.0106101	0.00795756	0.00795756	0.0106101		0.00575003	0.00238444	0.00206309	0.00163471	0.00145198	0.00211473	0.00234321	0.00212095	0.00196496	0.00137452	0.00126678	0.00183616		Solyc02g080540	0.00214304	0.00149249	0.00339919	0.00173381
Solyc04g076060	14-3-3 protein beta/alpha-B (AHRD V1 **-- 143BB_XENLA); contains Interpro domain(s) IPR000308 14-3-3 protein	2	1	3	4	3	4	2	2	3	1	4	2	252		0.00793651	0.00793651	0.0119048	0.00396825	0.015873	0.00793651	0.00793651	0.00396825	0.0119048	0.015873	0.0119048	0.015873		0.00286741	0.0017836	0.00231483	0.000611396	0.00289628	0.00210913	0.00140221	0.000793251	0.00220473	0.00274177	0.00189514	0.00274695		Solyc04g076060	0.00146673	0.00246129	0.00232195	0.00187227
Solyc08g081190	Aquaporin 1 (AHRD V1 ***- O24662_TOBAC); contains Interpro domain(s) IPR012269 Aquaporin	2	1	2	1	2	1	1	1	1	2	1	1	286		0.0034965	0.0034965	0.0034965	0.00699301	0.0034965	0.0034965	0.00699301	0.0034965	0.00699301	0.0034965	0.00699301	0.0034965		0.00126326	0.000785781	0.00067988	0.00107743	0.000637991	0.000929199	0.00123551	0.000698949	0.00129508	0.000603956	0.00111323	0.000605098		Solyc08g081190	0.00107651	0.000774095	0.000909642	0.000881538
Solyc05g013380	Alanine aminotransferase 2 (AHRD V1 **** A8IKE5_SOYBN); contains Interpro domain(s) IPR004839 Aminotransferase, class I and II	4	6	4	4	5	5	2	1	2	3	1	1	481		0.004158	0.002079	0.004158	0.00623701	0.002079	0.002079	0.00831601	0.012474	0.00831601	0.00831601	0.010395	0.010395		0.00150226	0.000467221	0.000808506	0.000960947	0.000379346	0.000552496	0.00146926	0.00249355	0.0015401	0.00143643	0.0016548	0.00179894		Solyc05g013380	0.0018343	0.00163006	0.000925996	0.00063093
Solyc01g087120	F1-ATP synthase delta subunit (AHRD V1 ***- Q9SXX1_IPOBA); contains Interpro domain(s) IPR000711 ATPase, F1 complex, OSCP/delta subunit	1	1			2	1		1	1		4		239		0	0.0041841	0.0041841	0	0.0167364	0	0.0041841	0.0041841	0	0	0.0083682	0.0041841		0	0.000940307	0.000813581	0	0.00305381	0	0.000739238	0.000836399	0	0	0.00133215	0.000724092		Solyc01g087120	0.000525212	0.000685415	0.000584629	0.00101794
Solyc11g011920	Glutamate decarboxylase (AHRD V1 ***- Q8LKR4_TOBAC); contains Interpro domain(s) IPR010107 Glutamate decarboxylase	6	7	2	5	5	5	1	4	11	6	4	2	503		0.00198807	0.00795229	0.0218688	0.0119284	0.00795229	0.00397614	0.0119284	0.0139165	0.00397614	0.00994036	0.00994036	0.00994036		0.000718278	0.00178714	0.00425229	0.00183784	0.00145102	0.00105666	0.00210749	0.0027819	0.00073637	0.00171701	0.00158243	0.00172026		Solyc11g011920	0.00187525	0.00167323	0.00225257	0.00144851
Solyc01g111630	Glyoxylate/hydroxypyruvate reductase B (AHRD V1 **** GHRB_YERPS); contains Interpro domain(s) IPR006140 D-isomer specific 2-hydroxyacid dehydrogenase, NAD-binding	4	3	3	3	2	3	1		4	4	1		386		0.00259067	0	0.0103627	0.0103627	0.00259067	0	0.0103627	0.00777202	0.00777202	0.00777202	0.00518135	0.00777202		0.000935994	0	0.00201498	0.0015966	0.000472708	0	0.00183086	0.00155362	0.00143936	0.00134247	0.00082483	0.00134501		Solyc01g111630	0.00160795	0.00117077	0.000983659	0.000689769
Solyc01g007300	NAD(P)H-quinone oxidoreductase subunit K chloroplastic (AHRD V1 ***- D3WB90_9BORA); contains Interpro domain(s) IPR006138 NADH:ubiquinone oxidoreductase, 20 kDa subunit		1			1	1			1	2			225		0	0	0.00444444	0.00888889	0	0	0	0.00444444	0	0	0.00444444	0.00444444		0	0	0.000864204	0.00136953	0	0	0	0.000888442	0	0	0.000707521	0.000769147		Solyc01g007300	0.000296147	0.000492222	0.000288068	0.000456509
Solyc03g098730	Kunitz trypsin inhibitor (AHRD V1 ***- B8Y888_TOBAC); contains Interpro domain(s) IPR011065 Kunitz inhibitor ST1-like	1			2	2	1			2	3			246		0	0	0.00813008	0.0121951	0	0	0.00406504	0	0	0.00813008	0.00813008	0.00406504		0	0	0.00158086	0.00187892	0	0	0.000718203	0	0	0.00140432	0.00129424	0.000703488		Solyc03g098730	0.000239401	0.00113402	0.000526953	0.000626308
Solyc12g038080	Photosystem II CP43 chlorophyll apoprotein (AHRD V1 ***- D1L8N4_BRANA); contains Interpro domain(s) IPR000932 Photosystem antenna protein-like	2	1	1	1	1	1		1	1		1	1	74		0	0.0135135	0.0135135	0	0.0135135	0.0135135	0.027027	0.0135135	0.0135135	0.0135135	0.0135135	0.0135135		0	0.00303694	0.00262765	0	0.00246575	0.00359123	0.00477508	0.00270134	0.00250266	0.00233421	0.00215125	0.00233862		Solyc12g038080	0.00332636	0.00227469	0.00188819	0.00201899
Solyc08g076970	Acetylornithine deacetylase or succinyl-diaminopimelate desuccinylase (AHRD V1 **-- D4MFM7_9ENTE); contains Interpro domain(s) IPR011650 Peptidase M20, dimerisation	1	1	1			2		3	4	6	2		391		0	0.00767263	0.0102302	0.0153453	0.00511509	0	0.00255754	0.00255754	0.00255754	0	0	0.00511509		0	0.0017243	0.00198922	0.00236427	0.000933327	0	0.000451862	0.000511252	0.00047365	0	0	0.000885207		Solyc08g076970	0.000478921	0.000295069	0.00123784	0.0010992
Solyc03g114560	Strictosidine synthase family protein (AHRD V1 ***- D7LVM7_ARALY); contains Interpro domain(s) IPR004141 Strictosidine synthase	3	2	3	2	3	3		2	4	3	2	1	327		0	0.00611621	0.0122324	0.00917431	0.00611621	0.0030581	0.00917431	0.00611621	0.00917431	0.00611621	0.00917431	0.00917431		0	0.00137452	0.00237854	0.0014135	0.001116	0.000812694	0.0016209	0.00122263	0.00169906	0.00105646	0.00146048	0.00158769		Solyc03g114560	0.00151419	0.00136821	0.00125102	0.00111406
Solyc08g076450	3-beta hydroxysteroid dehydrogenase/isomerase family protein (AHRD V1 **-- B6TV09_MAIZE); contains Interpro domain(s) IPR016040 NAD(P)-binding domain	1		3	1	2	1							308		0	0	0	0	0	0	0.00324675	0	0.00974026	0.00324675	0.00649351	0.00324675		0	0	0	0	0	0	0.00057363	0	0.00180387	0.000560816	0.00103372	0.000561877		Solyc08g076450	0.000792499	0.000718803	0	0
Solyc04g009200	Glutamate-1-semialdehyde-2 1-aminomutase (AHRD V1 **** D7MPQ2_ARALY); contains Interpro domain(s) IPR004639 Tetrapyrrole biosynthesis, glutamate-1-semialdehyde aminotransferase	5	3	1	5	3	3	1	1	3	4	2	2	482		0.00207469	0.00207469	0.00622407	0.00829876	0.00414938	0.00414938	0.0103734	0.00622407	0.00207469	0.0103734	0.00622407	0.00622407		0.000749572	0.000466252	0.00121024	0.0012786	0.000757118	0.0011027	0.00183276	0.00124419	0.000384226	0.00179182	0.000990822	0.00107712		Solyc04g009200	0.00115372	0.00128659	0.000808689	0.00104614
Solyc09g009020	Enolase (AHRD V1 ***- C5J0G6_TOBAC); contains Interpro domain(s) IPR000941 Enolase	1	2	1	2	1	1		2	3	3	1		444		0	0.0045045	0.00675676	0.00675676	0.00225225	0	0.00225225	0.0045045	0.00225225	0.0045045	0.00225225	0.00225225		0	0.00101231	0.00131382	0.00104103	0.000410958	0	0.000397923	0.000900447	0.00041711	0.000778069	0.000358541	0.00038977		Solyc09g009020	0.000571827	0.000508793	0.000775378	0.000483995
Solyc07g054820	Protein thf1 (AHRD V1 ***- A0YRG1_LYNSP)		1	2		1		1		2	2	3	1	250		0.004	0	0.008	0.008	0.012	0.004	0	0.004	0.008	0	0.004	0		0.00144517	0	0.00155557	0.00123257	0.00218958	0.001063	0	0.000799597	0.00148158	0	0.000636769	0		Solyc07g054820	0.000760391	0.000212256	0.00100025	0.00149505
Solyc04g074580	Histone H3 (AHRD V1 ***- A8MRL0_ARATH); contains Interpro domain(s) IPR000164 Histone H3	2	1	1	1	2	1	1	1	1	2	1	1	136		0.00735294	0.00735294	0.00735294	0.0147059	0.00735294	0.00735294	0.0147059	0.00735294	0.00735294	0.00735294	0.0147059	0.00735294		0.00265657	0.00165245	0.00142975	0.00226576	0.00134166	0.00195405	0.0025982	0.00146985	0.00136174	0.00127008	0.00234106	0.00127249		Solyc04g074580	0.00180993	0.00162788	0.00191292	0.00185382
Solyc07g054290	Photosystem II family protein (AHRD V1 *-*- D7KCG4_ARALY)	3	1	1	4	3	3	1	1	3	1	4	3	197		0.00507614	0.00507614	0.0152284	0.00507614	0.0203046	0.0152284	0.0152284	0.00507614	0.00507614	0.0203046	0.0152284	0.0152284		0.00183398	0.00114078	0.0029611	0.000782091	0.00370488	0.00404697	0.00269053	0.00101472	0.000940086	0.00350723	0.00242425	0.0026354		Solyc07g054290	0.00154844	0.00285563	0.00197862	0.00284465
Solyc07g063190	Thioredoxin (AHRD V1 ***- A7LNX7_9CARY); contains Interpro domain(s) IPR005746 Thioredoxin	1	2	1	2			1	1	1	2	1	2	182		0.00549451	0.00549451	0.00549451	0.010989	0.00549451	0.010989	0.00549451	0.010989	0.00549451	0.010989	0	0		0.00198513	0.0012348	0.00106838	0.0016931	0.00100256	0.00292034	0.000970758	0.0021967	0.00101757	0.00189815	0	0		Solyc07g063190	0.00139501	0.000632715	0.00142944	0.001872
Solyc02g082920	Endochitinase (Chitinase) (AHRD V1 **** Q43184_SOLTU); contains Interpro domain(s) IPR000726 Glycoside hydrolase, family 19, catalytic	3	1	1	1	1		1	1	1				253		0.00395257	0.00395257	0.00395257	0	0	0	0.0118577	0.00395257	0.00395257	0.00395257	0.00395257	0		0.00142804	0.000888274	0.00076856	0	0	0	0.002095	0.000790116	0.000732004	0.000682732	0.000629218	0		Solyc02g082920	0.00120571	0.000437317	0.00102829	0
Solyc12g010040	Leucyl aminopeptidase (AHRD V1 ***- D7DWG6_NOSA0); contains Interpro domain(s) IPR011356 Peptidase M17, leucyl aminopeptidase IPR000819 Peptidase M17, leucyl aminopeptidase, C-terminal	6	7	2	6	7	5	5	7	6	5	5	5	577		0.00866551	0.0121317	0.0103986	0.00866551	0.00866551	0.00866551	0.0103986	0.0121317	0.0034662	0.0103986	0.0121317	0.00866551		0.00313079	0.0027264	0.00202197	0.00133511	0.00158116	0.00230287	0.00183721	0.00242512	0.000641931	0.00179617	0.00193127	0.00149964		Solyc12g010040	0.00163475	0.00174236	0.00262639	0.00173971
Solyc06g005060	Elongation factor 1-alpha (AHRD V1 ***- Q8H9C0_SOLTU); contains Interpro domain(s) IPR004539 Translation elongation factor EF1A, eukaryotic and archaeal IPR000795 Protein synthesis factor, GTP-binding	7	7	8	4	5	4	4	3	4	10	2	2	448		0.00892857	0.00669643	0.00892857	0.0223214	0.00446429	0.00446429	0.015625	0.015625	0.0178571	0.00892857	0.0111607	0.00892857		0.00322584	0.00150491	0.00173612	0.0034391	0.000814578	0.00118639	0.00276059	0.00312343	0.00330709	0.00154224	0.0017767	0.00154516		Solyc06g005060	0.0030637	0.00162137	0.00215562	0.00181336
Solyc06g071960	Nucleoside diphosphate kinase (AHRD V1 **** B9RAM1_RICCO); contains Interpro domain(s) IPR001564 Nucleoside diphosphate kinase, core	2	2	3	2	2	2		1	1	1	3	1	224		0	0.00446429	0.00446429	0.00446429	0.0133929	0.00446429	0.00892857	0.00892857	0.0133929	0.00892857	0.00892857	0.00892857		0	0.00100327	0.000868062	0.000687821	0.00244373	0.00118639	0.00157748	0.00178482	0.00248032	0.00154224	0.00142136	0.00154516		Solyc06g071960	0.00194754	0.00150292	0.000623778	0.00143931
Solyc08g065220	Glycine dehydrogenase P protein (AHRD V1 **** Q6V9T1_ORYSJ); contains Interpro domain(s) IPR003437 Glycine cleavage system P-protein	7	9	9	6	9	8	1	6	7	11	7	3	1036		0.000965251	0.00579151	0.00675676	0.0106178	0.00675676	0.00289575	0.00675676	0.00868726	0.00868726	0.00579151	0.00868726	0.00772201		0.000348739	0.00130154	0.00131382	0.0016359	0.00123287	0.000769549	0.00119377	0.00173658	0.00160885	0.00100037	0.00138294	0.00133636		Solyc08g065220	0.00151307	0.00123989	0.000988035	0.00121277
Solyc10g086150	Single-stranded DNA binding protein (AHRD V1 **-* Q8W214_SOLTU); contains Interpro domain(s) IPR000504 RNA recognition motif, RNP-1					2	1				4			291		0	0	0	0.0137457	0	0	0	0	0	0	0.00687285	0.00343643		0	0	0	0.00211783	0	0	0	0	0	0	0.0010941	0.000594701		Solyc10g086150	0	0.000562935	0	0.000705942
Solyc02g079950	Oxygen-evolving enhancer protein 3 (AHRD V1 ***- Q7Y1T5_PEA); contains Interpro domain(s) IPR008797 Photosystem II oxygen evolving complex protein PsbQ	2	1	3	1	1	1	1	2	4	2	1	1	230		0.00434783	0.00869565	0.0173913	0.00869565	0.00434783	0.00434783	0.00869565	0.00434783	0.0130435	0.00434783	0.00434783	0.00434783		0.00157084	0.0019542	0.00338167	0.00133976	0.000793328	0.00115544	0.00153633	0.000869128	0.00241561	0.000751006	0.00069214	0.000752426		Solyc02g079950	0.00160702	0.000731857	0.00230224	0.00109617
[truncated: 830 more rows]

## Sheet: Max count
L-C, Leaf derived from plants maintained at control conditions; L-HS, Leaf derived from plants exposed to HS conditions; L-E-C, Leaf derived from plants pretreated with 1 ppm ethephon followed by maintaining the plants at control conditions; L-E-HS, leaf derived from plants pretreated with 1 ppm ethephon followed by exposing the plants to HS conditions. Numbers 1-3 indicate replicate number. Max …
[truncated: 1,065 more rows]
