# Supplementary material for: Proteomics of Heat-Stress and Ethylene-Mediated Thermotolerance Mechanisms in Tomato Pollen Grains
Source: Front Plant Sci. 2018 Nov 12;9:1558. doi: 10.3389/fpls.2018.01558 (PMC6240657; doi:10.3389/fpls.2018.01558)
Supplement: Supplementary file 3 [file Table_3.XLSX]

## Sheet: COVAIN loadings
Table S3. PCA of the pollen protein NSAF scores, using four treatment groups and three biological replicates each. PCA was performed with COVAIN. Missing values were filled in by the software.
Accession	PC 1	PC 2	PC 3	PC 4	PC 5
Solyc01g110120	-0.0604361	0.0240884	-0.104806	-0.000407398	0.0767742
Solyc06g053210	-0.0330762	-0.0180315	-0.0931214	0.0340241	-0.0451939
Solyc02g082000	-0.0196124	-0.0652055	-0.0916704	-0.0533056	-0.035103
Solyc11g012110	-0.0208862	-0.0610646	-0.0851381	0.0541275	0.0690001
Solyc03g118170	0.0195107	-0.0548404	-0.0830444	-0.0160545	0.0137316
Solyc11g069150	-0.0124821	-0.0232132	-0.0816585	0.0567339	-0.00441679
Solyc06g071920	-0.0518048	-0.0200736	-0.0803044	-0.0655786	0.0303715
Solyc03g120090	-0.0973916	-0.0168837	-0.0759952	0.0124052	-0.017035
Solyc04g006970	-0.00873385	0.0269765	-0.0758336	0.057049	0.0596679
Solyc03g080050	-0.0372054	-0.0291349	-0.0722245	0.0220633	0.0887598
Solyc12g044630	0.0647612	0.0216495	-0.0713496	0.00343303	-0.02499
Solyc05g052150	-0.00220247	-0.0433302	-0.0690263	-0.00138858	0.00695878
Solyc04g054470	0.00298607	-0.0581395	-0.068102	-0.00990058	0.0229047
Solyc07g045350	0.0419899	-0.00252969	-0.0675913	-0.0994797	0.0276139
Solyc12g006950	0.0250319	-0.000941567	-0.0675135	-0.0124233	0.0439269
Solyc06g053820	-0.0334531	-0.0681523	-0.0674527	-0.0719495	-0.0109932
Solyc01g108660	-0.0372119	0.0225521	-0.067217	-0.0354832	0.0431752
Solyc04g063290	-0.0130348	-0.0230025	-0.0669353	-0.0230615	0.0263614
Solyc12g007170	-0.0509052	0.0120002	-0.0639423	-0.0262731	0.0417521
Solyc05g005820	0.0437784	-0.00780081	-0.0619922	-0.0263822	0.0144048
Solyc12g099480	0.0445309	0.00223789	-0.0619742	-0.0368017	-0.00169167
Solyc12g044300	-0.0258582	0.0138936	-0.0614039	-0.014871	0.0250365
Solyc01g099900	-0.038328	0.0447437	-0.0605951	-0.0567893	-0.0191185
Solyc02g082250	-0.0270723	0.00536731	-0.0598282	0.0109157	0.0191162
Solyc09g007350	-0.0270723	0.00536731	-0.0598282	0.0109157	0.0191162
Solyc05g012340	-0.0270723	0.00536731	-0.0598282	0.0109157	0.0191162
Solyc06g072510	0.0188838	-0.0298069	-0.0596627	0.120331	0.0395131
Solyc12g056120	0.00201305	-0.0719443	-0.059555	-0.0378053	0.00532987
Solyc02g085790	-0.00509331	0.089864	-0.0586622	-0.0780244	0.0438922
Solyc06g073280	-0.0815058	0.0657073	-0.0563334	-0.0603704	-0.021856
Solyc01g007910	-0.000893335	-0.0246115	-0.0559235	-0.0510224	0.0134925
Solyc07g053650	-0.065275	-0.000490396	-0.0550276	0.0578358	0.0753603
Solyc02g085350	-0.00646816	-0.00253375	-0.0549863	-0.00203458	-0.0127177
Solyc07g032100	0.0028978	0.058908	-0.054812	-0.0211431	0.126269
Solyc11g011470	0.042711	0.0113351	-0.0546792	-0.0514765	-0.0130805
Solyc03g116620	0.0695067	-0.0206007	-0.0539145	0.026197	0.0348875
Solyc02g091970	-0.00546393	-0.0152238	-0.0538733	-0.0625583	-0.0136639
Solyc03g025270	-0.0583746	0.014239	-0.0536464	0.0268286	0.0282821
Solyc06g082650	-0.0386035	0.00591774	-0.0522372	-0.000210499	-0.00239925
Solyc06g066410	0.0654181	0.0161933	-0.0519946	0.0214906	-0.0536685
Solyc05g005690	0.0256167	-0.0382808	-0.0517942	-0.0151447	-0.0129256
Solyc09g010400	-0.0716959	-0.0228274	-0.051446	0.0171149	0.013538
Solyc11g073260	-0.0590957	-0.0122278	-0.0512746	0.0107059	0.00759017
Solyc09g008280	0.062388	0.0276534	-0.0512572	-0.0227264	-0.0174927
Solyc05g017760	-0.00647152	0.0539079	-0.050933	-0.0688167	0.0634325
Solyc05g054070	-0.00769137	-0.0448644	-0.0486488	0.0736284	0.0366838
Solyc08g006510	0.0169532	-0.0124503	-0.0486187	0.00811854	0.0565709
Solyc05g009600	0.0150975	0.0314505	-0.0484605	0.0490079	-0.0189126
Solyc06g084230	0.010782	0.0334457	-0.0475832	-0.0108775	0.00433525
Solyc06g081980	0.0230751	0.028097	-0.0474832	-0.00966561	-0.044878
Solyc01g094400	0.0798081	0.0132844	-0.0460122	0.0484408	0.0449647
Solyc00g009040	0.0312572	0.01718	-0.0457709	-0.0448462	-0.0102812
Solyc09g090140	-0.00979369	-0.0171891	-0.0455853	-0.00125771	-0.0233769
Solyc09g007940	0.085332	-0.0240731	-0.0455558	-0.0059781	0.0240958
Solyc03g083290	0.019307	-0.0205935	-0.0451673	0.00584083	0.0191902
Solyc04g081880	0.00391244	-0.00734911	-0.0450963	-0.018327	0.0148679
Solyc08g079070	-0.0138322	-0.00773461	-0.044833	0.0507273	0.00761096
Solyc03g006870	0.00475854	-0.00646608	-0.0434386	-0.0707775	0.0552889
Solyc09g064450	0.00680523	0.0178088	-0.0432859	0.00457694	0.0409461
Solyc09g092210	0.073725	0.0599694	-0.0427512	-0.0117181	-0.073895
Solyc06g074300	0.00103931	-0.0343127	-0.0417274	0.0512885	0.0136393
Solyc10g038120	0.0549905	0.00615715	-0.0410181	0.0271929	0.00848969
Solyc03g117630	-0.0290812	-0.000954177	-0.0404891	0.0169585	-0.0556622
Solyc07g043560	-0.0314668	0.0715155	-0.0392437	-0.0114903	0.00988596
Solyc12g042900	-0.0122578	0.0779032	-0.038849	0.011559	0.0305986
Solyc12g096700	-0.0316815	-0.0225313	-0.0385272	-0.0466472	0.0114724
Solyc06g075180	-0.0321458	-0.0310137	-0.0384625	0.011421	0.00272833
Solyc07g052350	-0.00888041	-0.0120973	-0.0376498	0.00482019	-0.0147597
Solyc06g075260	0.0868591	0.0423405	-0.0375408	-0.0382117	0.0409549
Solyc09g090190	0.0400902	0.0202402	-0.0374457	-0.0614393	0.0217063
Solyc04g008590	-0.0046529	-0.0408945	-0.0373606	-0.00945553	0.023968
Solyc05g012480	0.0720981	-0.0258545	-0.0371163	0.0222476	0.0655482
Solyc01g099580	-0.0411971	-0.00810129	-0.0369938	0.0400449	-0.106607
Solyc03g098790	0.0117918	-0.0139761	-0.0362502	0.00920868	0.00931185
Solyc05g012270	-0.00714252	-0.0793862	-0.0362092	-0.0653051	0.00504135
Solyc09g005740	0.00536273	-0.0199279	-0.0359878	-0.00761367	-0.00682776
Solyc03g112360	0.00536273	-0.0199279	-0.0359878	-0.00761367	-0.00682776
Solyc12g100120	0.00901686	0.0595631	-0.0359183	0.0204931	0.0270607
Solyc03g114860	0.00930941	0.00564742	-0.0358038	-0.00362019	-0.00763017
Solyc10g081510	0.0341839	-0.0239276	-0.0351737	-0.0184936	0.00775778
Solyc03g097790	0.0339578	0.00655867	-0.0348379	0.00434047	0.00454228
Solyc06g083540	-0.0335383	0.0155403	-0.0346203	0.0098499	-0.0196299
Solyc04g026100	0.0159309	0.00349651	-0.0345968	0.00750276	-0.0132007
Solyc02g082830	0.0590248	0.0206625	-0.0344058	-0.0349996	0.00637408
Solyc09g011240	0.0200424	0.0350942	-0.0343854	0.0391981	0.0223874
Solyc06g082630	-1.75576e-05	-0.0309216	-0.0340149	-0.0376657	-0.0485069
Solyc01g090710	0.02142	0.00424025	-0.0334943	0.0144802	0.0320634
Solyc10g085750	0.0683693	-0.0137382	-0.0333832	0.0167747	-0.0103665
Solyc05g012420	0.0564801	0.0276929	-0.0333616	-0.00866005	-0.00872168
Solyc07g062530	0.0318483	0.0502025	-0.0333111	-0.036369	0.00435435
Solyc03g120990	0.0388817	0.0431434	-0.0328802	-0.0282173	0.00567798
Solyc12g005860	0.0178718	-0.0167899	-0.0324637	0.000893995	-0.0285373
Solyc06g071910	-0.0523249	0.0321953	-0.0318376	0.0234649	0.0133871
Solyc04g082030	-0.0784496	0.00298108	-0.0317361	-0.0648951	0.0258216
Solyc10g006290	0.0318906	0.0286981	-0.0316707	0.0230818	-0.0528344
Solyc07g006640	0.0141681	-0.00290723	-0.0314922	0.00627496	0.00412996
Solyc02g086240	-0.0307664	-0.0130355	-0.0314194	0.0419798	-0.0332834
Solyc01g006980	-0.01185	0.0347025	-0.031351	-0.057584	0.0185986
Solyc10g017550	0.0843814	0.0187783	-0.0312958	0.0027648	0.00716525
Solyc01g086740	-0.0376458	0.0315217	-0.031116	-0.0463072	0.00326161
Solyc02g070570	-0.0233795	-0.0339029	-0.0310285	-0.0714251	-0.00566895
Solyc05g010260	-0.00108159	0.0259369	-0.0308771	-0.0591832	0.0454741
Solyc11g066100	-0.00584143	-0.0156892	-0.0307563	0.00704203	-0.0267781
Solyc12g098330	-0.0291314	-0.00804002	-0.0304497	-0.0227845	0.0219735
Solyc12g088720	0.0259549	0.0267674	-0.0303729	0.0416814	-0.0178069
Solyc03g070390	0.0731219	0.0538016	-0.0302257	-0.0310162	-0.0123502
Solyc12g039120	0.0323375	0.00165493	-0.0299804	-0.0728481	-0.0134954
Solyc11g039830	-0.0298849	-0.0108043	-0.0297165	-0.0198593	-0.0264211
Solyc11g022590	-0.0494056	-0.00992177	-0.0295784	-0.0332708	0.059981
Solyc10g008140	-0.0662462	0.00725217	-0.0295444	0.0209893	0.0364463
Solyc09g082060	-0.0284906	0.0842268	-0.0293239	0.108392	0.00115944
Solyc11g066060	-0.0117285	-0.00250845	-0.0290974	0.00355151	-0.0152178
Solyc01g097870	-0.00705637	0.0347154	-0.0290199	-0.0244968	-0.0131958
Solyc12g014050	-0.00164578	-0.0257458	-0.029017	0.0395897	-0.0292783
Solyc02g093640	-0.028883	0.029037	-0.0289218	0.00512791	0.0209241
Solyc06g067940	0.0432826	0.018704	-0.0286171	-0.0269712	0.0184169
Solyc03g115990	-0.00526524	-0.0225979	-0.0284362	-0.0110269	0.00381551
Solyc09g010100	-0.00970258	-0.0225951	-0.0284056	-0.0460143	0.00712179
Solyc05g026540	-0.0350473	0.0483137	-0.0280641	-0.0216731	0.0202163
Solyc06g076020	-0.0158953	-0.0081067	-0.0279049	0.00178074	-0.0204225
Solyc07g005600	-0.03924	0.0318034	-0.0276096	0.0140148	0.0211079
Solyc03g094010	-0.0524761	0.0692489	-0.0276021	-0.00119817	-0.0335246
Solyc02g094470	-0.028511	0.00247482	-0.0274328	0.0465705	0.0171893
Solyc12g010360	-0.05557	0.00356157	-0.0274079	0.0192119	0.0789114
Solyc03g065340	-0.0018693	0.0147425	-0.0270416	-0.0679248	0.0403639
Solyc01g099780	0.00391101	-0.030822	-0.0269169	0.0344518	-0.0213097
Solyc04g011440	-0.025488	-0.0134098	-0.0268911	0.010652	-0.0144794
Solyc01g104770	0.0307439	0.00513912	-0.0267581	0.0212914	-0.00871315
Solyc08g082430	-0.0210936	-0.0172762	-0.026729	-0.0336424	-2.38252e-06
Solyc01g090700	0.0335686	-0.000584598	-0.0266707	-0.0879211	-0.0114892
Solyc08g082820	-0.00773239	-0.011659	-0.0262882	0.023772	-0.00538501
Solyc02g063490	0.00303835	0.0821815	-0.0259831	0.00874275	-0.0241356
Solyc03g078400	0.0186244	0.00268071	-0.0258454	0.0245406	-0.0152739
Solyc11g017070	-0.0410572	0.0119009	-0.0256548	-0.0197087	-0.0114565
Solyc11g069000	0.033439	-0.0422413	-0.0250609	0.0107637	0.0214002
Solyc10g078620	-0.0154975	-0.0243538	-0.0245317	-0.0553715	0.0427861
Solyc06g076090	0.0286088	0.00186607	-0.0244128	0.0173101	-0.00209631
Solyc05g054590	-0.0103659	-0.0451542	-0.0243551	-0.0371123	-0.0309504
Solyc06g083190	-0.0214534	-0.0385122	-0.0241467	0.0107679	0.0496094
Solyc10g086460	0.0130522	-0.0128899	-0.0240734	0.0295076	-0.0231802
Solyc06g050980	-0.0370044	-0.0182146	-0.0239794	-0.0571722	0.00344533
Solyc05g052100	-0.0289528	0.0354249	-0.0238668	-0.0354298	-0.0144624
Solyc10g007760	0.0260663	-0.0615978	-0.0238299	-0.010973	-0.0531746
Solyc10g074590	0.00945961	0.0414252	-0.0237565	-0.0172619	0.0141558
Solyc06g074430	-0.0655867	0.050343	-0.0236595	0.0480001	-0.00401213
Solyc01g066700	0.0402164	0.0375705	-0.023065	-0.0373447	-0.0163642
Solyc10g078740	-0.0106698	-0.0245212	-0.0230607	0.0185624	-0.00856256
Solyc04g078380	0.0271444	-0.0124183	-0.0226036	-0.00520908	-0.0644895
Solyc02g093900	-0.0390996	0.0280882	-0.0223295	-0.0179408	0.0957026
Solyc09g010630	-0.0168728	-0.00239401	-0.0223048	-0.00413254	-0.0142119
Solyc10g076600	-0.0094521	-0.0150698	-0.0221323	-0.0362417	-0.0233675
Solyc05g008600	0.049432	0.0360449	-0.0221107	0.0337753	-0.0554016
Solyc08g078390	0.0343271	0.0785886	-0.022091	0.0159191	0.0264994
Solyc11g013440	0.00823662	-0.0279954	-0.0219644	0.029036	0.0181986
Solyc00g006800	-0.015523	0.0290562	-0.0218478	-0.00152239	-0.0169247
Solyc02g069750	0.0266206	0.0855791	-0.0218456	0.0192121	-0.016643
Solyc12g014180	-0.00558958	0.00907482	-0.0212344	-0.0140412	0.0016411
Solyc07g042220	-0.0531027	-0.040452	-0.021226	-0.0457621	-0.0123852
Solyc11g042850	0.0320442	0.0254743	-0.0210089	-0.0163486	-0.0084433
Solyc01g103370	-0.0106429	0.0221632	-0.0209175	0.0324033	-0.000936975
Solyc10g005820	0.000889376	0.0453341	-0.0208714	-0.0191057	0.0310732
Solyc03g007810	0.0335761	-0.0171149	-0.0208563	0.102996	-0.0076827
Solyc01g107700	-0.00122846	-0.0385418	-0.0206672	-0.0497329	0.00190623
Solyc06g007630	-0.00944225	0.0461185	-0.0205486	-0.0326617	-0.014819
Solyc12g019290	-0.014076	0.0232745	-0.0203883	0.0308653	0.0110916
Solyc11g065990	0.0287943	0.00688554	-0.0203186	0.0193777	0.00207818
Solyc06g051310	0.0114388	0.00627943	-0.0203182	0.000654885	-0.00147258
Solyc06g053400	-0.0262618	0.0183235	-0.0203076	0.0286312	0.0178761
Solyc04g077040	-0.0203474	-0.0351384	-0.0201208	-0.043726	-0.0758223
Solyc04g011590	-0.0483366	-0.00414281	-0.0200958	-0.0666458	0.0322122
Solyc10g054910	0.0184688	0.029448	-0.0196999	0.00416299	-0.057831
Solyc05g012070	0.0233061	0.0279344	-0.0194307	0.00390528	0.00763625
Solyc06g073370	0.00268604	-0.0338474	-0.0191208	-0.00775441	-0.027284
Solyc11g069790	-0.0110277	-0.0210878	-0.0190056	0.0083601	0.00576297
Solyc07g042250	-0.0333829	0.0313731	-0.0187486	-0.0234494	-0.0153763
Solyc02g065740	0.0635876	0.0297942	-0.0186693	-0.0487575	0.010359
Solyc11g019920	0.0455722	-0.0703838	-0.0186182	-0.0677157	0.0713789
Solyc01g099830	-0.00553392	0.0103779	-0.0183518	0.0435655	-0.0123041
Solyc01g099770	0.00481287	-0.0265647	-0.0183446	0.0171072	-0.00969455
Solyc09g009260	0.0103381	-0.00626696	-0.0181982	0.00206288	0.00607236
Solyc06g073190	-0.000206241	-0.00232865	-0.0181332	0.00123498	0.0123411
Solyc05g052470	-0.044428	0.0038255	-0.018019	-0.0442079	0.0737053
Solyc02g088690	0.023567	0.0063478	-0.0179112	0.0167869	0.00937127
Solyc04g080980	0.00238286	0.0566084	-0.0178705	0.00160316	0.0573326
Solyc05g052510	0.022505	0.0215135	-0.017801	0.00549751	-0.0163247
Solyc08g016510	-0.0595775	0.0263313	-0.0175585	0.0892291	0.0535943
Solyc11g006690	-0.0325637	0.0422519	-0.0175046	-0.0448743	0.0197844
Solyc02g089170	0.0841623	0.0627957	-0.0174281	-0.0341773	-0.0243879
Solyc03g078290	-0.0040632	-0.0378188	-0.0174111	-0.00920652	-0.0339339
Solyc09g010460	-0.0368522	0.05749	-0.0174001	0.0197303	0.00978623
Solyc08g015860	0.0349036	0.0224473	-0.0173878	0.0353316	0.0139511
Solyc10g080320	-0.02849	0.0609561	-0.0172913	-0.0698303	-0.0131839
Solyc02g091830	0.0242786	0.033008	-0.0171556	0.0147453	-0.0535778
Solyc06g083790	0.00424898	0.00104009	-0.0170748	0.00938276	-0.0392192
Solyc08g068330	0.023609	0.0191411	-0.0169458	-0.0513034	-0.0543336
Solyc01g105060	-0.00825027	0.00424775	-0.0168559	0.00221803	-0.00339129
Solyc09g008840	0.00729505	-0.00133076	-0.0166225	0.0356566	-0.0146489
Solyc02g093690	-0.0160672	0.0411981	-0.0163502	-0.0665016	0.0206476
Solyc12g042650	0.00415787	-0.00863071	-0.0163288	0.0174102	-0.020371
Solyc06g069020	0.00415787	-0.00863071	-0.0163288	0.0174102	-0.020371
Solyc06g007470	0.00415787	-0.00863071	-0.0163288	0.0174102	-0.020371
Solyc03g097900	0.00117402	0.0164276	-0.0163264	0.00738161	-0.0155757
Solyc01g111450	-0.004274	-0.00974201	-0.0162516	0.0187875	0.0327565
Solyc12g011000	0.0339334	-0.0291666	-0.016195	-0.043481	0.0154816
Solyc12g096150	0.00793752	-0.000648882	-0.0160592	-0.0255131	-0.0332948
Solyc11g072190	0.011833	-0.0239322	-0.0155957	0.0250853	0.0150555
Solyc10g083970	0.0745223	0.020952	-0.0155503	-0.00371507	0.00532891
Solyc03g095840	0.00934641	-0.02344	-0.0154045	0.00889816	-0.00442508
Solyc10g081440	0.00934641	-0.02344	-0.0154045	0.00889816	-0.00442508
Solyc01g009180	0.00436445	-0.0295964	-0.0151305	-0.00964433	0.0190158
Solyc03g113800	-0.0465197	-0.0522832	-0.0151191	-0.045595	0.0405099
Solyc12g095760	0.0247393	0.0389616	-0.014864	0.0374224	0.0210013
Solyc02g091130	0.015193	-0.00275563	-0.0148436	-0.0151384	-4.96904e-05
Solyc01g010360	0.068504	0.0279923	-0.0146808	-0.00410607	0.0167086
Solyc01g100850	0.0155116	0.0711439	-0.0144683	0.0321873	0.00607817
Solyc03g111200	-0.00483886	0.0339452	-0.0140656	0.0175136	-0.000416756
Solyc07g016150	0.00710818	-0.0126588	-0.0139127	0.0203137	0.0143734
Solyc12g099440	-0.0236963	-0.00409932	-0.0137813	-0.032674	0.0445717
Solyc07g066600	0.0315281	0.0285126	-0.0137685	-0.0196024	-0.00583299
Solyc12g057110	0.0100002	0.00265024	-0.0137084	0.0308545	0.0173203
Solyc01g005560	0.0290785	-0.0183478	-0.0135681	-0.0510677	0.000647833
Solyc08g008340	0.00862531	0.00529721	-0.013463	0.00158319	-0.00374582
Solyc12g043110	-0.00440568	-0.0112555	-0.0132114	-0.025466	-0.00148927
Solyc11g011340	0.0206644	0.0912423	-0.0130977	0.0450936	0.0145127
Solyc02g072130	-0.0391981	0.00340667	-0.0130383	0.046873	0.0155999
Solyc11g073210	0.00930487	0.0159822	-0.0129659	0.00216882	-0.00520696
Solyc07g066610	-0.0220293	0.028729	-0.012784	-0.0197518	0.031924
Solyc00g094530	0.0296846	0.0233761	-0.0127415	0.00886703	-0.0235859
Solyc06g071720	0.0130333	-0.00443166	-0.0125442	0.0523979	-0.018417
Solyc10g083720	0.000900148	-0.0296778	-0.0123452	0.0382022	-0.017852
Solyc12g088160	0.00867853	0.00556364	-0.0122387	-0.0285718	0.0191027
Solyc03g082920	-0.0312593	-0.0255078	-0.0121591	0.0355585	-0.0249989
Solyc05g050970	-0.00232819	0.0196531	-0.0120556	-0.0154453	0.0110455
Solyc04g011510	0.0178199	-0.0204626	-0.0120078	0.0124807	0.0227532
Solyc04g079310	0.00650486	0.0039112	-0.0119491	-0.0502809	-0.0360407
Solyc03g096940	0.0239069	0.0191062	-0.0119086	0.0247099	-0.0946365
Solyc03g063150	0.0647203	0.0127273	-0.0118085	0.0886854	0.0666544
Solyc05g005710	-0.0100031	-0.00273531	-0.0117772	0.0188666	-0.00709165
Solyc09g064370	-0.0501946	0.0242325	-0.0117338	-0.0324805	-0.0281824
Solyc09g059310	-0.0702801	0.0998483	-0.0117005	0.00728243	-0.0275314
Solyc11g008680	0.0208196	0.029398	-0.0115626	-0.00124092	-0.0176865
Solyc01g111120	0.00693898	-0.0641041	-0.0114698	-0.0544548	0.00641862
Solyc06g007710	-0.0388507	0.0428189	-0.0114569	-0.0212833	-0.0102817
Solyc05g014470	-0.0175893	-0.0286681	-0.0114243	0.00180369	0.0361931
Solyc06g072490	0.00348795	0.0119943	-0.0112279	0.0054687	-0.0127385
Solyc08g077920	0.0383909	0.0377632	-0.0110842	-0.0458624	-0.0303638
Solyc09g009020	0.0346303	-0.0209102	-0.0108381	-0.0114521	0.00449129
Solyc12g055800	0.0146412	0.0144315	-0.0107175	0.00511663	-0.00586551
Solyc00g042130	0.0369037	0.0429756	-0.0106982	-0.00423718	-0.0575745
Solyc12g096220	-0.0112819	-0.026947	-0.0105619	-0.00737128	-0.0130768
Solyc04g007550	0.0117955	-0.00540178	-0.0105188	-0.0165281	0.00586268
Solyc10g083570	0.0192261	0.0050309	-0.0104443	-0.00895842	-0.000135873
Solyc01g009380	-0.00589058	0.0389604	-0.0104188	0.0399447	0.0487246
Solyc11g071650	-0.0482671	0.00556946	-0.010325	0.0755393	0.0153049
Solyc05g018520	-0.0321633	0.0237318	-0.0102656	-0.0322542	0.0102706
Solyc06g083300	-0.0931228	0.0329224	-0.0101668	0.0374973	-0.033392
Solyc03g123600	-0.027249	-0.0262798	-0.0101265	0.0188462	-0.0286131
Solyc11g009080	0.0148562	0.057283	-0.0100103	-0.0389897	0.0224
Solyc05g056390	0.0128517	0.00719491	-0.0096562	0.0375486	-0.0978759
Solyc02g023970	-0.00267151	0.0482433	-0.00965472	-0.0216595	-0.0467348
Solyc05g053730	-0.0156869	0.0470678	-0.00957821	-0.0594459	-0.0482762
Solyc04g011400	0.00766021	-0.00686303	-0.00955517	-0.00458157	0.00674822
Solyc05g052070	0.022736	0.044006	-0.00932468	0.0270788	-0.0147949
Solyc01g005620	0.00822261	0.0190893	-0.00904259	-0.0251801	0.00812298
Solyc03g115110	0.0249949	0.00810495	-0.00898008	0.00574014	0.0144557
Solyc01g095410	0.0383606	0.00172517	-0.00895079	-0.0449565	-0.0698094
Solyc02g067460	-0.0293039	-0.00815361	-0.0088011	0.0285839	-0.0188538
Solyc06g005150	-0.00845171	-0.015367	-0.00864465	0.00924273	0.00683292
Solyc05g008460	0.00797448	-0.00653837	-0.00859629	-0.00997015	0.0058857
Solyc07g062650	-0.0164674	0.0106169	-0.00854284	0.00679221	-0.00736961
Solyc05g005490	0.0979673	-0.0199286	-0.00779202	-0.0116756	0.0880006
Solyc03g078570	0.0150776	0.0596566	-0.00769662	0.0308839	-0.00405685
Solyc03g063110	0.0284017	0.0207786	-0.0074961	-0.025553	-0.0363075
Solyc11g073200	-0.0114518	-0.0148406	-0.00730872	0.0295838	0.0145714
Solyc12g042920	0.00501551	0.0245668	-0.00685686	-0.0282924	0.00744325
Solyc09g091070	-0.041323	0.060516	-0.00677622	-0.0055597	-0.0045807
Solyc12g098500	0.0268282	0.00936177	-0.00676828	0.00950778	0.0136185
Solyc11g072450	0.010103	0.0305908	-0.0067325	-0.00179905	-0.03433
Solyc12g089310	0.000929239	0.00996483	-0.00670248	-0.00502337	-0.0201345
Solyc01g102940	0.0117138	0.0568958	-0.00666979	-0.0205242	0.0223726
Solyc09g092390	0.0193854	-0.00660817	-0.006614	0.00558003	0.0170582
Solyc01g008960	-0.094382	0.0219567	-0.00659302	0.00305224	0.052409
Solyc05g053670	-0.0372686	-0.000444053	-0.00658446	-0.0525178	-0.000258004
Solyc09g018450	-0.00169947	-0.00753016	-0.00651341	-0.0470496	0.0621675
Solyc01g106260	-0.00334187	-0.0127563	-0.00634222	0.0167412	-0.0372709
Solyc06g062800	0.0156418	-0.000203559	-0.00631466	-0.00806113	-0.00142869
Solyc07g053260	0.00260841	0.021308	-0.00608579	0.0195094	0.00777403
Solyc10g005530	-0.000237008	-0.00244517	-0.00598371	0.0217144	0.0150085
Solyc10g007180	-0.0467809	0.0311379	-0.0059464	0.0433247	0.00288265
Solyc08g081250	0.018118	-0.0372693	-0.00572994	-0.0886085	-0.0199459
Solyc12g019300	-0.00207493	-0.00373956	-0.00572497	-0.0446388	0.106813
Solyc10g005510	0.0438541	-0.0072189	-0.00570165	-0.00575129	0.0635493
Solyc07g047790	-0.034833	-0.0213418	-0.00569675	-0.0115929	0.0222697
Solyc02g078120	-0.00606627	-0.0476323	-0.0056427	-0.0360525	0.04048
Solyc10g085920	0.0438116	-0.0087705	-0.00561141	-0.0183655	0.0165892
Solyc02g070940	-0.0917978	0.00704974	-0.00554758	-0.00889113	-0.00835589
Solyc12g096520	-0.00760706	-0.0236061	-0.00550549	0.0454603	-0.0581628
Solyc08g066360	0.0641732	-0.00292402	-0.00538952	-0.0541461	0.0176454
Solyc12g035710	0.0387796	0.00598453	-0.00525219	0.0486017	0.0960257
Solyc06g072380	0.038308	-0.027659	-0.00499291	0.0518633	0.00998492
Solyc12g098490	0.0532204	0.00296007	-0.00465143	0.0623813	0.00551556
Solyc06g009660	0.0360684	0.0182154	-0.00457976	-0.0616424	-0.0283642
Solyc08g062630	-0.0613421	-0.000285633	-0.00454154	-0.0772299	-0.0513628
Solyc02g063070	0.017995	-0.0230836	-0.00440568	0.0117493	0.0262996
Solyc06g069010	-0.00415327	-0.06308	-0.00428286	0.0370928	-0.00210776
Solyc04g009310	-0.0190339	0.0494866	-0.00420971	0.0216231	-0.0132822
Solyc12g035190	0.00825474	0.0527224	-0.00409751	0.00776196	0.0006125
Solyc08g041870	0.0577651	0.0613841	-0.00360895	-0.0413064	-0.0354536
Solyc01g089970	-0.0134694	0.0315282	-0.00359075	0.0135245	0.00586881
Solyc08g062920	0.00700726	0.006578	-0.0034988	0.00913762	0.00313921
Solyc01g111760	0.0343188	-0.0251482	-0.00341335	-0.00415761	0.0451467
Solyc10g049890	-0.0172507	0.0216514	-0.00326351	-0.0478032	-0.024723
Solyc09g007820	0.00301698	-0.0337509	-0.0029864	-0.0354015	0.00356207
Solyc07g047850	-0.12663	0.0363283	-0.00295622	-0.0124033	-0.0121092
Solyc01g111170	-0.0151376	0.0124871	-0.00282468	0.00645516	-0.0188266
Solyc02g080880	-0.0328641	-0.0107761	-0.00281836	0.0367933	0.0303733
Solyc11g066430	-0.0249867	-0.0903376	-0.00267696	0.00246816	0.0199979
Solyc07g025210	0.00461047	0.0344196	-0.00258336	-0.0167649	-0.0247275
Solyc07g044840	0.0199817	0.0251929	-0.00256245	-0.00545862	0.00494664
Solyc12g044600	0.0339103	0.0225584	-0.00219638	-0.0691185	-0.00102984
Solyc11g006420	0.0301205	0.0218488	-0.00216832	0.0213351	-0.0425297
Solyc09g008670	-0.0573537	0.0260846	-0.00208738	0.0676003	0.0443367
Solyc04g081570	-0.0167052	-0.025534	-0.00206089	0.00550399	0.0206586
Solyc04g074510	0.0214317	0.00770523	-0.00202344	0.0185108	0.0227293
Solyc12g096540	-0.00522014	-0.00863066	-0.00183517	-0.00572171	-0.006779
Solyc10g081030	0.00447074	0.00384534	-0.00166628	-0.0185064	0.00581741
Solyc05g053810	0.0142431	0.0612276	-0.00163259	0.039203	0.0093752
Solyc01g100860	-0.00629316	0.0186672	-0.00154668	0.0144794	0.0134771
Solyc08g077180	0.0547285	-0.000340485	-0.00114036	0.0287319	0.00282555
Solyc02g021400	0.0141412	-0.0325437	-0.00113065	-0.0253349	-0.0564774
Solyc11g010200	0.0158373	0.00547012	-0.00109303	0.0269476	0.0260274
Solyc12g009400	-0.00265252	0.0159447	-0.00101853	0.00111661	0.0142098
Solyc03g118040	-0.0310336	-0.0277689	-0.000980943	-0.0339253	0.0780037
Solyc01g095570	-0.0106471	0.0574156	-0.000889606	-0.00763788	-0.0283623
Solyc08g074620	-0.109188	0.0109726	-0.000886665	0.00490418	0.0539546
Solyc01g106210	-0.00392388	-0.021069	-0.000778121	-0.0152723	-0.0187646
Solyc12g015860	0.00152126	0.114461	-0.000768687	0.0583217	0.0451142
Solyc10g085550	0.0234062	-0.0181124	-0.000412944	-0.00872966	-0.00361083
Solyc01g080930	0.0051292	-0.0169444	-0.000403659	-1.93687e-05	-0.00237608
Solyc01g067730	-0.00732522	-0.0257025	-0.000337836	0.0264211	-0.061322
Solyc01g073740	0.00347116	0.0240431	-0.000294189	0.0125561	0.0552435
Solyc06g075320	0.0654672	0.0393121	-0.000132907	-0.0124607	0.00410606
Solyc12g014380	0.0345765	0.0515273	-0.000116911	0.0537141	0.0595087
Solyc06g035520	0.0674415	0.0185277	-0.000105134	0.0266803	0.0121078
Solyc08g079170	-0.0188669	-0.0344116	-0.000104704	0.0339851	-0.0531047
Solyc04g051830	0.0220214	-0.0628451	-6.02107e-05	-0.0567485	0.0586225
Solyc06g069090	-0.0881737	0.00977375	-4.49757e-05	-0.0672818	0.00827882
Solyc10g080710	-0.0236768	-0.0586318	0.000293569	0.0288653	-0.0352082
Solyc12g096000	0.0152312	-0.012038	0.000412302	-0.00614463	0.00133867
Solyc09g018790	0.0355367	-0.0169197	0.000909488	0.00198046	-0.0284419
Solyc06g083620	-0.00480571	-0.0338325	0.00130281	-0.00820486	-0.065675
Solyc07g008370	0.00395819	-0.00262253	0.00137751	-0.0140253	-0.0175384
Solyc04g011360	0.0165036	0.0403044	0.00161052	0.00855672	-0.0364385
Solyc05g006520	0.0036215	0.0837138	0.00175069	-0.00835045	0.0388742
Solyc11g068670	-0.0059437	0.0686865	0.00195629	0.0272681	0.0436987
Solyc05g051250	0.0414146	-0.0154694	0.00211062	-0.00378688	-0.0242659
Solyc04g071140	0.0582504	0.0142573	0.00216303	0.0197328	-0.0272154
Solyc07g009140	-0.0220129	-0.0121749	0.00249786	0.0187989	0.0097516
Solyc06g019170	-0.00643002	0.0419901	0.00268135	-0.0011439	-0.0175109
Solyc03g120850	-0.0421357	0.00196575	0.00341414	-0.0327679	-0.00429339
Solyc04g012120	0.0148284	0.00345726	0.00358624	0.0288761	0.0229953
Solyc01g086800	-0.00737863	0.00345086	0.00365301	0.028878	-0.0798066
Solyc02g084920	-0.0108306	-0.0178832	0.00437883	-0.0666053	0.0967407
Solyc03g115380	0.0206902	0.0290752	0.00443092	0.032209	0.00711246
Solyc01g111540	0.0274694	0.0217195	0.00452701	0.0310108	0.0474429
Solyc06g075270	0.0403245	0.0536517	0.00474923	-0.0188217	0.0166986
Solyc03g007890	-0.0417432	-0.0374882	0.00478947	0.000127976	-0.0182234
Solyc09g066430	-0.0599001	0.0363023	0.00491626	-0.0174351	-0.0343541
Solyc10g051380	-0.00454453	0.0121525	0.00493735	0.013429	-0.0263039
Solyc11g007120	0.00435812	0.042836	0.00520471	-0.0504997	-0.0315965
Solyc06g036290	-0.0412958	-0.0341102	0.00533059	0.000434921	-0.0133577
Solyc06g007780	-0.0735182	0.0893583	0.00539649	0.0398335	-0.0129482
Solyc03g118010	0.00432612	0.108077	0.00545479	-0.0284709	0.0513377
Solyc10g078550	-0.0934326	0.0600944	0.00548398	0.0173429	-0.02146
Solyc03g034180	0.0343261	0.0367823	0.00572294	0.0112416	0.0388484
Solyc06g073900	0.0431364	0.103849	0.00596866	-0.00438764	-0.0526641
Solyc06g076870	0.0236675	-0.00532578	0.00610979	-0.00354489	0.0296576
Solyc11g017250	0.0566503	0.0476963	0.00612204	-0.054422	-0.0631122
Solyc04g082460	0.00491168	-0.0184227	0.00616242	0.00435019	0.0296229
Solyc01g111510	0.00979389	0.0276477	0.00627951	-0.0403239	-0.00163958
Solyc01g100320	-0.00687183	0.0197678	0.00636299	0.0273951	-0.00574942
Solyc02g062860	0.0410497	0.0484556	0.00640063	0.0531648	0.0335694
Solyc03g115360	0.0369189	0.0426822	0.00642112	-0.00821952	0.000558555
Solyc08g061960	-0.00736479	-0.0203945	0.00660892	0.013568	-0.0165809
Solyc01g111300	-0.0287742	-0.00447948	0.00672101	-0.0145908	-0.0199993
Solyc06g005060	-0.0327767	-0.00520434	0.00672923	0.00902922	0.0151608
Solyc01g087070	-0.0182729	0.0600045	0.00673368	0.0161318	0.000624853
Solyc05g010670	-0.000989188	0.0109882	0.00690669	-0.0143831	-0.0337671
Solyc07g044760	-0.0818545	-0.0486323	0.00698792	0.000262124	-0.0592127
Solyc12g015880	0.00588975	-0.00262072	0.00721838	0.00342581	-0.00480601
Solyc10g007480	0.0143841	-0.0824838	0.00725827	-0.0549236	-0.0213329
Solyc08g075090	-0.0105034	-0.0305862	0.00727762	-0.033242	-0.00831508
Solyc04g051200	0.0215446	0.0655694	0.00732248	0.0242852	0.0656773
Solyc06g009530	-0.0198127	0.0500891	0.00772748	0.029651	0.0363099
Solyc04g014460	-0.0513995	0.0355297	0.00792526	-0.00745668	-0.0417257
Solyc08g014340	-0.0701691	0.0812607	0.00819791	-0.0284394	-0.0367346
Solyc03g098600	0.0065428	0.0321207	0.00826441	-0.0335842	0.0505472
Solyc07g064510	0.0065428	0.0321207	0.00826441	-0.0335842	0.0505472
Solyc12g008630	0.0219941	0.00277376	0.00833885	0.0202152	0.0185152
Solyc10g007950	0.0394163	-0.00322194	0.00834125	0.0381765	-0.0360457
Solyc10g081920	-0.000943794	0.0527403	0.00839164	-0.00850381	0.0283693
Solyc00g019950	-0.0283275	0.0389435	0.00853682	-0.00901313	0.0154387
Solyc07g041930	0.0296968	-0.0248187	0.00855948	-0.0753267	0.00400412
Solyc07g065050	0.0226911	-0.0487868	0.00862423	-0.0568481	-0.0391222
Solyc07g065840	0.0105739	-0.00663117	0.00869959	0.018431	-0.00373864
Solyc10g085020	-0.0213829	-0.00404776	0.00888085	-0.0189587	-0.0146796
Solyc06g076150	-0.00629214	0.00275603	0.00927583	-0.0535564	0.108862
Solyc02g067740	0.0548465	-0.0288932	0.00927907	-0.0445752	0.0475607
Solyc11g067100	-0.0468218	0.00345339	0.00937914	0.028254	0.0488692
Solyc07g032740	0.0393001	0.0163012	0.0093809	-0.0376995	-0.10752
Solyc10g008010	-0.0194503	-0.0892298	0.00941045	-0.0430016	-0.0222968
Solyc04g081490	-0.0271769	0.0187319	0.00941718	-0.0120724	-0.0423292
Solyc10g086190	0.0602116	-0.00891905	0.00942353	0.00503915	-0.0406777
Solyc04g011390	-0.0685469	0.0163859	0.0095746	-0.00104746	-0.0559586
Solyc07g064800	0.0710195	-0.0239788	0.00969443	-0.0997723	0.0128894
Solyc06g072740	-0.00809793	0.09806	0.00970027	-0.0329691	-0.0835764
Solyc02g087300	-0.0436998	0.0358133	0.00971623	-0.0207863	-0.049165
Solyc05g018570	-0.00838942	-0.0243273	0.0100155	-0.0394314	0.0996999
Solyc04g005510	0.0133576	-0.0500574	0.0101009	0.00351446	0.0287764
Solyc08g065220	0.032535	0.0166542	0.0102226	-0.00396565	-0.0699085
Solyc04g016350	-0.0397319	0.0188375	0.0106267	-0.0320199	0.0517763
Solyc06g072120	-0.0864547	0.0187277	0.0107023	-0.076767	0.0435605
Solyc08g080170	0.0331103	0.0346359	0.0111026	-0.00638159	0.0345766
Solyc11g062190	-0.0317211	0.0394977	0.0115666	0.0312727	-0.00484302
Solyc01g106430	-0.00766517	0.0316341	0.0119182	-0.0282362	-0.0512929
Solyc01g079540	0.0272439	0.0776826	0.0119267	-0.0143122	-0.0513651
Solyc01g028810	-0.0151716	-0.0115748	0.0119572	-0.00987572	0.00249362
Solyc11g068830	0.00589594	0.0157563	0.0120148	-0.0148501	-0.00890083
Solyc12g017520	0.0251212	-0.0367516	0.0122391	0.0844228	0.0194159
Solyc06g050590	0.0147521	0.00496391	0.0126774	0.0104237	-0.0135767
Solyc11g012020	0.0459676	0.0461355	0.0129034	-0.108981	0.00346807
Solyc05g013030	-0.0437476	-0.0106437	0.0129274	0.0108206	0.0570233
Solyc06g007610	-0.0297206	0.0296025	0.0132917	0.0145735	0.00499533
Solyc12g098150	-0.00797247	0.00243992	0.0133097	-0.0351822	-0.0231859
Solyc03g121070	-0.00851814	0.00476543	0.0134498	0.017766	-0.00911596
Solyc01g009990	-0.010389	0.00648845	0.0134964	-0.0161332	-0.0293111
Solyc07g063890	-0.0120472	-0.0830194	0.0137702	0.0213956	-0.0133034
Solyc01g058390	0.00731877	-0.0176793	0.0139329	0.0125621	-0.00255241
Solyc03g044010	0.0239316	0.0406345	0.0140392	0.0504433	-0.0671134
Solyc04g076090	0.0201528	0.0385598	0.0140679	0.0200676	0.0535436
Solyc10g005810	0.0260331	0.0937847	0.0141242	0.015079	-0.000744403
Solyc05g009530	0.0574462	0.0382118	0.0141397	-0.0373781	-0.00541082
Solyc02g021560	-0.0318982	0.0726126	0.0142032	-0.0589257	-0.0500662
Solyc01g103680	0.0321101	0.028573	0.0142762	0.00167223	-0.0464777
Solyc10g083650	0.00973872	0.0818596	0.0143162	-0.0482144	-0.0917644
Solyc01g088370	-0.0400803	0.0293047	0.0143286	-0.0406538	-0.0198775
Solyc12g014230	-0.0478806	0.0579454	0.0143693	0.0361077	0.0332188
Solyc05g053940	0.0105555	0.0296708	0.0143717	0.0179817	-0.0355168
Solyc12g056530	0.00971926	0.0422733	0.0146757	0.00596172	0.00567801
Solyc09g057670	0.0474015	0.0285226	0.0149008	0.0175961	-0.00488072
Solyc04g008280	0.0133469	0.089705	0.0149644	0.017311	-0.0334405
Solyc05g056250	-0.0146736	-0.0375562	0.0150352	-0.00876814	0.0521173
Solyc03g058920	-0.00754704	0.014852	0.0155846	0.00117712	-0.0432187
Solyc08g074410	-0.00328175	0.064804	0.0158843	0.0192298	-0.0588231
Solyc07g041310	-0.00254127	-0.022411	0.015895	0.0100424	-0.00711295
Solyc09g073000	0.0196326	0.00373891	0.015916	-0.0222343	0.0204311
Solyc01g007340	-0.00963475	-0.0389595	0.0159675	-0.0343379	0.0457816
Solyc05g005700	0.0155243	-0.00531056	0.0159977	-0.0168113	0.0023926
Solyc01g109540	0.036413	-0.00428546	0.0160905	-0.0565664	0.0299183
Solyc09g009390	0.017442	0.00619067	0.0161625	0.0172852	0.0334916
Solyc05g054060	0.0403606	-0.0141409	0.0163424	0.00157478	0.0134655
Solyc06g062840	0.00439303	0.00530294	0.0163453	0.0137552	-0.0868365
Solyc08g081430	-0.0234025	0.0231652	0.0167111	0.0218946	-0.0256163
Solyc01g009100	-0.0646542	0.0249084	0.0171184	-0.0241375	-0.030613
Solyc01g049650	0.0663229	-0.0177292	0.0171987	-0.012126	0.08184
Solyc09g007250	0.0190317	-0.000287193	0.0174567	-0.0123392	0.0116071
Solyc06g066440	0.111886	-0.026757	0.0177985	-0.0278521	0.0192557
Solyc03g118020	0.00509558	0.090538	0.0179388	-0.025406	0.0594987
Solyc07g006650	0.00897752	-0.00845501	0.0179637	-0.0159017	-0.0064149
Solyc04g082640	0.0552015	-0.00601368	0.0180177	-0.0315148	0.043633
Solyc06g008260	-0.0288863	0.0129669	0.018422	-2.92271e-05	-0.0275208
Solyc11g070030	-0.012598	0.0521021	0.0184852	-0.000575342	0.0184866
Solyc11g039840	0.0646646	-0.00919149	0.0188681	-0.0416247	-0.0556023
Solyc03g121640	-0.0265099	0.0105184	0.0188702	-0.0467327	0.0297445
Solyc04g045340	0.0453618	0.00331657	0.0189988	-0.00796602	0.00579828
Solyc10g084350	0.00471324	-0.0160753	0.01916	0.0260834	-0.0427808
Solyc03g005680	0.00595584	-0.0230216	0.019214	0.00892496	-0.00635365
Solyc01g079820	-0.0280458	0.0949667	0.0192626	0.0319536	-0.0347301
Solyc07g054180	0.0345444	-0.0245138	0.019408	0.0262206	-0.0158334
Solyc09g005470	0.0473295	-0.0295579	0.0194129	0.0540786	-0.0212509
Solyc01g007740	-0.0459638	0.0382266	0.0194527	-0.0647001	0.000732544
Solyc01g088020	0.0413474	-0.0272005	0.0196896	-0.0534276	-0.00591178
Solyc03g111180	-0.0132554	-0.0504714	0.0197164	0.00137904	0.0436113
Solyc10g085650	-0.0914796	0.00275101	0.0197456	-0.0265799	0.0202632
Solyc04g080570	0.0100942	-0.0558983	0.0197729	0.0104382	0.0841009
Solyc02g070640	-0.000446143	0.0648295	0.0204727	-0.0943145	0.00166557
Solyc05g056400	-0.026852	-0.0360135	0.0207355	0.0764111	0.0274653
Solyc11g011960	0.0419563	-0.0353302	0.020768	-0.0664697	-0.0321968
Solyc09g048990	0.0579476	-0.00220115	0.0210996	-0.00747031	0.040295
Solyc11g039980	-0.011194	0.0373744	0.0211547	0.0103738	0.00679366
Solyc08g083320	0.0282206	-0.00363416	0.0213163	-0.0218288	-0.0215648
Solyc10g084050	-0.014558	-0.00922045	0.0216754	0.0101852	-0.0545567
Solyc12g055930	0.0157757	-0.0320754	0.0217518	-0.0225456	0.0262058
Solyc06g065520	-0.00489869	-0.00608678	0.0222412	-0.0128053	-0.00289237
Solyc10g005260	-0.00495014	-0.0461393	0.0226717	-0.0281532	0.00104775
Solyc08g075700	0.00639436	0.0038434	0.0230113	0.0230296	-0.0640516
Solyc03g117490	0.070638	-0.0531218	0.0233407	0.0291431	-0.00182382
Solyc06g067920	-0.00726452	0.0696908	0.0233961	-0.0491636	0.0323414
Solyc02g086610	0.0186849	0.00238078	0.0234301	-0.0641808	0.0294057
Solyc08g068340	-0.0147119	-0.02902	0.0235832	-0.0683051	0.0798153
Solyc12g005330	0.00865066	-0.0835634	0.0236614	0.0393574	0.00666432
Solyc01g109410	-0.0311586	0.011948	0.023759	0.042984	0.0698114
Solyc09g091840	0.00207041	-0.00525797	0.0238025	0.103545	0.0625197
Solyc02g067080	0.0517862	0.0122876	0.0238214	0.0067579	0.0543258
Solyc03g121100	-0.0440662	0.00670284	0.0238743	0.0400061	0.00601665
Solyc06g035970	-0.0400651	-0.0140108	0.0239612	-0.0531331	-0.0148985
Solyc11g069720	-0.0136413	-0.00640266	0.0240758	-0.002491	-0.0436633
Solyc06g074850	0.0198795	0.00580461	0.0242031	0.078882	0.0655465
Solyc06g008940	0.0194921	-0.00338305	0.0246579	-0.0356589	0.0400353
Solyc06g063090	-0.0142036	0.0139375	0.0247278	-0.00651387	0.0275943
Solyc05g053300	0.0118712	-0.0374143	0.025033	0.0250001	0.029023
Solyc07g054670	0.0496452	0.0841055	0.0250527	-0.0157496	0.026927
Solyc06g073330	0.0129254	-0.0441193	0.0254678	0.0820368	-0.0201941
Solyc02g068450	0.0452101	-0.022751	0.0255669	-0.0696123	-0.0068609
Solyc11g028100	0.0011803	0.00905598	0.0256226	0.0114027	0.0211587
Solyc09g009360	-0.0354254	0.0654605	0.0257683	0.0067663	-0.0055979
Solyc03g112870	0.025452	0.0219769	0.0258525	0.0483357	0.0516882
Solyc00g007010	0.0493759	0.0182115	0.0260739	0.00476324	-0.0249315
Solyc01g008330	0.00989082	-0.00829123	0.0260764	-0.0102989	0.0199706
Solyc07g016200	0.0122917	-0.0386687	0.0263449	0.052527	-0.0076353
Solyc10g080940	-0.0311726	-0.0119807	0.0264029	-0.0567282	-0.00466495
Solyc03g093360	0.0151826	-0.0123978	0.0266442	-0.0187859	0.0156125
Solyc01g007320	-0.113217	0.00595001	0.0268396	0.0276218	0.00510934
Solyc12g009890	0.0260653	0.0614097	0.0275154	-0.029808	0.0496851
Solyc01g107870	0.0028518	0.0263184	0.0280093	-0.0566573	-0.086449
Solyc01g087120	0.00732017	0.0557211	0.0281818	-0.00839918	0.0223285
Solyc04g074550	0.0181603	-0.0127371	0.0285413	-0.0638589	-0.0554314
Solyc01g059880	0.0859984	-0.00280777	0.0285579	0.0242053	-0.0161868
Solyc06g074980	-0.009526	-0.00112154	0.0286751	-0.0139803	-0.0432372
Solyc01g100360	0.034768	-0.0266467	0.0288437	-0.0348504	0.0104699
Solyc01g102560	-0.0251145	0.00256353	0.029073	-0.0194515	0.0243184
Solyc01g090750	-0.0347106	0.00179877	0.0290964	0.0344727	-0.0559978
Solyc06g065470	-0.00196047	-0.0543758	0.0293681	-0.0611941	-0.0222246
Solyc01g105810	0.074291	0.0323084	0.029374	0.014351	0.0174137
Solyc03g115760	0.00169366	0.0251151	0.0294376	-0.0330872	0.0116639
Solyc01g109850	-0.0544503	0.00167	0.029823	-0.070546	0.0424426
Solyc06g011280	0.00164917	-0.0121421	0.0299646	0.00470363	0.0163936
Solyc01g096580	-0.0335495	0.0214038	0.0299797	0.0242479	0.0339261
Solyc06g076970	0.0256694	-0.00607073	0.0302155	-0.00492878	0.0340191
Solyc01g103010	0.0507756	-0.0576575	0.0303596	-0.0559441	-0.00382856
Solyc07g042150	-0.0182468	0.102935	0.0305102	-0.00593547	-0.115837
Solyc12g010790	-0.0168174	0.0062584	0.0305834	-0.0612023	0.020095
Solyc02g066990	0.0948601	-0.0176262	0.0306877	0.112156	-0.0889272
Solyc10g007700	0.0695062	-0.0303909	0.0310366	-0.0322422	-0.0164096
Solyc06g076640	-0.0106907	-0.00437505	0.0311168	-0.0168692	-0.00869734
Solyc10g018060	0.00939328	0.0253988	0.0312286	-0.0464169	0.00422456
Solyc06g007670	-0.0256783	0.0737235	0.0312753	0.0540401	0.0404422
Solyc06g005390	0.0101095	-0.0451514	0.0312772	0.0264591	0.0315947
Solyc07g008340	-0.0039048	-0.0533523	0.0317916	-0.0574794	0.0226516
Solyc06g007360	-0.066054	0.0719511	0.0318937	-0.021103	0.0308616
Solyc09g075010	0.0120688	-0.0328483	0.0319968	0.016095	-0.0525923
Solyc10g085640	-0.01144	0.00507365	0.0320712	-0.0103202	0.0113562
Solyc10g085360	-0.0075149	0.0441899	0.0323844	0.0333713	-0.0135774
Solyc03g083390	-0.0210357	-0.0974793	0.0325109	-0.0976915	0.0132367
Solyc09g098280	-0.0138371	-0.0201765	0.0327707	-0.0498831	0.0517813
Solyc01g010540	-0.0176762	-0.019757	0.0330187	-0.0379419	0.0377252
Solyc01g103380	-0.0463948	-0.0235133	0.0330976	-0.0899162	-0.00893494
Solyc02g065300	0.0758659	-0.031369	0.0333736	-0.0407723	0.0275394
Solyc02g087240	-0.0105646	-0.00854583	0.0333757	-0.0382697	0.0262775
Solyc12g040510	0.013182	-0.0706786	0.0335678	0.0300973	0.0234201
Solyc09g091470	0.101052	-0.0164387	0.0335758	0.00142201	0.101851
Solyc03g118750	0.0356831	0.0501317	0.0336196	-0.0373896	0.00654892
Solyc06g068320	-0.0104037	0.00550857	0.0337478	-0.0668956	0.0836975
Solyc01g109940	0.0221476	0.0246379	0.0339109	-0.0937742	-0.0801301
Solyc11g006550	-0.0221272	0.0964471	0.0341873	0.0100509	0.0175575
Solyc01g103480	0.00690349	0.0135626	0.0347478	-0.0022859	0.0519397
Solyc06g073790	0.0116495	-0.0479368	0.0351716	-0.00754221	-0.0192282
Solyc00g009020	0.0744986	0.0301367	0.0352865	-0.0480434	0.013671
Solyc09g082770	0.0483088	-0.00685376	0.0354657	-0.00739646	-0.0125397
Solyc02g082750	0.0483088	-0.00685376	0.0354657	-0.00739646	-0.0125397
Solyc01g099350	0.0266475	0.0501406	0.0355179	0.0317618	0.0325611
Solyc06g072580	0.0183392	0.00301198	0.0357362	0.0159495	0.0197406
Solyc01g104590	-0.0239543	0.0552564	0.0357412	-0.00965068	0.0279307
Solyc02g094370	0.0158115	0.0351377	0.0362422	-0.054654	0.00622494
Solyc01g098000	0.00324443	-0.0457564	0.0364157	-0.000516156	0.0394774
Solyc02g093680	0.068682	-0.0602502	0.036595	0.041827	-0.0181166
Solyc10g054280	0.0333349	0.0310535	0.0367093	0.0207909	0.0531133
Solyc03g005730	0.00117233	0.032448	0.036814	-0.0471084	0.0186991
Solyc12g099100	0.0548404	-0.0898756	0.0374143	0.0483908	0.120151
Solyc06g082090	-0.0541613	-0.000825798	0.0374454	-0.0581647	0.0537634
Solyc06g067960	0.0340305	-0.021268	0.037478	0.0266432	-0.0401621
Solyc09g009750	0.0234694	0.0679937	0.0379328	-0.0173181	0.0452331
Solyc07g064930	-0.0246693	0.0291725	0.0384171	0.0201244	-0.099134
Solyc01g110390	0.0202746	0.033534	0.0384315	-0.0103401	0.0122958
Solyc03g097680	0.0184455	0.00589524	0.0386147	0.00625423	0.0264819
Solyc06g069860	-0.0122506	0.0257808	0.038617	-0.0465417	-0.0143541
Solyc09g050020	-0.0122506	0.0257808	0.038617	-0.0465417	-0.0143541
Solyc12g056450	0.00148691	0.0299336	0.0386497	-0.0751642	0.0491309
Solyc03g111230	0.0293507	-0.0479409	0.0388417	0.0208121	-0.0504403
Solyc03g080160	-0.0269206	0.0170333	0.0388507	-0.0119303	-0.0671473
Solyc04g056390	-0.000906663	0.0443672	0.0388939	-0.0353446	0.00354667
Solyc12g010040	0.0186536	-0.017371	0.0393216	0.0078266	0.0288613
Solyc09g061230	0.0686564	-0.00759988	0.0394944	-0.0686091	0.0113975
Solyc09g005720	0.00408363	0.0615907	0.0396798	-0.0220229	-0.0217684
Solyc07g009330	0.0180677	-0.0381979	0.0401852	-0.0157793	-0.0172278
Solyc12g010860	0.0524782	-0.0427638	0.0404929	-0.00716897	0.0106068
Solyc05g053780	-0.0123261	0.0435987	0.0405102	0.0397278	-0.0196128
Solyc03g119040	0.00916717	-0.0746311	0.0405811	0.0206505	0.0180965
Solyc09g091180	-0.0334143	-0.0299548	0.0407409	0.0457187	0.0313446
Solyc04g076790	0.0416725	0.0284104	0.0408253	0.0498907	0.0324
Solyc02g094440	-0.0148206	0.00295711	0.0411644	-0.0434251	0.0307564
Solyc07g051850	-0.0243553	0.00671433	0.0415571	0.0388492	0.0495482
Solyc03g044210	0.0397531	0.0407923	0.0417229	0.0125538	0.0551137
Solyc02g091580	-0.070431	0.0229973	0.0418752	-0.0734445	0.0572609
Solyc06g073760	-0.0965548	0.00547257	0.0425715	0.0422318	0.0121747
Solyc03g097470	0.0255198	0.0568734	0.042813	0.0163485	0.0390265
Solyc02g085150	0.156615	0.00965281	0.0431865	0.0863981	0.0338288
Solyc03g083440	0.0233372	0.0531207	0.0432417	0.0312595	0.0776744
Solyc09g082970	-0.016869	0.0263866	0.0435457	-0.103492	0.0583753
Solyc09g075450	0.0333174	0.00916364	0.0439958	0.014416	0.0499472
Solyc01g101040	0.0373179	0.00763334	0.0440345	-0.0336177	-0.0409564
Solyc07g006790	-0.00857652	0.0218486	0.0441759	-0.0195583	-0.0329828
Solyc09g013080	0.0223394	-0.0710283	0.0443166	-0.00101966	-0.0507039
Solyc05g050810	-0.0141048	0.0282546	0.0443328	0.031943	0.0191977
Solyc05g005510	0.0127033	0.0508062	0.0446974	0.0183073	0.00654315
Solyc03g114150	-0.0574322	-0.032906	0.0448439	0.0464117	0.0633589
Solyc04g077020	-0.000495985	-0.0235072	0.044919	0.0306163	0.0160077
Solyc09g090700	0.027467	-0.0190955	0.0454521	-0.0496729	0.0290983
Solyc10g079880	-0.00622127	0.00867977	0.0461809	-0.0132331	0.0913737
Solyc10g082030	-0.0472458	-0.0297299	0.0468473	-0.0397557	0.0444574
Solyc01g111710	-0.0036613	-0.0369118	0.0475627	-0.0774562	0.0119281
Solyc02g032940	-0.0579556	-0.0150882	0.0478078	-0.0647491	0.0759396
Solyc01g100390	-0.0373509	0.0175996	0.0479983	0.0149696	0.114948
Solyc08g080190	-0.113871	0.0297475	0.0480701	0.0275121	-0.00441427
Solyc02g068740	0.042527	0.0322284	0.0482508	-0.0202101	0.031774
Solyc05g043430	-0.0263193	0.0138607	0.048732	0.0055723	0.0107751
Solyc08g075390	-0.0405707	0.00128697	0.0487767	0.0234649	0.0134652
Solyc01g006630	0.0249846	0.0599425	0.0488374	0.0111166	0.0260899
Solyc06g074670	-0.0369707	-0.0197375	0.0490781	0.0353812	0.0372329
Solyc06g060260	0.0436828	-0.013251	0.0491617	-0.0383456	-0.0300619
Solyc10g079200	0.0272718	-0.0164828	0.0492167	-0.0448494	-0.042375
Solyc06g060290	-0.00507389	-0.0300119	0.0493247	0.0960905	-0.00626268
Solyc05g056310	-0.0273264	-0.00778986	0.0493922	-0.00446945	-0.0468897
Solyc11g008280	-0.0216678	0.0353047	0.049677	0.0294499	0.0331779
Solyc03g120010	0.0419994	0.02804	0.0502068	0.0390554	-0.0411195
Solyc03g117470	0.0224303	0.0566362	0.0505187	0.0228443	0.0346101
Solyc09g007180	-0.00304489	0.0389435	0.0518148	-0.0560259	0.0207481
Solyc11g033280	-0.0577756	0.0429009	0.0522791	0.00223994	0.00986656
Solyc05g054640	0.00162936	-0.000675105	0.0523169	0.0113196	-0.0340841
Solyc06g005160	0.00744224	-0.0169458	0.0530703	0.0144748	0.0141284
Solyc12g099260	0.0813359	0.0305554	0.0534068	0.00743149	0.0244073
Solyc09g090520	-0.0241973	-0.0699686	0.0535178	0.0563203	-0.0152511
Solyc04g064510	0.00375728	-0.0175525	0.0536392	0.0284525	-0.0533237
Solyc02g093340	0.0365308	-0.00070984	0.0537202	0.0269671	-0.0213781
Solyc05g013990	0.0132142	0.013238	0.054309	0.0736313	0.00203236
Solyc07g043550	0.057348	0.0963083	0.0543472	0.00630889	0.0825929
Solyc01g010760	-0.0557195	0.0710167	0.0550736	-0.00722941	-0.0590905
Solyc05g012390	-0.0189659	-0.00613666	0.0550738	0.0489525	0.000743804
Solyc10g081660	0.0796703	0.0092229	0.0562465	-0.0559072	0.027458
Solyc02g068130	0.0166515	-0.0364109	0.0562743	0.00673623	-0.0387685
Solyc06g082740	0.0217984	0.043135	0.0566911	0.0322588	-0.00632225
Solyc08g074790	0.0011115	-0.0586491	0.0567402	0.0261247	-0.119349
Solyc01g109660	-0.00863078	-0.0207566	0.0570954	-0.0310893	-0.0510116
Solyc01g104680	-0.0402636	0.0145263	0.0579115	-0.0078822	-0.0152428
Solyc02g070310	-0.0134554	0.0370779	0.0582761	-0.0215179	-0.0278973
Solyc06g063130	-0.0295786	0.0337331	0.0584057	0.00766191	-0.0310206
Solyc05g055760	0.0358306	0.0934293	0.058717	0.0155482	0.0293901
Solyc06g073300	-0.0186479	0.0861633	0.0587343	0.00323754	-0.0760278
Solyc11g010190	-0.0348414	-0.0319017	0.0590517	-0.0320005	-0.0625618
Solyc03g114500	0.00576403	-0.0297616	0.0602688	0.0165966	0.00859711
Solyc02g088700	0.0307761	-0.0169957	0.0605457	0.000562799	0.0543807
Solyc08g006040	0.0411484	0.0287426	0.0606533	-0.0109734	0.00126083
Solyc11g008870	0.053814	-0.00244567	0.0624086	-0.065185	0.0233283
Solyc01g110060	-0.0704267	-0.0644419	0.0629854	0.0906515	0.0287324
Solyc11g013260	-0.00703724	0.0468168	0.0632897	-0.029755	-0.025897
Solyc07g053280	-0.0297746	-0.059939	0.0634571	-0.0101731	0.106798
Solyc12g042060	-0.0251307	-0.0675214	0.0639042	-0.0566474	0.0157625
Solyc06g036350	0.0120577	0.0649218	0.0640809	-0.0138646	0.0156056
Solyc05g053470	-0.019465	-0.0308169	0.064208	-0.00959169	0.0160482
Solyc07g065170	0.025836	-0.0229741	0.064531	-0.0104474	-0.0580834
Solyc04g080590	-0.048445	-0.073237	0.0651155	-0.012996	-0.0556309
Solyc04g081740	-0.0114489	-0.0129885	0.0651331	0.0287092	0.0173535
Solyc01g100380	-0.00558378	-0.0322036	0.0656913	-0.0378936	-0.0673245
Solyc10g081130	-0.00243372	-0.0291316	0.0659458	0.0715717	0.0107787
Solyc10g006070	0.0321985	-0.0261131	0.0663424	0.00515061	-0.0220534
Solyc06g071000	0.0410886	0.012665	0.067322	0.0099476	0.0396546
Solyc12g006410	0.0318425	0.0820125	0.0679635	-0.0224248	0.0441812
Solyc04g079180	0.00699549	-3.89646e-05	0.06838	0.0215727	-0.0156467
Solyc11g070090	-0.0712703	-0.026201	0.0683812	0.0455989	-0.0536654
Solyc02g091870	0.000481638	-0.0219829	0.0683925	0.0289976	0.0177526
Solyc10g079500	-0.0254809	0.019321	0.0686383	-0.0493839	0.00911459
Solyc03g123730	0.0314926	-0.0572146	0.0687591	-0.0208964	-0.00590582
Solyc06g007570	0.0291295	-0.0249269	0.068896	0.00324735	-0.028963
Solyc09g057650	0.0454269	-0.0508119	0.0695155	-0.0127814	-0.00906929
Solyc07g005560	0.00988155	0.0493469	0.0699009	0.0366709	0.00316605
Solyc12g096300	0.0107376	0.0672604	0.0707291	0.00634377	0.0423382
Solyc10g077030	0.000526457	-0.0176683	0.0713068	0.0773615	0.0514841
Solyc05g005160	0.0837533	-0.0294508	0.0714936	0.00483196	-0.0388625
Solyc06g062690	-0.100161	-0.0258178	0.072155	0.0115217	0.0130897
Solyc01g111640	-0.0535839	-0.0504145	0.0721555	0.0404669	0.0318368
Solyc02g092430	0.0191179	0.0683638	0.0730895	0.0351885	0.0263045
Solyc01g103450	-0.0636945	-0.00921462	0.074701	0.00054091	0.00604712
Solyc01g014210	-0.0107291	0.00583813	0.0758702	0.0825124	-0.0132104
Solyc09g091170	0.0189749	0.0391151	0.0766417	0.0366768	0.0189182
Solyc12g095960	-0.0402199	-0.0713834	0.0768972	-0.0424317	-0.00552213
Solyc11g042930	0.0125939	-0.0935287	0.0769163	0.0460901	-0.0237174
Solyc01g088080	-0.106979	0.035186	0.0770212	-0.0494095	-0.00931624
Solyc05g051510	-0.0509758	0.0229252	0.0782026	0.000158279	-0.0431568
Solyc06g083180	0.0472453	-0.0171061	0.0782305	-0.0175795	-0.0649958
Solyc03g118340	-0.0404994	-0.0545879	0.0786336	-0.0664049	-0.0107766
Solyc10g051390	0.0456929	-0.000808598	0.0791349	0.000314198	0.0136514
Solyc06g071880	0.0139286	-0.0394865	0.0793544	-0.0686823	-0.00339446
Solyc08g079260	-0.0264053	-0.0392971	0.0795482	0.0112253	-0.011944
Solyc07g049280	0.0848056	-0.0186657	0.0815209	-0.00418046	0.0518762
Solyc01g005250	-0.00667582	0.0553265	0.0815327	-0.0469183	0.00884372
Solyc03g111860	-0.0568921	-0.0391515	0.0820502	0.079999	0.0232362
Solyc05g055770	-0.0201289	-0.0325573	0.0822533	-0.0253106	0.0465614
Solyc06g071700	-0.0995331	-0.0204279	0.0825767	0.00196141	0.0416433
Solyc03g118910	-0.0123379	-0.0297911	0.0831513	-0.0385503	0.0449099
Solyc09g090590	0.0226671	0.0469596	0.0833866	-0.0164366	0.0235633
Solyc03g119880	-0.0368482	-0.00554722	0.0833988	0.0718252	0.0224769
Solyc10g078960	0.0227762	-0.0126067	0.0859615	-0.0632402	-0.0316288
Solyc01g112020	-0.00704086	0.0546355	0.0866682	-0.00463666	-0.00813596
Solyc04g051370	-0.0289909	-0.037125	0.0876237	-0.0811749	-0.0071897
Solyc03g113030	-0.0264691	0.017137	0.0946907	-0.0121571	-0.0082626
Solyc08g078700	-0.01228	-0.0752799	0.0951104	-0.0015502	0.00237883
Solyc06g068700	0.0640175	0.0399624	0.095878	0.0186733	0.077206
Solyc02g089070	-0.0191242	0.0406831	0.102963	-0.0198783	0.0196339
Solyc11g006070	-0.0408971	0.023536	0.107683	-0.0559084	-0.0163566
Solyc12g009140	-0.0325218	-0.0105174	0.120292	-0.00514167	-0.0316654
Solyc05g050700	-0.0982703	-0.000317059	0.140002	0.0377994	-0.00929453

## Sheet: PC1-high
Average NSAF scores of 100 highest loadings of PC1 over three biological replicates. P-C, pollen derived from plants maintained at control conditions; P-HS, pollen derived from plants exposed to HS conditions; P-E-C, pollen derived from plants pretreated with 1 ppm ethephon followed by maintaining the plants at control conditions; P-E-HS, pollen derived from plants pretreated with 1 ppm ethephon …
Accession	PC 1	PC 2	PC 3	Description	Bin function	P-C	P-HS	P-E-C	P-E-HS
PC1 positive loadings
Solyc02g085150	0.156615	0.00965281	0.0431865	LEA-like protein (AHRD V1 *-*- Q8L5P5_LILLO); contains Interpro domain(s) IPR004238 Late embryogenesis abundant protein	not assigned.unknown	0.00154818	0.000554798	0.00194533	0.00128624
Solyc06g066440	0.111886	-0.026757	0.0177985	Hexokinase (AHRD V1 ***- Q9FR27_SOLLC); contains Interpro domain(s) IPR001312 Hexokinase	major CHO metabolism.degradation.sucrose.hexokinase	0.00054495	0.000343788	0.000510038	0.000959874
Solyc09g091470	0.101052	-0.0164387	0.0335758	3-ketoacyl CoA thiolase 2 (AHRD V1 **** C8YNG7_PETHY); contains Interpro domain(s) IPR002155 Thiolase	amino acid metabolism.degradation.branched-chain group.shared	0.00108397	0.000887694	0.000946213	0.000923567
Solyc05g005490	0.0979673	-0.0199286	-0.00779202	Carbonic anhydrase (AHRD V1 ***- Q5NE21_SOLLC); contains Interpro domain(s) IPR015892 Carbonic anhydrase, prokaryotic-like, conserved site	TCA / org. transformation.carbonic anhydrases	0.000938836	0.000624011	0.000852975	0.000714945
Solyc02g066990	0.0948601	-0.0176262	0.0306877	Unknown Protein (AHRD V1)	not assigned.unknown	0.00031964	0.000216184	0.00142534	0.00140768
Solyc06g075260	0.0868591	0.0423405	-0.0375408	Vicilin (Fragment) (AHRD V1 *--- Q41726_ZAMFU); contains Interpro domain(s) IPR011051 Cupin, RmlC-type	development.storage proteins	0.00104043	0.000813216	0.000895429	0.000695843
Solyc01g059880	0.0859984	-0.00280777	0.0285579	ATP citrate lyase a-subunit (AHRD V1 **** Q93YH4_LUPAL); contains Interpro domain(s) IPR016141 Citrate synthase-like, core	TCA / org. transformation.other organic acid transformaitons.atp-citrate lyase	0.000553509	0.000300878	0.000912493	0.000770983
Solyc09g007940	0.085332	-0.0240731	-0.0455558	Adenosine kinase (AHRD V1 **** D2D2Z6_GOSHI); contains Interpro domain(s) IPR001805 Adenosine kinase	nucleotide metabolism.salvage.nucleoside kinases.adenosine kinase	0.000745311	0.000658205	0.000633385	0.00105238
Solyc07g049280	0.0848056	-0.0186657	0.0815209	Diphosphate-fructose-6-phosphate 1-phosphotransferase (AHRD V1 ***- D0TAW1_9BACE); contains Interpro domain(s) IPR011183 Pyrophosphate-dependent phosphofructokinase PfpB	not assigned.unknown	0.000909826	0.000480823	0.00146414	0.000999562
Solyc10g017550	0.0843814	0.0187783	-0.0312958	Actin depolymerizing factor 3 (AHRD V1 **** B9GWH0_POPTR); contains Interpro domain(s) IPR002108 Actin-binding, cofilin/tropomyosin type	cell.organisation	0.00183053	0.0012036	0.0016161	0.00204701
Solyc02g089170	0.0841623	0.0627957	-0.0174281	Alpha-1 4-glucan-protein synthase (AHRD V1 **-* B9RLK7_RICCO); contains Interpro domain(s) IPR004901 Alpha-1,4-glucan-protein synthase, UDP-forming	cell wall.cell wall proteins.RGP	0.00430134	0.00316602	0.00404968	0.00406246
Solyc05g005160	0.0837533	-0.0294508	0.0714936	ATP-citrate lyase A-2 (AHRD V1 **** D7KWP3_ARALY); contains Interpro domain(s) IPR016102 Succinyl-CoA synthetase-like	TCA / org. transformation.other organic acid transformaitons.atp-citrate lyase	0.000594818	0.0001	0.000770316	0.000623642
Solyc12g099260	0.0813359	0.0305554	0.0534068	ATP citrate lyase a-subunit (AHRD V1 **** Q93YH4_LUPAL); contains Interpro domain(s) IPR016141 Citrate synthase-like, core	TCA / org. transformation.other organic acid transformaitons.atp-citrate lyase	0.000619829	0.000312338	0.000558297	0.000550494
Solyc01g094400	0.0798081	0.0132844	-0.0460122	Actin depolymerizing factor 10 (AHRD V1 **** B9I489_POPTR); contains Interpro domain(s) IPR002108 Actin-binding, cofilin/tropomyosin type	cell.organisation	0.000989004	0.00158411	0.00244139	0.00158715
Solyc10g081660	0.0796703	0.0092229	0.0562465	Sucrose phosphate phosphatase (AHRD V1 ***- Q5J3N8_ACTCH); contains Interpro domain(s) IPR012847 Sucrose phosphatase, plant and cyanobacteria IPR006380 Sucrose-6F-phosphate phosphohydrolase, plant and cyanobacteria	major CHO metabolism.synthesis.sucrose.SPP	0.00107842	0.00030097	0.0006367	0.000673143
Solyc02g065300	0.0758659	-0.031369	0.0333736	Leucyl-tRNA synthetase (AHRD V1 **** Q5PPJ6_RAT); contains Interpro domain(s) IPR004493 Leucyl-tRNA synthetase, class Ia, archaeal/eukaryotic cytosolic	protein.aa activation.leucine-tRNA ligase	0.000195816	0.000158955	0.000246175	0.00026514
Solyc10g083970	0.0745223	0.020952	-0.0155503	S-adenosylmethionine synthase (AHRD V1 ***- B5LAW6_CAPAN); contains Interpro domain(s) IPR002133 S-adenosylmethionine synthetase	amino acid metabolism.synthesis.aspartate family.methionine	0.00139793	0.00108686	0.00114093	0.00149846
Solyc00g009020	0.0744986	0.0301367	0.0352865	Mitochondrial ATP synthase (AHRD V1 ***- B6TLY8_MAIZE)	mitochondrial electron transport / ATP synthesis.F1-ATPase	0.00450632	0.00154581	0.00333396	0.00256523
Solyc01g105810	0.074291	0.0323084	0.029374	Rab-GDP dissociation inhibitor (AHRD V1 **** A5CKE3_SOLLC); contains Interpro domain(s) IPR000806 Rab GDI protein	signalling.G-proteins	0.00198609	0.00110008	0.00248377	0.00162741
Solyc09g092210	0.073725	0.0599694	-0.0427512	Nuclear movement protein nudc (AHRD V1 *-*- Q17KI6_AEDAE); contains Interpro domain(s) IPR017447 CS	cell.organisation	0.000582109	0.000503657	0.000471451	0.000845217
Solyc03g070390	0.0731219	0.0538016	-0.0302257	Alpha-1 4-glucan-protein synthase (AHRD V1 **-* B9RLK7_RICCO); contains Interpro domain(s) IPR004901 Alpha-1,4-glucan-protein synthase, UDP-forming	cell wall.cell wall proteins.RGP	0.00287748	0.00239684	0.00251422	0.00267735
Solyc05g012480	0.0720981	-0.0258545	-0.0371163	Mitochondrial processing peptidase beta subunit (AHRD V1 ***- Q9AXQ2_CUCME); contains Interpro domain(s) IPR011237 Peptidase M16, core	protein.targeting.mitochondria	0.00132859	0.00135185	0.00187324	0.00147288
Solyc07g064800	0.0710195	-0.0239788	0.00969443	Dihydrolipoyllysine-residue succinyltransferase component of 2-oxoglutarate dehydrogenase complex (AHRD V1 **** B6TRW8_MAIZE); contains Interpro domain(s) IPR006255 Dihydrolipoamide succinyltransferase	TCA / org. transformation.TCA.2-oxoglutarate dehydrogenase	0.000537624	0.000173054	0.000174086	0.000527535
Solyc03g117490	0.070638	-0.0531218	0.0233407	Glycerol kinase (AHRD V1 ***- Q6RUF8_SOYBN); contains Interpro domain(s) IPR005999 Glycerol kinase	lipid metabolism.glyceral metabolism.glycerol kinase	0.000567455	0.000309635	0.0010355	0.000826357
Solyc03g116620	0.0695067	-0.0206007	-0.0539145	Phospholipase D (AHRD V1 **** D2E4A5_9ROSI); contains Interpro domain(s) IPR011402 Phospholipase D, plant	lipid metabolism.lipid degradation.lysophospholipases	0.000168146	0.000295302	0.000338977	0.00031852
Solyc10g007700	0.0695062	-0.0303909	0.0310366	Ras-related protein Rab-2-A (AHRD V1 ***- B6T1U8_MAIZE); contains Interpro domain(s) IPR003579 Ras small GTPase, Rab type	signalling.G-proteins	0.000992834	0.0001	0.000553864	0.000899077
Solyc02g093680	0.068682	-0.0602502	0.036595	Succinate dehydrogenase iron-sulfur protein (AHRD V1 **** C0NQC7_AJECG); contains Interpro domain(s) IPR004489 Succinate dehydrogenase/fumarate reductase iron-sulphur protein	TCA / org. transformation.TCA.succinate dehydrogenase	0.000337239	0.0001	0.00117106	0.000555926
Solyc09g061230	0.0686564	-0.00759988	0.0394944	Cytochrome b5 (AHRD V1 **** Q9ZWT2_ARATH); contains Interpro domain(s) IPR001199 Cytochrome b5	redox.ascorbate and glutathione	0.00253033	0.000441023	0.000859138	0.00213785
Solyc01g010360	0.068504	0.0279923	-0.0146808	14-3-3-like protein GF14 epsilon (AHRD V1 **-- 14310_ARATH); contains Interpro domain(s) IPR000308 14-3-3 protein	signalling.14-3-3 proteins	0.00382933	0.00332423	0.00441655	0.00401945
Solyc10g085750	0.0683693	-0.0137382	-0.0333832	Polyadenylate-binding protein 1 (AHRD V1 ***- Q6DF12_XENTR); contains Interpro domain(s) IPR006515 Polyadenylate binding protein, human types 1, 2, 3, 4	RNA.processing	0.000202923	0.000294856	0.000441979	0.000459945
Solyc06g035520	0.0674415	0.0185277	-0.000105134	Acetyl esterase (AHRD V1 *--- AES_SALSV); contains Interpro domain(s) IPR013094 Alpha/beta hydrolase fold-3	Biodegradation of Xenobiotics	0.000513398	0.000532312	0.00134966	0.000970204
Solyc01g049650	0.0663229	-0.0177292	0.0171987	Pyruvate kinase (AHRD V1 ***- B9SBM7_RICCO); contains Interpro domain(s) IPR001697 Pyruvate kinase	glycolysis.plastid branch.pyruvate kinase (PK)	0.000333402	0.000265031	0.000529129	0.000263698
Solyc06g075320	0.0654672	0.0393121	-0.000132907	Vicilin (Fragment) (AHRD V1 **-- Q41726_ZAMFU); contains Interpro domain(s) IPR011051 Cupin, RmlC-type	development.storage proteins	0.00166259	0.00110586	0.00157266	0.00147121
Solyc06g066410	0.0654181	0.0161933	-0.0519946	Profilin (AHRD V1 ***- Q9SMC0_TOBAC); contains Interpro domain(s) IPR005455 Profilin, plant	cell.organisation	0.00131204	0.00175666	0.00252028	0.00260217
Solyc12g044630	0.0647612	0.0216495	-0.0713496	Profilin (AHRD V1 ***- Q9SMC0_TOBAC); contains Interpro domain(s) IPR005455 Profilin, plant	cell.organisation	0.00255228	0.00342815	0.00330819	0.00379806
Solyc03g063150	0.0647203	0.0127273	-0.0118085	Laccase-2 (AHRD V1 **-- LAC2_ORYSJ); contains Interpro domain(s) IPR001117 Multicopper oxidase, type 1	misc.oxidases - copper, flavone etc.	0.000218178	0.000424864	0.00050339	0.000187222
Solyc11g039840	0.0646646	-0.00919149	0.0188681	Ubiquinol-cytochrome c reductase iron-sulfur subunit (AHRD V1 **** Q38M54_SOLTU); contains Interpro domain(s) IPR005805 Rieske iron-sulphur protein, C-terminal	mitochondrial electron transport / ATP synthesis.cytochrome c reductase	0.000952588	0.000459287	0.00102112	0.00169941
Solyc08g066360	0.0641732	-0.00292402	-0.00538952	Malic enzyme (AHRD V1 ***- B9RKI6_RICCO); contains Interpro domain(s) IPR012302 Malic enzyme, NAD-binding	TCA / org. transformation.other organic acid transformaitons.malic	0.000996805	0.000920798	0.00117092	0.00142105
Solyc06g068700	0.0640175	0.0399624	0.095878	Calcium-binding protein Calnexin (AHRD V1 **-* Q9BLH3_HALRO); contains Interpro domain(s) IPR001580 Calreticulin/calnexin	signalling.calcium	0.00118315	0.000405739	0.0011467	0.000503142
Solyc02g065740	0.0635876	0.0297942	-0.0186693	Alpha-1 4-glucan-protein synthase (UDP-forming) (AHRD V1 **-* Q2HV87_MEDTR); contains Interpro domain(s) IPR004901 Alpha-1,4-glucan-protein synthase, UDP-forming	cell wall.cell wall proteins.RGP	0.00187372	0.00149431	0.00135362	0.00184779
Solyc09g008280	0.062388	0.0276534	-0.0512572	S-adenosylmethionine synthase (AHRD V1 ***- B5LAW6_CAPAN); contains Interpro domain(s) IPR002133 S-adenosylmethionine synthetase	amino acid metabolism.synthesis.aspartate family.methionine	0.00150593	0.00195515	0.0015404	0.00195135
Solyc10g086190	0.0602116	-0.00891905	0.00942353	Adenosine kinase (AHRD V1 ***- D2D2Z6_GOSHI); contains Interpro domain(s) IPR001805 Adenosine kinase	nucleotide metabolism.salvage.nucleoside kinases.adenosine kinase	0.0014999	0.000956627	0.00178486	0.00210151
Solyc02g082830	0.0590248	0.0206625	-0.0344058	Phosphoserine aminotransferase (AHRD V1 **** B9H657_POPTR); contains Interpro domain(s) IPR003248 Phosphoserine aminotransferase	amino acid metabolism.synthesis.serine-glycine-cysteine group.serine.phosphoserine aminotransferase	0.00106735	0.00104771	0.00124125	0.00116931
Solyc04g071140	0.0582504	0.0142573	0.00216303	Decarboxylase family protein (AHRD V1 ***- B1ILJ6_CLOBK); contains Interpro domain(s) IPR002129 Pyridoxal phosphate-dependent decarboxylase	amino acid metabolism.degradation.histidine	0.000521713	0.000370817	0.000580674	0.000631741
Solyc09g048990	0.0579476	-0.00220115	0.0210996	V-type proton ATPase subunit E (AHRD V1 **** D3PGM0_9MAXI); contains Interpro domain(s) IPR002842 ATPase, V1/A1 complex, subunit E	transport.p- and v-ATPases.H+-transporting two-sector ATPase	0.00203577	0.000869721	0.00133128	0.00114777
Solyc08g041870	0.0577651	0.0613841	-0.00360895	Aspartate aminotransferase (AHRD V1 **** Q2XTE6_SOLTU); contains Interpro domain(s) IPR000796 Aspartate/other aminotransferase	amino acid metabolism.synthesis.central amino acid metabolism.aspartate.aspartate aminotransferase	0.00237182	0.00167924	0.00189681	0.00216029
Solyc05g009530	0.0574462	0.0382118	0.0141397	Dihydrolipoyllysine-residue acetyltransferase component of pyruvate dehydrogenase complex (AHRD V1 **** A5GUY8_SYNR3); contains Interpro domain(s) IPR001078 2-oxoacid dehydrogenase acyltransferase, catalytic domain	TCA / org. transformation.TCA.pyruvate DH.E2	0.00175131	0.000952449	0.00141836	0.00152419
Solyc07g043550	0.057348	0.0963083	0.0543472	UDP-glucose 4-epimerase (AHRD V1 **** A6LK35_THEM4); contains Interpro domain(s) IPR005886 UDP-glucose 4-epimerase	cell wall.precursor synthesis.MUR4	0.00167223	0.000561263	0.000807923	0.000549595
Solyc11g017250	0.0566503	0.0476963	0.00612204	Dihydrolipoyllysine-residue acetyltransferase component of pyruvate dehydrogenase complex (AHRD V1 ***- A5GUY8_SYNR3); contains Interpro domain(s) IPR001078 2-oxoacid dehydrogenase acyltransferase, catalytic domain	TCA / org. transformation.TCA.pyruvate DH.E2	0.00116848	0.000622104	0.000598045	0.00144356
Solyc05g012420	0.0564801	0.0276929	-0.0333616	14-3-3 protein sigma gamma zeta beta/alpha (AHRD V1 **-- Q16QZ7_AEDAE); contains Interpro domain(s) IPR000308 14-3-3 protein	signalling.14-3-3 proteins	0.00309428	0.00363865	0.00403711	0.00424887
Solyc04g082640	0.0552015	-0.00601368	0.0180177	Unknown Protein (AHRD V1)	not assigned.unknown	0.00123383	0.000361278	0.000683227	0.000717613
Solyc10g038120	0.0549905	0.00615715	-0.0410181	Coatomer subunit delta (AHRD V1 ***- B6TDR8_MAIZE); contains Interpro domain(s) IPR008968 Clathrin adaptor, mu subunit, C-terminal	cell.vesicle transport	0.000322808	0.000322023	0.000466561	0.000329096
Solyc02g067740	0.0548465	-0.0288932	0.00927907	Genomic DNA chromosome 3 TAC clone K24A2 (AHRD V1 ***- Q9LIJ1_ARATH)	not assigned.unknown	0.000592572	0.000381527	0.000291155	0.000690379
Solyc12g099100	0.0548404	-0.0898756	0.0374143	Dihydrolipoyl dehydrogenase (AHRD V1 ***- Q9FEN7_SOLTU); contains Interpro domain(s) IPR006258 Dihydrolipoamide dehydrogenase	TCA / org. transformation.TCA.pyruvate DH.E3	0.000665801	0.000914195	0.00119066	0.000951137
Solyc08g077180	0.0547285	-0.000340485	-0.00114036	Pyruvate kinase (AHRD V1 **** Q53WS7_TOBAC); contains Interpro domain(s) IPR001697 Pyruvate kinase	glycolysis.plastid branch.pyruvate kinase (PK)	0.000727144	0.000473288	0.00102721	0.000524999
Solyc11g008870	0.053814	-0.00244567	0.0624086	Methylenetetrahydrofolate reductase (AHRD V1 ***- A5ATB7_VITVI); contains Interpro domain(s) IPR004621 Eukaryotic-type methylenetetrahydrofolate reductase	C1-metabolism.methylenetetrahydrofolate reductase	0.000494252	0.000150487	0.000447177	0.000450626
Solyc12g098490	0.0532204	0.00296007	-0.00465143	Serine hydroxymethyltransferase (AHRD V1 **** D2D306_GOSHI); contains Interpro domain(s) IPR001085 Serine hydroxymethyltransferase	C1-metabolism.glycine hydroxymethyltransferase	0.000804238	0.00100345	0.00188944	0.00127892
Solyc12g010860	0.0524782	-0.0427638	0.0404929	14-3-3 protein beta/alpha (AHRD V1 **-- 1433B_XENTR); contains Interpro domain(s) IPR000308 14-3-3 protein	signalling.14-3-3 proteins	0.000829081	0.00060165	0.0016502	0.00170229
Solyc02g067080	0.0517862	0.0122876	0.0238214	UDP-D-glucose dehydrogenase (AHRD V1 ***- D2WK25_GOSHI); contains Interpro domain(s) IPR014028 UDP-glucose/GDP-mannose dehydrogenase, dimerisation and substrate-binding	cell wall.precursor synthesis.UGD	0.00189424	0.00151341	0.0021617	0.00161381
Solyc01g103010	0.0507756	-0.0576575	0.0303596	Cullin-associated NEDD8-dissociated protein 2 (AHRD V1 ***- B0WPV6_CULQU); contains Interpro domain(s) IPR011989 Armadillo-like helical	not assigned.unknown	0.000139002	0.000107578	0.000206198	0.000240156
Solyc07g054670	0.0496452	0.0841055	0.0250527	NADH dehydrogenase like protein (AHRD V1 **** O65414_ARATH); contains Interpro domain(s) IPR013027 FAD-dependent pyridine nucleotide-disulphide oxidoreductase	mitochondrial electron transport / ATP synthesis.NADH-DH.type II.external	0.00102285	0.000685722	0.00105344	0.000814461
Solyc05g008600	0.049432	0.0360449	-0.0221107	Fructose-bisphosphate aldolase (AHRD V1 ***- B9SJY9_RICCO); contains Interpro domain(s) IPR000741 Fructose-bisphosphate aldolase, class-I	PS.calvin cycle.aldolase	0.00106525	0.00114044	0.001557	0.00132546
Solyc00g007010	0.0493759	0.0182115	0.0260739	Phosphatidylinositol phosphate (PtdInsP) phosphatase involved in hydrolysis of PtdIns (AHRD V1 **** D6VWZ1_YEAST); contains Interpro domain(s) IPR002013 Synaptojanin, N-terminal	signalling.phosphinositides	0.00050611	0.00031283	0.000662206	0.000585712
Solyc02g082750	0.0483088	-0.00685376	0.0354657	Phosphatidylinositol phosphate (PtdInsP) phosphatase involved in hydrolysis of PtdIns (AHRD V1 **** D6VWZ1_YEAST); contains Interpro domain(s) IPR002013 Synaptojanin, N-terminal	signalling.phosphinositides	0.000212488	0.000150487	0.00027791	0.000368783
Solyc09g082770	0.0483088	-0.00685376	0.0354657	Transmembrane emp24 domain-containing protein 3 (AHRD V1 ***- B6TE63_MAIZE); contains Interpro domain(s) IPR000348 emp24/gp25L/p24	cell.vesicle transport	0.000578981	0.000295058	0.000757241	0.00100485
Solyc09g057670	0.0474015	0.0285226	0.0149008	FK506-binding protein 2 (EC 5.2.1.8)(Peptidyl-prolyl cis-trans isomerase)(PPIase)(Rotamase) (AHRD V1 **-* C8VE36_EMENI); contains Interpro domain(s) IPR001179 Peptidyl-prolyl cis-trans isomerase, FKBP-type	cell.cycle.peptidylprolyl isomerase	0.00281747	0.00184233	0.00369451	0.00224631
Solyc09g005470	0.0473295	-0.0295579	0.0194129	NAD-dependent epimerase/dehydratase (AHRD V1 **-- B2J2A7_NOSP7); contains Interpro domain(s) IPR016040 NAD(P)-binding domain	cell wall.precursor synthesis.UXS	0.000635857	0.0001	0.00223079	0.000972458
Solyc06g083180	0.0472453	-0.0171061	0.0782305	40S ribosomal protein S8 (AHRD V1 ***- Q0E158_ORYSJ); contains Interpro domain(s) IPR001047 Ribosomal protein S8e	protein.synthesis.ribosomal protein.eukaryotic.40S subunit.S8	0.00230304	0.000541698	0.00222846	0.00207513
Solyc11g012020	0.0459676	0.0461355	0.0129034	EH-domain-containing protein 1 (AHRD V1 **-* B6U193_MAIZE); contains Interpro domain(s) IPR001401 Dynamin, GTPase region	signalling.calcium	0.00253794	0.00139398	0.00211044	0.00181355
Solyc10g051390	0.0456929	-0.000808598	0.0791349	RNA-binding glycine-rich protein-1b (AHRD V1 **** Q40427_NICSY); contains Interpro domain(s) IPR015465 RNA recognition motif, glycine rich protein	RNA.RNA binding	0.00281329	0.0001	0.0022932	0.000634705
Solyc11g019920	0.0455722	-0.0703838	-0.0186182	Protein disulfide isomerase (AHRD V1 ***- Q5EUD3_MAIZE); contains Interpro domain(s) IPR013766 Thioredoxin domain	redox.thioredoxin	0.000386984	0.000374323	0.000297803	0.000453269
Solyc09g057650	0.0454269	-0.0508119	0.0695155	40S ribosomal protein S8 (AHRD V1 ***- Q3HRZ6_SOLTU); contains Interpro domain(s) IPR001047 Ribosomal protein S8e	protein.synthesis.ribosomal protein.eukaryotic.40S subunit.S8	0.0011452	0.000477213	0.00146479	0.0017545
Solyc04g045340	0.0453618	0.00331657	0.0189988	Phosphoglucomutase (AHRD V1 **** Q9AUQ4_ORYSA); contains Interpro domain(s) IPR016055 Alpha-D-phosphohexomutase, alpha/beta/alpha I, II and III	not assigned.unknown	0.00339244	0.00226124	0.00374276	0.00352823
Solyc02g068450	0.0452101	-0.022751	0.0255669	Vacuolar ATPase F subunit (AHRD V1 **** B8Y6I1_HEVBR); contains Interpro domain(s) IPR005772 ATPase, V1 complex, subunit F, eukaryotic	transport.p- and v-ATPases.H+-transporting two-sector ATPase	0.00147665	0.0001	0.000507651	0.00104775
Solyc12g099480	0.0445309	0.00223789	-0.0619742	Bifunctional polymyxin resistance protein ArnA (AHRD V1 **-- ARNA_PHOLL); contains Interpro domain(s) IPR016040 NAD(P)-binding domain	cell wall.precursor synthesis.UXS	0.00149101	0.00164618	0.000965557	0.00174572
Solyc10g005510	0.0438541	-0.0072189	-0.00570165	Glyceraldehyde-3-phosphate dehydrogenase (AHRD V1 **** Q8VWN9_CAPAN); contains Interpro domain(s) IPR000173 Glyceraldehyde 3-phosphate dehydrogenase	glycolysis.cytosolic branch.glyceraldehyde 3-phosphate dehydrogenase (GAP-DH)	0.00180347	0.00136317	0.00142191	0.00111875
Solyc10g085920	0.0438116	-0.0087705	-0.00561141	Bifunctional polymyxin resistance protein ArnA (AHRD V1 **-- ARNA_KLEP3); contains Interpro domain(s) IPR016040 NAD(P)-binding domain	cell wall.precursor synthesis.UXS	0.000809317	0.000627905	0.000650474	0.00073197
Solyc05g005820	0.0437784	-0.00780081	-0.0619922	Glyceraldehyde-3-phosphate dehydrogenase (AHRD V1 **** Q9XG67_TOBAC); contains Interpro domain(s) IPR000173 Glyceraldehyde 3-phosphate dehydrogenase	glycolysis.cytosolic branch.glyceraldehyde 3-phosphate dehydrogenase (GAP-DH)	0.00312989	0.00447965	0.00351907	0.00435256
Solyc06g060260	0.0436828	-0.013251	0.0491617	Ascorbate peroxidase (AHRD V1 **** Q8LSK6_SOLLC); contains Interpro domain(s) IPR002207 Plant ascorbate peroxidase	redox.ascorbate and glutathione.ascorbate	0.000723675	0.000210984	0.000478489	0.000847159
Solyc06g067940	0.0432826	0.018704	-0.0286171	Cytochrome c oxidase subunit Vb (AHRD V1 ***- Q0KKQ8_PEA); contains Interpro domain(s) IPR002124 Cytochrome c oxidase, subunit Vb	mitochondrial electron transport / ATP synthesis.cytochrome c oxidase	0.00213929	0.00183218	0.00155317	0.00189096
Solyc06g073900	0.0431364	0.103849	0.00596866	Unknown Protein (AHRD V1)	not assigned.unknown	0.00454775	0.00274767	0.00341341	0.00263175
Solyc11g011470	0.042711	0.0113351	-0.0546792	NADH-ubiquinone oxidoreductase subunit (AHRD V1 ***- B9T118_RICCO); contains Interpro domain(s) IPR010228 NADH:ubiquinone oxidoreductase, subunit G	mitochondrial electron transport / ATP synthesis.NADH-DH.localisation not clear	0.00119314	0.00143926	0.0011589	0.00146617
Solyc02g068740	0.042527	0.0322284	0.0482508	Glycine cleavage system H protein 1 (AHRD V1 ***- B6UHJ7_MAIZE); contains Interpro domain(s) IPR017453 Glycine cleavage H-protein, subgroup	PS.photorespiration.glycine cleavage.H protein	0.00164012	0.0001	0.000746528	0.000382347
Solyc03g120010	0.0419994	0.02804	0.0502068	Eukaryotic translation initiation factor 3 subunit 2 (AHRD V1 **-- B6SSB6_MAIZE); contains Interpro domain(s) IPR017986 WD40 repeat, region	development.unspecified	0.000709089	0.000243881	0.00109471	0.00047877
Solyc07g045350	0.0419899	-0.00252969	-0.0675913	Acetyl-CoA C-acetyltransferase protein (AHRD V1 **** D3YN47_9ERIC); contains Interpro domain(s) IPR002155 Thiolase	secondary metabolism.isoprenoids.mevalonate pathway.acetyl-CoA C-acyltransferase	0.000932812	0.00117244	0.000429631	0.00125035
Solyc11g011960	0.0419563	-0.0353302	0.020768	UTP-glucose 1 phosphate uridylyltransferase (AHRD V1 ***- B3VDY8_EUCGR); contains Interpro domain(s) IPR016267 UTP--glucose-1-phosphate uridylyltransferase, subgroup	glycolysis.unclear/dually targeted.UGPase	0.000470776	0.000344299	0.000370367	0.001059
Solyc04g076790	0.0416725	0.0284104	0.0408253	Serine hydroxymethyltransferase (AHRD V1 **** B9SMX7_RICCO); contains Interpro domain(s) IPR001085 Serine hydroxymethyltransferase	PS.photorespiration.serine hydroxymethyltransferase	0.000893194	0.000505238	0.00108273	0.000459325
Solyc05g051250	0.0414146	-0.0154694	0.00211062	Glutamine synthetase (AHRD V1 ***- A9PB10_POPTR); contains Interpro domain(s) IPR008146 Glutamine synthetase, catalytic region	N-metabolism.ammonia metabolism.glutamine synthase	0.00153922	0.00136496	0.00271607	0.00239385
Solyc01g088020	0.0413474	-0.0272005	0.0196896	Protein transport protein sec31 (AHRD V1 **-- C8V1I6_EMENI); contains Interpro domain(s) IPR017986 WD40 repeat, region	not assigned.unknown	0.000336017	0.000188095	0.000334035	0.000454917
Solyc08g006040	0.0411484	0.0287426	0.0606533	40S ribosomal protein S6 (AHRD V1 ***- B6T1H0_MAIZE); contains Interpro domain(s) IPR014401 Ribosomal protein S6, eukaryotic	protein.synthesis.ribosomal protein.eukaryotic.40S subunit.S6	0.00101769	0.000466581	0.00088484	0.000904583
Solyc06g071000	0.0410886	0.012665	0.067322	N-succinylglutamate 5-semialdehyde dehydrogenase (AHRD V1 *-*- ASTD_VIBCH); contains Interpro domain(s) IPR015590 Aldehyde dehydrogenase	amino acid metabolism.degradation.glutamate family.proline	0.00128946	0.000559495	0.00139016	0.00079082
Solyc02g062860	0.0410497	0.0484556	0.00640063	Solute carrier family 2, facilitated glucose transporter member 2 (AHRD V1 ***- GTR2_MOUSE); contains Interpro domain(s) IPR003663 Sugar/inositol transporter	transport.sugars	0.000509584	0.000360631	0.000563149	0.000201533
Solyc05g054060	0.0403606	-0.0141409	0.0163424	UTP-glucose 1 phosphate uridylyltransferase (AHRD V1 **** B3VDY8_EUCGR); contains Interpro domain(s) IPR016267 UTP--glucose-1-phosphate uridylyltransferase, subgroup	glycolysis.unclear/dually targeted.UGPase	0.00290027	0.00257354	0.0030093	0.00396792
Solyc06g075270	0.0403245	0.0536517	0.00474923	Convicilin (Fragment) (AHRD V1 **-- B0BCK6_9FABA); contains Interpro domain(s) IPR011051 Cupin, RmlC-type	development.storage proteins	0.00265659	0.00158836	0.00227681	0.00188235
Solyc01g066700	0.0402164	0.0375705	-0.023065	Bifunctional polymyxin resistance protein ArnA (AHRD V1 **-- ARNA_SALPC); contains Interpro domain(s) IPR016040 NAD(P)-binding domain	cell wall.precursor synthesis.UXS	0.00335578	0.00337455	0.00332021	0.00343522
Solyc09g090190	0.0400902	0.0202402	-0.0374457	Dehydration-responsive protein-like (AHRD V1 **-- Q653G1_ORYSJ); contains Interpro domain(s) IPR004159 Protein of unknown function DUF248, methyltransferase putative	stress.abiotic.drought/salt	0.000270822	0.000296549	0.000204076	0.000299123
Solyc03g044210	0.0397531	0.0407923	0.0417229	Vicilin (Fragment) (AHRD V1 **-- Q41726_ZAMFU); contains Interpro domain(s) IPR011051 Cupin, RmlC-type	development.storage proteins	0.000369974	0.000176094	0.00036281	0.000173512
Solyc10g007950	0.0394163	-0.00322194	0.00834125	Alpha alpha-trehalose-phosphate synthase (AHRD V1 **** D0NRZ0_PHYIN); contains Interpro domain(s) IPR001830 Glycosyl transferase, family 20	minor CHO metabolism.trehalose.TPS	0.000115815	0.000124764	0.000167296	0.000198882
Solyc07g032740	0.0393001	0.0163012	0.0093809	Aspartate aminotransferase (AHRD V1 **** A9PHH1_POPTR); contains Interpro domain(s) IPR000796 Aspartate/other aminotransferase	amino acid metabolism.synthesis.central amino acid metabolism.aspartate.aspartate aminotransferase	0.00200293	0.00129908	0.00184962	0.00335933
Solyc03g120990	0.0388817	0.0431434	-0.0328802	Malic enzyme (AHRD V1 ***- O04935_SOLLC); contains Interpro domain(s) IPR012302 Malic enzyme, NAD-binding	TCA / org. transformation.other organic acid transformaitons.malic	0.000327595	0.000462531	0.000421491	0.000416934
					SUM	0.133199	0.0933278	0.137702	0.134762

## Sheet: PC1-Low
Average NSAF scores of 100 most negative loadings of PC1 over three biological replicates. P-C, pollen derived from plants maintained at control conditions; P-HS, pollen derived from plants exposed to HS conditions; P-E-C, pollen derived from plants pretreated with 1 ppm ethephon followed by maintaining the plants at control conditions; P-E-HS, pollen derived from plants pretreated with 1 ppm eth…
Accession	PC 1	PC 2	PC 3	Description	Bin function	P-C	P-HS	P-E-C	P-E-HS
PC1 Negative loadings
Solyc07g047850	-0.12663	0.0363283	-0.00295622	Chlorophyll a-b binding protein 4, chloroplastic (AHRD V1 **** CB24_SOLLC); contains Interpro domain(s) IPR001344 Chlorophyll A-B binding protein	PS.lightreaction.photosystem II.LHC-II	0.000962495	0.00195572	0.000483622	0.00104394
Solyc08g080190	-0.113871	0.0297475	0.0480701	Choline dehydrogenase (AHRD V1 ***- A8NUQ9_COPC7); contains Interpro domain(s) IPR012132 Glucose-methanol-choline oxidoreductase	misc.nitrilases, *nitrile lyases, berberine bridge enzymes, reticuline oxidases, troponine reductases	0.000659968	0.00115389	0.000575336	0.000403788
Solyc01g007320	-0.113217	0.00595001	0.0268396	ATP synthase subunit beta chloroplastic (AHRD V1 ***- Q8MBF8_9SOLA); contains Interpro domain(s) IPR005722 ATPase, F1 complex, beta subunit	mitochondrial electron transport / ATP synthesis.F1-ATPase	0.000345346	0.00090582	0.00022185	0.000383106
Solyc08g074620	-0.109188	0.0109726	-0.000886665	Polyphenol oxidase (AHRD V1 ***- Q41428_SOLTU); contains Interpro domain(s) IPR016213 Polyphenol oxidase, plant	not assigned.unknown	0.00046926	0.000692379	0.000160783	0.000160021
Solyc01g088080	-0.106979	0.035186	0.0770212	T-complex protein theta subunit (AHRD V1 ***- A8IF08_CHLRE); contains Interpro domain(s) IPR012721 T-complex protein 1, theta subunit	protein.folding	0.000772391	0.000569104	0.000534735	0.000629654
Solyc06g062690	-0.100161	-0.0258178	0.072155	Nucleosome assembly protein 1-like protein 4 (AHRD V1 ***- Q70Z16_TOBAC); contains Interpro domain(s) IPR002164 Nucleosome assembly protein (NAP)	DNA.synthesis/chromatin structure	0.000484715	0.000904808	0.000224966	0.000223684
Solyc06g071700	-0.0995331	-0.0204279	0.0825767	Primary amine oxidase (AHRD V1 **** B4WL51_9SYNE); contains Interpro domain(s) IPR000269 Copper amine oxidase	misc.oxidases - copper, flavone etc.	0.000412459	0.000475582	0.00021328	0.000349866
Solyc05g050700	-0.0982703	-0.000317059	0.140002	Leucine-rich repeat receptor-like protein kinase (Fragment) (AHRD V1 **-* C0LGU8_ARATH); contains Interpro domain(s) IPR001611 Leucine-rich repeat	signalling.receptor kinases.leucine rich repeat XI	0.000716335	0.000659755	0.00080491	0.00059999
Solyc03g120090	-0.0973916	-0.0168837	-0.0759952	Pyridoxal biosynthesis lyase pdxS (AHRD V1 ***- Q2RMJ0_MOOTA); contains Interpro domain(s) IPR001852 Vitamin B6 biosynthesis protein	Co-factor and vitamine metabolism	0.0001	0.00121631	0.0001	0.000426004
Solyc06g073760	-0.0965548	0.00547257	0.0425715	Beta-D-glucosidase (AHRD V1 **** O82074_TROMA); contains Interpro domain(s) IPR001764 Glycoside hydrolase, family 3, N-terminal	cell wall.degradation.cellulases and beta -1,4-glucanases	0.00040065	0.000956045	0.000438808	0.000372524
Solyc01g008960	-0.094382	0.0219567	-0.00659302	Argonaute 4-like protein (AHRD V1 ***- D5FQ91_PELHO); contains Interpro domain(s) IPR003165 Stem cell self-renewal protein Piwi	RNA.regulation of transcription.Argonaute	0.000463651	0.000940401	0.000700511	0.000495203
Solyc10g078550	-0.0934326	0.0600944	0.00548398	Glutamate dehydrogenase (AHRD V1 **** Q8L6A0_TOBAC); contains Interpro domain(s) IPR014362 Glutamate dehydrogenase	N-metabolism.N-degradation.glutamate dehydrogenase	0.000818816	0.00117473	0.000447087	0.000418279
Solyc06g083300	-0.0931228	0.0329224	-0.0101668	Ras GTPase-activating protein-binding protein 2 (AHRD V1 *--- B5X4A8_SALSA); contains Interpro domain(s) IPR018222 Nuclear transport factor 2, Eukaryote	protein.targeting.nucleus	0.000708742	0.00111891	0.000506652	0.000519521
Solyc02g070940	-0.0917978	0.00704974	-0.00554758	Chlorophyll a/b binding protein (AHRD V1 **** Q41422_SOLTU); contains Interpro domain(s) IPR001344 Chlorophyll A-B binding protein	PS.lightreaction.photosystem II.LHC-II	0.000476294	0.00116183	0.000275144	0.000630362
Solyc10g085650	-0.0914796	0.00275101	0.0197456	Beta-fructofuranosidase insoluble isoenzyme 2 (AHRD V1 **-- B6U1H5_MAIZE); contains Interpro domain(s) IPR001362 Glycoside hydrolase, family 32	major CHO metabolism.degradation.sucrose.invertases.cell wall	0.00073322	0.00132707	0.000496436	0.000774244
Solyc06g069090	-0.0881737	0.00977375	-4.49757e-05	40S ribosomal protein S7-like protein (AHRD V1 ***- Q3HRX6_SOLTU); contains Interpro domain(s) IPR000554 Ribosomal protein S7e	protein.synthesis.ribosomal protein.eukaryotic.40S subunit.S7	0.00110113	0.00161196	0.0001	0.0011162
Solyc06g072120	-0.0864547	0.0187277	0.0107023	40S ribosomal protein SA (AHRD V1 ***- B4G194_MAIZE); contains Interpro domain(s) IPR005707 Ribosomal protein S2, eukaryotic/archaeal	protein.synthesis.ribosomal protein.eukaryotic.40S subunit.SA	0.00113366	0.00125679	0.00108597	0.000938099
Solyc07g044760	-0.0818545	-0.0486323	0.00698792	ATP-dependent RNA helicase (AHRD V1 *-*- Q6L724_HORVU); contains Interpro domain(s) IPR011545 DNA/RNA helicase, DEAD/DEAH box type, N-terminal	RNA.processing.RNA helicase	0.000234993	0.000520393	0.00015436	0.000270543
Solyc06g073280	-0.0815058	0.0657073	-0.0563334	LL-diaminopimelate aminotransferase (AHRD V1 **** A8IW39_CHLRE); contains Interpro domain(s) IPR019942 LL-diaminopimelate aminotransferase, plant-related	amino acid metabolism.synthesis.aromatic aa.phenylalanine and tyrosine	0.000636845	0.00121752	0.000186507	0.000600853
Solyc04g082030	-0.0784496	0.00298108	-0.0317361	Ornithine decarboxylase (AHRD V1 **** Q9SXF3_TOBAC); contains Interpro domain(s) IPR002433 Ornithine decarboxylase	amino acid metabolism.synthesis.aspartate family.lysine.diaminopimelate decarboxylase	0.000492143	0.0006345	0.000299948	0.000320954
Solyc06g007780	-0.0735182	0.0893583	0.00539649	Ras GTPase-activating protein-binding protein 2 (AHRD V1 *--- B5X4A8_SALSA); contains Interpro domain(s) IPR018222 Nuclear transport factor 2, Eukaryote	protein.targeting.nucleus	0.000702016	0.000704096	0.000504671	0.000181309
Solyc09g010400	-0.0716959	-0.0228274	-0.051446	Histone H2A (AHRD V1 ***- B9T4D3_RICCO); contains Interpro domain(s) IPR002119 Histone H2A	DNA.synthesis/chromatin structure.histone	0.0001	0.00178713	0.0001	0.000444591
Solyc11g070090	-0.0712703	-0.026201	0.0683812	Carboxyl-terminal peptidase (AHRD V1 ***- B6U8T6_MAIZE); contains Interpro domain(s) IPR004314 Protein of unknown function DUF239, plant	protein.degradation	0.000756847	0.000947471	0.000719499	0.000719898
Solyc02g091580	-0.070431	0.0229973	0.0418752	Oligopeptidase A (AHRD V1 ***- Q9LSL3_ARATH); contains Interpro domain(s) IPR001567 Peptidase M3A and M3B, thimet/oligopeptidase F	protein.degradation	0.000469035	0.000382804	0.000294842	0.000289625
Solyc01g110060	-0.0704267	-0.0644419	0.0629854	Purple acid phosphatase (AHRD V1 **** Q84KZ2_TOBAC); contains Interpro domain(s) IPR015914 Purple acid phosphatase, N-terminal	misc.acid and other phosphatases	0.000159028	0.00059088	0.00058193	0.000184514
Solyc09g059310	-0.0702801	0.0998483	-0.0117005	Ras GTPase-activating protein-binding protein 2 (AHRD V1 *--- B5X4A8_SALSA); contains Interpro domain(s) IPR018222 Nuclear transport factor 2, Eukaryote	protein.targeting.nucleus	0.000709986	0.000948176	0.000508649	0.000482725
Solyc08g014340	-0.0701691	0.0812607	0.00819791	Cysteine synthase (AHRD V1 **** Q9FS26_SOLTU); contains Interpro domain(s) IPR005859 Cysteine synthase A	amino acid metabolism.synthesis.serine-glycine-cysteine group.cysteine.OASTL	0.000656123	0.00058217	0.000352918	0.000350599
Solyc04g011390	-0.0685469	0.0163859	0.0095746	Histone H4 (AHRD V1 ***- B6T0P4_MAIZE); contains Interpro domain(s) IPR001951 Histone H4	DNA.synthesis/chromatin structure.histone	0.00326732	0.00468751	0.00267545	0.00319083
Solyc10g008140	-0.0662462	0.00725217	-0.0295444	Prohibitin 1-like protein (AHRD V1 ***- Q9AXM0_BRANA); contains Interpro domain(s) IPR000163 Prohibitin	mitochondrial electron transport / ATP synthesis.NADH-DH.complex I	0.000624902	0.00128723	0.000745158	0.000580782
Solyc06g007360	-0.066054	0.0719511	0.0318937	40S ribosomal protein S4-like protein (AHRD V1 ***- Q2XPX5_SOLTU); contains Interpro domain(s) IPR000876 Ribosomal protein S4e	protein.synthesis.ribosomal protein.eukaryotic.40S subunit.S4	0.00223775	0.00215566	0.00106017	0.0021995
Solyc06g074430	-0.0655867	0.050343	-0.0236595	60s acidic ribosomal protein-like protein (AHRD V1 ***- Q3HVP0_SOLTU); contains Interpro domain(s) IPR001813 Ribosomal protein 60S	protein.synthesis.ribosomal protein.eukaryotic.60S subunit.P2	0.00109139	0.00176432	0.00077402	0.000420209
Solyc07g053650	-0.065275	-0.000490396	-0.0550276	26S proteasome regulatory subunit (AHRD V1 ***- A8J3A4_CHLRE); contains Interpro domain(s) IPR016643 26S proteasome regulatory complex, non-ATPase subcomplex, Rpn1 subunit	protein.degradation.ubiquitin.proteasom	0.000166788	0.000615578	0.000211581	0.000225806
Solyc01g009100	-0.0646542	0.0249084	0.0171184	Ribosomal protein L30 (AHRD V1 ***- B3TLP4_ELAGV); contains Interpro domain(s) IPR000231 Ribosomal protein L30e	protein.synthesis.ribosomal protein.eukaryotic.60S subunit.L30	0.00149436	0.00146719	0.000559939	0.00095667
Solyc01g103450	-0.0636945	-0.00921462	0.074701	Chaperone DnaK (AHRD V1 ***- Q1SKX2_MEDTR); contains Interpro domain(s) IPR012725 Chaperone DnaK	stress.abiotic.heat	0.000480091	0.000539165	0.000535016	0.00032754
Solyc08g062630	-0.0613421	-0.000285633	-0.00454154	Aminopeptidase-like protein (AHRD V1 ***- Q9SN00_ARATH); contains Interpro domain(s) IPR015568 Peptidase M1, puromycin-sensitive aminopeptidase	protein.degradation	0.000383664	0.00049607	0.000274519	0.000493793
Solyc01g110120	-0.0604361	0.0240884	-0.104806	V-type proton ATPase subunit a (AHRD V1 **** VPH1_NEUCR); contains Interpro domain(s) IPR002490 ATPase, V0/A0 complex, 116-kDa subunit	transport.p- and v-ATPases	0.000135892	0.000454937	0.0001	0.0001
Solyc09g066430	-0.0599001	0.0363023	0.00491626	60S ribosomal protein L14 (AHRD V1 ***- D7MEJ2_ARALY); contains Interpro domain(s) IPR002784 Ribosomal protein L14	protein.synthesis.ribosomal protein.eukaryotic.60S subunit.L14	0.00316994	0.00363798	0.00207197	0.00288311
Solyc08g016510	-0.0595775	0.0263313	-0.0175585	Proteasome subunit alpha type (AHRD V1 ***- C6SW82_SOYBN); contains Interpro domain(s) IPR001353 Proteasome, subunit alpha/beta	protein.degradation.ubiquitin.proteasom	0.000561805	0.00130347	0.000769056	0.000297886
Solyc11g073260	-0.0590957	-0.0122278	-0.0512746	Histone H2A (AHRD V1 ***- C6TMV8_SOYBN); contains Interpro domain(s) IPR002119 Histone H2A	DNA.synthesis/chromatin structure.histone	0.0001	0.00149207	0.0001	0.000455312
Solyc03g025270	-0.0583746	0.014239	-0.0536464	rRNA 2&apos-O-methyltransferase fibrillarin (AHRD V1 ***- B6JX17_SCHJY); contains Interpro domain(s) IPR000692 Fibrillarin	RNA.processing	0.000200807	0.000828569	0.000242611	0.000241186
Solyc02g032940	-0.0579556	-0.0150882	0.0478078	Aspartic proteinase (AHRD V1 **-* Q8L6A8_THECC); contains Interpro domain(s) IPR001461 Peptidase A1	protein.degradation.aspartate protease	0.000547735	0.000490044	0.000160458	0.000226269
Solyc11g033280	-0.0577756	0.0429009	0.0522791	ATP-dependent RNA helicase FAL1 (AHRD V1 ***- A8NX16_COPC7); contains Interpro domain(s) IPR011545 DNA/RNA helicase, DEAD/DEAH box type, N-terminal	RNA.processing.RNA helicase	0.000752976	0.00053806	0.000563491	0.000437969
Solyc03g114150	-0.0574322	-0.032906	0.0448439	Aldehyde dehydrogenase (AHRD V1 **** Q1AFF6_9ROSI); contains Interpro domain(s) IPR015590 Aldehyde dehydrogenase	fermentation.aldehyde dehydrogenase	0.000235921	0.000582022	0.000308558	0.00022663
Solyc09g008670	-0.0573537	0.0260846	-0.00208738	Threonine ammonia-lyase biosynthetic (AHRD V1 **** B1XNT1_SYNP2); contains Interpro domain(s) IPR000634 Serine/threonine dehydratase, pyridoxal-phosphate-binding site IPR005787 Threonine dehydratase I	amino acid metabolism.degradation.aspartate family.threonine	0.000284312	0.000435518	0.000226285	0.0001
Solyc03g111860	-0.0568921	-0.0391515	0.0820502	Glyoxal oxidase (AHRD V1 ***- B6SXT7_MAIZE); contains Interpro domain(s) IPR009880 Glyoxal oxidase, N-terminal	Biodegradation of Xenobiotics	0.000182443	0.000325985	0.000577737	0.000163828
Solyc01g010760	-0.0557195	0.0710167	0.0550736	Porin/voltage-dependent anion-selective channel protein (AHRD V1 **** A9P802_POPTR); contains Interpro domain(s) IPR001925 Porin, eukaryotic type	transport.sugars	0.00153054	0.000843769	0.000849636	0.000782708
Solyc12g010360	-0.05557	0.00356157	-0.0274079	H-ATPase (AHRD V1 ***- Q8L6I3_ORYSJ); contains Interpro domain(s) IPR006534 ATPase, P-type, plasma-membrane proton-efflux	transport.p- and v-ATPases	0.000263789	0.000349847	0.000341878	0.000125973
Solyc01g109850	-0.0544503	0.00167	0.029823	Diaminopimelate decarboxylase (AHRD V1 **** D2DKE7_SOYBN); contains Interpro domain(s) IPR002986 Diaminopimelate decarboxylase	amino acid metabolism.synthesis.aspartate family.lysine.diaminopimelate decarboxylase	0.000701408	0.000539861	0.000462632	0.000362943
Solyc06g082090	-0.0541613	-0.000825798	0.0374454	Methionine aminopeptidase (AHRD V1 **-- C5FF46_NANOT); contains Interpro domain(s) IPR004545 Proliferation-associated protein 1	protein.degradation.metalloprotease	0.00130458	0.00143348	0.000721406	0.000849238
Solyc01g111640	-0.0535839	-0.0504145	0.0721555	Skp1 (AHRD V1 ***- Q49HP3_CAPAN); contains Interpro domain(s) IPR016897 E3 ubiquitin ligase, SCF complex, Skp subunit	protein.degradation.ubiquitin.E3.SCF.SKP	0.000843559	0.00130089	0.00136298	0.000687851
Solyc07g042220	-0.0531027	-0.040452	-0.021226	Beta-galactosidase (AHRD V1 **** B9RR68_RICCO); contains Interpro domain(s) IPR001944 Glycoside hydrolase, family 35	misc.gluco-, galacto- and mannosidases.beta-galactosidase	0.000717814	0.00128468	0.000779249	0.00090801
Solyc03g094010	-0.0524761	0.0692489	-0.0276021	Glutamate dehydrogenase (AHRD V1 **** Q94IA5_BRANA); contains Interpro domain(s) IPR014362 Glutamate dehydrogenase	N-metabolism.N-degradation.glutamate dehydrogenase	0.00133289	0.00191239	0.000815405	0.00105126
Solyc06g071910	-0.0523249	0.0321953	-0.0318376	3-oxoacyl-reductase (AHRD V1 ***- B6THT6_MAIZE); contains Interpro domain(s) IPR011284 3-oxoacyl-(acyl-carrier-protein) reductase	misc.short chain dehydrogenase/reductase (SDR)	0.000914597	0.00181754	0.00103059	0.000701686
Solyc06g071920	-0.0518048	-0.0200736	-0.0803044	Glyceraldehyde-3-phosphate dehydrogenase (AHRD V1 **** Q9XG67_TOBAC); contains Interpro domain(s) IPR000173 Glyceraldehyde 3-phosphate dehydrogenase	glycolysis.cytosolic branch.glyceraldehyde 3-phosphate dehydrogenase (GAP-DH)	0.00125104	0.00317008	0.000937374	0.00164361
Solyc04g014460	-0.0513995	0.0355297	0.00792526	RNA binding protein (AHRD V1 *--* C1N7F4_MICPS); contains Interpro domain(s) IPR012677 Nucleotide-binding, alpha-beta plait	RNA.RNA binding	0.000464036	0.00044451	0.000269779	0.000268134
Solyc05g051510	-0.0509758	0.0229252	0.0782026	Prohibitin (AHRD V1 ***- O04361_TOBAC); contains Interpro domain(s) IPR000163 Prohibitin	cell.division	0.00045566	0.000242666	0.000465559	0.000462327
Solyc12g007170	-0.0509052	0.0120002	-0.0639423	Fatty acid oxidation complex subunit alpha (AHRD V1 ***- FADJ_ECOHS); contains Interpro domain(s) IPR006176 3-hydroxyacyl-CoA dehydrogenase, NAD binding	lipid metabolism.lipid degradation.beta-oxidation.multifunctional	0.000148347	0.000359352	0.0001	0.00017617
Solyc09g064370	-0.0501946	0.0242325	-0.0117338	Alcohol dehydrogenase (AHRD V1 **** Q1HQD0_BOMMO); contains Interpro domain(s) IPR014183 Alcohol dehydrogenase class III/S-(hydroxymethyl)glutathione dehydrogenase	misc.alcohol dehydrogenases	0.000330413	0.000326109	0.0001	0.00021012
Solyc11g022590	-0.0494056	-0.00992177	-0.0295784	Kunitz trypsin inhibitor 4 (Fragment) (AHRD V1 **** C1J5E0_POPBA); contains Interpro domain(s) IPR002160 Proteinase inhibitor I3, Kunitz legume	not assigned.unknown	0.00059798	0.000935028	0.000290099	0.000282732
Solyc04g080590	-0.048445	-0.073237	0.0651155	Proteasome subunit alpha type (AHRD V1 ***- Q8H1Y2_NICBE); contains Interpro domain(s) IPR001353 Proteasome, subunit alpha/beta	protein.degradation.ubiquitin.proteasom	0.000317448	0.000560773	0.000576459	0.000925189
Solyc04g011590	-0.0483366	-0.00414281	-0.0200958	Histidine amino acid transporter (AHRD V1 **** Q85V22_ORYSI); contains Interpro domain(s) IPR013057 Amino acid transporter, transmembrane	transport.amino acids	0.000318636	0.000368177	0.000295697	0.00031632
Solyc11g071650	-0.0482671	0.00556946	-0.010325	Beta-D-glucosidase (AHRD V1 ***- Q7XAS3_GOSHI); contains Interpro domain(s) IPR001764 Glycoside hydrolase, family 3, N-terminal	cell wall.degradation.cellulases and beta -1,4-glucanases	0.00037701	0.000851658	0.000591741	0.000410579
Solyc12g014230	-0.0478806	0.0579454	0.0143693	DAG protein (AHRD V1 *--- B6TDH1_MAIZE)	development.unspecified	0.000490246	0.000606459	0.000429727	0.000274391
Solyc10g082030	-0.0472458	-0.0297299	0.0468473	Peroxiredoxin (AHRD V1 **-- Q9FE12_PHAVU); contains Interpro domain(s) IPR000866 Alkyl hydroperoxide reductase/ Thiol specific antioxidant/ Mal allergen	redox.peroxiredoxin.BAS1	0.000472726	0.000584993	0.00061682	0.00062589
Solyc11g067100	-0.0468218	0.00345339	0.00937914	60s acidic ribosomal protein-like protein (AHRD V1 ***- Q3HVP0_SOLTU); contains Interpro domain(s) IPR001813 Ribosomal protein 60S	protein.synthesis.ribosomal protein.eukaryotic.60S subunit.unknown	0.00149704	0.00186178	0.00190576	0.000551613
Solyc10g007180	-0.0467809	0.0311379	-0.0059464	DAG protein (AHRD V1 *--- B6TDH1_MAIZE); contains Interpro domain(s) IPR015500 Peptidase S8, subtilisin-related	development.unspecified	0.000322808	0.00053806	0.000326956	0.000297819
Solyc03g113800	-0.0465197	-0.0522832	-0.0151191	Betaine aldehyde dehydrogenase (AHRD V1 **** D2DEK8_LYCBA); contains Interpro domain(s) IPR015590 Aldehyde dehydrogenase	fermentation.aldehyde dehydrogenase	0.000749527	0.00141859	0.000834483	0.00108458
Solyc01g103380	-0.0463948	-0.0235133	0.0330976	Ras-related protein Rab-25 (AHRD V1 ***- RAB25_MOUSE); contains Interpro domain(s) IPR015595 Rab11-related	signalling.G-proteins	0.00157259	0.0012109	0.000761328	0.00153577
Solyc01g007740	-0.0459638	0.0382266	0.0194527	Peroxiredoxin (AHRD V1 **-- Q9FE12_PHAVU); contains Interpro domain(s) IPR000866 Alkyl hydroperoxide reductase/ Thiol specific antioxidant/ Mal allergen	redox.peroxiredoxin.BAS1	0.000787699	0.000605354	0.000428535	0.00062589
Solyc05g052470	-0.044428	0.0038255	-0.018019	Ferritin (AHRD V1 ***- A7UGG8_SOLTU); contains Interpro domain(s) IPR001519 Ferritin, N-terminal	metal handling.binding, chelation and storage	0.000648713	0.00100841	0.000637174	0.000434162
Solyc03g121100	-0.0440662	0.00670284	0.0238743	Acid phosphatase (AHRD V1 **-- O49855_SOYBN); contains Interpro domain(s) IPR010028 Acid phosphatase, plant	misc.acid and other phosphatases	0.00149521	0.00184123	0.00172804	0.00107395
Solyc05g013030	-0.0437476	-0.0106437	0.0129274	26S proteasome regulatory subunit (AHRD V1 ***- A8I274_CHLRE); contains Interpro domain(s) IPR013143 PCI/PINT associated module	protein.degradation.ubiquitin.proteasom	0.000430959	0.000497356	0.00062795	0.000196215
Solyc02g087300	-0.0436998	0.0358133	0.00971623	Protein transport SEC13-like protein (AHRD V1 **-- Q2PYY1_SOLTU); contains Interpro domain(s) IPR020472 G-protein beta WD-40 repeat, region	protein.targeting.secretory pathway.plasma membrane	0.00041794	0.000403665	0.000249602	0.000375763
Solyc03g120850	-0.0421357	0.00196575	0.00341414	chaperonin (AHRD V1 ***- B2IXD2_NOSP7); contains Interpro domain(s) IPR001844 Chaperonin Cpn60	protein.folding	0.00055465	0.000614894	0.000447268	0.000623586
Solyc03g007890	-0.0417432	-0.0374882	0.00478947	Heat shock protein 90 (Fragment) (AHRD V1 **-- Q2L3T8_WHEAT); contains Interpro domain(s) IPR003594 ATP-binding region, ATPase-like IPR001404 Heat shock protein Hsp90	stress.abiotic.heat	0.00126239	0.00220678	0.00148368	0.00224679
Solyc09g091070	-0.041323	0.060516	-0.00677622	Malate dehydrogenase (AHRD V1 **** O48906_MEDSA); contains Interpro domain(s) IPR010097 Malate dehydrogenase, NAD-dependent, eukaryotes and gamma proteobacteria	gluconeogenesis.Malate DH	0.00239996	0.00296824	0.00203265	0.00212319
Solyc06g036290	-0.0412958	-0.0341102	0.00533059	Heat shock protein 90 (Fragment) (AHRD V1 **-- Q00NU9_WHEAT); contains Interpro domain(s) IPR003594 ATP-binding region, ATPase-like IPR001404 Heat shock protein Hsp90	stress.abiotic.heat	0.00152152	0.00262327	0.00179957	0.00258732
Solyc01g099580	-0.0411971	-0.00810129	-0.0369938	Desiccation-related protein PCC13-62 (AHRD V1 *-*- B6TNA6_MAIZE); contains Interpro domain(s) IPR011424 C1-like	stress.abiotic.drought/salt	0.000178151	0.000422342	0.000232997	0.000391724
Solyc11g017070	-0.0410572	0.0119009	-0.0256548	Eukaryotic translation initiation factor 3 subunit 2 (AHRD V1 ***- B6SSB6_MAIZE); contains Interpro domain(s) IPR020472 G-protein beta WD-40 repeat, region	signalling.G-proteins	0.000771367	0.000991592	0.000506376	0.000859019
Solyc11g006070	-0.0408971	0.023536	0.107683	Peptidyl-prolyl cis-trans isomerase (AHRD V1 ***- B5LWR0_ZIZJJ); contains Interpro domain(s) IPR002130 Peptidyl-prolyl cis-trans isomerase, cyclophilin-type	cell.cycle.peptidylprolyl isomerase	0.00164357	0.000385306	0.00108409	0.0010674
Solyc08g075390	-0.0405707	0.00128697	0.0487767	Isopentenyl-diphosphate delta-isomerase family protein (AHRD V1 *--- B1KWZ7_CLOBM); contains Interpro domain(s) IPR000086 NUDIX hydrolase domain	not assigned.unknown	0.000214991	0.000191192	0.000142733	0.000136653
Solyc03g118340	-0.0404994	-0.0545879	0.0786336	ATP-dependent clp protease ATP-binding subunit (AHRD V1 **-* Q85G08_CYAME); contains Interpro domain(s) IPR013093 ATPase associated with various cellular activities, AAA-2	protein.degradation.serine protease	0.000305788	0.000171962	0.000201574	0.000243241
Solyc01g104680	-0.0402636	0.0145263	0.0579115	GTP-binding nuclear protein Ran-A1 (AHRD V1 **-- B3TM31_ELAGV); contains Interpro domain(s) IPR018210 GTP-binding nuclear protein, Ran, conserved site IPR002041 Ran GTPase	signalling.G-proteins	0.000571122	0.000287263	0.000316651	0.000314626
Solyc12g095960	-0.0402199	-0.0713834	0.0768972	Insulin-like growth factor 2 mRNA-binding protein 2 (AHRD V1 *-** IF2B2_PONAB); contains Interpro domain(s) IPR018111 K Homology, type 1, subgroup	RNA.RNA binding	0.000879387	0.000574499	0.000589251	0.000972362
Solyc01g088370	-0.0400803	0.0293047	0.0143286	Eukaryotic translation initiation factor 3 subunit B (AHRD V1 **** B2VZ72_PYRTR); contains Interpro domain(s) IPR011400 Translation initiation factor eIF-3b	protein.synthesis.initiation	0.000586655	0.000518844	0.000307287	0.000593981
Solyc06g035970	-0.0400651	-0.0140108	0.0239612	Tubulin beta chain (AHRD V1 ***- B9GKJ5_POPTR); contains Interpro domain(s) IPR002453 Beta tubulin	cell.organisation	0.00140781	0.00140963	0.00131354	0.00133406
Solyc04g016350	-0.0397319	0.0188375	0.0106267	40S ribosomal protein S4-like protein (AHRD V1 ***- Q2XPX5_SOLTU); contains Interpro domain(s) IPR000876 Ribosomal protein S4e	protein.synthesis.ribosomal protein.eukaryotic.40S subunit.S4	0.00302923	0.0031179	0.00216213	0.00255558
Solyc07g005600	-0.03924	0.0318034	-0.0276096	Transmembrane 9 superfamily protein member 4 (AHRD V1 **** B6SXZ2_MAIZE); contains Interpro domain(s) IPR004240 Nonaspanin (TM9SF)	not assigned.unknown	0.000164531	0.000252152	0.000152855	0.0001
Solyc02g072130	-0.0391981	0.00340667	-0.0130383	Protein transport protein SEC61 alpha subunit (AHRD V1 ***- D3B1K5_POLPA); contains Interpro domain(s) IPR002208 SecY protein	protein.targeting.secretory pathway.unspecified	0.000212424	0.000442908	0.000347534	0.000251046
Solyc02g093900	-0.0390996	0.0280882	-0.0223295	Cytochrome c1 (AHRD V1 **** Q9FKS5_ARATH); contains Interpro domain(s) IPR002326 Cytochrome c1	mitochondrial electron transport / ATP synthesis.cytochrome c	0.00125466	0.00156803	0.000987446	0.000417771
Solyc06g007710	-0.0388507	0.0428189	-0.0114569	Mitochondrial import receptor subunit TOM40 (AHRD V1 ***- B6TEP3_MAIZE); contains Interpro domain(s) IPR001925 Porin, eukaryotic type	protein.targeting.mitochondria	0.000401968	0.000514744	0.000242611	0.000362676
Solyc06g082650	-0.0386035	0.00591774	-0.0522372	60S ribosomal protein L10 (AHRD V1 ***- Q3SC85_SOLLC); contains Interpro domain(s) IPR001197 Ribosomal protein L10e	protein.synthesis.ribosomal protein.eukaryotic.60S subunit.L10	0.0001	0.000784609	0.0001	0.000332681
Solyc01g099900	-0.038328	0.0447437	-0.0605951	Ribosomal protein L18 (AHRD V1 ***- C5X0Q5_SORBI); contains Interpro domain(s) IPR000039 Ribosomal protein L18e	protein.synthesis.ribosomal protein.eukaryotic.60S subunit.L18	0.000674962	0.0012017	0.0001	0.00084632
Solyc01g086740	-0.0376458	0.0315217	-0.031116	Chaperone protein dnaJ (AHRD V1 ***- B6TA99_MAIZE); contains Interpro domain(s) IPR012724 Chaperone DnaJ	stress.abiotic.heat	0.000284916	0.000364852	0.0001	0.000266773
Solyc01g100390	-0.0373509	0.0175996	0.0479983	Pyrophosphate-energized proton pump (AHRD V1 ***- B0SRX3_LEPBP); contains Interpro domain(s) IPR004131 Inorganic H+ pyrophosphatase	transport.amino acids	0.000332804	0.000357738	0.000216923	0.000138676
Solyc05g053670	-0.0372686	-0.000444053	-0.00658446	60S ribosomal protein L13a-like protein (AHRD V1 ***- Q3HRW1_SOLTU); contains Interpro domain(s) IPR005755 Ribosomal protein L13, eukaryotic/archaeal	protein.synthesis.ribosomal protein.eukaryotic.60S subunit.L13A	0.000441575	0.000784609	0.0007896	0.00103735
Solyc01g108660	-0.0372119	0.0225521	-0.067217	N-acetyl-gamma-glutamyl-phosphate reductase (AHRD V1 ***- A7WPL0_TOBAC); contains Interpro domain(s) IPR000706 N-acetyl-gamma-glutamyl-phosphate reductase	amino acid metabolism.synthesis.glutamate family.arginine	0.000344122	0.000557612	0.000191412	0.0001
Solyc03g080050	-0.0372054	-0.0291349	-0.0722245	Band 7 stomatin family protein (AHRD V1 **-- C1MUP6_MICPS); contains Interpro domain(s) IPR001972 Stomatin	not assigned.unknown	0.0008189	0.00230075	0.00114454	0.00077513
Solyc06g050980	-0.0370044	-0.0182146	-0.0239794	Ferritin (AHRD V1 ***- Q308A9_SOLTU); contains Interpro domain(s) IPR001519 Ferritin, N-terminal	metal handling.binding, chelation and storage	0.00100959	0.00148212	0.00107441	0.00109106
Solyc06g074670	-0.0369707	-0.0197375	0.0490781	Bifunctional polymyxin resistance arnA protein (AHRD V1 ***- B6TQB1_MAIZE); contains Interpro domain(s) IPR001509 NAD-dependent epimerase/dehydratase	cell wall.precursor synthesis.AXS	0.000871849	0.00117922	0.00127182	0.000709472
					SUM	0.0745883	0.10509	0.0609052	0.0665768

## Sheet: PC3-High
Average NSAF scores of 100 highest loadings of PC3 over three biological replicates. P-C, pollen derived from plants maintained at control conditions; P-HS, pollen derived from plants exposed to HS conditions; P-E-C, pollen derived from plants pretreated with 1 ppm ethephon followed by maintaining the plants at control conditions; P-E-HS, pollen derived from plants pretreated with 1 ppm ethephon …
Accession	PC3	PC2	PC1	Description	Bin function	P-C	P-HS	P-E-C	P-E-HS
PC3 positive loadings
Solyc05g050700	0.140002	-0.000317059	-0.0982703	Leucine-rich repeat receptor-like protein kinase (Fragment) (AHRD V1 **-* C0LGU8_ARATH); contains Interpro domain(s) IPR001611 Leucine-rich repeat	signalling.receptor kinases.leucine rich repeat XI	0.000716335	0.000659755	0.00080491	0.00059999
Solyc12g009140	0.120292	-0.0105174	-0.0325218	Proteasome subunit alpha type (AHRD V1 ***- D2D307_GOSHI); contains Interpro domain(s) IPR001353 Proteasome, subunit alpha/beta	protein.degradation.ubiquitin.proteasom	0.00188899	0.00085938	0.00112021	0.00111324
Solyc11g006070	0.107683	0.023536	-0.0408971	Peptidyl-prolyl cis-trans isomerase (AHRD V1 ***- B5LWR0_ZIZJJ); contains Interpro domain(s) IPR002130 Peptidyl-prolyl cis-trans isomerase, cyclophilin-type	cell.cycle.peptidylprolyl isomerase	0.00164357	0.000385306	0.00108409	0.0010674
Solyc02g089070	0.102963	0.0406831	-0.0191242	Eukaryotic translation initiation factor 3 subunit M (AHRD V1 ***- B2WFL9_PYRTR); contains Interpro domain(s) IPR000717 Proteasome component region PCI	protein.degradation.ubiquitin.proteasom	0.000718082	0.000273678	0.000537378	0.000537791
Solyc06g068700	0.095878	0.0399624	0.0640175	Calcium-binding protein Calnexin (AHRD V1 **-* Q9BLH3_HALRO); contains Interpro domain(s) IPR001580 Calreticulin/calnexin	signalling.calcium	0.00118315	0.000405739	0.0011467	0.000503142
Solyc08g078700	0.0951104	-0.0752799	-0.01228	Heat shock protein 22 (AHRD V1 ***- Q27JQ0_METAN); contains Interpro domain(s) IPR002068 Heat shock protein Hsp20	stress.abiotic.heat	0.0016111	0.00119903	0.00229035	0.00214516
Solyc03g113030	0.0946907	0.017137	-0.0264691	Aldose 1-epimerase-like protein (AHRD V1 ***- Q8LFH1_ARATH); contains Interpro domain(s) IPR015443 Aldose-1-epimerase	minor CHO metabolism.others	0.000592439	0.000203996	0.00046501	0.000479003
Solyc04g051370	0.0876237	-0.037125	-0.0289909	26S proteasome non-ATPase regulatory subunit 12 (AHRD V1 ***- B5X386_SALSA); contains Interpro domain(s) IPR000717 Proteasome component region PCI	protein.degradation.ubiquitin.proteasom	0.000761388	0.000287263	0.000385801	0.000509596
Solyc01g112020	0.0866682	0.0546355	-0.00704086	Pentatricopeptide repeat-containing protein (AHRD V1 *-*- D7MUM4_ARALY); contains Interpro domain(s) IPR002885 Pentatricopeptide repeat	not assigned.unknown	0.000485386	0.0001	0.000319511	0.0001
Solyc10g078960	0.0859615	-0.0126067	0.0227762	60S ribosomal protein L21-like protein (AHRD V1 ***- Q3HVK5_SOLTU); contains Interpro domain(s) IPR001147 Ribosomal protein L21e	protein.synthesis.ribosomal protein.eukaryotic.60S subunit.L21	0.00128241	0.0001	0.00132015	0.00103928
Solyc03g119880	0.0833988	-0.00554722	-0.0368482	Early nodulin-55-1 (Fragment) (AHRD V1 *--- NO551_SOYBN); contains Interpro domain(s) IPR003245 Plastocyanin-like	misc.plastocyanin-like	0.0010315	0.000661202	0.00136975	0.000400807
Solyc09g090590	0.0833866	0.0469596	0.0226671	Calcium binding protein Caleosin (AHRD V1 **** A8N0P5_COPC7); contains Interpro domain(s) IPR007736 Caleosin related	development.unspecified	0.00120075	0.0001	0.000671051	0.000264288
Solyc03g118910	0.0831513	-0.0297911	-0.0123379	T-complex protein 1 subunit delta (AHRD V1 ***- B9S339_RICCO); contains Interpro domain(s) IPR012717 T-complex protein 1, delta subunit	protein.folding	0.000622567	0.000398978	0.000595305	0.00060975
Solyc06g071700	0.0825767	-0.0204279	-0.0995331	Primary amine oxidase (AHRD V1 **** B4WL51_9SYNE); contains Interpro domain(s) IPR000269 Copper amine oxidase	misc.oxidases - copper, flavone etc.	0.000412459	0.000475582	0.00021328	0.000349866
Solyc05g055770	0.0822533	-0.0325573	-0.0201289	Basic leucine zipper and W2 domain-containing protein 2 (AHRD V1 **-- A8N5N1_COPC7); contains Interpro domain(s) IPR003307 eIF4-gamma/eIF5/eIF2-epsilon	protein.synthesis.initiation	0.00082083	0.00063147	0.000658388	0.0007846
Solyc03g111860	0.0820502	-0.0391515	-0.0568921	Glyoxal oxidase (AHRD V1 ***- B6SXT7_MAIZE); contains Interpro domain(s) IPR009880 Glyoxal oxidase, N-terminal	Biodegradation of Xenobiotics	0.000182443	0.000325985	0.000577737	0.000163828
Solyc01g005250	0.0815327	0.0553265	-0.00667582	Aspartate-semialdehyde dehydrogenase (AHRD V1 ***- B6TWW1_MAIZE); contains Interpro domain(s) IPR005986 Aspartate-semialdehyde dehydrogenase, bacterial	amino acid metabolism.synthesis.aspartate family.misc.homoserine.aspartate semialdehyde dehydrogenase	0.000665107	0.000197347	0.000455289	0.000354325
Solyc07g049280	0.0815209	-0.0186657	0.0848056	Diphosphate-fructose-6-phosphate 1-phosphotransferase (AHRD V1 ***- D0TAW1_9BACE); contains Interpro domain(s) IPR011183 Pyrophosphate-dependent phosphofructokinase PfpB	not assigned.unknown	0.000909826	0.000480823	0.00146414	0.000999562
Solyc08g079260	0.0795482	-0.0392971	-0.0264053	Serine/threonine-protein phosphatase (Fragment) (AHRD V1 *--- Q4RFT2_TETNG); contains Interpro domain(s) IPR011990 Tetratricopeptide-like helical	redox.thioredoxin	0.000502639	0.000497895	0.000522097	0.000764149
Solyc06g071880	0.0793544	-0.0394865	0.0139286	60S ribosomal protein L17 (AHRD V1 ***- D7KV33_ARALY); contains Interpro domain(s) IPR005721 Ribosomal protein L22/L17, eukaryotic/archaeal	protein.synthesis.ribosomal protein.eukaryotic.60S subunit.L17	0.00307738	0.00110847	0.0015719	0.00319791
Solyc10g051390	0.0791349	-0.000808598	0.0456929	RNA-binding glycine-rich protein-1b (AHRD V1 **** Q40427_NICSY); contains Interpro domain(s) IPR015465 RNA recognition motif, glycine rich protein	RNA.RNA binding	0.00281329	0.0001	0.0022932	0.000634705
Solyc03g118340	0.0786336	-0.0545879	-0.0404994	ATP-dependent clp protease ATP-binding subunit (AHRD V1 **-* Q85G08_CYAME); contains Interpro domain(s) IPR013093 ATPase associated with various cellular activities, AAA-2	protein.degradation.serine protease	0.000305788	0.000171962	0.000201574	0.000243241
Solyc06g083180	0.0782305	-0.0171061	0.0472453	40S ribosomal protein S8 (AHRD V1 ***- Q0E158_ORYSJ); contains Interpro domain(s) IPR001047 Ribosomal protein S8e	protein.synthesis.ribosomal protein.eukaryotic.40S subunit.S8	0.00230304	0.000541698	0.00222846	0.00207513
Solyc05g051510	0.0782026	0.0229252	-0.0509758	Prohibitin (AHRD V1 ***- O04361_TOBAC); contains Interpro domain(s) IPR000163 Prohibitin	cell.division	0.00045566	0.000242666	0.000465559	0.000462327
Solyc01g088080	0.0770212	0.035186	-0.106979	T-complex protein theta subunit (AHRD V1 ***- A8IF08_CHLRE); contains Interpro domain(s) IPR012721 T-complex protein 1, theta subunit	protein.folding	0.000772391	0.000569104	0.000534735	0.000629654
Solyc11g042930	0.0769163	-0.0935287	0.0125939	SKP1 (AHRD V1 ***- Q68GS0_TOBAC); contains Interpro domain(s) IPR016897 E3 ubiquitin ligase, SCF complex, Skp subunit	protein.degradation.ubiquitin.E3.SCF.SKP	0.00109139	0.000695723	0.00280655	0.00188561
Solyc12g095960	0.0768972	-0.0713834	-0.0402199	Insulin-like growth factor 2 mRNA-binding protein 2 (AHRD V1 *-** IF2B2_PONAB); contains Interpro domain(s) IPR018111 K Homology, type 1, subgroup	RNA.RNA binding	0.000879387	0.000574499	0.000589251	0.000972362
Solyc09g091170	0.0766417	0.0391151	0.0189749	NADH dehydrogenase 1 alpha subcomplex subunit 13 (AHRD V1 **** B5X9S0_SALSA); contains Interpro domain(s) IPR009346 GRIM-19	not assigned.unknown	0.0011704	0.0001	0.00154074	0.0001
Solyc01g014210	0.0758702	0.00583813	-0.0107291	ADP ATP carrier protein-like (AHRD V1 **** Q2XTC3_SOLTU); contains Interpro domain(s) IPR002113 Adenine nucleotide translocator 1	major CHO metabolism.synthesis.starch.transporter	0.000355877	0.000230814	0.000942374	0.000381528
Solyc01g103450	0.074701	-0.00921462	-0.0636945	Chaperone DnaK (AHRD V1 ***- Q1SKX2_MEDTR); contains Interpro domain(s) IPR012725 Chaperone DnaK	stress.abiotic.heat	0.000480091	0.000539165	0.000535016	0.00032754
Solyc02g092430	0.0730895	0.0683638	0.0191179	Ribosomal protein L26 (AHRD V1 ***- A8HMG7_CHLRE); contains Interpro domain(s) IPR005756 Ribosomal protein L26, eukaryotic/archaeal	protein.synthesis.ribosomal protein.eukaryotic.60S subunit.L26	0.00145283	0.00040769	0.00119808	0.000399644
Solyc01g111640	0.0721555	-0.0504145	-0.0535839	Skp1 (AHRD V1 ***- Q49HP3_CAPAN); contains Interpro domain(s) IPR016897 E3 ubiquitin ligase, SCF complex, Skp subunit	protein.degradation.ubiquitin.E3.SCF.SKP	0.000843559	0.00130089	0.00136298	0.000687851
Solyc06g062690	0.072155	-0.0258178	-0.100161	Nucleosome assembly protein 1-like protein 4 (AHRD V1 ***- Q70Z16_TOBAC); contains Interpro domain(s) IPR002164 Nucleosome assembly protein (NAP)	DNA.synthesis/chromatin structure	0.000484715	0.000904808	0.000224966	0.000223684
Solyc05g005160	0.0714936	-0.0294508	0.0837533	ATP-citrate lyase A-2 (AHRD V1 **** D7KWP3_ARALY); contains Interpro domain(s) IPR016102 Succinyl-CoA synthetase-like	TCA / org. transformation.other organic acid transformaitons.atp-citrate lyase	0.000594818	0.0001	0.000770316	0.000623642
Solyc10g077030	0.0713068	-0.0176683	0.000526457	Proteasome subunit alpha type (AHRD V1 ***- Q93X34_TOBAC); contains Interpro domain(s) IPR001353 Proteasome, subunit alpha/beta	protein.degradation.ubiquitin.proteasom	0.00101712	0.000624872	0.00112404	0.000335858
Solyc12g096300	0.0707291	0.0672604	0.0107376	40S ribosomal protein S6 (AHRD V1 ***- B6T1H0_MAIZE); contains Interpro domain(s) IPR014401 Ribosomal protein S6, eukaryotic	protein.synthesis.ribosomal protein.eukaryotic.40S subunit.S6	0.00101769	0.000466581	0.00088484	0.000506819
Solyc07g005560	0.0699009	0.0493469	0.00988155	Eukaryotic translation initiation factor 5A (AHRD V1 ***- D6N3G5_GOSHI); contains Interpro domain(s) IPR019769 Translation elongation factor, IF5A, hypusine site	protein.synthesis.initiation	0.00105729	0.0001	0.000750873	0.0001
Solyc09g057650	0.0695155	-0.0508119	0.0454269	40S ribosomal protein S8 (AHRD V1 ***- Q3HRZ6_SOLTU); contains Interpro domain(s) IPR001047 Ribosomal protein S8e	protein.synthesis.ribosomal protein.eukaryotic.40S subunit.S8	0.0011452	0.000477213	0.00146479	0.0017545
Solyc06g007570	0.068896	-0.0249269	0.0291295	40S ribosomal protein S8 (AHRD V1 ***- Q0E158_ORYSJ); contains Interpro domain(s) IPR001047 Ribosomal protein S8e	protein.synthesis.ribosomal protein.eukaryotic.40S subunit.S8	0.00230304	0.000956279	0.00247958	0.00207513
Solyc03g123730	0.0687591	-0.0572146	0.0314926	26S protease regulatory subunit 7 (AHRD V1 ***- B5DG36_SALSA); contains Interpro domain(s) IPR005937 26S proteasome subunit P45	protein.degradation.ubiquitin.proteasom	0.000687882	0.000180573	0.000546567	0.000554838
Solyc10g079500	0.0686383	0.019321	-0.0254809	Inosine-5&apos-monophosphate dehydrogenase (AHRD V1 ***- A7XZM6_CAMSI); contains Interpro domain(s) IPR005990 IMP dehydrogenase	nucleotide metabolism.synthesis.purine.IMP dehydrogenase	0.000336756	0.000231605	0.000356805	0.000449485
Solyc02g091870	0.0683925	-0.0219829	0.000481638	Tubulin alpha-3 chain (AHRD V1 ***- B6SPX4_MAIZE); contains Interpro domain(s) IPR002452 Alpha tubulin	cell.organisation	0.000841738	0.000578421	0.000620588	0.000648048
Solyc11g070090	0.0683812	-0.026201	-0.0712703	Carboxyl-terminal peptidase (AHRD V1 ***- B6U8T6_MAIZE); contains Interpro domain(s) IPR004314 Protein of unknown function DUF239, plant	protein.degradation	0.000756847	0.000947471	0.000719499	0.000719898
Solyc04g079180	0.06838	-3.89646e-05	0.00699549	Unknown Protein (AHRD V1)	not assigned.unknown	0.00158177	0.000702467	0.00181532	0.000912738
Solyc12g006410	0.0679635	0.0820125	0.0318425	UDP-glucose 4-epimerase (AHRD V1 ***- B3XXH6_9BACT); contains Interpro domain(s) IPR005886 UDP-glucose 4-epimerase	cell wall.precursor synthesis.MUR4	0.0010525	0.000191452	0.000321069	0.000188508
Solyc06g071000	0.067322	0.012665	0.0410886	N-succinylglutamate 5-semialdehyde dehydrogenase (AHRD V1 *-*- ASTD_VIBCH); contains Interpro domain(s) IPR015590 Aldehyde dehydrogenase	amino acid metabolism.degradation.glutamate family.proline	0.00128946	0.000559495	0.00139016	0.00079082
Solyc10g006070	0.0663424	-0.0261131	0.0321985	40S ribosomal protein S8 (AHRD V1 ***- Q2XPV9_SOLTU); contains Interpro domain(s) IPR001047 Ribosomal protein S8e	protein.synthesis.ribosomal protein.eukaryotic.40S subunit.S8	0.00248696	0.000951952	0.00248788	0.00206574
Solyc10g081130	0.0659458	-0.0291316	-0.00243372	Proteasome subunit alpha type (AHRD V1 ***- Q93X34_TOBAC); contains Interpro domain(s) IPR001353 Proteasome, subunit alpha/beta	protein.degradation.ubiquitin.proteasom	0.00067938	0.000624872	0.00112404	0.000684507
Solyc01g100380	0.0656913	-0.0322036	-0.00558378	Calreticulin 2 calcium-binding protein (AHRD V1 **** A8HMC0_CHLRE); contains Interpro domain(s) IPR009169 Calreticulin	signalling.calcium	0.00191244	0.00100654	0.00143031	0.00202884
Solyc04g081740	0.0651331	-0.0129885	-0.0114489	Prostaglandin E synthase 2-like (AHRD V1 ***- B0S751_DANRE); contains Interpro domain(s) IPR012335 Thioredoxin fold	redox.glutaredoxins	0.000548794	0.000545236	0.000715771	0.000585042
Solyc04g080590	0.0651155	-0.073237	-0.048445	Proteasome subunit alpha type (AHRD V1 ***- Q8H1Y2_NICBE); contains Interpro domain(s) IPR001353 Proteasome, subunit alpha/beta	protein.degradation.ubiquitin.proteasom	0.000317448	0.000560773	0.000576459	0.000925189
Solyc07g065170	0.064531	-0.0229741	0.025836	40S ribosomal protein S8 (AHRD V1 ***- B4FGG1_MAIZE); contains Interpro domain(s) IPR001047 Ribosomal protein S8e	protein.synthesis.ribosomal protein.eukaryotic.40S subunit.S8	0.00153091	0.000539397	0.00194888	0.00154246
Solyc05g053470	0.064208	-0.0308169	-0.019465	chaperonin (AHRD V1 ***- D2LE93_RHOVA); contains Interpro domain(s) IPR001844 Chaperonin Cpn60	protein.folding	0.00176196	0.00159057	0.00207314	0.00191173
Solyc06g036350	0.0640809	0.0649218	0.0120577	NADH dehydrogenase (AHRD V1 ***- D3BQF3_POLPA); contains Interpro domain(s) IPR006806 ETC complex I subunit	mitochondrial electron transport / ATP synthesis.NADH-DH.localisation not clear	0.00144249	0.000351177	0.00068937	0.000624269
Solyc12g042060	0.0639042	-0.0675214	-0.0251307	ATP-dependent clp protease ATP-binding subunit (AHRD V1 **-- Q85G08_CYAME); contains Interpro domain(s) IPR013093 ATPase associated with various cellular activities, AAA-2	protein.degradation.serine protease	0.000260143	0.000172304	0.000256587	0.000184661
Solyc07g053280	0.0634571	-0.059939	-0.0297746	Ketol-acid reductoisomerase (AHRD V1 ***- D6QSY0_CATRO); contains Interpro domain(s) IPR016206 Ketol-acid reductoisomerase, plant	amino acid metabolism.synthesis.branched chain group.common	0.000564922	0.000859312	0.000540184	0.000450626
Solyc11g013260	0.0632897	0.0468168	-0.00703724	Prohibitin (AHRD V1 ***- O04361_TOBAC); contains Interpro domain(s) IPR000163 Prohibitin	cell.division	0.000559262	0.0001	0.00025021	0.000248723
Solyc01g110060	0.0629854	-0.0644419	-0.0704267	Purple acid phosphatase (AHRD V1 **** Q84KZ2_TOBAC); contains Interpro domain(s) IPR015914 Purple acid phosphatase, N-terminal	misc.acid and other phosphatases	0.000159028	0.00059088	0.00058193	0.000184514
Solyc11g008870	0.0624086	-0.00244567	0.053814	Methylenetetrahydrofolate reductase (AHRD V1 ***- A5ATB7_VITVI); contains Interpro domain(s) IPR004621 Eukaryotic-type methylenetetrahydrofolate reductase	C1-metabolism.methylenetetrahydrofolate reductase	0.000494252	0.000150487	0.000447177	0.000450626
Solyc08g006040	0.0606533	0.0287426	0.0411484	40S ribosomal protein S6 (AHRD V1 ***- B6T1H0_MAIZE); contains Interpro domain(s) IPR014401 Ribosomal protein S6, eukaryotic	protein.synthesis.ribosomal protein.eukaryotic.40S subunit.S6	0.00101769	0.000466581	0.00088484	0.000904583
Solyc02g088700	0.0605457	-0.0169957	0.0307761	Mitochondrial processing peptidase beta subunit (AHRD V1 ***- Q9AXQ2_CUCME); contains Interpro domain(s) IPR011237 Peptidase M16, core	protein.targeting.mitochondria	0.00150579	0.00123385	0.00174173	0.00145266
Solyc03g114500	0.0602688	-0.0297616	0.00576403	Enolase (AHRD V1 ***- A9P745_HELAN); contains Interpro domain(s) IPR000941 Enolase	glycolysis.cytosolic branch.enolase	0.00060161	0.000537092	0.000573535	0.000798154
Solyc11g010190	0.0590517	-0.0319017	-0.0348414	Prohibitin (AHRD V1 ***- O04361_TOBAC); contains Interpro domain(s) IPR000163 Prohibitin	cell.division	0.000603362	0.000416142	0.000264683	0.000807316
Solyc06g073300	0.0587343	0.0861633	-0.0186479	60S ribosomal protein L27 (AHRD V1 ***- A5C1Z2_VITVI); contains Interpro domain(s) IPR001141 Ribosomal protein L27e	protein.synthesis.ribosomal protein.eukaryotic.60S subunit.L27	0.00155789	0.000533987	0.00129298	0.00120528
Solyc05g055760	0.058717	0.0934293	0.0358306	Isopentenyl-diphosphate delta-isomerase (AHRD V1 **** Q84RZ8_9GENT); contains Interpro domain(s) IPR011876 Isopentenyl-diphosphate delta-isomerase, type 1	secondary metabolism.isoprenoids.mevalonate pathway.isopentenyl pyrophosphate:dimethyllallyl pyrophosphate isomerase	0.00107067	0.000702276	0.00101041	0.00112032
Solyc06g063130	0.0584057	0.0337331	-0.0295786	Conserved protein (Fungal and plant) (AHRD V1 *--- D4AZ45_ARTBC); contains Interpro domain(s) IPR018786 Protein of unknown function DUF2343	not assigned.unknown	0.0007555	0.000438551	0.00118059	0.000606568
Solyc02g070310	0.0582761	0.0370779	-0.0134554	Ribosomal protein L32 (AHRD V1 ***- Q45NI6_MEDSA); contains Interpro domain(s) IPR018263 Ribosomal protein L32e, conserved site IPR001515 Ribosomal protein L32e	protein.synthesis.ribosomal protein.eukaryotic.60S subunit.L32	0.000949007	0.0001	0.000482054	0.000478689
Solyc01g104680	0.0579115	0.0145263	-0.0402636	GTP-binding nuclear protein Ran-A1 (AHRD V1 **-- B3TM31_ELAGV); contains Interpro domain(s) IPR018210 GTP-binding nuclear protein, Ran, conserved site IPR002041 Ran GTPase	signalling.G-proteins	0.000571122	0.000287263	0.000316651	0.000314626
Solyc01g109660	0.0570954	-0.0207566	-0.00863078	Glycine-rich RNA-binding protein (AHRD V1 *-** B2YKT9_TOBAC); contains Interpro domain(s) IPR015465 RNA recognition motif, glycine rich protein	RNA.RNA binding	0.0023886	0.000951002	0.00154627	0.00167011
Solyc08g074790	0.0567402	-0.0586491	0.0011115	Eukaryotic translation initiation factor 3 subunit 4 (AHRD V1 ***- B4FBV8_MAIZE); contains Interpro domain(s) IPR017334 Translation initiation factor 3, RNA-binding subunit	protein.synthesis.initiation	0.00128309	0.000956832	0.00223835	0.00270309
Solyc06g082740	0.0566911	0.043135	0.0217984	Reticulon family protein (AHRD V1 ***- B2WS91_9BRAS); contains Interpro domain(s) IPR003388 Reticulon	stress.biotic	0.00055117	0.0001	0.000534671	0.000278958
Solyc02g068130	0.0562743	-0.0364109	0.0166515	Mitochondrial import receptor subunit TOM20 (AHRD V1 ***- B3TM32_ELAGV); contains Interpro domain(s) IPR010547 Plant specific mitochondrial import receptor subunit TOM20	protein.targeting.mitochondria	0.000618715	0.000305646	0.000809209	0.00107381
Solyc10g081660	0.0562465	0.0092229	0.0796703	Sucrose phosphate phosphatase (AHRD V1 ***- Q5J3N8_ACTCH); contains Interpro domain(s) IPR012847 Sucrose phosphatase, plant and cyanobacteria IPR006380 Sucrose-6F-phosphate phosphohydrolase, plant and cyanobacteria	major CHO metabolism.synthesis.sucrose.SPP	0.00107842	0.00030097	0.0006367	0.000673143
Solyc05g012390	0.0550738	-0.00613666	-0.0189659	Pentatricopeptide repeat-containing protein (AHRD V1 ***- D7KQQ2_ARALY); contains Interpro domain(s) IPR002885 Pentatricopeptide repeat	not assigned.unknown	0.000171207	0.000145681	0.00026755	0.000155482
Solyc01g010760	0.0550736	0.0710167	-0.0557195	Porin/voltage-dependent anion-selective channel protein (AHRD V1 **** A9P802_POPTR); contains Interpro domain(s) IPR001925 Porin, eukaryotic type	transport.sugars	0.00153054	0.000843769	0.000849636	0.000782708
Solyc07g043550	0.0543472	0.0963083	0.057348	UDP-glucose 4-epimerase (AHRD V1 **** A6LK35_THEM4); contains Interpro domain(s) IPR005886 UDP-glucose 4-epimerase	cell wall.precursor synthesis.MUR4	0.00167223	0.000561263	0.000807923	0.000549595
Solyc05g013990	0.054309	0.013238	0.0132142	T-complex protein 1 subunit epsilon (AHRD V1 ***- B6TSC6_MAIZE); contains Interpro domain(s) IPR012718 T-complex protein 1, epsilon subunit	protein.folding	0.000146943	0.0001	0.000411823	0.0001
Solyc02g093340	0.0537202	-0.00070984	0.0365308	Heterogeneous nuclear ribonucleoprotein A3 (AHRD V1 *--- B6TGB9_MAIZE); contains Interpro domain(s) IPR012677 Nucleotide-binding, alpha-beta plait	RNA.RNA binding	0.000362422	0.00019466	0.000566388	0.000438155
Solyc04g064510	0.0536392	-0.0175525	0.00375728	Ras-related protein Rab-18 (AHRD V1 ***- B6TSE5_MAIZE); contains Interpro domain(s) IPR015598 Rab18	signalling.G-proteins	0.000603913	0.000299929	0.000582646	0.000815513
Solyc09g090520	0.0535178	-0.0699686	-0.0241973	Heterogeneous nuclear ribonucleoprotein A3 (AHRD V1 *--- B6TGB9_MAIZE); contains Interpro domain(s) IPR012677 Nucleotide-binding, alpha-beta plait	RNA.RNA binding	0.000356138	0.00044606	0.000472923	0.000661658
Solyc12g099260	0.0534068	0.0305554	0.0813359	ATP citrate lyase a-subunit (AHRD V1 **** Q93YH4_LUPAL); contains Interpro domain(s) IPR016141 Citrate synthase-like, core	TCA / org. transformation.other organic acid transformaitons.atp-citrate lyase	0.000619829	0.000312338	0.000558297	0.000550494
Solyc06g005160	0.0530703	-0.0169458	0.00744224	Ascorbate peroxidase (AHRD V1 ***- Q9SMD3_SOLLC); contains Interpro domain(s) IPR019793 Peroxidases heam-ligand binding site IPR019794 Peroxidase, active site IPR002016 Haem peroxidase, plant/fungal/bacterial	redox.ascorbate and glutathione.ascorbate	0.00202337	0.0014307	0.00198094	0.00175246
Solyc05g054640	0.0523169	-0.000675105	0.00162936	2-oxoglutarate dehydrogenase E1 component (AHRD V1 **** Q9FLH2_ARATH); contains Interpro domain(s) IPR011603 2-oxoglutarate dehydrogenase, E1 component	TCA / org. transformation.TCA.2-oxoglutarate dehydrogenase	0.000618385	0.000337758	0.000634243	0.000465721
Solyc11g033280	0.0522791	0.0429009	-0.0577756	ATP-dependent RNA helicase FAL1 (AHRD V1 ***- A8NX16_COPC7); contains Interpro domain(s) IPR011545 DNA/RNA helicase, DEAD/DEAH box type, N-terminal	RNA.processing.RNA helicase	0.000752976	0.00053806	0.000563491	0.000437969
Solyc09g007180	0.0518148	0.0389435	-0.00304489	Adenylate kinase (AHRD V1 **** B6SLP1_MAIZE); contains Interpro domain(s) IPR006259 Adenylate kinase, subfamily	nucleotide metabolism.phosphotransfer and pyrophosphatases.adenylate kinase	0.000748454	0.0001	0.0001	0.0001
Solyc03g117470	0.0505187	0.0566362	0.0224303	Calcineurin subunit B (AHRD V1 *-*- B6U4N5_MAIZE); contains Interpro domain(s) IPR011992 EF-Hand type	signalling.calcium	0.000569581	0.000234308	0.000419887	0.000230353
Solyc03g120010	0.0502068	0.02804	0.0419994	Eukaryotic translation initiation factor 3 subunit 2 (AHRD V1 **-- B6SSB6_MAIZE); contains Interpro domain(s) IPR017986 WD40 repeat, region	development.unspecified	0.000709089	0.000243881	0.00109471	0.00047877
Solyc11g008280	0.049677	0.0353047	-0.0216678	Serine carboxypeptidase (AHRD V1 ***- Q9XH61_9ASTR); contains Interpro domain(s) IPR001563 Peptidase S10, serine carboxypeptidase	protein.degradation.serine protease	0.000334068	0.000230022	0.000262488	0.000176046
Solyc05g056310	0.0493922	-0.00778986	-0.0273264	T-complex protein 1 subunit gamma (AHRD V1 ***- B6UCD0_MAIZE); contains Interpro domain(s) IPR012719 T-complex protein 1, gamma subunit	protein.folding	0.000456434	0.000377704	0.000584998	0.000688427
Solyc06g060290	0.0493247	-0.0300119	-0.00507389	Protein disulfide isomerase (AHRD V1 **** B1Q2X4_SOYBN); contains Interpro domain(s) IPR005792 Protein disulphide isomerase	redox.thioredoxin	0.000674392	0.000702934	0.00127801	0.000542171
Solyc10g079200	0.0492167	-0.0164828	0.0272718	Mitochondrial carrier protein (AHRD V1 ***- B1N662_SOLLC); contains Interpro domain(s) IPR018108 Mitochondrial substrate/solute carrier IPR001993 Mitochondrial substrate carrier	transport.metabolite transporters at the mitochondrial membrane	0.000563528	0.0001	0.000403138	0.000758388
Solyc06g060260	0.0491617	-0.013251	0.0436828	Ascorbate peroxidase (AHRD V1 **** Q8LSK6_SOLLC); contains Interpro domain(s) IPR002207 Plant ascorbate peroxidase	redox.ascorbate and glutathione.ascorbate	0.000723675	0.000210984	0.000478489	0.000847159
Solyc06g074670	0.0490781	-0.0197375	-0.0369707	Bifunctional polymyxin resistance arnA protein (AHRD V1 ***- B6TQB1_MAIZE); contains Interpro domain(s) IPR001509 NAD-dependent epimerase/dehydratase	cell wall.precursor synthesis.AXS	0.000871849	0.00117922	0.00127182	0.000709472
Solyc01g006630	0.0488374	0.0599425	0.0249846	Oxidoreductase family protein (AHRD V1 ***- D7KZW5_ARALY); contains Interpro domain(s) IPR016040 NAD(P)-binding domain	not assigned.unknown	0.00058854	0.000205356	0.000398476	0.000321394
Solyc08g075390	0.0487767	0.00128697	-0.0405707	Isopentenyl-diphosphate delta-isomerase family protein (AHRD V1 *--- B1KWZ7_CLOBM); contains Interpro domain(s) IPR000086 NUDIX hydrolase domain	not assigned.unknown	0.000214991	0.000191192	0.000142733	0.000136653
Solyc05g043430	0.048732	0.0138607	-0.0263193	Carboxymethylenebutenolidase-like protein (AHRD V1 ***- Q8LQS5_ORYSJ); contains Interpro domain(s) IPR002925 Dienelactone hydrolase	misc.misc2	0.000573718	0.000288266	0.000317787	0.0001
Solyc02g068740	0.0482508	0.0322284	0.042527	Glycine cleavage system H protein 1 (AHRD V1 ***- B6UHJ7_MAIZE); contains Interpro domain(s) IPR017453 Glycine cleavage H-protein, subgroup	PS.photorespiration.glycine cleavage.H protein	0.00164012	0.0001	0.000746528	0.000382347
Solyc08g080190	0.0480701	0.0297475	-0.113871	Choline dehydrogenase (AHRD V1 ***- A8NUQ9_COPC7); contains Interpro domain(s) IPR012132 Glucose-methanol-choline oxidoreductase	misc.nitrilases, *nitrile lyases, berberine bridge enzymes, reticuline oxidases, troponine reductases	0.000659968	0.00115389	0.000575336	0.000403788
Solyc01g100390	0.0479983	0.0175996	-0.0373509	Pyrophosphate-energized proton pump (AHRD V1 ***- B0SRX3_LEPBP); contains Interpro domain(s) IPR004131 Inorganic H+ pyrophosphatase	transport.amino acids	0.000332804	0.000357738	0.000216923	0.000138676
Solyc02g032940	0.0478078	-0.0150882	-0.0579556	Aspartic proteinase (AHRD V1 **-* Q8L6A8_THECC); contains Interpro domain(s) IPR001461 Peptidase A1	protein.degradation.aspartate protease	0.000547735	0.000490044	0.000160458	0.000226269
					SUM	0.0937364	0.0485968	0.0885232	0.0735912

## Sheet: PC3-Low
Average NSAF scores of 100 most negative loadings of PC3 over three biological replicates. P-C, pollen derived from plants maintained at control conditions; P-HS, pollen derived from plants exposed to HS conditions; P-E-C, pollen derived from plants pretreated with 1 ppm ethephon followed by maintaining the plants at control conditions; P-E-HS, pollen derived from plants pretreated with 1 ppm eth…
Accession	PC 1	PC 2	PC 3	Description	Bin function	P-C	P-HS	P-E-C	P-E-HS
PC3 negative loadings
Solyc01g110120	-0.0604361	0.0240884	-0.104806	V-type proton ATPase subunit a (AHRD V1 **** VPH1_NEUCR); contains Interpro domain(s) IPR002490 ATPase, V0/A0 complex, 116-kDa subunit	transport.p- and v-ATPases	0.000135892	0.000454937	0.0001	0.0001
Solyc06g053210	-0.0330762	-0.0180315	-0.0931214	Ubiquitin (AHRD V1 ***- C1GNZ3_PARBA); contains Interpro domain(s) IPR019956 Ubiquitin subgroup	protein.degradation.ubiquitin.ubiquitin	0.000476259	0.0023851	0.000878078	0.0011652
Solyc02g082000	-0.0196124	-0.0652055	-0.0916704	30S ribosomal protein S19 (AHRD V1 *-*- RS19_BRAHW); contains Interpro domain(s) IPR005713 Ribosomal protein S15, eukaryotic/archaeal	protein.synthesis.ribosomal protein.eukaryotic.40S subunit.S15	0.00166628	0.00338733	0.00173092	0.00217183
Solyc11g012110	-0.0208862	-0.0610646	-0.0851381	60S ribosomal protein L6 (AHRD V1 ***- B9RHH3_RICCO); contains Interpro domain(s) IPR000915 Ribosomal protein L6E	protein.synthesis.ribosomal protein.eukaryotic.60S subunit.L6	0.000246361	0.00134901	0.000512949	0.000359368
Solyc03g118170	0.0195107	-0.0548404	-0.0830444	Glycyl-tRNA synthetase (AHRD V1 **** D7KEM8_ARALY); contains Interpro domain(s) IPR002315 Glycyl-tRNA synthetase, alpha2 dimer	protein.aa activation.glycine-tRNA ligase	0.000271076	0.000600722	0.000373168	0.000543364
Solyc11g069150	-0.0124821	-0.0232132	-0.0816585	Proteasome subunit beta type (AHRD V1 ***- B9IKM7_POPTR); contains Interpro domain(s) IPR016295 Proteasome endopeptidase complex, beta subunit	protein.degradation.ubiquitin.proteasom	0.000515175	0.00151841	0.000501931	0.000778933
Solyc06g071920	-0.0518048	-0.0200736	-0.0803044	Glyceraldehyde-3-phosphate dehydrogenase (AHRD V1 **** Q9XG67_TOBAC); contains Interpro domain(s) IPR000173 Glyceraldehyde 3-phosphate dehydrogenase	glycolysis.cytosolic branch.glyceraldehyde 3-phosphate dehydrogenase (GAP-DH)	0.00125104	0.00317008	0.000937374	0.00164361
Solyc03g120090	-0.0973916	-0.0168837	-0.0759952	Pyridoxal biosynthesis lyase pdxS (AHRD V1 ***- Q2RMJ0_MOOTA); contains Interpro domain(s) IPR001852 Vitamin B6 biosynthesis protein	Co-factor and vitamine metabolism	0.0001	0.00121631	0.0001	0.000426004
Solyc04g006970	-0.00873385	0.0269765	-0.0758336	Phosphoenolpyruvate carboxylase (AHRD V1 **** A6YM33_RICCO); contains Interpro domain(s) IPR015813 Pyruvate/Phosphoenolpyruvate kinase, catalytic core	glycolysis.cytosolic branch.phospho-enol-pyruvate carboxylase (PEPC)	0.000106781	0.000201351	0.00012339	0.0001
Solyc03g080050	-0.0372054	-0.0291349	-0.0722245	Band 7 stomatin family protein (AHRD V1 **-- C1MUP6_MICPS); contains Interpro domain(s) IPR001972 Stomatin	not assigned.unknown	0.0008189	0.00230075	0.00114454	0.00077513
Solyc12g044630	0.0647612	0.0216495	-0.0713496	Profilin (AHRD V1 ***- Q9SMC0_TOBAC); contains Interpro domain(s) IPR005455 Profilin, plant	cell.organisation	0.00255228	0.00342815	0.00330819	0.00379806
Solyc05g052150	-0.00220247	-0.0433302	-0.0690263	ATP synthase subunit delta&apos;, mitochondrial (AHRD V1 ***- ATP4_IPOBA)	mitochondrial electron transport / ATP synthesis.F1-ATPase	0.0001	0.00173795	0.000607228	0.000787404
Solyc04g054470	0.00298607	-0.0581395	-0.068102	Myosin class II heavy chain (ISS) (AHRD V1 *-*- Q014V4_OSTTA)	not assigned.unknown	0.0001	0.000252941	0.000224013	0.000171563
Solyc07g045350	0.0419899	-0.00252969	-0.0675913	Acetyl-CoA C-acetyltransferase protein (AHRD V1 **** D3YN47_9ERIC); contains Interpro domain(s) IPR002155 Thiolase	secondary metabolism.isoprenoids.mevalonate pathway.acetyl-CoA C-acyltransferase	0.000932812	0.00117244	0.000429631	0.00125035
Solyc12g006950	0.0250319	-0.000941567	-0.0675135	Sulfate transporter (AHRD V1 ***- Q0WVG5_ARATH); contains Interpro domain(s) IPR001902 Sulphate anion transporter	transport.sulphate	0.000454403	0.000760881	0.000744782	0.000371048
Solyc06g053820	-0.0334531	-0.0681523	-0.0674527	30S ribosomal protein S19 (AHRD V1 *-*- RS19_SHEAM); contains Interpro domain(s) IPR005713 Ribosomal protein S15, eukaryotic/archaeal	protein.synthesis.ribosomal protein.eukaryotic.40S subunit.S15	0.00139282	0.00288145	0.00173092	0.00237946
Solyc01g108660	-0.0372119	0.0225521	-0.067217	N-acetyl-gamma-glutamyl-phosphate reductase (AHRD V1 ***- A7WPL0_TOBAC); contains Interpro domain(s) IPR000706 N-acetyl-gamma-glutamyl-phosphate reductase	amino acid metabolism.synthesis.glutamate family.arginine	0.000344122	0.000557612	0.000191412	0.0001
Solyc04g063290	-0.0130348	-0.0230025	-0.0669353	30S ribosomal protein S5 (AHRD V1 ***- C5K1T7_AJEDS); contains Interpro domain(s) IPR005711 Ribosomal protein S5, eukaryotic/archaeal	protein.synthesis.ribosomal protein.eukaryotic.40S subunit.S2	0.00240432	0.00368881	0.00230497	0.00228335
Solyc12g007170	-0.0509052	0.0120002	-0.0639423	Fatty acid oxidation complex subunit alpha (AHRD V1 ***- FADJ_ECOHS); contains Interpro domain(s) IPR006176 3-hydroxyacyl-CoA dehydrogenase, NAD binding	lipid metabolism.lipid degradation.beta-oxidation.multifunctional	0.000148347	0.000359352	0.0001	0.00017617
Solyc05g005820	0.0437784	-0.00780081	-0.0619922	Glyceraldehyde-3-phosphate dehydrogenase (AHRD V1 **** Q9XG67_TOBAC); contains Interpro domain(s) IPR000173 Glyceraldehyde 3-phosphate dehydrogenase	glycolysis.cytosolic branch.glyceraldehyde 3-phosphate dehydrogenase (GAP-DH)	0.00312989	0.00447965	0.00351907	0.00435256
Solyc12g099480	0.0445309	0.00223789	-0.0619742	Bifunctional polymyxin resistance protein ArnA (AHRD V1 **-- ARNA_PHOLL); contains Interpro domain(s) IPR016040 NAD(P)-binding domain	cell wall.precursor synthesis.UXS	0.00149101	0.00164618	0.000965557	0.00174572
Solyc12g044300	-0.0258582	0.0138936	-0.0614039	Acyl-CoA synthetase (AMP-forming)/AMP-acid ligase II (AHRD V1 **** C7MWS2_SACVD); contains Interpro domain(s) IPR000873 AMP-dependent synthetase and ligase	lipid metabolism.FA synthesis and FA elongation.acyl coa ligase	0.000193673	0.000498857	0.0001	0.000216712
Solyc01g099900	-0.038328	0.0447437	-0.0605951	Ribosomal protein L18 (AHRD V1 ***- C5X0Q5_SORBI); contains Interpro domain(s) IPR000039 Ribosomal protein L18e	protein.synthesis.ribosomal protein.eukaryotic.60S subunit.L18	0.000674962	0.0012017	0.0001	0.00084632
Solyc02g082250	-0.0270723	0.00536731	-0.0598282	Thioredoxin reductase (AHRD V1 **** B9SRA3_RICCO); contains Interpro domain(s) IPR005982 Thioredoxin reductase	redox.thioredoxin	0.0001	0.000440407	0.0001	0.0001
Solyc09g007350	-0.0270723	0.00536731	-0.0598282	30S ribosomal protein S12 (AHRD V1 ***- RS12_MYCPU); contains Interpro domain(s) IPR005680 Ribosomal protein S23, eukaryotic/archaeal	protein.synthesis.ribosomal protein.eukaryotic.40S subunit.S23	0.0001	0.00113824	0.0001	0.0001
Solyc05g012340	-0.0270723	0.00536731	-0.0598282	Erlin-2 (AHRD V1 ***- D3PHE1_9MAXI); contains Interpro domain(s) IPR001107 Band 7 protein	not assigned.unknown	0.0001	0.000447727	0.0001	0.0001
Solyc06g072510	0.0188838	-0.0298069	-0.0596627	Mitochondrial phosphate carrier protein (AHRD V1 **** B9GFH9_POPTR); contains Interpro domain(s) IPR001993 Mitochondrial substrate carrier	transport.metabolite transporters at the mitochondrial membrane	0.00018302	0.000718704	0.000785078	0.00035279
Solyc12g056120	0.00201305	-0.0719443	-0.059555	6-phosphogluconate dehydrogenase decarboxylating (AHRD V1 ***- Q9FFR3_ARATH); contains Interpro domain(s) IPR006113 6-phosphogluconate dehydrogenase, decarboxylating	OPP.oxidative PP.6-phosphogluconate dehydrogenase	0.000201217	0.000524538	0.000347428	0.000576785
Solyc02g085790	-0.00509331	0.089864	-0.0586622	T-complex protein 1 subunit zeta (AHRD V1 ***- B6U118_MAIZE); contains Interpro domain(s) IPR012722 T-complex protein 1, zeta subunit	protein.folding	0.000470029	0.000455306	0.0001	0.000157535
Solyc06g073280	-0.0815058	0.0657073	-0.0563334	LL-diaminopimelate aminotransferase (AHRD V1 **** A8IW39_CHLRE); contains Interpro domain(s) IPR019942 LL-diaminopimelate aminotransferase, plant-related	amino acid metabolism.synthesis.aromatic aa.phenylalanine and tyrosine	0.000636845	0.00121752	0.000186507	0.000600853
Solyc01g007910	-0.000893335	-0.0246115	-0.0559235	Succinyl-CoA ligase (AHRD V1 ***- B9RL91_RICCO); contains Interpro domain(s) IPR005810 Succinyl-CoA ligase, alpha subunit	TCA / org. transformation.TCA.succinyl-CoA ligase	0.000760349	0.00112364	0.000515575	0.00102676
Solyc07g053650	-0.065275	-0.000490396	-0.0550276	26S proteasome regulatory subunit (AHRD V1 ***- A8J3A4_CHLRE); contains Interpro domain(s) IPR016643 26S proteasome regulatory complex, non-ATPase subcomplex, Rpn1 subunit	protein.degradation.ubiquitin.proteasom	0.000166788	0.000615578	0.000211581	0.000225806
Solyc02g085350	-0.00646816	-0.00253375	-0.0549863	Succinate dehydrogenase flavoprotein subunit (AHRD V1 **** B8CCT7_THAPS); contains Interpro domain(s) IPR011281 Succinate dehydrogenase, flavoprotein subunit	TCA / org. transformation.TCA.succinate dehydrogenase	0.000799799	0.00146427	0.000787338	0.00116118
Solyc07g032100	0.0028978	0.058908	-0.054812	Coatomer alpha subunit-like protein (AHRD V1 **-- Q70I39_LOTJA); contains Interpro domain(s) IPR016391 Coatomer, alpha subunit	cell.vesicle transport	0.000341434	0.000306879	0.000254774	0.000111621
Solyc11g011470	0.042711	0.0113351	-0.0546792	NADH-ubiquinone oxidoreductase subunit (AHRD V1 ***- B9T118_RICCO); contains Interpro domain(s) IPR010228 NADH:ubiquinone oxidoreductase, subunit G	mitochondrial electron transport / ATP synthesis.NADH-DH.localisation not clear	0.00119314	0.00143926	0.0011589	0.00146617
Solyc03g116620	0.0695067	-0.0206007	-0.0539145	Phospholipase D (AHRD V1 **** D2E4A5_9ROSI); contains Interpro domain(s) IPR011402 Phospholipase D, plant	lipid metabolism.lipid degradation.lysophospholipases	0.000168146	0.000295302	0.000338977	0.00031852
Solyc02g091970	-0.00546393	-0.0152238	-0.0538733	Branched-chain-amino-acid aminotransferase (AHRD V1 ***- Q9SNY8_SOLTU); contains Interpro domain(s) IPR005786 Branched-chain amino acid aminotransferase II	amino acid metabolism.synthesis.branched chain group.common.branched-chain amino acid aminotransferase	0.000484622	0.000596068	0.000333363	0.000452102
Solyc03g025270	-0.0583746	0.014239	-0.0536464	rRNA 2&apos-O-methyltransferase fibrillarin (AHRD V1 ***- B6JX17_SCHJY); contains Interpro domain(s) IPR000692 Fibrillarin	RNA.processing	0.000200807	0.000828569	0.000242611	0.000241186
Solyc06g082650	-0.0386035	0.00591774	-0.0522372	60S ribosomal protein L10 (AHRD V1 ***- Q3SC85_SOLLC); contains Interpro domain(s) IPR001197 Ribosomal protein L10e	protein.synthesis.ribosomal protein.eukaryotic.60S subunit.L10	0.0001	0.000784609	0.0001	0.000332681
Solyc06g066410	0.0654181	0.0161933	-0.0519946	Profilin (AHRD V1 ***- Q9SMC0_TOBAC); contains Interpro domain(s) IPR005455 Profilin, plant	cell.organisation	0.00131204	0.00175666	0.00252028	0.00260217
Solyc05g005690	0.0256167	-0.0382808	-0.0517942	30S ribosomal protein S9 (AHRD V1 ***- C5JX04_AJEDS); contains Interpro domain(s) IPR000754 Ribosomal protein S9	protein.synthesis.ribosomal protein.eukaryotic.40S subunit.S16	0.00227148	0.00329856	0.00292994	0.00455375
Solyc09g010400	-0.0716959	-0.0228274	-0.051446	Histone H2A (AHRD V1 ***- B9T4D3_RICCO); contains Interpro domain(s) IPR002119 Histone H2A	DNA.synthesis/chromatin structure.histone	0.0001	0.00178713	0.0001	0.000444591
Solyc11g073260	-0.0590957	-0.0122278	-0.0512746	Histone H2A (AHRD V1 ***- C6TMV8_SOYBN); contains Interpro domain(s) IPR002119 Histone H2A	DNA.synthesis/chromatin structure.histone	0.0001	0.00149207	0.0001	0.000455312
Solyc09g008280	0.062388	0.0276534	-0.0512572	S-adenosylmethionine synthase (AHRD V1 ***- B5LAW6_CAPAN); contains Interpro domain(s) IPR002133 S-adenosylmethionine synthetase	amino acid metabolism.synthesis.aspartate family.methionine	0.00150593	0.00195515	0.0015404	0.00195135
Solyc05g017760	-0.00647152	0.0539079	-0.050933	Acetyl-CoA C-acetyltransferase (AHRD V1 **** D9U856_9LAMI); contains Interpro domain(s) IPR002155 Thiolase	secondary metabolism.isoprenoids.mevalonate pathway.acetyl-CoA C-acyltransferase	0.000719307	0.000796797	0.00042671	0.000541509
Solyc05g054070	-0.00769137	-0.0448644	-0.0486488	60S ribosomal protein L6 (AHRD V1 ***- B9RHH3_RICCO); contains Interpro domain(s) IPR000915 Ribosomal protein L6E	protein.synthesis.ribosomal protein.eukaryotic.60S subunit.L6	0.000400573	0.000918696	0.000773036	0.000359368
Solyc08g006510	0.0169532	-0.0124503	-0.0486187	NAD dependent epimerase/dehydratase family protein (AHRD V1 **-- B6TVJ7_MAIZE); contains Interpro domain(s) IPR016040 NAD(P)-binding domain	not assigned.unknown	0.000447581	0.00110283	0.000763655	0.000604405
Solyc05g009600	0.0150975	0.0314505	-0.0484605	Phosphatase 2A regulatory A subunit (AHRD V1 **** Q9S7C5_ORYSA); contains Interpro domain(s) IPR011989 Armadillo-like helical	protein.postranslational modification	0.000285124	0.00065994	0.000765378	0.000642708
Solyc06g084230	0.010782	0.0334457	-0.0475832	40S ribosomal protein S24 (AHRD V1 ***- C6TAW2_SOYBN); contains Interpro domain(s) IPR001976 Ribosomal protein S24e	protein.synthesis.ribosomal protein.eukaryotic.40S subunit.S24	0.00189179	0.00206396	0.00124119	0.00128152
Solyc06g081980	0.0230751	0.028097	-0.0474832	Pyridoxal biosynthesis lyase pdxS (AHRD V1 ***- D0MQW5_PHYIN); contains Interpro domain(s) IPR001852 Vitamin B6 biosynthesis protein	Co-factor and vitamine metabolism	0.000541644	0.000602802	0.000581527	0.000728936
Solyc01g094400	0.0798081	0.0132844	-0.0460122	Actin depolymerizing factor 10 (AHRD V1 **** B9I489_POPTR); contains Interpro domain(s) IPR002108 Actin-binding, cofilin/tropomyosin type	cell.organisation	0.000989004	0.00158411	0.00244139	0.00158715
Solyc00g009040	0.0312572	0.01718	-0.0457709	Polyadenylate-binding protein 2 (AHRD V1 **** B6U4M0_MAIZE); contains Interpro domain(s) IPR006515 Polyadenylate binding protein, human types 1, 2, 3, 4	RNA.processing	0.000257886	0.000381184	0.00040928	0.000421966
Solyc09g090140	-0.00979369	-0.0171891	-0.0455853	Malate dehydrogenase (AHRD V1 **** Q2PYY8_SOLTU); contains Interpro domain(s) IPR011274 Malate dehydrogenase, NAD-dependent, cytosolic	TCA / org. transformation.other organic acid transformaitons.cyt MDH	0.00139675	0.00228421	0.00132527	0.00205352
Solyc09g007940	0.085332	-0.0240731	-0.0455558	Adenosine kinase (AHRD V1 **** D2D2Z6_GOSHI); contains Interpro domain(s) IPR001805 Adenosine kinase	nucleotide metabolism.salvage.nucleoside kinases.adenosine kinase	0.000745311	0.000658205	0.000633385	0.00105238
Solyc03g083290	0.019307	-0.0205935	-0.0451673	40S ribosomal protein S12 (AHRD V1 ***- A9P9K3_POPTR); contains Interpro domain(s) IPR000530 Ribosomal protein S12e	protein.synthesis.ribosomal protein.eukaryotic.40S subunit.S12	0.000895162	0.00114631	0.000812284	0.000853499
Solyc04g081880	0.00391244	-0.00734911	-0.0450963	Ribonuclease P protein subunit p25 (AHRD V1 *--- RPP25_RAT); contains Interpro domain(s) IPR002775 Alba, DNA/RNA-binding protein	RNA.regulation of transcription.putative transcription regulator	0.00130701	0.00192981	0.00141978	0.00126587
Solyc08g079070	-0.0138322	-0.00773461	-0.044833	Transaldolase (AHRD V1 **** D6N3G8_GOSHI); contains Interpro domain(s) IPR001585 Transaldolase	OPP.non-reductive PP.transaldolase	0.000278859	0.000655342	0.000322518	0.000340204
Solyc03g006870	0.00475854	-0.00646608	-0.0434386	Phosphoglucomutase (AHRD V1 **** C1MKX8_MICPS); contains Interpro domain(s) IPR016055 Alpha-D-phosphohexomutase, alpha/beta/alpha I, II and III	not assigned.unknown	0.000332778	0.000334524	0.000146211	0.000216313
Solyc09g064450	0.00680523	0.0178088	-0.0432859	NADH dehydrogenase (Ubiquinone) (AHRD V1 **** D7FUY2_ECTSI); contains Interpro domain(s) IPR016040 NAD(P)-binding domain	mitochondrial electron transport / ATP synthesis.NADH-DH.localisation not clear	0.00125455	0.00186318	0.00137113	0.00110798
Solyc09g092210	0.073725	0.0599694	-0.0427512	Nuclear movement protein nudc (AHRD V1 *-*- Q17KI6_AEDAE); contains Interpro domain(s) IPR017447 CS	cell.organisation	0.000582109	0.000503657	0.000471451	0.000845217
Solyc06g074300	0.00103931	-0.0343127	-0.0417274	Ribosomal protein (AHRD V1 ***- Q6ER67_ORYSJ); contains Interpro domain(s) IPR002143 Ribosomal protein L1	protein.synthesis.ribosomal protein.eukaryotic.60S subunit.L10A	0.000418843	0.000973988	0.000764253	0.000568719
Solyc10g038120	0.0549905	0.00615715	-0.0410181	Coatomer subunit delta (AHRD V1 ***- B6TDR8_MAIZE); contains Interpro domain(s) IPR008968 Clathrin adaptor, mu subunit, C-terminal	cell.vesicle transport	0.000322808	0.000322023	0.000466561	0.000329096
Solyc03g117630	-0.0290812	-0.000954177	-0.0404891	heat shock protein (AHRD V1 ***- B2D2G5_CAPSN); contains Interpro domain(s) IPR013126 Heat shock protein 70	stress.abiotic.heat	0.000897816	0.00184519	0.00110174	0.00162878
Solyc07g043560	-0.0314668	0.0715155	-0.0392437	Heat shock protein 4 (AHRD V1 ***- B6U237_MAIZE); contains Interpro domain(s) IPR013126 Heat shock protein 70	stress.abiotic.heat	0.000281616	0.000252492	0.000133588	0.000128239
Solyc12g042900	-0.0122578	0.0779032	-0.038849	Cytochrome c oxidase subunit Vb (AHRD V1 ***- Q0KKQ8_PEA); contains Interpro domain(s) IPR002124 Cytochrome c oxidase, subunit Vb	mitochondrial electron transport / ATP synthesis.cytochrome c oxidase	0.00146765	0.00159597	0.000759223	0.000634576
Solyc12g096700	-0.0316815	-0.0225313	-0.0385272	Ribosomal L9-like protein (AHRD V1 ***- B3TLR1_ELAGV); contains Interpro domain(s) IPR002359 Ribosomal protein L6, conserved site-2	protein.synthesis.ribosomal protein.eukaryotic.60S subunit.L9	0.00260743	0.00459975	0.00219788	0.00316877
Solyc06g075180	-0.0321458	-0.0310137	-0.0384625	Ribosomal protein L12 (AHRD V1 ***- A8J597_CHLRE); contains Interpro domain(s) IPR000911 Ribosomal protein L11	protein.synthesis.ribosomal protein.eukaryotic.60S subunit.L12	0.00100824	0.00194109	0.00129729	0.00102676
Solyc07g052350	-0.00888041	-0.0120973	-0.0376498	3-isopropylmalate dehydratase large subunit (AHRD V1 *--- LEUC_NATPD); contains Interpro domain(s) IPR006249 Aconitase/iron regulatory protein 2	TCA / org. transformation.TCA.aconitase	0.000846608	0.00147534	0.00114702	0.00128452
Solyc06g075260	0.0868591	0.0423405	-0.0375408	Vicilin (Fragment) (AHRD V1 *--- Q41726_ZAMFU); contains Interpro domain(s) IPR011051 Cupin, RmlC-type	development.storage proteins	0.00104043	0.000813216	0.000895429	0.000695843
Solyc09g090190	0.0400902	0.0202402	-0.0374457	Dehydration-responsive protein-like (AHRD V1 **-- Q653G1_ORYSJ); contains Interpro domain(s) IPR004159 Protein of unknown function DUF248, methyltransferase putative	stress.abiotic.drought/salt	0.000270822	0.000296549	0.000204076	0.000299123
Solyc04g008590	-0.0046529	-0.0408945	-0.0373606	Pyruvate dehydrogenase E1 component subunit beta (AHRD V1 ***- B6TQ36_MAIZE); contains Interpro domain(s) IPR005475 Transketolase, central region	lipid metabolism.FA synthesis and FA elongation.pyruvate DH	0.000239455	0.000396151	0.000415174	0.000230952
Solyc05g012480	0.0720981	-0.0258545	-0.0371163	Mitochondrial processing peptidase beta subunit (AHRD V1 ***- Q9AXQ2_CUCME); contains Interpro domain(s) IPR011237 Peptidase M16, core	protein.targeting.mitochondria	0.00132859	0.00135185	0.00187324	0.00147288
Solyc01g099580	-0.0411971	-0.00810129	-0.0369938	Desiccation-related protein PCC13-62 (AHRD V1 *-*- B6TNA6_MAIZE); contains Interpro domain(s) IPR011424 C1-like	stress.abiotic.drought/salt	0.000178151	0.000422342	0.000232997	0.000391724
Solyc03g098790	0.0117918	-0.0139761	-0.0362502	Kunitz-type protease inhibitor (AHRD V1 **** Q3S488_SOLTU); contains Interpro domain(s) IPR002160 Proteinase inhibitor I3, Kunitz legume	not assigned.unknown	0.00153346	0.00175612	0.00174883	0.00152137
Solyc05g012270	-0.00714252	-0.0793862	-0.0362092	Argininosuccinate synthase (AHRD V1 **** B9S599_RICCO); contains Interpro domain(s) IPR001518 Argininosuccinate synthase	amino acid metabolism.synthesis.glutamate family.arginine.arginosuccinate synthase	0.000255502	0.000526661	0.000552231	0.00069005
Solyc09g005740	0.00536273	-0.0199279	-0.0359878	Chloroplast lumen common family protein (AHRD V1 *--- D7LUJ6_ARALY); contains Interpro domain(s) IPR011990 Tetratricopeptide-like helical	not assigned.unknown	0.000356548	0.000456581	0.000343593	0.000481475
Solyc03g112360	0.00536273	-0.0199279	-0.0359878	60S ribosomal protein L27A (AHRD V1 ***- B6VC54_VERFO); contains Interpro domain(s) IPR001196 Ribosomal protein L15	protein.synthesis.ribosomal protein.eukaryotic.60S subunit.L27A	0.000852824	0.00109209	0.000775442	0.00115164
Solyc12g100120	0.00901686	0.0595631	-0.0359183	Acetyl-CoA carboxylase-like protein (AHRD V1 *-*- Q8ABH3_BACTN); contains Interpro domain(s) IPR012878 Protein of unknown function DUF1680	not assigned.unknown	0.000145917	0.000163828	0.000135522	0.0001
Solyc03g114860	0.00930941	0.00564742	-0.0358038	Alpha-1 4-glucan-protein synthase (AHRD V1 **-* B9RLK7_RICCO); contains Interpro domain(s) IPR004901 Alpha-1,4-glucan-protein synthase, UDP-forming	cell wall.cell wall proteins.RGP	0.00120155	0.001807	0.00109802	0.00173378
Solyc10g081510	0.0341839	-0.0239276	-0.0351737	5-methyltetrahydropteroyltriglutamate--homocysteine methyltransferase (AHRD V1 ***- B6UF55_MAIZE); contains Interpro domain(s) IPR006276 5-methyltetrahydropteroyltriglutamate--homocysteine S-methyltransferase	amino acid metabolism.synthesis.aspartate family.methionine	0.0042773	0.00486178	0.00447305	0.00608728
Solyc03g097790	0.0339578	0.00655867	-0.0348379	V-type proton ATPase subunit C (AHRD V1 **** VATC_ARATH); contains Interpro domain(s) IPR004907 ATPase, V1 complex, subunit C	transport.p- and v-ATPases	0.000972132	0.000905964	0.000907296	0.000783732
Solyc06g083540	-0.0335383	0.0155403	-0.0346203	Ribonuclease P protein subunit p25 (AHRD V1 *--- RPP25_HUMAN); contains Interpro domain(s) IPR002775 Alba, DNA/RNA-binding protein	RNA.regulation of transcription.putative transcription regulator	0.0001	0.000616907	0.000277531	0.000428042
Solyc04g026100	0.0159309	0.00349651	-0.0345968	30S ribosomal protein S9 (AHRD V1 ***- C5JX04_AJEDS); contains Interpro domain(s) IPR000754 Ribosomal protein S9	protein.synthesis.ribosomal protein.eukaryotic.40S subunit.S16	0.00199718	0.00262821	0.00224597	0.00260759
Solyc02g082830	0.0590248	0.0206625	-0.0344058	Phosphoserine aminotransferase (AHRD V1 **** B9H657_POPTR); contains Interpro domain(s) IPR003248 Phosphoserine aminotransferase	amino acid metabolism.synthesis.serine-glycine-cysteine group.serine.phosphoserine aminotransferase	0.00106735	0.00104771	0.00124125	0.00116931
Solyc09g011240	0.0200424	0.0350942	-0.0343854	Reductase 2 (AHRD V1 **** Q6TY50_HYDMC); contains Interpro domain(s) IPR020471 Aldo/keto reductase subgroup	minor CHO metabolism.others	0.000196477	0.000389414	0.000520753	0.000220025
Solyc06g082630	-1.75576e-05	-0.0309216	-0.0340149	26S protease regulatory subunit 6B (AHRD V1 ***- B6TRH7_MAIZE); contains Interpro domain(s) IPR005937 26S proteasome subunit P45	protein.degradation.ubiquitin.proteasom	0.000270145	0.000303479	0.000188097	0.000411696
Solyc01g090710	0.02142	0.00424025	-0.0334943	Malate dehydrogenase (AHRD V1 **** Q645N0_SOLLC); contains Interpro domain(s) IPR011274 Malate dehydrogenase, NAD-dependent, cytosolic	TCA / org. transformation.other organic acid transformaitons.cyt MDH	0.00322888	0.0038681	0.0043542	0.00265894
Solyc10g085750	0.0683693	-0.0137382	-0.0333832	Polyadenylate-binding protein 1 (AHRD V1 ***- Q6DF12_XENTR); contains Interpro domain(s) IPR006515 Polyadenylate binding protein, human types 1, 2, 3, 4	RNA.processing	0.000202923	0.000294856	0.000441979	0.000459945
Solyc05g012420	0.0564801	0.0276929	-0.0333616	14-3-3 protein sigma gamma zeta beta/alpha (AHRD V1 **-- Q16QZ7_AEDAE); contains Interpro domain(s) IPR000308 14-3-3 protein	signalling.14-3-3 proteins	0.00309428	0.00363865	0.00403711	0.00424887
Solyc07g062530	0.0318483	0.0502025	-0.0333111	Phosphoenolpyruvate carboxylase 2 (AHRD V1 ***- Q9SCB2_SOLLC); contains Interpro domain(s) IPR015813 Pyruvate/Phosphoenolpyruvate kinase, catalytic core IPR001449 Phosphoenolpyruvate carboxylase	not assigned.unknown	0.00169909	0.00184267	0.00146461	0.00142027
Solyc03g120990	0.0388817	0.0431434	-0.0328802	Malic enzyme (AHRD V1 ***- O04935_SOLLC); contains Interpro domain(s) IPR012302 Malic enzyme, NAD-binding	TCA / org. transformation.other organic acid transformaitons.malic	0.000327595	0.000462531	0.000421491	0.000416934
Solyc12g005860	0.0178718	-0.0167899	-0.0324637	3-isopropylmalate dehydratase large subunit (AHRD V1 *--- LEUC_BACWK); contains Interpro domain(s) IPR006249 Aconitase/iron regulatory protein 2	TCA / org. transformation.TCA.aconitase	0.000731017	0.000938864	0.000780666	0.00111695
Solyc06g071910	-0.0523249	0.0321953	-0.0318376	3-oxoacyl-reductase (AHRD V1 ***- B6THT6_MAIZE); contains Interpro domain(s) IPR011284 3-oxoacyl-(acyl-carrier-protein) reductase	misc.short chain dehydrogenase/reductase (SDR)	0.000914597	0.00181754	0.00103059	0.000701686
Solyc04g082030	-0.0784496	0.00298108	-0.0317361	Ornithine decarboxylase (AHRD V1 **** Q9SXF3_TOBAC); contains Interpro domain(s) IPR002433 Ornithine decarboxylase	amino acid metabolism.synthesis.aspartate family.lysine.diaminopimelate decarboxylase	0.000492143	0.0006345	0.000299948	0.000320954
Solyc10g006290	0.0318906	0.0286981	-0.0316707	Endoribonuclease L-PSP family protein (AHRD V1 **-* D7LAZ0_ARALY); contains Interpro domain(s) IPR019897 YjgF-like protein, conserved site	RNA.processing.ribonucleases	0.000900203	0.000741408	0.000882773	0.000425108
Solyc07g006640	0.0141681	-0.00290723	-0.0314922	ADP-ribosylation factor 3 (AHRD V1 ***- B4FM64_MAIZE); contains Interpro domain(s) IPR006688 ADP-ribosylation factor	protein.targeting.secretory pathway.unspecified	0.000693505	0.00116164	0.000907025	0.00120361
Solyc02g086240	-0.0307664	-0.0130355	-0.0314194	50S ribosomal protein L5 (AHRD V1 ***- RL5_XANP2); contains Interpro domain(s) IPR002132 Ribosomal protein L5	protein.synthesis.ribosomal protein.eukaryotic.60S subunit.L11	0.00138931	0.00329684	0.00304134	0.0030602
Solyc01g006980	-0.01185	0.0347025	-0.031351	Malonyl CoA-acyl carrier protein transacylase containing protein expressed (AHRD V1 ***- Q10MS3_ORYSJ); contains Interpro domain(s) IPR004410 Malonyl CoA-acyl carrier protein transacylase	lipid metabolism.FA synthesis and FA elongation.Acetyl CoA Transacylase	0.000351582	0.000347756	0.000206701	0.00021931
Solyc10g017550	0.0843814	0.0187783	-0.0312958	Actin depolymerizing factor 3 (AHRD V1 **** B9GWH0_POPTR); contains Interpro domain(s) IPR002108 Actin-binding, cofilin/tropomyosin type	cell.organisation	0.00183053	0.0012036	0.0016161	0.00204701
Solyc01g086740	-0.0376458	0.0315217	-0.031116	Chaperone protein dnaJ (AHRD V1 ***- B6TA99_MAIZE); contains Interpro domain(s) IPR012724 Chaperone DnaJ	stress.abiotic.heat	0.000284916	0.000364852	0.0001	0.000266773
					SUM	0.0834029	0.132877	0.0930656	0.105588
