# Supplementary material for: Proteomics of Heat-Stress and Ethylene-Mediated Thermotolerance Mechanisms in Tomato Pollen Grains
Source: Front Plant Sci. 2018 Nov 12;9:1558. doi: 10.3389/fpls.2018.01558 (PMC6240657; doi:10.3389/fpls.2018.01558)
Supplement: Supplementary file 4 [file Table_4.XLSX]

## Sheet: PC1 high 100 ALL_MF
Table S4. GO category enrichment analysis of the top PC1 100 positive (high) and negative (low) loadings. MF, molecular function; BP, biological process; CC, cellular component. Corrected P-value, FDR.
Gene Ontology term	Cluster frequency	Genome frequency of use	Raw P-value	Corrected P-value	Genes annotated to the term
cofactor binding	24 out of 100 genes, 24.0%	1071 out of 34727 genes, 3.1%	3.64e-15	0	solyc12g098490, solyc04g076790, solyc09g005470, solyc02g093680, solyc07g043550, solyc10g085920, solyc10g005510, solyc03g120990, solyc08g041870, solyc12g099100, solyc05g005160, solyc02g082830, solyc12g099260, solyc11g011470, solyc07g054670, solyc07g032740, solyc01g059880, solyc04g071140, solyc02g067080, solyc05g005820, solyc05g009530, solyc08g066360, solyc12g099480, solyc01g066700
binding	87 out of 100 genes, 87.0%	18691 out of 34727 genes, 53.8%	1.36e-12	0	solyc04g076790, solyc00g009020, solyc09g048990, solyc00g007010, solyc02g068450, solyc10g081660, solyc10g051390, solyc10g085920, solyc03g117490, solyc10g007950, solyc07g032740, solyc01g049650, solyc11g019920, solyc01g094400, solyc08g077180, solyc01g066700, solyc12g098490, solyc06g068700, solyc09g005470, solyc08g006040, solyc11g017250, solyc10g005510, solyc11g012020, solyc09g082770, solyc08g041870,…
protein binding	63 out of 100 genes, 63.0%	10701 out of 34727 genes, 30.8%	3.18e-11	0	solyc04g076790, solyc00g007010, solyc02g068450, solyc07g043550, solyc10g051390, solyc03g117490, solyc09g091470, solyc05g051250, solyc02g089170, solyc10g007950, solyc05g005160, solyc12g099260, solyc10g085750, solyc06g035520, solyc11g011960, solyc11g011470, solyc02g065740, solyc07g032740, solyc01g049650, solyc11g019920, solyc06g066440, solyc01g094400, solyc02g066990, solyc08g077180, solyc09g061230,…
copper ion binding	14 out of 100 genes, 14.0%	460 out of 34727 genes, 1.3%	6.59e-11	0	solyc00g009020, solyc07g032740, solyc10g051390, solyc10g005510, solyc10g083970, solyc09g007940, solyc08g041870, solyc03g063150, solyc05g051250, solyc12g099100, solyc05g005820, solyc09g008280, solyc10g086190, solyc05g008600
catalytic activity	72 out of 100 genes, 72.0%	15529 out of 34727 genes, 44.7%	2.91e-08	0	solyc04g076790, solyc09g048990, solyc00g007010, solyc02g068450, solyc10g081660, solyc10g085920, solyc03g117490, solyc10g007950, solyc02g062860, solyc07g032740, solyc01g049650, solyc11g019920, solyc03g044210, solyc08g077180, solyc01g066700, solyc07g045350, solyc12g098490, solyc09g005470, solyc11g017250, solyc10g005510, solyc11g012020, solyc08g041870, solyc03g116620, solyc12g099100, solyc02g082830,…
UDP-glucuronate decarboxylase activity	4 out of 100 genes, 4.0%	14 out of 34727 genes, 0.0%	6.33e-08	0	solyc10g085920, solyc09g005470, solyc12g099480, solyc01g066700
coenzyme binding	13 out of 100 genes, 13.0%	717 out of 34727 genes, 2.1%	1.52e-07	0	solyc07g054670, solyc09g005470, solyc07g043550, solyc10g085920, solyc10g005510, solyc03g120990, solyc12g099100, solyc02g067080, solyc05g005820, solyc05g009530, solyc08g066360, solyc12g099480, solyc01g066700
cobalt ion binding	6 out of 100 genes, 6.0%	84 out of 34727 genes, 0.2%	1.66e-07	0	solyc03g120990, solyc04g076790, solyc00g009020, solyc06g071000, solyc12g099100, solyc08g066360
carboxylic acid binding	4 out of 100 genes, 4.0%	20 out of 34727 genes, 0.1%	3.02e-07	0	solyc08g041870, solyc07g032740, solyc12g099100, solyc05g009530
metal ion binding	43 out of 100 genes, 43.0%	7161 out of 34727 genes, 20.6%	3.42e-07	0	solyc04g076790, solyc00g009020, solyc10g081660, solyc10g051390, solyc05g051250, solyc05g005160, solyc12g099260, solyc11g011470, solyc07g032740, solyc06g071000, solyc01g049650, solyc06g066440, solyc01g094400, solyc08g077180, solyc09g008280, solyc10g086190, solyc09g061230, solyc09g057670, solyc06g068700, solyc02g093680, solyc11g039840, solyc10g005510, solyc03g120990, solyc11g012020, solyc08g041870,…
carbon-carbon lyase activity	8 out of 100 genes, 8.0%	247 out of 34727 genes, 0.7%	6.19e-07	0	solyc12g098490, solyc04g076790, solyc09g005470, solyc04g071140, solyc10g085920, solyc01g066700, solyc05g008600, solyc12g099480
isomerase activity	11 out of 100 genes, 11.0%	563 out of 34727 genes, 1.6%	7.11e-07	0	solyc02g065740, solyc07g043550, solyc11g019920, solyc10g085920, solyc02g066990, solyc02g089170, solyc03g070390, solyc04g045340, solyc12g099480, solyc01g066700, solyc09g057670
ion binding	43 out of 100 genes, 43.0%	7363 out of 34727 genes, 21.2%	7.6e-07	0	solyc04g076790, solyc00g009020, solyc10g081660, solyc10g051390, solyc05g051250, solyc05g005160, solyc12g099260, solyc11g011470, solyc07g032740, solyc06g071000, solyc01g049650, solyc06g066440, solyc01g094400, solyc08g077180, solyc09g008280, solyc10g086190, solyc09g061230, solyc09g057670, solyc06g068700, solyc02g093680, solyc11g039840, solyc10g005510, solyc03g120990, solyc11g012020, solyc08g041870,…
ATP citrate synthase activity	3 out of 100 genes, 3.0%	7 out of 34727 genes, 0.0%	8.04e-07	0	solyc05g005160, solyc01g059880, solyc12g099260
succinate-CoA ligase activity	3 out of 100 genes, 3.0%	8 out of 34727 genes, 0.0%	1.28e-06	0	solyc05g005160, solyc01g059880, solyc12g099260
succinate-CoA ligase (ADP-forming) activity	3 out of 100 genes, 3.0%	8 out of 34727 genes, 0.0%	1.28e-06	0	solyc05g005160, solyc01g059880, solyc12g099260
protein kinase C inhibitor activity	3 out of 100 genes, 3.0%	10 out of 34727 genes, 0.0%	2.73e-06	0	solyc12g010860, solyc01g010360, solyc05g012420
GDP-mannose 3,5-epimerase activity	3 out of 100 genes, 3.0%	10 out of 34727 genes, 0.0%	2.73e-06	0	solyc10g085920, solyc12g099480, solyc01g066700
dTDP-4-dehydro-6-deoxyglucose reductase activity	3 out of 100 genes, 3.0%	10 out of 34727 genes, 0.0%	2.73e-06	0	solyc10g085920, solyc12g099480, solyc01g066700
phosphoserine binding	3 out of 100 genes, 3.0%	12 out of 34727 genes, 0.0%	5e-06	0	solyc12g010860, solyc01g010360, solyc05g012420
racemase and epimerase activity, acting on carbohydrates and derivatives	4 out of 100 genes, 4.0%	43 out of 34727 genes, 0.1%	7.32e-06	0	solyc10g085920, solyc07g043550, solyc12g099480, solyc01g066700
adenosine kinase activity	2 out of 100 genes, 2.0%	2 out of 34727 genes, 0.0%	8.2e-06	0	solyc09g007940, solyc10g086190
pyrimidine ribonucleotide binding	2 out of 100 genes, 2.0%	2 out of 34727 genes, 0.0%	8.2e-06	0	solyc11g011960, solyc05g054060
S-acyltransferase activity	3 out of 100 genes, 3.0%	15 out of 34727 genes, 0.0%	1.02e-05	0	solyc07g064800, solyc05g009530, solyc11g017250
cation binding	33 out of 100 genes, 33.0%	5423 out of 34727 genes, 15.6%	1.24e-05	0	solyc04g076790, solyc00g009020, solyc10g051390, solyc05g051250, solyc07g032740, solyc06g071000, solyc01g049650, solyc06g066440, solyc01g094400, solyc08g077180, solyc09g008280, solyc10g086190, solyc09g057670, solyc06g068700, solyc02g093680, solyc03g120990, solyc10g005510, solyc11g012020, solyc08g041870, solyc03g116620, solyc12g099100, solyc05g012480, solyc05g005490, solyc09g090190, solyc09g092210,…
glycogenin glucosyltransferase activity	3 out of 100 genes, 3.0%	16 out of 34727 genes, 0.0%	1.26e-05	0	solyc02g065740, solyc02g089170, solyc03g070390
NAD binding	6 out of 100 genes, 6.0%	192 out of 34727 genes, 0.6%	2.04e-05	0	solyc10g005510, solyc03g120990, solyc12g099100, solyc02g067080, solyc08g066360, solyc05g005820
pyridoxal phosphate binding	6 out of 100 genes, 6.0%	194 out of 34727 genes, 0.6%	2.16e-05	0	solyc12g098490, solyc08g041870, solyc04g076790, solyc07g032740, solyc02g082830, solyc04g071140
protein phosphorylated amino acid binding	3 out of 100 genes, 3.0%	21 out of 34727 genes, 0.1%	2.96e-05	0	solyc12g010860, solyc01g010360, solyc05g012420
oxidoreductase activity	24 out of 100 genes, 24.0%	3448 out of 34727 genes, 9.9%	3.42e-05	0	solyc02g093680, solyc11g039840, solyc10g085920, solyc10g005510, solyc03g120990, solyc09g091470, solyc12g099100, solyc05g012480, solyc02g062860, solyc11g011470, solyc07g054670, solyc06g071000, solyc06g067940, solyc11g019920, solyc06g060260, solyc03g063150, solyc03g044210, solyc11g008870, solyc02g067080, solyc05g005820, solyc08g066360, solyc12g099480, solyc01g066700, solyc09g061230
dihydrolipoyllysine-residue acetyltransferase activity	2 out of 100 genes, 2.0%	4 out of 34727 genes, 0.0%	4.9e-05	0	solyc05g009530, solyc11g017250
S-acetyltransferase activity	2 out of 100 genes, 2.0%	4 out of 34727 genes, 0.0%	4.9e-05	0	solyc05g009530, solyc11g017250
dihydrolipoamide S-acyltransferase activity	2 out of 100 genes, 2.0%	4 out of 34727 genes, 0.0%	4.9e-05	0	solyc05g009530, solyc11g017250
racemase and epimerase activity	4 out of 100 genes, 4.0%	70 out of 34727 genes, 0.2%	5.12e-05	0	solyc10g085920, solyc07g043550, solyc12g099480, solyc01g066700
UDP-glucose 4-epimerase activity	3 out of 100 genes, 3.0%	26 out of 34727 genes, 0.1%	5.74e-05	0	solyc10g085920, solyc07g043550, solyc12g099480
hydrogen ion transmembrane transporter activity	6 out of 100 genes, 6.0%	232 out of 34727 genes, 0.7%	5.88e-05	0	solyc09g048990, solyc05g012480, solyc02g068450, solyc06g067940, solyc11g039840, solyc09g061230
protein serine/threonine kinase inhibitor activity	3 out of 100 genes, 3.0%	29 out of 34727 genes, 0.1%	8.01e-05	0	solyc12g010860, solyc01g010360, solyc05g012420
UTP:glucose-1-phosphate uridylyltransferase activity	2 out of 100 genes, 2.0%	5 out of 34727 genes, 0.0%	8.16e-05	0.00053	solyc11g011960, solyc05g054060
acetyl-CoA C-acetyltransferase activity	2 out of 100 genes, 2.0%	5 out of 34727 genes, 0.0%	8.16e-05	0.00051	solyc07g045350, solyc09g091470
methionine adenosyltransferase activity	2 out of 100 genes, 2.0%	5 out of 34727 genes, 0.0%	8.16e-05	0.0005	solyc10g083970, solyc09g008280
succinate-CoA ligase (GDP-forming) activity	2 out of 100 genes, 2.0%	5 out of 34727 genes, 0.0%	8.16e-05	0.00049	solyc01g059880, solyc12g099260
lipoic acid binding	2 out of 100 genes, 2.0%	5 out of 34727 genes, 0.0%	8.16e-05	0.00048	solyc12g099100, solyc05g009530
UTP-monosaccharide-1-phosphate uridylyltransferase activity	2 out of 100 genes, 2.0%	5 out of 34727 genes, 0.0%	8.16e-05	0.00047	solyc11g011960, solyc05g054060
nutrient reservoir activity	4 out of 100 genes, 4.0%	85 out of 34727 genes, 0.2%	0.0001	0.00091	solyc06g075270, solyc06g075260, solyc03g044210, solyc06g075320
protein complex binding	6 out of 100 genes, 6.0%	265 out of 34727 genes, 0.8%	0.00012	0.00089	solyc09g082770, solyc12g010860, solyc01g010360, solyc05g012480, solyc05g012420, solyc11g039840
malate dehydrogenase (decarboxylating) activity	2 out of 100 genes, 2.0%	7 out of 34727 genes, 0.0%	0.00017	0.00348	solyc03g120990, solyc08g066360
kynurenine-oxoglutarate transaminase activity	2 out of 100 genes, 2.0%	7 out of 34727 genes, 0.0%	0.00017	0.0034	solyc08g041870, solyc07g032740
lyase activity	11 out of 100 genes, 11.0%	1027 out of 34727 genes, 3.0%	0.00018	0.00375	solyc12g098490, solyc04g076790, solyc09g005470, solyc04g071140, solyc01g059880, solyc10g085920, solyc12g099480, solyc12g099260, solyc01g066700, solyc05g005490, solyc05g008600
nucleotide binding	36 out of 100 genes, 36.0%	7040 out of 34727 genes, 20.3%	0.00019	0.00367	solyc09g048990, solyc02g068450, solyc07g043550, solyc10g051390, solyc10g085920, solyc03g117490, solyc05g051250, solyc05g005160, solyc12g099260, solyc10g085750, solyc11g011960, solyc07g054670, solyc01g049650, solyc06g066440, solyc08g077180, solyc09g008280, solyc10g086190, solyc01g066700, solyc09g005470, solyc11g017250, solyc03g120990, solyc10g005510, solyc11g012020, solyc10g007700, solyc12g099100,…
carboxy-lyase activity	5 out of 100 genes, 5.0%	184 out of 34727 genes, 0.5%	0.00019	0.0036	solyc10g085920, solyc09g005470, solyc04g071140, solyc12g099480, solyc01g066700
transition metal ion binding	27 out of 100 genes, 27.0%	4628 out of 34727 genes, 13.3%	0.0002	0.00353	solyc04g076790, solyc00g009020, solyc02g093680, solyc10g051390, solyc10g005510, solyc03g120990, solyc08g041870, solyc05g051250, solyc12g099100, solyc05g012480, solyc05g005490, solyc09g092210, solyc09g090190, solyc06g071000, solyc07g032740, solyc07g064800, solyc06g067940, solyc06g066440, solyc10g083970, solyc09g007940, solyc01g094400, solyc03g063150, solyc08g066360, solyc05g005820, solyc09g008280,…
aldehyde-lyase activity	3 out of 100 genes, 3.0%	40 out of 34727 genes, 0.1%	0.00021	0.00346	solyc12g098490, solyc04g076790, solyc05g008600
phosphoprotein binding	3 out of 100 genes, 3.0%	40 out of 34727 genes, 0.1%	0.00021	0.0034	solyc12g010860, solyc01g010360, solyc05g012420
transferase activity, transferring acyl groups	9 out of 100 genes, 9.0%	715 out of 34727 genes, 2.1%	0.00022	0.00333	solyc07g045350, solyc07g064800, solyc01g059880, solyc11g019920, solyc11g017250, solyc09g091470, solyc05g005160, solyc05g009530, solyc12g099260
malate dehydrogenase (oxaloacetate-decarboxylating) (NADP+) activity	2 out of 100 genes, 2.0%	8 out of 34727 genes, 0.0%	0.00022	0.00436	solyc03g120990, solyc08g066360
L-allo-threonine aldolase activity	2 out of 100 genes, 2.0%	8 out of 34727 genes, 0.0%	0.00022	0.00429	solyc12g098490, solyc04g076790
C-acetyltransferase activity	2 out of 100 genes, 2.0%	8 out of 34727 genes, 0.0%	0.00022	0.00421	solyc07g045350, solyc09g091470
malate dehydrogenase (oxaloacetate-decarboxylating) activity	2 out of 100 genes, 2.0%	8 out of 34727 genes, 0.0%	0.00022	0.00414	solyc03g120990, solyc08g066360
amino acid binding	4 out of 100 genes, 4.0%	104 out of 34727 genes, 0.3%	0.00023	0.00407	solyc12g098490, solyc08g041870, solyc04g076790, solyc07g032740
monovalent inorganic cation transmembrane transporter activity	6 out of 100 genes, 6.0%	304 out of 34727 genes, 0.9%	0.00025	0.00467	solyc09g048990, solyc05g012480, solyc02g068450, solyc06g067940, solyc11g039840, solyc09g061230
amine binding	4 out of 100 genes, 4.0%	109 out of 34727 genes, 0.3%	0.00028	0.00459	solyc12g098490, solyc08g041870, solyc04g076790, solyc07g032740
glyceraldehyde-3-phosphate dehydrogenase (NADP+) activity	2 out of 100 genes, 2.0%	9 out of 34727 genes, 0.0%	0.00029	0.00452	solyc10g005510, solyc05g005820
transferase activity	33 out of 100 genes, 33.0%	6346 out of 34727 genes, 18.3%	0.00029	0.00444	solyc04g076790, solyc03g117490, solyc09g091470, solyc02g089170, solyc10g007950, solyc05g005160, solyc12g099260, solyc11g011960, solyc02g065740, solyc07g032740, solyc01g049650, solyc11g019920, solyc06g066440, solyc02g066990, solyc08g077180, solyc09g008280, solyc10g086190, solyc07g045350, solyc12g098490, solyc11g017250, solyc10g005510, solyc08g041870, solyc02g082830, solyc07g049280, solyc09g090190,…
transferase activity, transferring acyl groups, acyl groups converted into alkyl on transfer	3 out of 100 genes, 3.0%	47 out of 34727 genes, 0.1%	0.00034	0.00469	solyc05g005160, solyc01g059880, solyc12g099260
malic enzyme activity	2 out of 100 genes, 2.0%	10 out of 34727 genes, 0.0%	0.00036	0.00492	solyc03g120990, solyc08g066360
threonine aldolase activity	2 out of 100 genes, 2.0%	10 out of 34727 genes, 0.0%	0.00036	0.00485	solyc12g098490, solyc04g076790
pyrimidine nucleotide binding	2 out of 100 genes, 2.0%	10 out of 34727 genes, 0.0%	0.00036	0.00478	solyc11g011960, solyc05g054060
electron carrier activity	9 out of 100 genes, 9.0%	771 out of 34727 genes, 2.2%	0.00039	0.00471	solyc11g011470, solyc02g093680, solyc11g019920, solyc03g120990, solyc10g083970, solyc02g067080, solyc08g066360, solyc09g008280, solyc09g061230
protein kinase inhibitor activity	3 out of 100 genes, 3.0%	54 out of 34727 genes, 0.2%	0.00051	0.00609	solyc12g010860, solyc01g010360, solyc05g012420
pyruvate kinase activity	2 out of 100 genes, 2.0%	12 out of 34727 genes, 0.0%	0.00053	0.006	solyc08g077180, solyc01g049650
cellulose synthase activity	3 out of 100 genes, 3.0%	56 out of 34727 genes, 0.2%	0.00057	0.00592	solyc02g065740, solyc02g089170, solyc03g070390
cellulose synthase (UDP-forming) activity	3 out of 100 genes, 3.0%	56 out of 34727 genes, 0.2%	0.00057	0.00583	solyc02g065740, solyc02g089170, solyc03g070390
kinase inhibitor activity	3 out of 100 genes, 3.0%	56 out of 34727 genes, 0.2%	0.00057	0.00575	solyc12g010860, solyc01g010360, solyc05g012420
phosphatidylinositol-4-phosphate phosphatase activity	2 out of 100 genes, 2.0%	13 out of 34727 genes, 0.0%	0.00062	0.00595	solyc02g082750, solyc00g007010
intramolecular transferase activity	4 out of 100 genes, 4.0%	136 out of 34727 genes, 0.4%	0.00065	0.00587	solyc02g065740, solyc02g089170, solyc03g070390, solyc04g045340
histone deacetylase binding	3 out of 100 genes, 3.0%	67 out of 34727 genes, 0.2%	0.00097	0.01132	solyc12g010860, solyc01g010360, solyc05g012420
CoA-ligase activity	3 out of 100 genes, 3.0%	68 out of 34727 genes, 0.2%	0.00101	0.01143	solyc05g005160, solyc01g059880, solyc12g099260
dTDP-glucose 4,6-dehydratase activity	2 out of 100 genes, 2.0%	17 out of 34727 genes, 0.0%	0.00108	0.01256	solyc12g099480, solyc01g066700
acid-thiol ligase activity	3 out of 100 genes, 3.0%	72 out of 34727 genes, 0.2%	0.00119	0.01266	solyc05g005160, solyc01g059880, solyc12g099260
aspartate transaminase activity	2 out of 100 genes, 2.0%	18 out of 34727 genes, 0.1%	0.00121	0.01325	solyc08g041870, solyc07g032740
phosphatidylinositol-3,5-bisphosphate 5-phosphatase activity	2 out of 100 genes, 2.0%	18 out of 34727 genes, 0.1%	0.00121	0.01309	solyc02g082750, solyc00g007010
2 iron, 2 sulfur cluster binding	3 out of 100 genes, 3.0%	74 out of 34727 genes, 0.2%	0.00129	0.01341	solyc11g011470, solyc02g093680, solyc11g039840
ligase activity, forming carbon-sulfur bonds	3 out of 100 genes, 3.0%	76 out of 34727 genes, 0.2%	0.00139	0.01373	solyc05g005160, solyc01g059880, solyc12g099260
NADP binding	4 out of 100 genes, 4.0%	168 out of 34727 genes, 0.5%	0.00144	0.01357	solyc10g005510, solyc03g120990, solyc08g066360, solyc05g005820
glyceraldehyde-3-phosphate dehydrogenase (phosphorylating) activity	2 out of 100 genes, 2.0%	20 out of 34727 genes, 0.1%	0.0015	0.01412	solyc10g005510, solyc05g005820
glyceraldehyde-3-phosphate dehydrogenase activity	2 out of 100 genes, 2.0%	21 out of 34727 genes, 0.1%	0.00166	0.01512	solyc10g005510, solyc05g005820
potassium ion binding	2 out of 100 genes, 2.0%	21 out of 34727 genes, 0.1%	0.00166	0.01494	solyc08g077180, solyc01g049650
oxidoreductase activity, acting on the aldehyde or oxo group of donors	4 out of 100 genes, 4.0%	176 out of 34727 genes, 0.5%	0.00171	0.01477	solyc10g005510, solyc06g071000, solyc12g099100, solyc05g005820
ubiquinol-cytochrome-c reductase activity	2 out of 100 genes, 2.0%	22 out of 34727 genes, 0.1%	0.00182	0.01573	solyc05g012480, solyc11g039840
oxidoreductase activity, acting on diphenols and related substances as donors, cytochrome as acceptor	2 out of 100 genes, 2.0%	22 out of 34727 genes, 0.1%	0.00182	0.01556	solyc05g012480, solyc11g039840
magnesium ion binding	6 out of 100 genes, 6.0%	450 out of 34727 genes, 1.3%	0.00195	0.01626	solyc10g083970, solyc08g077180, solyc01g049650, solyc10g081660, solyc09g008280, solyc04g045340
nucleoside kinase activity	2 out of 100 genes, 2.0%	23 out of 34727 genes, 0.1%	0.00199	0.01739	solyc09g007940, solyc10g086190
alkali metal ion binding	2 out of 100 genes, 2.0%	23 out of 34727 genes, 0.1%	0.00199	0.0172	solyc08g077180, solyc01g049650
vitamin binding	6 out of 100 genes, 6.0%	452 out of 34727 genes, 1.3%	0.002	0.01702	solyc12g098490, solyc08g041870, solyc04g076790, solyc07g032740, solyc02g082830, solyc04g071140
glucose binding	2 out of 100 genes, 2.0%	24 out of 34727 genes, 0.1%	0.00217	0.01811	solyc11g011960, solyc05g054060
malate dehydrogenase activity	2 out of 100 genes, 2.0%	25 out of 34727 genes, 0.1%	0.00235	0.01958	solyc03g120990, solyc08g066360
inorganic cation transmembrane transporter activity	6 out of 100 genes, 6.0%	477 out of 34727 genes, 1.4%	0.00261	0.02124	solyc09g048990, solyc05g012480, solyc02g068450, solyc06g067940, solyc11g039840, solyc09g061230
oxidoreductase activity, acting on the CH-NH group of donors, NAD or NADP as acceptor	2 out of 100 genes, 2.0%	28 out of 34727 genes, 0.1%	0.00295	0.02204	solyc06g071000, solyc11g008870
oxidoreductase activity, acting on the CH-OH group of donors, NAD or NADP as acceptor	6 out of 100 genes, 6.0%	492 out of 34727 genes, 1.4%	0.00304	0.02222	solyc10g085920, solyc03g120990, solyc02g067080, solyc08g066360, solyc12g099480, solyc01g066700
C-acyltransferase activity	2 out of 100 genes, 2.0%	29 out of 34727 genes, 0.1%	0.00316	0.023	solyc07g045350, solyc09g091470
oxidoreductase activity, acting on CH-OH group of donors	6 out of 100 genes, 6.0%	553 out of 34727 genes, 1.6%	0.00536	0.03069	solyc10g085920, solyc03g120990, solyc02g067080, solyc08g066360, solyc12g099480, solyc01g066700
phosphoinositide 5-phosphatase activity	2 out of 100 genes, 2.0%	38 out of 34727 genes, 0.1%	0.00539	0.03039	solyc02g082750, solyc00g007010
transaminase activity	3 out of 100 genes, 3.0%	123 out of 34727 genes, 0.4%	0.00546	0.03068	solyc08g041870, solyc07g032740, solyc02g082830
transferase activity, transferring nitrogenous groups	3 out of 100 genes, 3.0%	123 out of 34727 genes, 0.4%	0.00546	0.03038	solyc08g041870, solyc07g032740, solyc02g082830
cytochrome-c oxidase activity	2 out of 100 genes, 2.0%	39 out of 34727 genes, 0.1%	0.00567	0.03181	solyc06g067940, solyc09g061230
oxidoreductase activity, acting on heme group of donors, oxygen as acceptor	2 out of 100 genes, 2.0%	39 out of 34727 genes, 0.1%	0.00567	0.03151	solyc06g067940, solyc09g061230
heme-copper terminal oxidase activity	2 out of 100 genes, 2.0%	41 out of 34727 genes, 0.1%	0.00625	0.03327	solyc06g067940, solyc09g061230
oxidoreductase activity, acting on heme group of donors	2 out of 100 genes, 2.0%	41 out of 34727 genes, 0.1%	0.00625	0.03296	solyc06g067940, solyc09g061230
phosphatidylinositol bisphosphate phosphatase activity	2 out of 100 genes, 2.0%	41 out of 34727 genes, 0.1%	0.00625	0.03266	solyc02g082750, solyc00g007010
acetyltransferase activity	4 out of 100 genes, 4.0%	259 out of 34727 genes, 0.7%	0.00677	0.03436	solyc07g045350, solyc09g091470, solyc05g009530, solyc11g017250
oxidoreductase activity, acting on diphenols and related substances as donors	3 out of 100 genes, 3.0%	134 out of 34727 genes, 0.4%	0.00691	0.03459	solyc03g063150, solyc05g012480, solyc11g039840
oxidoreductase activity, acting on the aldehyde or oxo group of donors, NAD or NADP as acceptor	3 out of 100 genes, 3.0%	138 out of 34727 genes, 0.4%	0.00749	0.03696	solyc10g005510, solyc06g071000, solyc05g005820
protein kinase regulator activity	3 out of 100 genes, 3.0%	140 out of 34727 genes, 0.4%	0.00779	0.03735	solyc12g010860, solyc01g010360, solyc05g012420
glycine hydroxymethyltransferase activity	2 out of 100 genes, 2.0%	48 out of 34727 genes, 0.1%	0.00849	0.03965	solyc12g098490, solyc04g076790
hydrogen-exporting ATPase activity, phosphorylative mechanism	2 out of 100 genes, 2.0%	48 out of 34727 genes, 0.1%	0.00849	0.0393	solyc09g048990, solyc02g068450
carbohydrate kinase activity	2 out of 100 genes, 2.0%	50 out of 34727 genes, 0.1%	0.00919	0.04086	solyc07g049280, solyc06g066440
hydrogen ion transporting ATPase activity, rotational mechanism	2 out of 100 genes, 2.0%	50 out of 34727 genes, 0.1%	0.00919	0.04051	solyc09g048990, solyc02g068450
kinase regulator activity	3 out of 100 genes, 3.0%	149 out of 34727 genes, 0.4%	0.00924	0.04017	solyc12g010860, solyc01g010360, solyc05g012420
inositol or phosphatidylinositol phosphatase activity	2 out of 100 genes, 2.0%	57 out of 34727 genes, 0.2%	0.01182	0.0479	solyc02g082750, solyc00g007010
protein phosphatase inhibitor activity	2 out of 100 genes, 2.0%	57 out of 34727 genes, 0.2%	0.01182	0.0475	solyc12g010860, solyc05g012420
sugar binding	2 out of 100 genes, 2.0%	57 out of 34727 genes, 0.2%	0.01182	0.04711	solyc11g011960, solyc05g054060
phosphatase inhibitor activity	2 out of 100 genes, 2.0%	57 out of 34727 genes, 0.2%	0.01182	0.04672	solyc12g010860, solyc05g012420
monosaccharide binding	2 out of 100 genes, 2.0%	57 out of 34727 genes, 0.2%	0.01182	0.04634	solyc11g011960, solyc05g054060
cation transmembrane transporter activity	7 out of 100 genes, 7.0%	863 out of 34727 genes, 2.5%	0.01246	0.04677	solyc09g048990, solyc05g012480, solyc02g068450, solyc02g062860, solyc06g067940, solyc11g039840, solyc09g061230
UDP-glucosyltransferase activity	4 out of 100 genes, 4.0%	316 out of 34727 genes, 0.9%	0.01332	0.0488	solyc02g065740, solyc02g089170, solyc10g007950, solyc03g070390
hydrogen ion transporting ATP synthase activity, rotational mechanism	2 out of 100 genes, 2.0%	61 out of 34727 genes, 0.2%	0.01345	0.04968	solyc09g048990, solyc02g068450

## Sheet: PC1 high 100 ALL_BP
GO category enrichment analysis of the top PC1 100 positive loadings. MF, molecular function; BP, biological process; CC, cellular component. Corrected P-value, FDR.
Gene Ontology term	Cluster frequency	Genome frequency of use	Raw P-value	Corrected P-value	Genes annotated to the term
monosaccharide metabolic process	43 out of 100 genes, 43.0%	1786 out of 34727 genes, 5.1%	5.08e-29	0	solyc09g048990, solyc00g007010, solyc07g043550, solyc10g051390, solyc10g085920, solyc03g117490, solyc05g051250, solyc02g089170, solyc10g007950, solyc11g011960, solyc02g065740, solyc07g032740, solyc01g049650, solyc02g068740, solyc06g066440, solyc01g094400, solyc08g077180, solyc01g066700, solyc02g082750, solyc09g005470, solyc11g017250, solyc10g005510, solyc12g010860, solyc08g041870, solyc01g088020,…
cellular alcohol metabolic process	50 out of 100 genes, 50.0%	2734 out of 34727 genes, 7.9%	8.25e-29	0	solyc09g048990, solyc00g007010, solyc07g043550, solyc10g051390, solyc10g085920, solyc03g117490, solyc05g051250, solyc02g089170, solyc10g007950, solyc12g099260, solyc11g011960, solyc07g054670, solyc02g065740, solyc07g032740, solyc01g049650, solyc04g071140, solyc02g068740, solyc06g066440, solyc01g094400, solyc08g077180, solyc09g061230, solyc01g066700, solyc02g082750, solyc07g045350, solyc09g005470,…
hexose metabolic process	40 out of 100 genes, 40.0%	1687 out of 34727 genes, 4.9%	1.47e-26	0	solyc09g048990, solyc07g043550, solyc10g051390, solyc10g085920, solyc03g117490, solyc05g051250, solyc02g089170, solyc10g007950, solyc11g011960, solyc02g065740, solyc07g032740, solyc01g049650, solyc02g068740, solyc06g066440, solyc01g094400, solyc08g077180, solyc01g066700, solyc11g017250, solyc10g005510, solyc12g010860, solyc08g041870, solyc01g088020, solyc01g010360, solyc03g116620, solyc12g099100,…
response to cadmium ion	36 out of 100 genes, 36.0%	1429 out of 34727 genes, 4.1%	1.31e-24	0	solyc04g076790, solyc09g048990, solyc10g081660, solyc10g051390, solyc05g051250, solyc02g089170, solyc11g011960, solyc02g065740, solyc07g032740, solyc08g077180, solyc09g008280, solyc10g086190, solyc09g057670, solyc03g120010, solyc12g098490, solyc03g120990, solyc10g005510, solyc12g010860, solyc08g041870, solyc03g116620, solyc01g010360, solyc12g099100, solyc02g082830, solyc05g012480, solyc04g045340,…
generation of precursor metabolites and energy	42 out of 100 genes, 42.0%	2300 out of 34727 genes, 6.6%	1.34e-23	0	solyc04g076790, solyc09g048990, solyc10g051390, solyc03g117490, solyc05g051250, solyc05g005160, solyc12g099260, solyc11g011960, solyc11g011470, solyc07g054670, solyc07g032740, solyc01g049650, solyc02g068740, solyc06g066440, solyc01g094400, solyc08g077180, solyc09g061230, solyc02g093680, solyc11g039840, solyc11g017250, solyc10g005510, solyc03g120990, solyc12g010860, solyc08g041870, solyc03g116620,…
glucose metabolic process	36 out of 100 genes, 36.0%	1590 out of 34727 genes, 4.6%	4.76e-23	0	solyc09g048990, solyc10g051390, solyc03g117490, solyc05g051250, solyc02g089170, solyc10g007950, solyc11g011960, solyc02g065740, solyc07g032740, solyc01g049650, solyc02g068740, solyc06g066440, solyc01g094400, solyc08g077180, solyc11g017250, solyc10g005510, solyc12g010860, solyc08g041870, solyc01g088020, solyc01g010360, solyc03g116620, solyc12g099100, solyc05g012480, solyc04g045340, solyc07g049280,…
energy derivation by oxidation of organic compounds	21 out of 100 genes, 21.0%	394 out of 34727 genes, 1.1%	7.49e-21	0	solyc02g093680, solyc11g039840, solyc10g005510, solyc03g120990, solyc08g041870, solyc12g099100, solyc05g005160, solyc05g012480, solyc04g045340, solyc12g099260, solyc11g011960, solyc11g011470, solyc07g054670, solyc07g032740, solyc07g064800, solyc01g059880, solyc06g067940, solyc05g009530, solyc05g005820, solyc08g066360, solyc05g054060
glucose catabolic process	32 out of 100 genes, 32.0%	1385 out of 34727 genes, 4.0%	1.23e-20	0	solyc09g048990, solyc10g051390, solyc03g117490, solyc05g051250, solyc02g089170, solyc10g007950, solyc02g065740, solyc01g049650, solyc02g068740, solyc06g066440, solyc01g094400, solyc08g077180, solyc11g017250, solyc10g005510, solyc12g010860, solyc01g088020, solyc01g010360, solyc03g116620, solyc12g099100, solyc05g012480, solyc04g045340, solyc07g049280, solyc10g017550, solyc05g005490, solyc05g012420,…
cellular respiration	18 out of 100 genes, 18.0%	245 out of 34727 genes, 0.7%	1.82e-20	0	solyc02g093680, solyc11g039840, solyc10g005510, solyc03g120990, solyc08g041870, solyc12g099100, solyc05g005160, solyc05g012480, solyc12g099260, solyc11g011470, solyc07g054670, solyc07g032740, solyc07g064800, solyc01g059880, solyc06g067940, solyc05g009530, solyc05g005820, solyc08g066360
hexose catabolic process	32 out of 100 genes, 32.0%	1404 out of 34727 genes, 4.0%	1.84e-20	0	solyc09g048990, solyc10g051390, solyc03g117490, solyc05g051250, solyc02g089170, solyc10g007950, solyc02g065740, solyc01g049650, solyc02g068740, solyc06g066440, solyc01g094400, solyc08g077180, solyc11g017250, solyc10g005510, solyc12g010860, solyc01g088020, solyc01g010360, solyc03g116620, solyc12g099100, solyc05g012480, solyc04g045340, solyc07g049280, solyc10g017550, solyc05g005490, solyc05g012420,…
monosaccharide catabolic process	32 out of 100 genes, 32.0%	1413 out of 34727 genes, 4.1%	2.23e-20	0	solyc09g048990, solyc10g051390, solyc03g117490, solyc05g051250, solyc02g089170, solyc10g007950, solyc02g065740, solyc01g049650, solyc02g068740, solyc06g066440, solyc01g094400, solyc08g077180, solyc11g017250, solyc10g005510, solyc12g010860, solyc01g088020, solyc01g010360, solyc03g116620, solyc12g099100, solyc05g012480, solyc04g045340, solyc07g049280, solyc10g017550, solyc05g005490, solyc05g012420,…
alcohol catabolic process	32 out of 100 genes, 32.0%	1472 out of 34727 genes, 4.2%	7.46e-20	0	solyc09g048990, solyc10g051390, solyc03g117490, solyc05g051250, solyc02g089170, solyc10g007950, solyc02g065740, solyc01g049650, solyc02g068740, solyc06g066440, solyc01g094400, solyc08g077180, solyc11g017250, solyc10g005510, solyc12g010860, solyc01g088020, solyc01g010360, solyc03g116620, solyc12g099100, solyc05g012480, solyc04g045340, solyc07g049280, solyc10g017550, solyc05g005490, solyc05g012420,…
aerobic respiration	17 out of 100 genes, 17.0%	222 out of 34727 genes, 0.6%	1.11e-19	0	solyc02g093680, solyc11g039840, solyc10g005510, solyc03g120990, solyc08g041870, solyc12g099100, solyc05g005160, solyc05g012480, solyc12g099260, solyc07g054670, solyc07g032740, solyc07g064800, solyc01g059880, solyc06g067940, solyc05g009530, solyc05g005820, solyc08g066360
response to metal ion	37 out of 100 genes, 37.0%	2257 out of 34727 genes, 6.5%	5.37e-19	0	solyc04g076790, solyc09g048990, solyc10g081660, solyc10g051390, solyc05g051250, solyc02g089170, solyc11g011960, solyc02g065740, solyc07g032740, solyc08g077180, solyc09g008280, solyc10g086190, solyc09g057670, solyc03g120010, solyc12g098490, solyc03g120990, solyc10g005510, solyc12g010860, solyc08g041870, solyc03g116620, solyc01g010360, solyc12g099100, solyc02g082830, solyc05g012480, solyc04g045340,…
cellular carbohydrate metabolic process	49 out of 100 genes, 49.0%	4611 out of 34727 genes, 13.3%	7.55e-18	0	solyc09g048990, solyc00g007010, solyc10g081660, solyc07g043550, solyc10g051390, solyc10g085920, solyc03g117490, solyc05g051250, solyc02g089170, solyc10g007950, solyc05g005160, solyc12g099260, solyc11g011960, solyc02g065740, solyc07g032740, solyc01g049650, solyc02g068740, solyc11g019920, solyc06g066440, solyc01g094400, solyc08g077180, solyc01g066700, solyc02g082750, solyc09g005470, solyc11g017250,…
carbohydrate metabolic process	55 out of 100 genes, 55.0%	6037 out of 34727 genes, 17.4%	1.92e-17	0	solyc09g048990, solyc00g007010, solyc10g081660, solyc07g043550, solyc10g051390, solyc10g085920, solyc03g117490, solyc05g051250, solyc02g089170, solyc10g007950, solyc05g005160, solyc12g099260, solyc10g085750, solyc06g035520, solyc11g011960, solyc02g065740, solyc07g032740, solyc01g049650, solyc02g068740, solyc11g019920, solyc06g066440, solyc01g094400, solyc08g077180, solyc01g066700, solyc02g082750,…
nucleotide-sugar metabolic process	12 out of 100 genes, 12.0%	89 out of 34727 genes, 0.3%	3.24e-17	0	solyc11g011960, solyc02g065740, solyc09g005470, solyc07g043550, solyc10g085920, solyc02g089170, solyc02g067080, solyc03g070390, solyc04g045340, solyc12g099480, solyc01g066700, solyc05g054060
cellular carbohydrate catabolic process	32 out of 100 genes, 32.0%	1875 out of 34727 genes, 5.4%	8.32e-17	0	solyc09g048990, solyc10g051390, solyc03g117490, solyc05g051250, solyc02g089170, solyc10g007950, solyc02g065740, solyc01g049650, solyc02g068740, solyc06g066440, solyc01g094400, solyc08g077180, solyc11g017250, solyc10g005510, solyc12g010860, solyc01g088020, solyc01g010360, solyc03g116620, solyc12g099100, solyc05g012480, solyc04g045340, solyc07g049280, solyc10g017550, solyc05g005490, solyc05g012420,…
carbohydrate catabolic process	32 out of 100 genes, 32.0%	1891 out of 34727 genes, 5.4%	1.06e-16	0	solyc09g048990, solyc10g051390, solyc03g117490, solyc05g051250, solyc02g089170, solyc10g007950, solyc02g065740, solyc01g049650, solyc02g068740, solyc06g066440, solyc01g094400, solyc08g077180, solyc11g017250, solyc10g005510, solyc12g010860, solyc01g088020, solyc01g010360, solyc03g116620, solyc12g099100, solyc05g012480, solyc04g045340, solyc07g049280, solyc10g017550, solyc05g005490, solyc05g012420,…
glycolysis	22 out of 100 genes, 22.0%	785 out of 34727 genes, 2.3%	6.48e-16	0	solyc09g048990, solyc11g017250, solyc10g051390, solyc10g005510, solyc03g117490, solyc12g010860, solyc05g051250, solyc01g010360, solyc03g116620, solyc12g099100, solyc10g017550, solyc07g049280, solyc04g045340, solyc01g049650, solyc05g012420, solyc06g066440, solyc01g094400, solyc06g060260, solyc05g005820, solyc05g009530, solyc08g077180, solyc05g008600
response to inorganic substance	39 out of 100 genes, 39.0%	3227 out of 34727 genes, 9.3%	1.37e-15	0	solyc04g076790, solyc09g048990, solyc10g081660, solyc10g051390, solyc05g051250, solyc02g089170, solyc02g062860, solyc11g011960, solyc02g065740, solyc07g032740, solyc08g077180, solyc09g008280, solyc10g086190, solyc09g057670, solyc03g120010, solyc12g098490, solyc03g120990, solyc10g005510, solyc12g010860, solyc08g041870, solyc03g116620, solyc01g010360, solyc12g099100, solyc02g082830, solyc05g012480,…
carboxylic acid metabolic process	54 out of 100 genes, 54.0%	6546 out of 34727 genes, 18.8%	4e-15	0	solyc04g076790, solyc10g051390, solyc10g085920, solyc03g117490, solyc09g091470, solyc05g051250, solyc05g005160, solyc02g062860, solyc12g099260, solyc11g011960, solyc07g032740, solyc06g071000, solyc01g049650, solyc04g071140, solyc02g068740, solyc11g019920, solyc02g066990, solyc01g094400, solyc08g077180, solyc09g008280, solyc10g086190, solyc09g061230, solyc09g057670, solyc01g066700, solyc07g045350,…
organic acid metabolic process	54 out of 100 genes, 54.0%	6568 out of 34727 genes, 18.9%	4.64e-15	0	solyc04g076790, solyc10g051390, solyc10g085920, solyc03g117490, solyc09g091470, solyc05g051250, solyc05g005160, solyc02g062860, solyc12g099260, solyc11g011960, solyc07g032740, solyc06g071000, solyc01g049650, solyc04g071140, solyc02g068740, solyc11g019920, solyc02g066990, solyc01g094400, solyc08g077180, solyc09g008280, solyc10g086190, solyc09g061230, solyc09g057670, solyc01g066700, solyc07g045350,…
cellular macromolecule catabolic process	41 out of 100 genes, 41.0%	3771 out of 34727 genes, 10.9%	7.05e-15	0	solyc00g009020, solyc09g048990, solyc10g051390, solyc03g117490, solyc09g091470, solyc05g051250, solyc02g089170, solyc10g007950, solyc10g085750, solyc11g011470, solyc02g065740, solyc07g032740, solyc01g049650, solyc02g068740, solyc06g066440, solyc01g094400, solyc08g077180, solyc06g068700, solyc08g006040, solyc11g017250, solyc10g005510, solyc09g082770, solyc12g010860, solyc08g041870, solyc01g088020,…
catabolic process	58 out of 100 genes, 58.0%	7857 out of 34727 genes, 22.6%	2.48e-14	0	solyc04g076790, solyc00g009020, solyc09g048990, solyc00g007010, solyc10g051390, solyc03g117490, solyc09g091470, solyc05g051250, solyc02g089170, solyc10g007950, solyc05g005160, solyc02g062860, solyc12g099260, solyc10g085750, solyc06g035520, solyc11g011470, solyc02g065740, solyc07g032740, solyc06g071000, solyc01g049650, solyc02g068740, solyc06g066440, solyc01g094400, solyc08g077180, solyc09g008280,…
macromolecule catabolic process	41 out of 100 genes, 41.0%	3915 out of 34727 genes, 11.3%	2.53e-14	0	solyc00g009020, solyc09g048990, solyc10g051390, solyc03g117490, solyc09g091470, solyc05g051250, solyc02g089170, solyc10g007950, solyc10g085750, solyc11g011470, solyc02g065740, solyc07g032740, solyc01g049650, solyc02g068740, solyc06g066440, solyc01g094400, solyc08g077180, solyc06g068700, solyc08g006040, solyc11g017250, solyc10g005510, solyc09g082770, solyc12g010860, solyc08g041870, solyc01g088020,…
acetyl-CoA biosynthetic process	8 out of 100 genes, 8.0%	34 out of 34727 genes, 0.1%	6.06e-14	0	solyc07g045350, solyc01g059880, solyc11g017250, solyc05g005160, solyc12g099100, solyc05g009530, solyc07g049280, solyc12g099260
cellular catabolic process	56 out of 100 genes, 56.0%	7539 out of 34727 genes, 21.7%	8.5e-14	0	solyc04g076790, solyc00g009020, solyc09g048990, solyc10g051390, solyc03g117490, solyc09g091470, solyc05g051250, solyc02g089170, solyc10g007950, solyc05g005160, solyc02g062860, solyc12g099260, solyc10g085750, solyc06g035520, solyc11g011470, solyc02g065740, solyc07g032740, solyc06g071000, solyc01g049650, solyc02g068740, solyc06g066440, solyc01g094400, solyc08g077180, solyc09g008280, solyc12g098490,…
water-soluble vitamin metabolic process	19 out of 100 genes, 19.0%	691 out of 34727 genes, 2.0%	1.09e-13	0	solyc12g098490, solyc04g076790, solyc10g085920, solyc10g005510, solyc03g120990, solyc05g012480, solyc02g082830, solyc04g045340, solyc05g005490, solyc07g054670, solyc07g064800, solyc02g068740, solyc11g008870, solyc05g005820, solyc08g066360, solyc12g099480, solyc01g066700, solyc05g008600, solyc09g061230
tricarboxylic acid cycle	9 out of 100 genes, 9.0%	70 out of 34727 genes, 0.2%	5.29e-13	0	solyc07g032740, solyc07g064800, solyc02g093680, solyc01g059880, solyc08g041870, solyc05g005160, solyc12g099100, solyc05g009530, solyc12g099260
coenzyme metabolic process	25 out of 100 genes, 25.0%	1492 out of 34727 genes, 4.3%	6e-13	0	solyc07g045350, solyc12g098490, solyc04g076790, solyc02g093680, solyc11g017250, solyc10g005510, solyc03g120990, solyc08g041870, solyc12g099100, solyc05g005160, solyc05g012480, solyc07g049280, solyc04g045340, solyc12g099260, solyc05g005490, solyc07g054670, solyc07g032740, solyc07g064800, solyc01g059880, solyc02g068740, solyc11g008870, solyc08g066360, solyc05g005820, solyc05g009530, solyc05g008600
acetyl-CoA catabolic process	9 out of 100 genes, 9.0%	71 out of 34727 genes, 0.2%	6.05e-13	0	solyc07g032740, solyc07g064800, solyc02g093680, solyc01g059880, solyc08g041870, solyc05g005160, solyc12g099100, solyc05g009530, solyc12g099260
pyruvate metabolic process	21 out of 100 genes, 21.0%	1031 out of 34727 genes, 3.0%	1.52e-12	0	solyc11g017250, solyc10g051390, solyc10g005510, solyc03g120990, solyc12g010860, solyc08g041870, solyc01g010360, solyc03g116620, solyc12g099100, solyc10g017550, solyc04g045340, solyc07g032740, solyc01g049650, solyc05g012420, solyc01g094400, solyc06g060260, solyc05g005820, solyc05g009530, solyc08g066360, solyc08g077180, solyc05g008600
vitamin metabolic process	20 out of 100 genes, 20.0%	936 out of 34727 genes, 2.7%	2.35e-12	0	solyc12g098490, solyc04g076790, solyc10g085920, solyc10g005510, solyc03g120990, solyc05g012480, solyc02g082830, solyc04g045340, solyc05g005490, solyc07g054670, solyc07g064800, solyc02g068740, solyc11g008870, solyc05g005820, solyc05g009530, solyc08g066360, solyc12g099480, solyc01g066700, solyc05g008600, solyc09g061230
biosynthetic process	75 out of 100 genes, 75.0%	14138 out of 34727 genes, 40.7%	3.28e-12	0	solyc04g076790, solyc00g007010, solyc10g081660, solyc10g051390, solyc10g085920, solyc03g117490, solyc10g007950, solyc02g062860, solyc07g032740, solyc01g049650, solyc06g083180, solyc02g068740, solyc11g019920, solyc01g094400, solyc08g077180, solyc01g066700, solyc07g045350, solyc12g098490, solyc06g068700, solyc09g005470, solyc08g006040, solyc11g017250, solyc10g005510, solyc09g082770, solyc08g041870,…
coenzyme catabolic process	9 out of 100 genes, 9.0%	88 out of 34727 genes, 0.3%	4.46e-12	0	solyc07g032740, solyc07g064800, solyc02g093680, solyc01g059880, solyc08g041870, solyc05g005160, solyc12g099100, solyc05g009530, solyc12g099260
primary metabolic process	88 out of 100 genes, 88.0%	19671 out of 34727 genes, 56.6%	1e-11	0	solyc04g076790, solyc00g009020, solyc09g048990, solyc00g007010, solyc10g081660, solyc10g051390, solyc10g085920, solyc03g117490, solyc10g007950, solyc02g062860, solyc07g032740, solyc01g049650, solyc06g083180, solyc02g068740, solyc11g019920, solyc01g094400, solyc08g077180, solyc01g066700, solyc07g045350, solyc12g098490, solyc06g068700, solyc09g005470, solyc08g006040, solyc11g017250, solyc10g005510,…
cellular metabolic process	90 out of 100 genes, 90.0%	20675 out of 34727 genes, 59.5%	1.23e-11	0	solyc04g076790, solyc00g009020, solyc09g048990, solyc00g007010, solyc10g081660, solyc10g051390, solyc10g085920, solyc03g117490, solyc10g007950, solyc02g062860, solyc07g032740, solyc01g049650, solyc06g083180, solyc02g068740, solyc11g019920, solyc01g094400, solyc08g077180, solyc01g066700, solyc07g045350, solyc12g098490, solyc06g068700, solyc09g005470, solyc08g006040, solyc11g017250, solyc10g005510,…
alcohol biosynthetic process	17 out of 100 genes, 17.0%	710 out of 34727 genes, 2.0%	2.16e-11	0	solyc07g043550, solyc10g051390, solyc10g005510, solyc08g041870, solyc03g116620, solyc10g017550, solyc04g045340, solyc11g011960, solyc07g032740, solyc01g049650, solyc01g094400, solyc06g060260, solyc05g005820, solyc12g099480, solyc05g054060, solyc05g008600, solyc01g066700
pentose metabolic process	10 out of 100 genes, 10.0%	162 out of 34727 genes, 0.5%	4.45e-11	0	solyc02g082750, solyc02g065740, solyc09g005470, solyc00g007010, solyc07g043550, solyc10g085920, solyc02g089170, solyc03g070390, solyc12g099480, solyc01g066700
monosaccharide biosynthetic process	15 out of 100 genes, 15.0%	541 out of 34727 genes, 1.6%	4.79e-11	0	solyc07g032740, solyc01g049650, solyc07g043550, solyc10g051390, solyc10g005510, solyc01g094400, solyc06g060260, solyc08g041870, solyc03g116620, solyc05g005820, solyc10g017550, solyc04g045340, solyc12g099480, solyc01g066700, solyc05g008600
cellular biosynthetic process	72 out of 100 genes, 72.0%	13831 out of 34727 genes, 39.8%	6.81e-11	0	solyc04g076790, solyc00g007010, solyc10g081660, solyc10g051390, solyc10g085920, solyc03g117490, solyc10g007950, solyc02g062860, solyc07g032740, solyc01g049650, solyc06g083180, solyc02g068740, solyc11g019920, solyc01g094400, solyc08g077180, solyc01g066700, solyc07g045350, solyc12g098490, solyc06g068700, solyc09g005470, solyc08g006040, solyc11g017250, solyc10g005510, solyc09g082770, solyc08g041870,…
metabolic process	90 out of 100 genes, 90.0%	21410 out of 34727 genes, 61.7%	1.7e-10	0	solyc04g076790, solyc00g009020, solyc09g048990, solyc00g007010, solyc10g081660, solyc10g051390, solyc10g085920, solyc03g117490, solyc10g007950, solyc02g062860, solyc07g032740, solyc01g049650, solyc06g083180, solyc02g068740, solyc11g019920, solyc01g094400, solyc08g077180, solyc01g066700, solyc07g045350, solyc12g098490, solyc06g068700, solyc09g005470, solyc08g006040, solyc11g017250, solyc10g005510,…
response to chemical stimulus	62 out of 100 genes, 62.0%	10951 out of 34727 genes, 31.5%	3.45e-10	0	solyc04g076790, solyc00g009020, solyc09g048990, solyc10g081660, solyc07g043550, solyc10g051390, solyc03g117490, solyc09g091470, solyc05g051250, solyc02g089170, solyc10g007950, solyc02g062860, solyc06g035520, solyc11g011960, solyc11g011470, solyc02g065740, solyc07g032740, solyc01g049650, solyc02g068740, solyc11g019920, solyc06g066440, solyc01g094400, solyc08g077180, solyc09g008280, solyc10g086190,…
hexose biosynthetic process	14 out of 100 genes, 14.0%	525 out of 34727 genes, 1.5%	3.69e-10	0	solyc07g032740, solyc01g049650, solyc10g051390, solyc10g005510, solyc01g094400, solyc06g060260, solyc08g041870, solyc03g116620, solyc05g005820, solyc10g017550, solyc04g045340, solyc12g099480, solyc01g066700, solyc05g008600
cellular amine metabolic process	33 out of 100 genes, 33.0%	3559 out of 34727 genes, 10.2%	5.62e-10	0	solyc04g076790, solyc10g085920, solyc05g051250, solyc05g005160, solyc02g062860, solyc07g032740, solyc06g071000, solyc02g068740, solyc04g071140, solyc11g019920, solyc02g066990, solyc09g008280, solyc10g086190, solyc09g057670, solyc01g066700, solyc12g098490, solyc09g005470, solyc08g041870, solyc12g010860, solyc01g010360, solyc12g099100, solyc02g082830, solyc07g064800, solyc05g012420, solyc06g060260,…
cellular nitrogen compound metabolic process	34 out of 100 genes, 34.0%	3803 out of 34727 genes, 11.0%	7.25e-10	0	solyc04g076790, solyc10g085920, solyc05g051250, solyc05g005160, solyc02g062860, solyc07g032740, solyc06g071000, solyc02g068740, solyc04g071140, solyc11g019920, solyc02g066990, solyc09g008280, solyc10g086190, solyc09g057670, solyc01g066700, solyc12g098490, solyc09g005470, solyc08g041870, solyc12g010860, solyc01g010360, solyc12g099100, solyc02g082830, solyc05g005490, solyc07g064800, solyc05g012420,…
cellular process	92 out of 100 genes, 92.0%	23063 out of 34727 genes, 66.4%	1.53e-09	0	solyc04g076790, solyc00g009020, solyc09g048990, solyc00g007010, solyc02g068450, solyc10g081660, solyc10g051390, solyc10g085920, solyc03g117490, solyc10g007950, solyc02g062860, solyc07g032740, solyc01g049650, solyc06g083180, solyc02g068740, solyc11g019920, solyc01g094400, solyc08g077180, solyc01g066700, solyc07g045350, solyc12g098490, solyc06g068700, solyc09g005470, solyc08g006040, solyc11g017250,…
nucleobase, nucleoside and nucleotide metabolic process	28 out of 100 genes, 28.0%	2744 out of 34727 genes, 7.9%	2.13e-09	0	solyc12g098490, solyc04g076790, solyc10g005510, solyc03g120990, solyc11g012020, solyc10g007700, solyc05g005160, solyc05g012480, solyc04g045340, solyc12g099260, solyc05g005490, solyc11g011470, solyc07g054670, solyc07g032740, solyc07g064800, solyc01g049650, solyc01g059880, solyc02g068740, solyc06g083180, solyc09g007940, solyc03g063150, solyc09g057650, solyc08g077180, solyc08g066360, solyc05g005820,…
carbohydrate biosynthetic process	30 out of 100 genes, 30.0%	3134 out of 34727 genes, 9.0%	2.14e-09	0	solyc09g005470, solyc10g081660, solyc07g043550, solyc10g051390, solyc10g085920, solyc10g005510, solyc08g041870, solyc03g116620, solyc02g089170, solyc10g007950, solyc05g005160, solyc10g017550, solyc04g045340, solyc06g035520, solyc11g011960, solyc02g065740, solyc09g090190, solyc07g032740, solyc01g049650, solyc11g019920, solyc01g094400, solyc06g060260, solyc03g063150, solyc02g067080, solyc03g070390,…
acetyl-CoA metabolic process	12 out of 100 genes, 12.0%	410 out of 34727 genes, 1.2%	2.57e-09	0	solyc07g045350, solyc07g032740, solyc07g064800, solyc02g093680, solyc01g059880, solyc11g017250, solyc08g041870, solyc12g099100, solyc05g005160, solyc05g009530, solyc07g049280, solyc12g099260
cofactor metabolic process	25 out of 100 genes, 25.0%	2234 out of 34727 genes, 6.4%	3.08e-09	0	solyc07g045350, solyc12g098490, solyc04g076790, solyc02g093680, solyc11g017250, solyc10g005510, solyc03g120990, solyc08g041870, solyc12g099100, solyc05g005160, solyc05g012480, solyc07g049280, solyc04g045340, solyc12g099260, solyc05g005490, solyc07g054670, solyc07g032740, solyc07g064800, solyc01g059880, solyc02g068740, solyc11g008870, solyc08g066360, solyc05g005820, solyc05g009530, solyc05g008600
sulfur compound biosynthetic process	18 out of 100 genes, 18.0%	1149 out of 34727 genes, 3.3%	4.68e-09	0	solyc09g005470, solyc10g085920, solyc12g010860, solyc01g010360, solyc05g005160, solyc05g012420, solyc02g068740, solyc11g019920, solyc09g007940, solyc10g083970, solyc02g067080, solyc11g008870, solyc05g009530, solyc09g008280, solyc12g099480, solyc05g008600, solyc01g066700, solyc10g086190
amino acid biosynthetic process	20 out of 100 genes, 20.0%	1459 out of 34727 genes, 4.2%	5.58e-09	0	solyc12g098490, solyc04g076790, solyc12g010860, solyc08g041870, solyc05g051250, solyc01g010360, solyc12g099100, solyc05g005160, solyc02g082830, solyc07g032740, solyc05g012420, solyc02g068740, solyc11g019920, solyc09g007940, solyc10g083970, solyc11g008870, solyc05g009530, solyc09g008280, solyc05g008600, solyc10g086190
nitrogen compound metabolic process	34 out of 100 genes, 34.0%	4126 out of 34727 genes, 11.9%	6.03e-09	0	solyc04g076790, solyc10g085920, solyc05g051250, solyc05g005160, solyc02g062860, solyc07g032740, solyc06g071000, solyc02g068740, solyc04g071140, solyc11g019920, solyc02g066990, solyc09g008280, solyc10g086190, solyc09g057670, solyc01g066700, solyc12g098490, solyc09g005470, solyc08g041870, solyc12g010860, solyc01g010360, solyc12g099100, solyc02g082830, solyc05g005490, solyc07g064800, solyc05g012420,…
cellular carbohydrate biosynthetic process	27 out of 100 genes, 27.0%	2697 out of 34727 genes, 7.8%	6.76e-09	0	solyc09g005470, solyc10g081660, solyc07g043550, solyc10g051390, solyc10g085920, solyc10g005510, solyc08g041870, solyc02g089170, solyc03g116620, solyc10g007950, solyc05g005160, solyc10g017550, solyc04g045340, solyc11g011960, solyc02g065740, solyc07g032740, solyc01g049650, solyc11g019920, solyc01g094400, solyc06g060260, solyc02g067080, solyc03g070390, solyc05g005820, solyc12g099480, solyc01g066700,…
amine biosynthetic process	20 out of 100 genes, 20.0%	1553 out of 34727 genes, 4.5%	1.58e-08	0	solyc12g098490, solyc04g076790, solyc12g010860, solyc08g041870, solyc05g051250, solyc01g010360, solyc12g099100, solyc05g005160, solyc02g082830, solyc07g032740, solyc05g012420, solyc02g068740, solyc11g019920, solyc09g007940, solyc10g083970, solyc11g008870, solyc05g009530, solyc09g008280, solyc05g008600, solyc10g086190
nucleoside phosphate metabolic process	26 out of 100 genes, 26.0%	2643 out of 34727 genes, 7.6%	1.98e-08	0	solyc10g005510, solyc03g120990, solyc11g012020, solyc10g007700, solyc05g005160, solyc05g012480, solyc04g045340, solyc12g099260, solyc05g005490, solyc11g011470, solyc07g054670, solyc07g032740, solyc07g064800, solyc01g049650, solyc01g059880, solyc02g068740, solyc06g083180, solyc09g007940, solyc03g063150, solyc09g057650, solyc08g077180, solyc08g066360, solyc05g005820, solyc05g009530, solyc10g086190,…
nucleotide metabolic process	26 out of 100 genes, 26.0%	2643 out of 34727 genes, 7.6%	1.98e-08	0	solyc10g005510, solyc03g120990, solyc11g012020, solyc10g007700, solyc05g005160, solyc05g012480, solyc04g045340, solyc12g099260, solyc05g005490, solyc11g011470, solyc07g054670, solyc07g032740, solyc07g064800, solyc01g049650, solyc01g059880, solyc02g068740, solyc06g083180, solyc09g007940, solyc03g063150, solyc09g057650, solyc08g077180, solyc08g066360, solyc05g005820, solyc05g009530, solyc10g086190,…
UDP-D-xylose biosynthetic process	4 out of 100 genes, 4.0%	11 out of 34727 genes, 0.0%	2.1e-08	0	solyc10g085920, solyc09g005470, solyc12g099480, solyc01g066700
D-xylose biosynthetic process	4 out of 100 genes, 4.0%	11 out of 34727 genes, 0.0%	2.1e-08	0	solyc10g085920, solyc09g005470, solyc12g099480, solyc01g066700
gluconeogenesis	12 out of 100 genes, 12.0%	496 out of 34727 genes, 1.4%	2.12e-08	0	solyc07g032740, solyc01g049650, solyc10g051390, solyc10g005510, solyc01g094400, solyc06g060260, solyc08g041870, solyc03g116620, solyc05g005820, solyc10g017550, solyc04g045340, solyc05g008600
response to fructose stimulus	13 out of 100 genes, 13.0%	611 out of 34727 genes, 1.8%	2.39e-08	0	solyc02g065740, solyc05g012420, solyc02g068740, solyc11g017250, solyc12g010860, solyc05g051250, solyc01g010360, solyc02g089170, solyc12g099100, solyc10g007950, solyc02g067080, solyc03g070390, solyc05g009530
response to stimulus	72 out of 100 genes, 72.0%	15482 out of 34727 genes, 44.6%	2.49e-08	0	solyc04g076790, solyc00g009020, solyc09g048990, solyc10g081660, solyc10g051390, solyc03g117490, solyc10g007950, solyc02g062860, solyc07g032740, solyc01g049650, solyc02g068740, solyc11g019920, solyc01g094400, solyc03g044210, solyc08g077180, solyc12g098490, solyc06g068700, solyc11g017250, solyc10g005510, solyc09g082770, solyc08g041870, solyc03g116620, solyc12g099100, solyc02g082830, solyc05g012480,…
amino acid metabolic process	26 out of 100 genes, 26.0%	2674 out of 34727 genes, 7.7%	2.51e-08	0	solyc12g098490, solyc04g076790, solyc12g010860, solyc08g041870, solyc05g051250, solyc01g010360, solyc12g099100, solyc05g005160, solyc02g062860, solyc02g082830, solyc06g071000, solyc07g032740, solyc07g064800, solyc05g012420, solyc02g068740, solyc11g019920, solyc10g083970, solyc09g007940, solyc02g066990, solyc11g008870, solyc05g009530, solyc09g008280, solyc10g086190, solyc09g057670, solyc02g065300,…
UDP-glucose metabolic process	4 out of 100 genes, 4.0%	12 out of 34727 genes, 0.0%	3.14e-08	0	solyc11g011960, solyc02g067080, solyc04g045340, solyc05g054060
UDP-D-xylose metabolic process	4 out of 100 genes, 4.0%	12 out of 34727 genes, 0.0%	3.14e-08	0	solyc10g085920, solyc09g005470, solyc12g099480, solyc01g066700
mitochondrial ATP synthesis coupled electron transport	7 out of 100 genes, 7.0%	113 out of 34727 genes, 0.3%	3.99e-08	0	solyc11g011470, solyc07g054670, solyc12g099100, solyc05g012480, solyc02g093680, solyc06g067940, solyc11g039840
UDP-L-arabinose metabolic process	4 out of 100 genes, 4.0%	14 out of 34727 genes, 0.0%	6.33e-08	0	solyc02g065740, solyc02g089170, solyc03g070390, solyc07g043550
nitrogen compound biosynthetic process	20 out of 100 genes, 20.0%	1711 out of 34727 genes, 4.9%	7.77e-08	0	solyc12g098490, solyc04g076790, solyc12g010860, solyc08g041870, solyc05g051250, solyc01g010360, solyc12g099100, solyc05g005160, solyc02g082830, solyc07g032740, solyc05g012420, solyc02g068740, solyc11g019920, solyc09g007940, solyc10g083970, solyc11g008870, solyc05g009530, solyc09g008280, solyc05g008600, solyc10g086190
monocarboxylic acid metabolic process	35 out of 100 genes, 35.0%	4805 out of 34727 genes, 13.8%	7.83e-08	0	solyc04g076790, solyc10g051390, solyc03g117490, solyc09g091470, solyc05g005160, solyc12g099260, solyc11g011960, solyc07g032740, solyc01g049650, solyc02g068740, solyc01g094400, solyc08g077180, solyc07g045350, solyc12g098490, solyc11g017250, solyc03g120990, solyc10g005510, solyc08g041870, solyc12g010860, solyc03g116620, solyc01g010360, solyc12g099100, solyc04g045340, solyc10g017550, solyc05g005490,…
nicotinamide metabolic process	11 out of 100 genes, 11.0%	456 out of 34727 genes, 1.3%	8.8e-08	0	solyc07g054670, solyc07g064800, solyc02g068740, solyc10g005510, solyc03g120990, solyc08g066360, solyc05g005820, solyc05g012480, solyc04g045340, solyc05g005490, solyc05g008600
pyridine nucleotide metabolic process	11 out of 100 genes, 11.0%	457 out of 34727 genes, 1.3%	9e-08	0	solyc07g054670, solyc07g064800, solyc02g068740, solyc10g005510, solyc03g120990, solyc08g066360, solyc05g005820, solyc05g012480, solyc04g045340, solyc05g005490, solyc05g008600
response to hexose stimulus	14 out of 100 genes, 14.0%	821 out of 34727 genes, 2.4%	1.03e-07	0	solyc02g065740, solyc05g012420, solyc02g068740, solyc11g017250, solyc06g066440, solyc12g010860, solyc05g051250, solyc01g010360, solyc02g089170, solyc12g099100, solyc10g007950, solyc02g067080, solyc03g070390, solyc05g009530
response to monosaccharide stimulus	14 out of 100 genes, 14.0%	824 out of 34727 genes, 2.4%	1.07e-07	0	solyc02g065740, solyc05g012420, solyc02g068740, solyc11g017250, solyc06g066440, solyc12g010860, solyc05g051250, solyc01g010360, solyc02g089170, solyc12g099100, solyc10g007950, solyc02g067080, solyc03g070390, solyc05g009530
chondroitin sulfate biosynthetic process	5 out of 100 genes, 5.0%	42 out of 34727 genes, 0.1%	1.39e-07	0	solyc10g085920, solyc09g005470, solyc02g067080, solyc12g099480, solyc01g066700
chondroitin sulfate proteoglycan biosynthetic process	5 out of 100 genes, 5.0%	42 out of 34727 genes, 0.1%	1.39e-07	0	solyc10g085920, solyc09g005470, solyc02g067080, solyc12g099480, solyc01g066700
cellular component organization	59 out of 100 genes, 59.0%	11618 out of 34727 genes, 33.5%	1.42e-07	0	solyc04g076790, solyc09g048990, solyc00g007010, solyc07g043550, solyc10g051390, solyc10g085920, solyc09g091470, solyc05g051250, solyc02g089170, solyc10g007950, solyc10g085750, solyc06g035520, solyc11g011960, solyc02g065740, solyc07g032740, solyc01g049650, solyc06g083180, solyc02g068740, solyc11g019920, solyc02g066990, solyc09g008280, solyc09g057670, solyc01g066700, solyc02g082750, solyc03g120010,…
nitrogen compound catabolic process	16 out of 100 genes, 16.0%	1141 out of 34727 genes, 3.3%	1.67e-07	0	solyc12g098490, solyc04g076790, solyc08g041870, solyc05g051250, solyc12g099100, solyc02g062860, solyc05g005490, solyc06g071000, solyc07g032740, solyc07g064800, solyc02g068740, solyc06g060260, solyc10g083970, solyc05g009530, solyc09g008280, solyc05g008600
glucose 1-phosphate metabolic process	3 out of 100 genes, 3.0%	5 out of 34727 genes, 0.0%	2.3e-07	0	solyc11g011960, solyc04g045340, solyc05g054060
aspartate family amino acid catabolic process	5 out of 100 genes, 5.0%	47 out of 34727 genes, 0.1%	2.49e-07	0	solyc08g041870, solyc07g032740, solyc12g099100, solyc07g064800, solyc05g009530
serine family amino acid metabolic process	14 out of 100 genes, 14.0%	887 out of 34727 genes, 2.6%	2.62e-07	0	solyc12g098490, solyc04g076790, solyc05g012420, solyc02g068740, solyc09g007940, solyc12g010860, solyc01g010360, solyc12g099100, solyc05g005160, solyc02g082830, solyc05g009530, solyc10g086190, solyc09g057670, solyc05g008600
chondroitin sulfate metabolic process	5 out of 100 genes, 5.0%	48 out of 34727 genes, 0.1%	2.77e-07	0	solyc10g085920, solyc09g005470, solyc02g067080, solyc12g099480, solyc01g066700
chondroitin sulfate proteoglycan metabolic process	5 out of 100 genes, 5.0%	48 out of 34727 genes, 0.1%	2.77e-07	0	solyc10g085920, solyc09g005470, solyc02g067080, solyc12g099480, solyc01g066700
sulfur metabolic process	20 out of 100 genes, 20.0%	1858 out of 34727 genes, 5.4%	2.91e-07	0	solyc09g005470, solyc10g085920, solyc12g010860, solyc08g041870, solyc01g010360, solyc05g005160, solyc07g032740, solyc05g012420, solyc02g068740, solyc11g019920, solyc09g007940, solyc10g083970, solyc11g008870, solyc02g067080, solyc05g009530, solyc09g008280, solyc12g099480, solyc05g008600, solyc01g066700, solyc10g086190
D-xylose metabolic process	6 out of 100 genes, 6.0%	93 out of 34727 genes, 0.3%	3.04e-07	0	solyc10g085920, solyc02g082750, solyc09g005470, solyc00g007010, solyc12g099480, solyc01g066700
coenzyme biosynthetic process	11 out of 100 genes, 11.0%	517 out of 34727 genes, 1.5%	3.07e-07	0	solyc07g045350, solyc01g059880, solyc11g017250, solyc03g120990, solyc12g099100, solyc05g005160, solyc05g009530, solyc08g066360, solyc07g049280, solyc12g099260, solyc05g008600
negative regulation of protein amino acid dephosphorylation	3 out of 100 genes, 3.0%	6 out of 34727 genes, 0.0%	4.6e-07	0	solyc12g010860, solyc01g010360, solyc05g012420
oxidoreduction coenzyme metabolic process	12 out of 100 genes, 12.0%	671 out of 34727 genes, 1.9%	5.48e-07	0	solyc07g054670, solyc07g064800, solyc02g068740, solyc10g005510, solyc03g120990, solyc08g066360, solyc05g005820, solyc05g009530, solyc05g012480, solyc04g045340, solyc05g005490, solyc05g008600
L-arabinose metabolic process	4 out of 100 genes, 4.0%	23 out of 34727 genes, 0.1%	5.49e-07	0	solyc02g065740, solyc02g089170, solyc03g070390, solyc07g043550
Golgi organization	14 out of 100 genes, 14.0%	948 out of 34727 genes, 2.7%	5.81e-07	0	solyc09g048990, solyc05g012420, solyc10g051390, solyc10g005510, solyc10g083970, solyc09g082770, solyc06g060260, solyc12g010860, solyc01g010360, solyc03g116620, solyc05g051250, solyc02g067080, solyc05g005820, solyc09g008280
amine catabolic process	15 out of 100 genes, 15.0%	1104 out of 34727 genes, 3.2%	6.32e-07	0	solyc12g098490, solyc04g076790, solyc07g032740, solyc06g071000, solyc07g064800, solyc02g068740, solyc10g083970, solyc06g060260, solyc08g041870, solyc05g051250, solyc12g099100, solyc02g062860, solyc05g009530, solyc09g008280, solyc05g008600
serine family amino acid biosynthetic process	12 out of 100 genes, 12.0%	700 out of 34727 genes, 2.0%	8.53e-07	0	solyc12g098490, solyc04g076790, solyc05g012420, solyc02g068740, solyc09g007940, solyc12g010860, solyc01g010360, solyc12g099100, solyc05g005160, solyc02g082830, solyc10g086190, solyc05g008600
heparan sulfate proteoglycan biosynthetic process	5 out of 100 genes, 5.0%	60 out of 34727 genes, 0.2%	8.62e-07	0	solyc10g085920, solyc09g005470, solyc02g067080, solyc12g099480, solyc01g066700
arabinose metabolic process	4 out of 100 genes, 4.0%	26 out of 34727 genes, 0.1%	9.21e-07	0	solyc02g065740, solyc02g089170, solyc03g070390, solyc07g043550
heparan sulfate proteoglycan metabolic process	5 out of 100 genes, 5.0%	61 out of 34727 genes, 0.2%	9.36e-07	0	solyc10g085920, solyc09g005470, solyc02g067080, solyc12g099480, solyc01g066700
cellular amino acid and derivative metabolic process	30 out of 100 genes, 30.0%	4118 out of 34727 genes, 11.9%	9.67e-07	0	solyc12g098490, solyc04g076790, solyc09g091470, solyc12g010860, solyc08g041870, solyc05g051250, solyc01g010360, solyc12g099100, solyc05g005160, solyc02g062860, solyc02g082830, solyc07g032740, solyc06g071000, solyc07g064800, solyc05g012420, solyc02g068740, solyc04g071140, solyc11g019920, solyc10g083970, solyc09g007940, solyc02g066990, solyc06g060260, solyc03g063150, solyc11g008870, solyc05g009530,…
response to stress	60 out of 100 genes, 60.0%	12568 out of 34727 genes, 36.2%	1.07e-06	0	solyc04g076790, solyc00g009020, solyc09g048990, solyc07g043550, solyc10g051390, solyc03g117490, solyc09g091470, solyc05g051250, solyc02g089170, solyc10g007950, solyc02g062860, solyc06g035520, solyc11g011960, solyc11g011470, solyc02g065740, solyc07g032740, solyc06g071000, solyc01g049650, solyc06g075320, solyc02g068740, solyc11g019920, solyc06g066440, solyc01g094400, solyc03g044210, solyc08g077180,…
cofactor catabolic process	9 out of 100 genes, 9.0%	363 out of 34727 genes, 1.0%	1.11e-06	0	solyc07g032740, solyc07g064800, solyc02g093680, solyc01g059880, solyc08g041870, solyc05g005160, solyc12g099100, solyc05g009530, solyc12g099260
negative regulation of dephosphorylation	3 out of 100 genes, 3.0%	8 out of 34727 genes, 0.0%	1.28e-06	0	solyc12g010860, solyc01g010360, solyc05g012420
ATP synthesis coupled electron transport	7 out of 100 genes, 7.0%	194 out of 34727 genes, 0.6%	1.57e-06	0	solyc11g011470, solyc07g054670, solyc12g099100, solyc05g012480, solyc02g093680, solyc06g067940, solyc11g039840
response to glucose stimulus	9 out of 100 genes, 9.0%	380 out of 34727 genes, 1.1%	1.62e-06	0	solyc02g065740, solyc02g068740, solyc11g017250, solyc02g089170, solyc05g051250, solyc12g099100, solyc02g067080, solyc03g070390, solyc05g009530
L-serine biosynthetic process	4 out of 100 genes, 4.0%	30 out of 34727 genes, 0.1%	1.67e-06	0	solyc12g098490, solyc04g076790, solyc12g099100, solyc02g082830
aminoglycan biosynthetic process	5 out of 100 genes, 5.0%	69 out of 34727 genes, 0.2%	1.73e-06	0	solyc10g085920, solyc09g005470, solyc02g067080, solyc12g099480, solyc01g066700
glycosaminoglycan biosynthetic process	5 out of 100 genes, 5.0%	69 out of 34727 genes, 0.2%	1.73e-06	0	solyc10g085920, solyc09g005470, solyc02g067080, solyc12g099480, solyc01g066700
proteoglycan biosynthetic process	5 out of 100 genes, 5.0%	70 out of 34727 genes, 0.2%	1.86e-06	0	solyc10g085920, solyc09g005470, solyc02g067080, solyc12g099480, solyc01g066700
citrate metabolic process	3 out of 100 genes, 3.0%	9 out of 34727 genes, 0.0%	1.92e-06	0	solyc05g005160, solyc01g059880, solyc12g099260
glycine decarboxylation via glycine cleavage system	3 out of 100 genes, 3.0%	9 out of 34727 genes, 0.0%	1.92e-06	0	solyc04g076790, solyc12g099100, solyc02g068740
multicellular organismal process	56 out of 100 genes, 56.0%	11521 out of 34727 genes, 33.2%	2.21e-06	0	solyc04g076790, solyc00g009020, solyc09g048990, solyc00g007010, solyc02g068450, solyc10g081660, solyc07g043550, solyc10g051390, solyc10g085920, solyc02g089170, solyc10g007950, solyc05g005160, solyc12g099260, solyc10g085750, solyc06g035520, solyc11g011960, solyc11g011470, solyc02g065740, solyc07g032740, solyc01g049650, solyc06g083180, solyc02g068740, solyc11g019920, solyc08g077180, solyc01g066700,…
proteoglycan metabolic process	5 out of 100 genes, 5.0%	74 out of 34727 genes, 0.2%	2.46e-06	0	solyc10g085920, solyc09g005470, solyc02g067080, solyc12g099480, solyc01g066700
UDP-glucuronate biosynthetic process	3 out of 100 genes, 3.0%	10 out of 34727 genes, 0.0%	2.73e-06	0	solyc11g011960, solyc02g067080, solyc05g054060
glucuronate biosynthetic process	3 out of 100 genes, 3.0%	10 out of 34727 genes, 0.0%	2.73e-06	0	solyc11g011960, solyc02g067080, solyc05g054060
macromolecule metabolic process	69 out of 100 genes, 69.0%	15977 out of 34727 genes, 46.0%	2.78e-06	0	solyc00g009020, solyc09g048990, solyc00g007010, solyc10g081660, solyc10g051390, solyc10g085920, solyc03g117490, solyc10g007950, solyc02g062860, solyc07g032740, solyc01g049650, solyc06g083180, solyc02g068740, solyc11g019920, solyc01g094400, solyc08g077180, solyc01g066700, solyc06g068700, solyc09g005470, solyc08g006040, solyc11g017250, solyc10g005510, solyc09g082770, solyc08g041870, solyc03g116620,…
response to salt stress	26 out of 100 genes, 26.0%	3415 out of 34727 genes, 9.8%	2.89e-06	0	solyc03g120010, solyc09g048990, solyc10g051390, solyc10g005510, solyc12g010860, solyc05g051250, solyc01g010360, solyc02g089170, solyc03g116620, solyc05g012480, solyc10g017550, solyc04g045340, solyc06g035520, solyc11g011960, solyc02g065740, solyc06g071000, solyc05g012420, solyc06g066440, solyc10g083970, solyc01g094400, solyc06g060260, solyc03g070390, solyc05g005820, solyc09g008280, solyc05g008600,…
2-oxoglutarate metabolic process	4 out of 100 genes, 4.0%	35 out of 34727 genes, 0.1%	3.16e-06	0	solyc08g041870, solyc07g032740, solyc12g099100, solyc07g064800
NADP metabolic process	9 out of 100 genes, 9.0%	414 out of 34727 genes, 1.2%	3.25e-06	0	solyc02g068740, solyc10g005510, solyc03g120990, solyc05g005820, solyc05g012480, solyc08g066360, solyc04g045340, solyc05g005490, solyc05g008600
dicarboxylic acid metabolic process	8 out of 100 genes, 8.0%	311 out of 34727 genes, 0.9%	3.44e-06	0	solyc07g032740, solyc07g064800, solyc02g093680, solyc03g120990, solyc08g041870, solyc12g099100, solyc08g066360, solyc05g008600
UDP-glucuronate metabolic process	3 out of 100 genes, 3.0%	11 out of 34727 genes, 0.0%	3.75e-06	0	solyc11g011960, solyc02g067080, solyc05g054060
energy reserve metabolic process	6 out of 100 genes, 6.0%	145 out of 34727 genes, 0.4%	4.12e-06	0	solyc11g011960, solyc05g005160, solyc04g045340, solyc01g059880, solyc12g099260, solyc05g054060
transmembrane receptor protein tyrosine kinase signaling pathway	8 out of 100 genes, 8.0%	325 out of 34727 genes, 0.9%	4.76e-06	0	solyc09g048990, solyc05g012420, solyc02g068450, solyc08g006040, solyc12g010860, solyc01g010360, solyc10g007700, solyc02g067080
response to oxidative stress	19 out of 100 genes, 19.0%	2054 out of 34727 genes, 5.9%	5.62e-06	0	solyc06g068700, solyc10g005510, solyc12g010860, solyc01g010360, solyc05g051250, solyc12g099100, solyc02g062860, solyc10g017550, solyc06g035520, solyc11g011470, solyc07g064800, solyc05g012420, solyc11g019920, solyc06g066440, solyc01g094400, solyc06g060260, solyc05g005820, solyc05g008600, solyc09g057670
adenosine salvage	2 out of 100 genes, 2.0%	2 out of 34727 genes, 0.0%	8.2e-06	0	solyc09g007940, solyc10g086190
dATP biosynthetic process	2 out of 100 genes, 2.0%	2 out of 34727 genes, 0.0%	8.2e-06	0	solyc09g007940, solyc10g086190
dATP metabolic process	2 out of 100 genes, 2.0%	2 out of 34727 genes, 0.0%	8.2e-06	0	solyc09g007940, solyc10g086190
regulation of acetyl-CoA biosynthetic process from pyruvate	3 out of 100 genes, 3.0%	14 out of 34727 genes, 0.0%	8.24e-06	0	solyc12g099100, solyc05g009530, solyc11g017250
response to abiotic stimulus	45 out of 100 genes, 45.0%	8617 out of 34727 genes, 24.8%	8.61e-06	0	solyc04g076790, solyc09g048990, solyc10g051390, solyc03g117490, solyc09g091470, solyc05g051250, solyc02g089170, solyc05g005160, solyc02g062860, solyc06g035520, solyc11g011960, solyc11g011470, solyc02g065740, solyc06g071000, solyc01g049650, solyc02g068740, solyc06g066440, solyc01g094400, solyc08g077180, solyc09g008280, solyc09g057670, solyc03g120010, solyc06g068700, solyc10g005510, solyc12g010860,…
disaccharide biosynthetic process	5 out of 100 genes, 5.0%	96 out of 34727 genes, 0.3%	8.88e-06	0	solyc11g011960, solyc10g007950, solyc10g081660, solyc04g045340, solyc05g054060
aminoglycan metabolic process	5 out of 100 genes, 5.0%	98 out of 34727 genes, 0.3%	9.83e-06	0	solyc10g085920, solyc09g005470, solyc02g067080, solyc12g099480, solyc01g066700
glycosaminoglycan metabolic process	5 out of 100 genes, 5.0%	98 out of 34727 genes, 0.3%	9.83e-06	0	solyc10g085920, solyc09g005470, solyc02g067080, solyc12g099480, solyc01g066700
response to sucrose stimulus	13 out of 100 genes, 13.0%	1048 out of 34727 genes, 3.0%	1e-05	0	solyc02g065740, solyc02g068740, solyc11g017250, solyc10g005510, solyc09g091470, solyc02g089170, solyc05g051250, solyc12g099100, solyc10g007950, solyc02g067080, solyc03g070390, solyc05g005820, solyc05g009530
response to disaccharide stimulus	13 out of 100 genes, 13.0%	1048 out of 34727 genes, 3.0%	1e-05	0	solyc02g065740, solyc02g068740, solyc11g017250, solyc10g005510, solyc09g091470, solyc02g089170, solyc05g051250, solyc12g099100, solyc10g007950, solyc02g067080, solyc03g070390, solyc05g005820, solyc05g009530
response to osmotic stress	26 out of 100 genes, 26.0%	3657 out of 34727 genes, 10.5%	1e-05	0	solyc03g120010, solyc09g048990, solyc10g051390, solyc10g005510, solyc12g010860, solyc05g051250, solyc01g010360, solyc02g089170, solyc03g116620, solyc05g012480, solyc10g017550, solyc04g045340, solyc06g035520, solyc11g011960, solyc02g065740, solyc06g071000, solyc05g012420, solyc06g066440, solyc10g083970, solyc01g094400, solyc06g060260, solyc03g070390, solyc05g005820, solyc09g008280, solyc05g008600,…
glucuronate metabolic process	3 out of 100 genes, 3.0%	15 out of 34727 genes, 0.0%	1.02e-05	0	solyc11g011960, solyc02g067080, solyc05g054060
respiratory electron transport chain	7 out of 100 genes, 7.0%	260 out of 34727 genes, 0.7%	1.07e-05	0	solyc11g011470, solyc07g054670, solyc12g099100, solyc05g012480, solyc02g093680, solyc06g067940, solyc11g039840
response to organic substance	30 out of 100 genes, 30.0%	4667 out of 34727 genes, 13.4%	1.25e-05	0	solyc11g017250, solyc10g005510, solyc03g120990, solyc03g117490, solyc09g091470, solyc09g082770, solyc12g010860, solyc08g041870, solyc05g051250, solyc01g010360, solyc02g089170, solyc12g099100, solyc10g007950, solyc05g012480, solyc06g035520, solyc05g005490, solyc02g065740, solyc07g032740, solyc01g049650, solyc05g012420, solyc02g068740, solyc06g066440, solyc02g067080, solyc08g077180, solyc08g066360,…
water-soluble vitamin biosynthetic process	6 out of 100 genes, 6.0%	181 out of 34727 genes, 0.5%	1.46e-05	0	solyc10g085920, solyc03g120990, solyc08g066360, solyc02g082830, solyc12g099480, solyc01g066700
amino acid catabolic process	11 out of 100 genes, 11.0%	777 out of 34727 genes, 2.2%	1.52e-05	0	solyc12g098490, solyc04g076790, solyc07g032740, solyc06g071000, solyc07g064800, solyc02g068740, solyc08g041870, solyc12g099100, solyc02g062860, solyc05g009530, solyc05g008600
lysine catabolic process	3 out of 100 genes, 3.0%	17 out of 34727 genes, 0.0%	1.52e-05	0	solyc12g099100, solyc07g064800, solyc05g009530
oocyte microtubule cytoskeleton polarization	3 out of 100 genes, 3.0%	17 out of 34727 genes, 0.0%	1.52e-05	0	solyc12g010860, solyc01g010360, solyc05g012420
L-serine metabolic process	4 out of 100 genes, 4.0%	53 out of 34727 genes, 0.2%	1.7e-05	0	solyc12g098490, solyc04g076790, solyc12g099100, solyc02g082830
oxidative phosphorylation	7 out of 100 genes, 7.0%	281 out of 34727 genes, 0.8%	1.77e-05	0	solyc11g011470, solyc07g054670, solyc12g099100, solyc05g012480, solyc02g093680, solyc06g067940, solyc11g039840
response to hydrogen peroxide	12 out of 100 genes, 12.0%	946 out of 34727 genes, 2.7%	1.81e-05	0	solyc06g068700, solyc05g012420, solyc10g005510, solyc06g060260, solyc12g010860, solyc01g010360, solyc05g051250, solyc12g099100, solyc02g062860, solyc05g005820, solyc09g057670, solyc05g008600
uronic acid metabolic process	3 out of 100 genes, 3.0%	18 out of 34727 genes, 0.1%	1.83e-05	0	solyc11g011960, solyc02g067080, solyc05g054060
acetyl-CoA biosynthetic process from pyruvate	3 out of 100 genes, 3.0%	18 out of 34727 genes, 0.1%	1.83e-05	0	solyc12g099100, solyc05g009530, solyc11g017250
cellular macromolecule metabolic process	66 out of 100 genes, 66.0%	15642 out of 34727 genes, 45.0%	1.89e-05	0	solyc00g009020, solyc09g048990, solyc10g081660, solyc10g051390, solyc10g085920, solyc03g117490, solyc10g007950, solyc02g062860, solyc07g032740, solyc01g049650, solyc06g083180, solyc02g068740, solyc11g019920, solyc01g094400, solyc08g077180, solyc01g066700, solyc06g068700, solyc09g005470, solyc08g006040, solyc11g017250, solyc10g005510, solyc09g082770, solyc08g041870, solyc03g116620, solyc12g099100,…
protein oligomerization	7 out of 100 genes, 7.0%	284 out of 34727 genes, 0.8%	1.9e-05	0	solyc03g120990, solyc11g012020, solyc09g082770, solyc12g098490, solyc04g076790, solyc08g066360, solyc05g008600
cytoskeleton organization	9 out of 100 genes, 9.0%	527 out of 34727 genes, 1.5%	2.23e-05	0	solyc12g044630, solyc06g066410, solyc05g012420, solyc01g049650, solyc10g005510, solyc11g012020, solyc12g010860, solyc01g010360, solyc05g005820
1,6-beta-glucan metabolic process	2 out of 100 genes, 2.0%	3 out of 34727 genes, 0.0%	2.45e-05	0	solyc11g011960, solyc05g054060
1,6-beta-glucan biosynthetic process	2 out of 100 genes, 2.0%	3 out of 34727 genes, 0.0%	2.45e-05	0	solyc11g011960, solyc05g054060
sulfur amino acid biosynthetic process	12 out of 100 genes, 12.0%	979 out of 34727 genes, 2.8%	2.54e-05	0	solyc05g012420, solyc02g068740, solyc11g019920, solyc09g007940, solyc10g083970, solyc12g010860, solyc01g010360, solyc11g008870, solyc05g005160, solyc09g008280, solyc10g086190, solyc05g008600
oocyte microtubule cytoskeleton organization	3 out of 100 genes, 3.0%	20 out of 34727 genes, 0.1%	2.54e-05	0	solyc12g010860, solyc01g010360, solyc05g012420
L-ascorbic acid metabolic process	4 out of 100 genes, 4.0%	60 out of 34727 genes, 0.2%	2.78e-05	0.00013	solyc10g085920, solyc12g099480, solyc09g061230, solyc01g066700
protein tetramerization	5 out of 100 genes, 5.0%	124 out of 34727 genes, 0.4%	3.07e-05	0.00013	solyc03g120990, solyc12g098490, solyc04g076790, solyc08g066360, solyc05g008600
extracellular matrix organization	5 out of 100 genes, 5.0%	125 out of 34727 genes, 0.4%	3.19e-05	0.00013	solyc10g085920, solyc09g005470, solyc12g099480, solyc11g019920, solyc01g066700
response to reactive oxygen species	13 out of 100 genes, 13.0%	1193 out of 34727 genes, 3.4%	3.87e-05	0.00013	solyc06g068700, solyc05g012420, solyc10g005510, solyc06g060260, solyc12g010860, solyc01g010360, solyc05g051250, solyc12g099100, solyc02g062860, solyc05g005820, solyc09g057670, solyc05g008600, solyc06g035520
folic acid metabolic process	3 out of 100 genes, 3.0%	23 out of 34727 genes, 0.1%	3.93e-05	0.00026	solyc12g098490, solyc04g076790, solyc11g008870
trehalose biosynthetic process	4 out of 100 genes, 4.0%	66 out of 34727 genes, 0.2%	4.06e-05	0.00025	solyc11g011960, solyc10g007950, solyc04g045340, solyc05g054060
trehalose metabolic process	4 out of 100 genes, 4.0%	67 out of 34727 genes, 0.2%	4.31e-05	0.00025	solyc11g011960, solyc10g007950, solyc04g045340, solyc05g054060
multicellular organismal development	51 out of 100 genes, 51.0%	10982 out of 34727 genes, 31.6%	4.31e-05	0.00025	solyc04g076790, solyc00g009020, solyc09g048990, solyc00g007010, solyc10g081660, solyc07g043550, solyc10g051390, solyc10g085920, solyc02g089170, solyc10g007950, solyc05g005160, solyc12g099260, solyc10g085750, solyc06g035520, solyc11g011960, solyc02g065740, solyc07g032740, solyc01g049650, solyc06g083180, solyc02g068740, solyc11g019920, solyc08g077180, solyc01g066700, solyc02g082750, solyc07g045350,…
regulation of coenzyme metabolic process	3 out of 100 genes, 3.0%	24 out of 34727 genes, 0.1%	4.48e-05	0.00025	solyc12g099100, solyc05g009530, solyc11g017250
purine base metabolic process	4 out of 100 genes, 4.0%	68 out of 34727 genes, 0.2%	4.57e-05	0.00025	solyc09g007940, solyc12g098490, solyc04g076790, solyc10g086190
galactose metabolic process	4 out of 100 genes, 4.0%	69 out of 34727 genes, 0.2%	4.84e-05	0.00025	solyc10g085920, solyc07g043550, solyc04g045340, solyc12g099480
triacylglycerol biosynthetic process	4 out of 100 genes, 4.0%	69 out of 34727 genes, 0.2%	4.84e-05	0.00025	solyc03g117490, solyc05g005160, solyc01g059880, solyc12g099260
phosphatidylinositol catabolic process	2 out of 100 genes, 2.0%	4 out of 34727 genes, 0.0%	4.9e-05	0.00024	solyc02g082750, solyc00g007010
nucleobase, nucleoside, nucleotide and nucleic acid metabolic process	49 out of 100 genes, 49.0%	10426 out of 34727 genes, 30.0%	5.16e-05	0.00024	solyc04g076790, solyc07g043550, solyc10g051390, solyc10g085920, solyc02g089170, solyc05g005160, solyc12g099260, solyc10g085750, solyc11g011960, solyc11g011470, solyc07g054670, solyc02g065740, solyc07g032740, solyc01g049650, solyc06g083180, solyc02g068740, solyc11g019920, solyc08g077180, solyc10g086190, solyc01g066700, solyc03g120010, solyc12g098490, solyc09g005470, solyc08g006040, solyc10g005510,…
cellular metabolic compound salvage	7 out of 100 genes, 7.0%	334 out of 34727 genes, 1.0%	5.32e-05	0.00024	solyc11g011470, solyc09g007940, solyc06g060260, solyc04g076790, solyc00g009020, solyc05g012480, solyc10g086190
response to misfolded protein	7 out of 100 genes, 7.0%	336 out of 34727 genes, 1.0%	5.52e-05	0.00024	solyc11g011470, solyc09g091470, solyc06g060260, solyc08g041870, solyc00g009020, solyc07g032740, solyc05g012480
vitamin biosynthetic process	6 out of 100 genes, 6.0%	233 out of 34727 genes, 0.7%	6.02e-05	0.00024	solyc10g085920, solyc03g120990, solyc08g066360, solyc02g082830, solyc12g099480, solyc01g066700
cellular ketone metabolic process	4 out of 100 genes, 4.0%	74 out of 34727 genes, 0.2%	6.38e-05	0.00036	solyc08g041870, solyc07g032740, solyc12g099100, solyc07g064800
aspartate catabolic process	2 out of 100 genes, 2.0%	5 out of 34727 genes, 0.0%	8.16e-05	0.00059	solyc08g041870, solyc07g032740
S-adenosylmethionine biosynthetic process	2 out of 100 genes, 2.0%	5 out of 34727 genes, 0.0%	8.16e-05	0.00058	solyc10g083970, solyc09g008280
purine deoxyribonucleoside triphosphate biosynthetic process	2 out of 100 genes, 2.0%	5 out of 34727 genes, 0.0%	8.16e-05	0.00058	solyc09g007940, solyc10g086190
asparagine biosynthetic process from oxaloacetate	2 out of 100 genes, 2.0%	5 out of 34727 genes, 0.0%	8.16e-05	0.00058	solyc08g041870, solyc07g032740
glutamate catabolic process to aspartate	2 out of 100 genes, 2.0%	5 out of 34727 genes, 0.0%	8.16e-05	0.00057	solyc08g041870, solyc07g032740
glutamate catabolic process to 2-oxoglutarate	2 out of 100 genes, 2.0%	5 out of 34727 genes, 0.0%	8.16e-05	0.00057	solyc08g041870, solyc07g032740
cellulose biosynthetic process	7 out of 100 genes, 7.0%	365 out of 34727 genes, 1.1%	9.26e-05	0.00114	solyc11g011960, solyc02g065740, solyc02g089170, solyc05g005160, solyc03g070390, solyc11g019920, solyc05g054060
establishment or maintenance of microtubule cytoskeleton polarity	3 out of 100 genes, 3.0%	31 out of 34727 genes, 0.1%	9.82e-05	0.00113	solyc12g010860, solyc01g010360, solyc05g012420
response to temperature stimulus	24 out of 100 genes, 24.0%	3702 out of 34727 genes, 10.7%	0.0001	0.00112	solyc04g076790, solyc09g048990, solyc06g068700, solyc10g051390, solyc10g005510, solyc03g117490, solyc12g010860, solyc08g041870, solyc05g051250, solyc01g010360, solyc03g116620, solyc02g062860, solyc04g045340, solyc06g035520, solyc05g005490, solyc09g092210, solyc12g044630, solyc05g012420, solyc02g068740, solyc06g066440, solyc06g060260, solyc01g103010, solyc05g005820, solyc09g057670
water transport	10 out of 100 genes, 10.0%	813 out of 34727 genes, 2.3%	0.00012	0.00112	solyc09g048990, solyc05g012420, solyc10g051390, solyc10g005510, solyc06g060260, solyc12g010860, solyc01g010360, solyc03g116620, solyc05g051250, solyc05g005820
fluid transport	10 out of 100 genes, 10.0%	813 out of 34727 genes, 2.3%	0.00012	0.00111	solyc09g048990, solyc05g012420, solyc10g051390, solyc10g005510, solyc06g060260, solyc12g010860, solyc01g010360, solyc03g116620, solyc05g051250, solyc05g005820
aspartate biosynthetic process	2 out of 100 genes, 2.0%	6 out of 34727 genes, 0.0%	0.00012	0.0011	solyc08g041870, solyc07g032740
positive regulation of cardiac muscle hypertrophy	2 out of 100 genes, 2.0%	6 out of 34727 genes, 0.0%	0.00012	0.0011	solyc09g007940, solyc10g086190
positive regulation of cardiac muscle adaptation	2 out of 100 genes, 2.0%	6 out of 34727 genes, 0.0%	0.00012	0.00109	solyc09g007940, solyc10g086190
positive regulation of muscle hypertrophy	2 out of 100 genes, 2.0%	6 out of 34727 genes, 0.0%	0.00012	0.00109	solyc09g007940, solyc10g086190
positive regulation of muscle adaptation	2 out of 100 genes, 2.0%	6 out of 34727 genes, 0.0%	0.00012	0.00108	solyc09g007940, solyc10g086190
serine family amino acid catabolic process	6 out of 100 genes, 6.0%	270 out of 34727 genes, 0.8%	0.00013	0.00118	solyc12g098490, solyc04g076790, solyc12g099100, solyc05g009530, solyc02g068740, solyc05g008600
pentose-phosphate shunt	7 out of 100 genes, 7.0%	389 out of 34727 genes, 1.1%	0.00013	0.00118	solyc10g005510, solyc05g012480, solyc05g005820, solyc04g045340, solyc02g068740, solyc05g008600, solyc05g005490
neutral lipid biosynthetic process	4 out of 100 genes, 4.0%	91 out of 34727 genes, 0.3%	0.00014	0.00128	solyc03g117490, solyc05g005160, solyc01g059880, solyc12g099260
acylglycerol biosynthetic process	4 out of 100 genes, 4.0%	91 out of 34727 genes, 0.3%	0.00014	0.00127	solyc03g117490, solyc05g005160, solyc01g059880, solyc12g099260
extracellular structure organization	5 out of 100 genes, 5.0%	173 out of 34727 genes, 0.5%	0.00014	0.00126	solyc10g085920, solyc09g005470, solyc12g099480, solyc11g019920, solyc01g066700
oocyte development	4 out of 100 genes, 4.0%	92 out of 34727 genes, 0.3%	0.00014	0.00136	solyc12g010860, solyc01g010360, solyc05g012420, solyc10g085750
NADPH regeneration	7 out of 100 genes, 7.0%	396 out of 34727 genes, 1.1%	0.00015	0.00135	solyc10g005510, solyc05g012480, solyc05g005820, solyc04g045340, solyc02g068740, solyc05g008600, solyc05g005490
developmental process	53 out of 100 genes, 53.0%	12139 out of 34727 genes, 35.0%	0.00016	0.00145	solyc04g076790, solyc00g009020, solyc09g048990, solyc00g007010, solyc10g081660, solyc07g043550, solyc10g051390, solyc10g085920, solyc02g089170, solyc10g007950, solyc05g005160, solyc12g099260, solyc10g085750, solyc06g035520, solyc11g011960, solyc07g054670, solyc02g065740, solyc07g032740, solyc01g049650, solyc06g083180, solyc02g068740, solyc11g019920, solyc06g066440, solyc08g077180, solyc01g066700,…
AMP biosynthetic process	2 out of 100 genes, 2.0%	7 out of 34727 genes, 0.0%	0.00017	0.00186	solyc09g007940, solyc10g086190
aspartate metabolic process	2 out of 100 genes, 2.0%	7 out of 34727 genes, 0.0%	0.00017	0.00185	solyc08g041870, solyc07g032740
regulation of cardiac muscle hypertrophy	2 out of 100 genes, 2.0%	7 out of 34727 genes, 0.0%	0.00017	0.00184	solyc09g007940, solyc10g086190
regulation of cardiac muscle adaptation	2 out of 100 genes, 2.0%	7 out of 34727 genes, 0.0%	0.00017	0.00183	solyc09g007940, solyc10g086190
regulation of muscle hypertrophy	2 out of 100 genes, 2.0%	7 out of 34727 genes, 0.0%	0.00017	0.00182	solyc09g007940, solyc10g086190
axon choice point recognition	2 out of 100 genes, 2.0%	7 out of 34727 genes, 0.0%	0.00017	0.00181	solyc02g082750, solyc00g007010
axon midline choice point recognition	2 out of 100 genes, 2.0%	7 out of 34727 genes, 0.0%	0.00017	0.0018	solyc02g082750, solyc00g007010
glycine biosynthetic process from serine	2 out of 100 genes, 2.0%	7 out of 34727 genes, 0.0%	0.00017	0.00179	solyc12g098490, solyc04g076790
L-lysine catabolic process to acetyl-CoA via saccharopine	2 out of 100 genes, 2.0%	7 out of 34727 genes, 0.0%	0.00017	0.00178	solyc07g064800, solyc05g009530
regulation of muscle adaptation	2 out of 100 genes, 2.0%	7 out of 34727 genes, 0.0%	0.00017	0.00177	solyc09g007940, solyc10g086190
ossification	4 out of 100 genes, 4.0%	97 out of 34727 genes, 0.3%	0.00018	0.00206	solyc10g085920, solyc09g005470, solyc12g099480, solyc01g066700
group transfer coenzyme metabolic process	6 out of 100 genes, 6.0%	287 out of 34727 genes, 0.8%	0.00018	0.00215	solyc12g098490, solyc04g076790, solyc11g008870, solyc05g005160, solyc01g059880, solyc12g099260
glycine metabolic process	6 out of 100 genes, 6.0%	289 out of 34727 genes, 0.8%	0.00019	0.00214	solyc12g098490, solyc04g076790, solyc12g099100, solyc05g009530, solyc02g068740, solyc05g008600
glycerol ether biosynthetic process	4 out of 100 genes, 4.0%	101 out of 34727 genes, 0.3%	0.00021	0.00213	solyc03g117490, solyc05g005160, solyc01g059880, solyc12g099260
glucan biosynthetic process	10 out of 100 genes, 10.0%	873 out of 34727 genes, 2.5%	0.00021	0.00212	solyc11g011960, solyc02g065740, solyc11g019920, solyc02g089170, solyc05g005160, solyc10g007950, solyc03g070390, solyc04g045340, solyc05g008600, solyc05g054060
sulfur amino acid metabolic process	14 out of 100 genes, 14.0%	1614 out of 34727 genes, 4.6%	0.00021	0.00211	solyc07g032740, solyc05g012420, solyc02g068740, solyc11g019920, solyc10g083970, solyc09g007940, solyc12g010860, solyc08g041870, solyc01g010360, solyc11g008870, solyc05g005160, solyc09g008280, solyc10g086190, solyc05g008600
glycerolipid biosynthetic process	4 out of 100 genes, 4.0%	102 out of 34727 genes, 0.3%	0.00022	0.00219	solyc03g117490, solyc05g005160, solyc01g059880, solyc12g099260
purine deoxyribonucleotide biosynthetic process	2 out of 100 genes, 2.0%	8 out of 34727 genes, 0.0%	0.00022	0.00256	solyc09g007940, solyc10g086190
purine deoxyribonucleoside triphosphate metabolic process	2 out of 100 genes, 2.0%	8 out of 34727 genes, 0.0%	0.00022	0.00255	solyc09g007940, solyc10g086190
L-lysine catabolic process to acetyl-CoA	2 out of 100 genes, 2.0%	8 out of 34727 genes, 0.0%	0.00022	0.00254	solyc07g064800, solyc05g009530
L-lysine catabolic process	2 out of 100 genes, 2.0%	8 out of 34727 genes, 0.0%	0.00022	0.00252	solyc07g064800, solyc05g009530
carnitine biosynthetic process	2 out of 100 genes, 2.0%	8 out of 34727 genes, 0.0%	0.00022	0.00251	solyc12g098490, solyc04g076790
L-lysine metabolic process	2 out of 100 genes, 2.0%	8 out of 34727 genes, 0.0%	0.00022	0.0025	solyc07g064800, solyc05g009530
L-ascorbic acid biosynthetic process	3 out of 100 genes, 3.0%	41 out of 34727 genes, 0.1%	0.00022	0.00258	solyc10g085920, solyc12g099480, solyc01g066700
oocyte differentiation	4 out of 100 genes, 4.0%	103 out of 34727 genes, 0.3%	0.00022	0.00257	solyc12g010860, solyc01g010360, solyc05g012420, solyc10g085750
glutamine family amino acid catabolic process	3 out of 100 genes, 3.0%	42 out of 34727 genes, 0.1%	0.00024	0.00274	solyc08g041870, solyc07g032740, solyc06g071000
embryonic morphogenesis	6 out of 100 genes, 6.0%	302 out of 34727 genes, 0.9%	0.00024	0.00273	solyc02g082750, solyc09g082770, solyc12g099100, solyc02g067080, solyc00g007010, solyc10g051390
lysine metabolic process	3 out of 100 genes, 3.0%	43 out of 34727 genes, 0.1%	0.00026	0.0029	solyc12g099100, solyc07g064800, solyc05g009530
cofactor biosynthetic process	11 out of 100 genes, 11.0%	1071 out of 34727 genes, 3.1%	0.00026	0.00288	solyc07g045350, solyc01g059880, solyc11g017250, solyc03g120990, solyc12g099100, solyc05g005160, solyc05g009530, solyc08g066360, solyc07g049280, solyc12g099260, solyc05g008600
bone development	4 out of 100 genes, 4.0%	108 out of 34727 genes, 0.3%	0.00027	0.00287	solyc10g085920, solyc09g005470, solyc12g099480, solyc01g066700
induction of apoptosis by extracellular signals	3 out of 100 genes, 3.0%	44 out of 34727 genes, 0.1%	0.00028	0.00286	solyc12g010860, solyc01g010360, solyc05g012420
sleep	3 out of 100 genes, 3.0%	44 out of 34727 genes, 0.1%	0.00028	0.00284	solyc05g009530, solyc11g017250, solyc10g051390
fumarate metabolic process	2 out of 100 genes, 2.0%	9 out of 34727 genes, 0.0%	0.00029	0.00372	solyc08g041870, solyc07g032740
purine ribonucleoside salvage	2 out of 100 genes, 2.0%	9 out of 34727 genes, 0.0%	0.00029	0.0037	solyc09g007940, solyc10g086190
response to inactivity	2 out of 100 genes, 2.0%	9 out of 34727 genes, 0.0%	0.00029	0.00368	solyc08g077180, solyc01g049650
response to muscle inactivity	2 out of 100 genes, 2.0%	9 out of 34727 genes, 0.0%	0.00029	0.00367	solyc08g077180, solyc01g049650
cardiac muscle adaptation	2 out of 100 genes, 2.0%	9 out of 34727 genes, 0.0%	0.00029	0.00365	solyc02g082750, solyc00g007010
muscle hypertrophy	2 out of 100 genes, 2.0%	9 out of 34727 genes, 0.0%	0.00029	0.00364	solyc02g082750, solyc00g007010
striated muscle hypertrophy	2 out of 100 genes, 2.0%	9 out of 34727 genes, 0.0%	0.00029	0.00362	solyc02g082750, solyc00g007010
cardiac muscle hypertrophy	2 out of 100 genes, 2.0%	9 out of 34727 genes, 0.0%	0.00029	0.00361	solyc02g082750, solyc00g007010
pteridine and derivative metabolic process	3 out of 100 genes, 3.0%	45 out of 34727 genes, 0.1%	0.0003	0.00359	solyc12g098490, solyc04g076790, solyc11g008870
nucleobase metabolic process	4 out of 100 genes, 4.0%	112 out of 34727 genes, 0.3%	0.00031	0.00366	solyc09g007940, solyc12g098490, solyc04g076790, solyc10g086190
triacylglycerol metabolic process	4 out of 100 genes, 4.0%	113 out of 34727 genes, 0.3%	0.00032	0.00364	solyc03g117490, solyc05g005160, solyc01g059880, solyc12g099260
glycogen biosynthetic process	3 out of 100 genes, 3.0%	47 out of 34727 genes, 0.1%	0.00034	0.00371	solyc11g011960, solyc04g045340, solyc05g054060
hydrogen peroxide catabolic process	7 out of 100 genes, 7.0%	454 out of 34727 genes, 1.3%	0.00035	0.00387	solyc06g060260, solyc12g010860, solyc05g051250, solyc01g010360, solyc12g099100, solyc05g012420, solyc05g008600
succinyl-CoA metabolic process	2 out of 100 genes, 2.0%	10 out of 34727 genes, 0.0%	0.00036	0.00402	solyc01g059880, solyc12g099260
L-serine catabolic process	2 out of 100 genes, 2.0%	10 out of 34727 genes, 0.0%	0.00036	0.004	solyc12g098490, solyc04g076790
dTDP-rhamnose biosynthetic process	2 out of 100 genes, 2.0%	10 out of 34727 genes, 0.0%	0.00036	0.00398	solyc12g099480, solyc01g066700
pyruvate biosynthetic process	2 out of 100 genes, 2.0%	10 out of 34727 genes, 0.0%	0.00036	0.00397	solyc08g077180, solyc01g049650
skeletal muscle regeneration	2 out of 100 genes, 2.0%	10 out of 34727 genes, 0.0%	0.00036	0.00395	solyc08g077180, solyc01g049650
dTDP-rhamnose metabolic process	2 out of 100 genes, 2.0%	10 out of 34727 genes, 0.0%	0.00036	0.00393	solyc12g099480, solyc01g066700
organ regeneration	3 out of 100 genes, 3.0%	48 out of 34727 genes, 0.1%	0.00036	0.00392	solyc08g077180, solyc01g049650, solyc05g008600
cellular polysaccharide biosynthetic process	13 out of 100 genes, 13.0%	1497 out of 34727 genes, 4.3%	0.00036	0.0039	solyc11g011960, solyc02g065740, solyc07g043550, solyc11g019920, solyc02g089170, solyc10g007950, solyc02g067080, solyc05g005160, solyc03g070390, solyc04g045340, solyc05g054060, solyc01g066700, solyc05g008600
deoxyribonucleoside triphosphate biosynthetic process	2 out of 100 genes, 2.0%	11 out of 34727 genes, 0.0%	0.00044	0.00429	solyc09g007940, solyc10g086190
disaccharide metabolic process	5 out of 100 genes, 5.0%	221 out of 34727 genes, 0.6%	0.00045	0.00444	solyc11g011960, solyc10g007950, solyc10g081660, solyc04g045340, solyc05g054060
oxidation reduction	18 out of 100 genes, 18.0%	2620 out of 34727 genes, 7.5%	0.00046	0.00442	solyc02g093680, solyc11g039840, solyc10g005510, solyc03g120990, solyc12g099100, solyc05g012480, solyc11g011470, solyc07g054670, solyc06g071000, solyc06g067940, solyc11g019920, solyc06g060260, solyc03g063150, solyc02g067080, solyc11g008870, solyc05g005820, solyc08g066360, solyc09g061230
glutamate metabolic process	3 out of 100 genes, 3.0%	54 out of 34727 genes, 0.2%	0.00051	0.00472	solyc08g041870, solyc07g032740, solyc06g071000
dorsal closure, amnioserosa morphology change	2 out of 100 genes, 2.0%	12 out of 34727 genes, 0.0%	0.00053	0.0051	solyc02g082750, solyc00g007010
enzyme linked receptor protein signaling pathway	9 out of 100 genes, 9.0%	808 out of 34727 genes, 2.3%	0.00055	0.00516	solyc03g120010, solyc09g048990, solyc05g012420, solyc02g068450, solyc08g006040, solyc12g010860, solyc01g010360, solyc10g007700, solyc02g067080
macromolecular complex subunit organization	19 out of 100 genes, 19.0%	2896 out of 34727 genes, 8.3%	0.00055	0.00514	solyc03g120010, solyc12g098490, solyc04g076790, solyc06g068700, solyc08g006040, solyc10g051390, solyc03g120990, solyc11g012020, solyc09g082770, solyc08g041870, solyc10g085750, solyc07g032740, solyc06g066410, solyc02g068740, solyc06g083180, solyc02g066990, solyc08g066360, solyc09g057650, solyc05g008600
glycerol ether metabolic process	5 out of 100 genes, 5.0%	232 out of 34727 genes, 0.7%	0.00057	0.0052	solyc03g117490, solyc05g005160, solyc01g059880, solyc12g099260, solyc11g019920
mitochondrial electron transport, NADH to ubiquinone	3 out of 100 genes, 3.0%	57 out of 34727 genes, 0.2%	0.0006	0.00518	solyc11g011470, solyc07g054670, solyc12g099100
cysteine biosynthetic process	8 out of 100 genes, 8.0%	654 out of 34727 genes, 1.9%	0.00061	0.00523	solyc05g012420, solyc02g068740, solyc09g007940, solyc12g010860, solyc01g010360, solyc05g005160, solyc05g008600, solyc10g086190
striated muscle adaptation	2 out of 100 genes, 2.0%	13 out of 34727 genes, 0.0%	0.00062	0.00521	solyc02g082750, solyc00g007010
positive regulation of T cell proliferation	2 out of 100 genes, 2.0%	13 out of 34727 genes, 0.0%	0.00062	0.00519	solyc09g007940, solyc10g086190
AMP metabolic process	2 out of 100 genes, 2.0%	13 out of 34727 genes, 0.0%	0.00062	0.00517	solyc09g007940, solyc10g086190
adenosine metabolic process	2 out of 100 genes, 2.0%	13 out of 34727 genes, 0.0%	0.00062	0.00515	solyc09g007940, solyc10g086190
cysteine metabolic process	8 out of 100 genes, 8.0%	659 out of 34727 genes, 1.9%	0.00064	0.00529	solyc05g012420, solyc02g068740, solyc09g007940, solyc12g010860, solyc01g010360, solyc05g005160, solyc05g008600, solyc10g086190
localization	48 out of 100 genes, 48.0%	11143 out of 34727 genes, 32.1%	0.00065	0.00527	solyc00g009020, solyc09g048990, solyc00g007010, solyc02g068450, solyc07g043550, solyc10g051390, solyc05g051250, solyc05g005160, solyc02g062860, solyc10g085750, solyc06g035520, solyc11g011960, solyc07g032740, solyc01g049650, solyc06g083180, solyc06g075320, solyc11g019920, solyc01g094400, solyc02g066990, solyc03g044210, solyc09g008280, solyc02g082750, solyc06g068700, solyc08g006040, solyc10g005510,…
macromolecular complex assembly	18 out of 100 genes, 18.0%	2700 out of 34727 genes, 7.8%	0.00065	0.00525	solyc03g120010, solyc12g098490, solyc04g076790, solyc06g068700, solyc08g006040, solyc10g051390, solyc03g120990, solyc11g012020, solyc09g082770, solyc08g041870, solyc10g085750, solyc07g032740, solyc02g068740, solyc06g083180, solyc02g066990, solyc08g066360, solyc09g057650, solyc05g008600
NADP biosynthetic process	2 out of 100 genes, 2.0%	14 out of 34727 genes, 0.0%	0.00073	0.00689	solyc03g120990, solyc08g066360
purine deoxyribonucleotide metabolic process	2 out of 100 genes, 2.0%	14 out of 34727 genes, 0.0%	0.00073	0.00687	solyc09g007940, solyc10g086190
rhamnose biosynthetic process	2 out of 100 genes, 2.0%	14 out of 34727 genes, 0.0%	0.00073	0.00684	solyc12g099480, solyc01g066700
muscle adaptation	2 out of 100 genes, 2.0%	14 out of 34727 genes, 0.0%	0.00073	0.00682	solyc02g082750, solyc00g007010
coenzyme A metabolic process	3 out of 100 genes, 3.0%	62 out of 34727 genes, 0.2%	0.00077	0.00694	solyc05g005160, solyc01g059880, solyc12g099260
cellular protein catabolic process	12 out of 100 genes, 12.0%	1418 out of 34727 genes, 4.1%	0.00078	0.00691	solyc11g011470, solyc00g009020, solyc07g032740, solyc06g068700, solyc01g049650, solyc10g005510, solyc09g091470, solyc06g060260, solyc08g041870, solyc05g005820, solyc05g012480, solyc05g008600
establishment or maintenance of cytoskeleton polarity	3 out of 100 genes, 3.0%	63 out of 34727 genes, 0.2%	0.00081	0.00719	solyc12g010860, solyc01g010360, solyc05g012420
rhamnose metabolic process	2 out of 100 genes, 2.0%	15 out of 34727 genes, 0.0%	0.00084	0.0079	solyc12g099480, solyc01g066700
positive regulation of mononuclear cell proliferation	2 out of 100 genes, 2.0%	15 out of 34727 genes, 0.0%	0.00084	0.00787	solyc09g007940, solyc10g086190
nucleoside salvage	2 out of 100 genes, 2.0%	15 out of 34727 genes, 0.0%	0.00084	0.00784	solyc09g007940, solyc10g086190
positive regulation of lymphocyte proliferation	2 out of 100 genes, 2.0%	15 out of 34727 genes, 0.0%	0.00084	0.00781	solyc09g007940, solyc10g086190
polysaccharide biosynthetic process	14 out of 100 genes, 14.0%	1857 out of 34727 genes, 5.3%	0.00087	0.008	solyc11g011960, solyc02g065740, solyc09g090190, solyc07g043550, solyc11g019920, solyc02g089170, solyc10g007950, solyc02g067080, solyc05g005160, solyc03g070390, solyc04g045340, solyc05g054060, solyc01g066700, solyc05g008600
S-adenosylmethionine metabolic process	2 out of 100 genes, 2.0%	16 out of 34727 genes, 0.0%	0.00095	0.00862	solyc10g083970, solyc09g008280
glycine catabolic process	5 out of 100 genes, 5.0%	262 out of 34727 genes, 0.8%	0.00098	0.00866	solyc04g076790, solyc12g099100, solyc05g009530, solyc02g068740, solyc05g008600
nucleotide biosynthetic process	10 out of 100 genes, 10.0%	1062 out of 34727 genes, 3.1%	0.00098	0.00863	solyc07g032740, solyc01g049650, solyc06g083180, solyc03g120990, solyc09g007940, solyc03g063150, solyc09g057650, solyc08g066360, solyc08g077180, solyc10g086190
protein catabolic process	12 out of 100 genes, 12.0%	1463 out of 34727 genes, 4.2%	0.00102	0.00867	solyc11g011470, solyc00g009020, solyc07g032740, solyc06g068700, solyc01g049650, solyc10g005510, solyc09g091470, solyc06g060260, solyc08g041870, solyc05g005820, solyc05g012480, solyc05g008600
isopentenyl diphosphate biosynthetic process, mevalonate-independent pathway	7 out of 100 genes, 7.0%	545 out of 34727 genes, 1.6%	0.00102	0.00879	solyc12g010860, solyc01g010360, solyc05g012420, solyc05g009530, solyc05g005820, solyc04g045340, solyc05g008600
glyceraldehyde-3-phosphate metabolic process	7 out of 100 genes, 7.0%	546 out of 34727 genes, 1.6%	0.00103	0.00875	solyc12g010860, solyc01g010360, solyc05g012420, solyc05g009530, solyc05g005820, solyc04g045340, solyc05g008600
polyol metabolic process	5 out of 100 genes, 5.0%	265 out of 34727 genes, 0.8%	0.00103	0.00872	solyc11g011960, solyc03g117490, solyc02g082750, solyc00g007010, solyc05g054060
glutamate catabolic process	2 out of 100 genes, 2.0%	17 out of 34727 genes, 0.0%	0.00108	0.00968	solyc08g041870, solyc07g032740
regulation of T cell proliferation	2 out of 100 genes, 2.0%	17 out of 34727 genes, 0.0%	0.00108	0.00965	solyc09g007940, solyc10g086190
dicarboxylic acid catabolic process	2 out of 100 genes, 2.0%	17 out of 34727 genes, 0.0%	0.00108	0.00961	solyc08g041870, solyc07g032740
negative regulation of JNK cascade	2 out of 100 genes, 2.0%	17 out of 34727 genes, 0.0%	0.00108	0.00958	solyc02g082750, solyc00g007010
neutral lipid metabolic process	4 out of 100 genes, 4.0%	157 out of 34727 genes, 0.5%	0.00112	0.00969	solyc03g117490, solyc05g005160, solyc01g059880, solyc12g099260
acylglycerol metabolic process	4 out of 100 genes, 4.0%	157 out of 34727 genes, 0.5%	0.00112	0.00965	solyc03g117490, solyc05g005160, solyc01g059880, solyc12g099260
negative regulation of phosphorus metabolic process	3 out of 100 genes, 3.0%	71 out of 34727 genes, 0.2%	0.00114	0.00962	solyc12g010860, solyc01g010360, solyc05g012420
negative regulation of phosphate metabolic process	3 out of 100 genes, 3.0%	71 out of 34727 genes, 0.2%	0.00114	0.00959	solyc12g010860, solyc01g010360, solyc05g012420
regeneration	3 out of 100 genes, 3.0%	72 out of 34727 genes, 0.2%	0.00119	0.01003	solyc08g077180, solyc01g049650, solyc05g008600
isopentenyl diphosphate biosynthetic process	7 out of 100 genes, 7.0%	560 out of 34727 genes, 1.6%	0.0012	0.01	solyc12g010860, solyc01g010360, solyc05g012420, solyc05g009530, solyc05g005820, solyc04g045340, solyc05g008600
hydrogen peroxide metabolic process	7 out of 100 genes, 7.0%	560 out of 34727 genes, 1.6%	0.0012	0.00997	solyc06g060260, solyc12g010860, solyc05g051250, solyc01g010360, solyc12g099100, solyc05g012420, solyc05g008600
isopentenyl diphosphate metabolic process	7 out of 100 genes, 7.0%	560 out of 34727 genes, 1.6%	0.0012	0.00993	solyc12g010860, solyc01g010360, solyc05g012420, solyc05g009530, solyc05g005820, solyc04g045340, solyc05g008600
carnitine metabolic process	2 out of 100 genes, 2.0%	18 out of 34727 genes, 0.1%	0.00121	0.01058	solyc12g098490, solyc04g076790
purine salvage	2 out of 100 genes, 2.0%	18 out of 34727 genes, 0.1%	0.00121	0.01054	solyc09g007940, solyc10g086190
sucrose metabolic process	3 out of 100 genes, 3.0%	74 out of 34727 genes, 0.2%	0.00129	0.01071	solyc11g011960, solyc10g081660, solyc05g054060
positive regulation of growth	7 out of 100 genes, 7.0%	569 out of 34727 genes, 1.6%	0.00131	0.01074	solyc12g010860, solyc01g010360, solyc11g008870, solyc05g012420, solyc05g009530, solyc02g093680, solyc05g008600
oogenesis	4 out of 100 genes, 4.0%	164 out of 34727 genes, 0.5%	0.00132	0.01077	solyc12g010860, solyc01g010360, solyc05g012420, solyc10g085750
cell wall biogenesis	10 out of 100 genes, 10.0%	1106 out of 34727 genes, 3.2%	0.00133	0.01073	solyc11g011960, solyc02g065740, solyc09g090190, solyc09g048990, solyc07g043550, solyc02g089170, solyc03g063150, solyc10g007950, solyc03g070390, solyc05g054060
photorespiration	5 out of 100 genes, 5.0%	281 out of 34727 genes, 0.8%	0.00134	0.01083	solyc11g011470, solyc06g060260, solyc04g076790, solyc00g009020, solyc05g012480
beta-glucan biosynthetic process	2 out of 100 genes, 2.0%	19 out of 34727 genes, 0.1%	0.00135	0.01099	solyc11g011960, solyc05g054060
biological regulation	60 out of 100 genes, 60.0%	15484 out of 34727 genes, 44.6%	0.00137	0.01096	solyc04g076790, solyc09g048990, solyc00g007010, solyc02g068450, solyc07g043550, solyc10g051390, solyc09g091470, solyc05g051250, solyc10g007950, solyc05g005160, solyc02g062860, solyc12g099260, solyc10g085750, solyc06g035520, solyc11g011960, solyc11g011470, solyc07g054670, solyc07g032740, solyc11g019920, solyc06g066440, solyc01g094400, solyc10g086190, solyc09g061230, solyc02g082750, solyc03g120010,…
protein homooligomerization	4 out of 100 genes, 4.0%	167 out of 34727 genes, 0.5%	0.00141	0.01112	solyc03g120990, solyc11g012020, solyc08g066360, solyc05g008600
electron transport chain	8 out of 100 genes, 8.0%	746 out of 34727 genes, 2.1%	0.00143	0.01108	solyc11g011470, solyc07g054670, solyc02g093680, solyc06g067940, solyc11g039840, solyc12g099100, solyc05g012480, solyc09g061230
glycerolipid metabolic process	4 out of 100 genes, 4.0%	169 out of 34727 genes, 0.5%	0.00147	0.01144	solyc03g117490, solyc05g005160, solyc01g059880, solyc12g099260
cellular aldehyde metabolic process	8 out of 100 genes, 8.0%	751 out of 34727 genes, 2.2%	0.00149	0.0114	solyc05g012420, solyc12g010860, solyc01g010360, solyc05g005820, solyc05g009530, solyc04g045340, solyc05g005490, solyc05g008600
alanine metabolic process	2 out of 100 genes, 2.0%	20 out of 34727 genes, 0.1%	0.0015	0.01175	solyc08g041870, solyc07g032740
asparagine biosynthetic process	2 out of 100 genes, 2.0%	20 out of 34727 genes, 0.1%	0.0015	0.01172	solyc08g041870, solyc07g032740
neuron recognition	2 out of 100 genes, 2.0%	20 out of 34727 genes, 0.1%	0.0015	0.01168	solyc02g082750, solyc00g007010
pyruvate family amino acid metabolic process	2 out of 100 genes, 2.0%	20 out of 34727 genes, 0.1%	0.0015	0.01164	solyc08g041870, solyc07g032740
deoxyribonucleoside triphosphate metabolic process	2 out of 100 genes, 2.0%	20 out of 34727 genes, 0.1%	0.0015	0.0116	solyc09g007940, solyc10g086190
fungal-type cell wall biogenesis	2 out of 100 genes, 2.0%	20 out of 34727 genes, 0.1%	0.0015	0.01157	solyc11g011960, solyc05g054060
4-hydroxyproline metabolic process	2 out of 100 genes, 2.0%	20 out of 34727 genes, 0.1%	0.0015	0.01153	solyc08g041870, solyc11g019920
fungal-type cell wall organization	2 out of 100 genes, 2.0%	20 out of 34727 genes, 0.1%	0.0015	0.01149	solyc11g011960, solyc05g054060
beta-glucan metabolic process	2 out of 100 genes, 2.0%	20 out of 34727 genes, 0.1%	0.0015	0.01146	solyc11g011960, solyc05g054060
fungal-type cell wall polysaccharide biosynthetic process	2 out of 100 genes, 2.0%	20 out of 34727 genes, 0.1%	0.0015	0.01142	solyc11g011960, solyc05g054060
response to carbohydrate stimulus	22 out of 100 genes, 22.0%	3915 out of 34727 genes, 11.3%	0.00153	0.01157	solyc11g017250, solyc10g005510, solyc03g120990, solyc09g091470, solyc12g010860, solyc05g051250, solyc01g010360, solyc02g089170, solyc12g099100, solyc10g007950, solyc06g035520, solyc05g005490, solyc02g065740, solyc05g012420, solyc02g068740, solyc06g066440, solyc02g067080, solyc03g070390, solyc01g103010, solyc05g005820, solyc05g009530, solyc08g066360
inositol phosphate metabolic process	4 out of 100 genes, 4.0%	173 out of 34727 genes, 0.5%	0.0016	0.01166	solyc11g011960, solyc02g082750, solyc00g007010, solyc05g054060
oocyte axis specification	3 out of 100 genes, 3.0%	80 out of 34727 genes, 0.2%	0.00162	0.01175	solyc12g010860, solyc01g010360, solyc05g012420
oxaloacetate metabolic process	2 out of 100 genes, 2.0%	21 out of 34727 genes, 0.1%	0.00166	0.0124	solyc08g041870, solyc07g032740
mitochondrial electron transport, ubiquinol to cytochrome c	2 out of 100 genes, 2.0%	21 out of 34727 genes, 0.1%	0.00166	0.01236	solyc05g012480, solyc11g039840
circadian regulation of gene expression	2 out of 100 genes, 2.0%	21 out of 34727 genes, 0.1%	0.00166	0.01232	solyc09g007940, solyc10g086190
negative regulation of transcription, meiotic	2 out of 100 genes, 2.0%	21 out of 34727 genes, 0.1%	0.00166	0.01228	solyc12g010860, solyc05g012420
embryonic development	18 out of 100 genes, 18.0%	2933 out of 34727 genes, 8.4%	0.00168	0.01243	solyc02g082750, solyc04g076790, solyc09g048990, solyc00g007010, solyc07g043550, solyc10g051390, solyc09g082770, solyc10g007700, solyc12g099100, solyc10g007950, solyc07g049280, solyc09g092210, solyc06g083180, solyc11g019920, solyc06g060260, solyc02g067080, solyc01g103010, solyc09g057650
establishment of localization	45 out of 100 genes, 45.0%	10635 out of 34727 genes, 30.6%	0.00169	0.01252	solyc00g009020, solyc09g048990, solyc00g007010, solyc02g068450, solyc07g043550, solyc10g051390, solyc05g051250, solyc05g005160, solyc02g062860, solyc10g085750, solyc06g035520, solyc07g032740, solyc01g049650, solyc06g083180, solyc06g075320, solyc11g019920, solyc01g094400, solyc02g066990, solyc03g044210, solyc09g008280, solyc02g082750, solyc06g068700, solyc08g006040, solyc10g005510, solyc11g012020,…
oocyte construction	3 out of 100 genes, 3.0%	82 out of 34727 genes, 0.2%	0.00173	0.01266	solyc12g010860, solyc01g010360, solyc05g012420
oocyte morphogenesis	3 out of 100 genes, 3.0%	82 out of 34727 genes, 0.2%	0.00173	0.01262	solyc12g010860, solyc01g010360, solyc05g012420
oxygen and reactive oxygen species metabolic process	7 out of 100 genes, 7.0%	601 out of 34727 genes, 1.7%	0.00179	0.01264	solyc06g060260, solyc12g010860, solyc05g051250, solyc01g010360, solyc12g099100, solyc05g012420, solyc05g008600
biogenic amine metabolic process	9 out of 100 genes, 9.0%	959 out of 34727 genes, 2.8%	0.00181	0.01273	solyc12g098490, solyc04g076790, solyc04g071140, solyc02g066990, solyc06g060260, solyc10g083970, solyc05g051250, solyc02g062860, solyc09g008280
purine base biosynthetic process	2 out of 100 genes, 2.0%	22 out of 34727 genes, 0.1%	0.00182	0.01293	solyc12g098490, solyc04g076790
mitotic cell cycle G2/M transition DNA damage checkpoint	3 out of 100 genes, 3.0%	84 out of 34727 genes, 0.2%	0.00186	0.01325	solyc12g010860, solyc01g010360, solyc05g012420
protein homotetramerization	3 out of 100 genes, 3.0%	84 out of 34727 genes, 0.2%	0.00186	0.01321	solyc03g120990, solyc08g066360, solyc05g008600
proteolysis involved in cellular protein catabolic process	11 out of 100 genes, 11.0%	1360 out of 34727 genes, 3.9%	0.00186	0.01317	solyc11g011470, solyc00g009020, solyc07g032740, solyc06g068700, solyc01g049650, solyc10g005510, solyc09g091470, solyc06g060260, solyc08g041870, solyc05g005820, solyc05g012480
starch biosynthetic process	6 out of 100 genes, 6.0%	449 out of 34727 genes, 1.3%	0.00193	0.01313	solyc11g011960, solyc10g007950, solyc05g005160, solyc04g045340, solyc05g054060, solyc05g008600
glycine biosynthetic process	2 out of 100 genes, 2.0%	23 out of 34727 genes, 0.1%	0.00199	0.01339	solyc12g098490, solyc04g076790
regulation of transcription, meiotic	2 out of 100 genes, 2.0%	23 out of 34727 genes, 0.1%	0.00199	0.01335	solyc12g010860, solyc05g012420
germ cell development	5 out of 100 genes, 5.0%	309 out of 34727 genes, 0.9%	0.00204	0.01349	solyc12g010860, solyc01g010360, solyc12g099100, solyc05g012420, solyc10g085750
sterol biosynthetic process	7 out of 100 genes, 7.0%	618 out of 34727 genes, 1.8%	0.0021	0.01381	solyc07g045350, solyc09g082770, solyc05g009530, solyc01g059880, solyc12g099260, solyc11g017250, solyc09g061230
deoxyribonucleotide biosynthetic process	2 out of 100 genes, 2.0%	24 out of 34727 genes, 0.1%	0.00217	0.01441	solyc09g007940, solyc10g086190
positive regulation of septation initiation signaling	2 out of 100 genes, 2.0%	24 out of 34727 genes, 0.1%	0.00217	0.01437	solyc12g010860, solyc05g012420
root hair cell tip growth	2 out of 100 genes, 2.0%	24 out of 34727 genes, 0.1%	0.00217	0.01433	solyc02g082750, solyc00g007010
cytokinesis checkpoint	2 out of 100 genes, 2.0%	25 out of 34727 genes, 0.1%	0.00235	0.01499	solyc12g010860, solyc05g012420
negative regulation of MAPKKK cascade	2 out of 100 genes, 2.0%	25 out of 34727 genes, 0.1%	0.00235	0.01494	solyc02g082750, solyc00g007010
hyperosmotic response	11 out of 100 genes, 11.0%	1406 out of 34727 genes, 4.0%	0.00241	0.01536	solyc09g048990, solyc05g012420, solyc10g051390, solyc10g005510, solyc06g060260, solyc12g010860, solyc01g010360, solyc03g116620, solyc05g051250, solyc05g005820, solyc06g035520
lipid metabolic process	27 out of 100 genes, 27.0%	5426 out of 34727 genes, 15.6%	0.00248	0.01543	solyc07g045350, solyc02g082750, solyc00g007010, solyc11g017250, solyc03g120990, solyc03g117490, solyc09g091470, solyc09g082770, solyc12g010860, solyc08g041870, solyc01g010360, solyc03g116620, solyc05g005160, solyc04g045340, solyc12g099260, solyc07g032740, solyc05g012420, solyc01g059880, solyc11g019920, solyc08g077180, solyc08g066360, solyc01g103010, solyc05g005820, solyc05g009530, solyc09g061230,…
nerve growth factor receptor signaling pathway	3 out of 100 genes, 3.0%	93 out of 34727 genes, 0.3%	0.00249	0.01545	solyc12g010860, solyc01g010360, solyc05g012420
purine nucleoside triphosphate biosynthetic process	4 out of 100 genes, 4.0%	196 out of 34727 genes, 0.6%	0.00252	0.01557	solyc09g007940, solyc08g077180, solyc01g049650, solyc10g086190
regulation of mononuclear cell proliferation	2 out of 100 genes, 2.0%	26 out of 34727 genes, 0.1%	0.00255	0.01633	solyc09g007940, solyc10g086190
extracellular polysaccharide biosynthetic process	2 out of 100 genes, 2.0%	26 out of 34727 genes, 0.1%	0.00255	0.01629	solyc07g043550, solyc01g066700
regulation of lymphocyte proliferation	2 out of 100 genes, 2.0%	26 out of 34727 genes, 0.1%	0.00255	0.01624	solyc09g007940, solyc10g086190
skeletal system development	4 out of 100 genes, 4.0%	197 out of 34727 genes, 0.6%	0.00257	0.01619	solyc10g085920, solyc09g005470, solyc12g099480, solyc01g066700
purine nucleoside triphosphate metabolic process	10 out of 100 genes, 10.0%	1211 out of 34727 genes, 3.5%	0.00259	0.01626	solyc11g011470, solyc01g049650, solyc01g059880, solyc11g012020, solyc09g007940, solyc10g007700, solyc05g005160, solyc08g077180, solyc12g099260, solyc10g086190
asparagine metabolic process	2 out of 100 genes, 2.0%	27 out of 34727 genes, 0.1%	0.00274	0.01751	solyc08g041870, solyc07g032740
cellulose metabolic process	8 out of 100 genes, 8.0%	839 out of 34727 genes, 2.4%	0.00296	0.01865	solyc11g011960, solyc02g065740, solyc11g019920, solyc02g089170, solyc03g063150, solyc05g005160, solyc03g070390, solyc05g054060
inositol metabolic process	4 out of 100 genes, 4.0%	205 out of 34727 genes, 0.6%	0.00297	0.0186	solyc11g011960, solyc02g082750, solyc00g007010, solyc05g054060
nucleoside triphosphate metabolic process	10 out of 100 genes, 10.0%	1235 out of 34727 genes, 3.6%	0.00298	0.01877	solyc11g011470, solyc01g049650, solyc01g059880, solyc11g012020, solyc09g007940, solyc10g007700, solyc05g005160, solyc08g077180, solyc12g099260, solyc10g086190
female gamete generation	4 out of 100 genes, 4.0%	207 out of 34727 genes, 0.6%	0.00307	0.01916	solyc12g010860, solyc01g010360, solyc05g012420, solyc10g085750
nucleoside triphosphate biosynthetic process	4 out of 100 genes, 4.0%	208 out of 34727 genes, 0.6%	0.00313	0.01922	solyc09g007940, solyc08g077180, solyc01g049650, solyc10g086190
malate metabolic process	2 out of 100 genes, 2.0%	29 out of 34727 genes, 0.1%	0.00316	0.01961	solyc03g120990, solyc08g066360
extracellular polysaccharide metabolic process	2 out of 100 genes, 2.0%	29 out of 34727 genes, 0.1%	0.00316	0.01956	solyc07g043550, solyc01g066700
cellular lipid metabolic process	25 out of 100 genes, 25.0%	4970 out of 34727 genes, 14.3%	0.00324	0.01989	solyc07g045350, solyc02g082750, solyc00g007010, solyc11g017250, solyc03g117490, solyc03g120990, solyc09g091470, solyc09g082770, solyc12g010860, solyc08g041870, solyc01g010360, solyc03g116620, solyc05g005160, solyc04g045340, solyc12g099260, solyc07g032740, solyc05g012420, solyc01g059880, solyc08g077180, solyc08g066360, solyc05g005820, solyc05g009530, solyc09g061230, solyc01g066700, solyc05g008600
killing of cells of another organism	4 out of 100 genes, 4.0%	210 out of 34727 genes, 0.6%	0.00324	0.01994	solyc06g075270, solyc06g075260, solyc03g044210, solyc06g075320
protein complex assembly	11 out of 100 genes, 11.0%	1466 out of 34727 genes, 4.2%	0.00332	0.02027	solyc12g098490, solyc04g076790, solyc07g032740, solyc06g068700, solyc02g068740, solyc03g120990, solyc11g012020, solyc09g082770, solyc08g041870, solyc08g066360, solyc05g008600
glycogen metabolic process	3 out of 100 genes, 3.0%	103 out of 34727 genes, 0.3%	0.00332	0.02027	solyc11g011960, solyc04g045340, solyc05g054060
sterol metabolic process	7 out of 100 genes, 7.0%	672 out of 34727 genes, 1.9%	0.00334	0.02022	solyc07g045350, solyc09g082770, solyc05g009530, solyc01g059880, solyc12g099260, solyc11g017250, solyc09g061230
cellular component assembly	18 out of 100 genes, 18.0%	3132 out of 34727 genes, 9.0%	0.00344	0.02131	solyc03g120010, solyc12g098490, solyc04g076790, solyc06g068700, solyc08g006040, solyc10g051390, solyc03g120990, solyc11g012020, solyc09g082770, solyc08g041870, solyc10g085750, solyc07g032740, solyc02g068740, solyc06g083180, solyc02g066990, solyc08g066360, solyc09g057650, solyc05g008600
cell killing	4 out of 100 genes, 4.0%	216 out of 34727 genes, 0.6%	0.00358	0.02163	solyc06g075270, solyc06g075260, solyc03g044210, solyc06g075320
fructose metabolic process	2 out of 100 genes, 2.0%	31 out of 34727 genes, 0.1%	0.00361	0.02228	solyc07g049280, solyc05g008600
tissue regeneration	2 out of 100 genes, 2.0%	31 out of 34727 genes, 0.1%	0.00361	0.02222	solyc08g077180, solyc01g049650
phosphoinositide dephosphorylation	2 out of 100 genes, 2.0%	31 out of 34727 genes, 0.1%	0.00361	0.02216	solyc02g082750, solyc00g007010
organelle organization	30 out of 100 genes, 30.0%	6432 out of 34727 genes, 18.5%	0.00363	0.0222	solyc12g098490, solyc09g048990, solyc08g006040, solyc10g051390, solyc10g005510, solyc11g012020, solyc09g091470, solyc09g082770, solyc12g010860, solyc05g051250, solyc01g010360, solyc01g088020, solyc03g116620, solyc05g012480, solyc10g085750, solyc09g092210, solyc12g044630, solyc01g049650, solyc05g012420, solyc06g066410, solyc02g068740, solyc06g083180, solyc10g083970, solyc06g060260, solyc02g067080,…
phosphate metabolic process	20 out of 100 genes, 20.0%	3667 out of 34727 genes, 10.6%	0.00367	0.0222	solyc03g120010, solyc02g082750, solyc00g007010, solyc02g093680, solyc10g081660, solyc11g039840, solyc03g117490, solyc12g099100, solyc05g012480, solyc07g049280, solyc11g011960, solyc11g011470, solyc07g054670, solyc01g049650, solyc06g067940, solyc06g066440, solyc09g007940, solyc08g077180, solyc05g054060, solyc10g086190
G2/M transition DNA damage checkpoint	3 out of 100 genes, 3.0%	107 out of 34727 genes, 0.3%	0.0037	0.0223	solyc12g010860, solyc01g010360, solyc05g012420
phosphorus metabolic process	20 out of 100 genes, 20.0%	3675 out of 34727 genes, 10.6%	0.00376	0.02235	solyc03g120010, solyc02g082750, solyc00g007010, solyc02g093680, solyc10g081660, solyc11g039840, solyc03g117490, solyc12g099100, solyc05g012480, solyc07g049280, solyc11g011960, solyc11g011470, solyc07g054670, solyc01g049650, solyc06g067940, solyc06g066440, solyc09g007940, solyc08g077180, solyc05g054060, solyc10g086190
translational initiation	6 out of 100 genes, 6.0%	514 out of 34727 genes, 1.5%	0.00377	0.02234	solyc03g120010, solyc02g066990, solyc09g057650, solyc08g006040, solyc06g083180, solyc10g085750
regulation of septation initiation signaling	2 out of 100 genes, 2.0%	32 out of 34727 genes, 0.1%	0.00384	0.02398	solyc12g010860, solyc05g012420
purine ribonucleotide metabolic process	10 out of 100 genes, 10.0%	1280 out of 34727 genes, 3.7%	0.00384	0.02392	solyc11g011470, solyc01g049650, solyc01g059880, solyc11g012020, solyc09g007940, solyc10g007700, solyc05g005160, solyc08g077180, solyc12g099260, solyc10g086190
response to biotic stimulus	30 out of 100 genes, 30.0%	6463 out of 34727 genes, 18.6%	0.00391	0.02406	solyc04g076790, solyc00g009020, solyc09g048990, solyc06g068700, solyc03g117490, solyc09g091470, solyc12g010860, solyc08g041870, solyc06g075260, solyc01g010360, solyc01g088020, solyc12g099100, solyc05g012480, solyc02g082830, solyc04g045340, solyc06g035520, solyc05g005490, solyc11g011470, solyc06g075270, solyc07g032740, solyc05g012420, solyc06g075320, solyc02g068740, solyc11g019920, solyc06g060260,…
glutamine family amino acid metabolic process	4 out of 100 genes, 4.0%	222 out of 34727 genes, 0.6%	0.00394	0.02411	solyc08g041870, solyc07g032740, solyc06g071000, solyc05g051250
G2/M transition checkpoint	3 out of 100 genes, 3.0%	110 out of 34727 genes, 0.3%	0.004	0.0242	solyc12g010860, solyc01g010360, solyc05g012420
growth	21 out of 100 genes, 21.0%	3965 out of 34727 genes, 11.4%	0.00406	0.02435	solyc07g045350, solyc02g082750, solyc00g007010, solyc02g093680, solyc02g068450, solyc08g006040, solyc08g041870, solyc10g007700, solyc03g116620, solyc05g005160, solyc06g035520, solyc09g090190, solyc07g032740, solyc01g049650, solyc06g066410, solyc11g019920, solyc01g094400, solyc03g063150, solyc02g067080, solyc08g077180, solyc02g065300
pyridine nucleotide biosynthetic process	2 out of 100 genes, 2.0%	33 out of 34727 genes, 0.1%	0.00408	0.02444	solyc03g120990, solyc08g066360
insulin receptor signaling pathway	3 out of 100 genes, 3.0%	111 out of 34727 genes, 0.3%	0.0041	0.02448	solyc09g048990, solyc02g068450, solyc08g006040
transport	43 out of 100 genes, 43.0%	10446 out of 34727 genes, 30.1%	0.00413	0.02442	solyc00g009020, solyc09g048990, solyc00g007010, solyc02g068450, solyc07g043550, solyc10g051390, solyc05g051250, solyc05g005160, solyc02g062860, solyc10g085750, solyc06g035520, solyc07g032740, solyc01g049650, solyc06g083180, solyc06g075320, solyc11g019920, solyc01g094400, solyc02g066990, solyc03g044210, solyc09g008280, solyc02g082750, solyc06g068700, solyc08g006040, solyc10g005510, solyc11g012020,…
vesicle targeting, rough ER to cis-Golgi	2 out of 100 genes, 2.0%	34 out of 34727 genes, 0.1%	0.00433	0.02575	solyc09g082770, solyc01g088020
COPII coating of Golgi vesicle	2 out of 100 genes, 2.0%	34 out of 34727 genes, 0.1%	0.00433	0.02568	solyc09g082770, solyc01g088020
rough ER to cis-Golgi vesicle-mediated transport	2 out of 100 genes, 2.0%	34 out of 34727 genes, 0.1%	0.00433	0.02562	solyc09g082770, solyc01g088020
ribonucleotide metabolic process	11 out of 100 genes, 11.0%	1523 out of 34727 genes, 4.4%	0.00442	0.0256	solyc11g011470, solyc07g032740, solyc01g049650, solyc01g059880, solyc11g012020, solyc09g007940, solyc10g007700, solyc05g005160, solyc08g077180, solyc12g099260, solyc10g086190
dorsal closure	2 out of 100 genes, 2.0%	35 out of 34727 genes, 0.1%	0.00459	0.02595	solyc02g082750, solyc00g007010
deoxyribonucleotide metabolic process	2 out of 100 genes, 2.0%	35 out of 34727 genes, 0.1%	0.00459	0.02588	solyc09g007940, solyc10g086190
ribonucleoprotein complex assembly	7 out of 100 genes, 7.0%	713 out of 34727 genes, 2.1%	0.0046	0.02592	solyc03g120010, solyc02g066990, solyc09g057650, solyc08g006040, solyc06g083180, solyc10g085750, solyc10g051390
nucleotide-sugar biosynthetic process	2 out of 100 genes, 2.0%	36 out of 34727 genes, 0.1%	0.00485	0.02712	solyc12g099480, solyc01g066700
regulation of barrier septum formation	2 out of 100 genes, 2.0%	36 out of 34727 genes, 0.1%	0.00485	0.02706	solyc12g010860, solyc05g012420
lipid biosynthetic process	20 out of 100 genes, 20.0%	3761 out of 34727 genes, 10.8%	0.00488	0.02704	solyc07g045350, solyc02g082750, solyc00g007010, solyc11g017250, solyc03g117490, solyc09g091470, solyc09g082770, solyc12g010860, solyc01g010360, solyc05g005160, solyc04g045340, solyc12g099260, solyc05g012420, solyc01g059880, solyc05g005820, solyc05g009530, solyc08g077180, solyc01g066700, solyc05g008600, solyc09g061230
nucleobase biosynthetic process	2 out of 100 genes, 2.0%	37 out of 34727 genes, 0.1%	0.00511	0.02763	solyc12g098490, solyc04g076790
phosphorylated carbohydrate dephosphorylation	2 out of 100 genes, 2.0%	37 out of 34727 genes, 0.1%	0.00511	0.02756	solyc02g082750, solyc00g007010
inositol phosphate dephosphorylation	2 out of 100 genes, 2.0%	37 out of 34727 genes, 0.1%	0.00511	0.02749	solyc02g082750, solyc00g007010
cell maturation	12 out of 100 genes, 12.0%	1782 out of 34727 genes, 5.1%	0.00517	0.02757	solyc02g082750, solyc09g090190, solyc07g032740, solyc00g007010, solyc08g041870, solyc03g063150, solyc03g116620, solyc12g099100, solyc02g067080, solyc05g005160, solyc01g103010, solyc06g035520
antibiotic biosynthetic process	3 out of 100 genes, 3.0%	121 out of 34727 genes, 0.3%	0.00521	0.0278	solyc10g085920, solyc12g099480, solyc01g066700
NADH metabolic process	2 out of 100 genes, 2.0%	38 out of 34727 genes, 0.1%	0.00539	0.02833	solyc07g054670, solyc07g064800
positive regulation of Ras protein signal transduction	2 out of 100 genes, 2.0%	38 out of 34727 genes, 0.1%	0.00539	0.02826	solyc12g010860, solyc05g012420
positive regulation of small GTPase mediated signal transduction	2 out of 100 genes, 2.0%	38 out of 34727 genes, 0.1%	0.00539	0.02819	solyc12g010860, solyc05g012420
glucan metabolic process	11 out of 100 genes, 11.0%	1574 out of 34727 genes, 4.5%	0.00564	0.02896	solyc11g011960, solyc02g065740, solyc11g019920, solyc02g089170, solyc03g063150, solyc10g007950, solyc05g005160, solyc03g070390, solyc04g045340, solyc05g008600, solyc05g054060
transferrin transport	2 out of 100 genes, 2.0%	39 out of 34727 genes, 0.1%	0.00567	0.02933	solyc09g048990, solyc02g068450
carbohydrate transport	4 out of 100 genes, 4.0%	248 out of 34727 genes, 0.7%	0.00582	0.02946	solyc06g075260, solyc03g044210, solyc02g062860, solyc06g075320
purine nucleotide metabolic process	10 out of 100 genes, 10.0%	1362 out of 34727 genes, 3.9%	0.00591	0.02958	solyc11g011470, solyc01g049650, solyc01g059880, solyc11g012020, solyc09g007940, solyc10g007700, solyc05g005160, solyc08g077180, solyc12g099260, solyc10g086190
embryonic development via the syncytial blastoderm	2 out of 100 genes, 2.0%	40 out of 34727 genes, 0.1%	0.00596	0.03034	solyc02g082750, solyc00g007010
antibiotic metabolic process	3 out of 100 genes, 3.0%	127 out of 34727 genes, 0.4%	0.00596	0.03037	solyc10g085920, solyc12g099480, solyc01g066700
peptidyl-proline modification	2 out of 100 genes, 2.0%	41 out of 34727 genes, 0.1%	0.00625	0.03151	solyc11g019920, solyc09g057670
gastrulation	3 out of 100 genes, 3.0%	131 out of 34727 genes, 0.4%	0.00649	0.03182	solyc12g099100, solyc02g067080, solyc10g051390
drug metabolic process	3 out of 100 genes, 3.0%	131 out of 34727 genes, 0.4%	0.00649	0.03175	solyc10g085920, solyc12g099480, solyc01g066700
purine ribonucleotide biosynthetic process	4 out of 100 genes, 4.0%	256 out of 34727 genes, 0.7%	0.0065	0.03172	solyc09g007940, solyc08g077180, solyc01g049650, solyc10g086190
positive regulation of biological process	26 out of 100 genes, 26.0%	5526 out of 34727 genes, 15.9%	0.00651	0.03164	solyc12g098490, solyc04g076790, solyc02g093680, solyc08g006040, solyc10g051390, solyc11g012020, solyc09g091470, solyc12g010860, solyc01g010360, solyc03g116620, solyc05g005160, solyc10g017550, solyc12g099260, solyc10g085750, solyc06g035520, solyc07g054670, solyc05g012420, solyc01g059880, solyc11g019920, solyc01g094400, solyc09g007940, solyc11g008870, solyc01g103010, solyc05g009530, solyc10g086190,…
inositol trisphosphate metabolic process	2 out of 100 genes, 2.0%	42 out of 34727 genes, 0.1%	0.00655	0.03205	solyc02g082750, solyc00g007010
plant-type cell wall biogenesis	8 out of 100 genes, 8.0%	964 out of 34727 genes, 2.8%	0.00675	0.03255	solyc02g065740, solyc09g090190, solyc09g048990, solyc07g043550, solyc02g089170, solyc03g063150, solyc10g007950, solyc03g070390
defense response signaling pathway, resistance gene-dependent	2 out of 100 genes, 2.0%	43 out of 34727 genes, 0.1%	0.00686	0.03309	solyc01g094400, solyc10g017550
photosynthesis	8 out of 100 genes, 8.0%	970 out of 34727 genes, 2.8%	0.007	0.03335	solyc04g076790, solyc02g068740, solyc06g060260, solyc10g083970, solyc07g049280, solyc09g008280, solyc05g005490, solyc05g008600
phospholipid dephosphorylation	2 out of 100 genes, 2.0%	44 out of 34727 genes, 0.1%	0.00717	0.03403	solyc02g082750, solyc00g007010
negative regulation of protein modification process	3 out of 100 genes, 3.0%	136 out of 34727 genes, 0.4%	0.0072	0.034	solyc12g010860, solyc01g010360, solyc05g012420
macromolecule localization	26 out of 100 genes, 26.0%	5570 out of 34727 genes, 16.0%	0.00722	0.03397	solyc09g048990, solyc06g068700, solyc02g068450, solyc08g006040, solyc10g051390, solyc11g012020, solyc09g082770, solyc12g010860, solyc10g007700, solyc01g010360, solyc01g088020, solyc05g005160, solyc05g012480, solyc10g085750, solyc06g035520, solyc05g005490, solyc11g011960, solyc05g012420, solyc10g038120, solyc06g083180, solyc11g019920, solyc02g066990, solyc01g094400, solyc01g105810, solyc09g057650,…
vesicle targeting, to, from or within Golgi	2 out of 100 genes, 2.0%	45 out of 34727 genes, 0.1%	0.00749	0.03498	solyc09g082770, solyc01g088020
Golgi transport vesicle coating	2 out of 100 genes, 2.0%	45 out of 34727 genes, 0.1%	0.00749	0.03489	solyc09g082770, solyc01g088020
root hair elongation	9 out of 100 genes, 9.0%	1196 out of 34727 genes, 3.4%	0.00766	0.03542	solyc02g082750, solyc09g090190, solyc07g032740, solyc00g007010, solyc08g041870, solyc03g063150, solyc03g116620, solyc02g067080, solyc05g005160
ferric iron transport	2 out of 100 genes, 2.0%	46 out of 34727 genes, 0.1%	0.00782	0.03609	solyc09g048990, solyc02g068450
heterocycle metabolic process	15 out of 100 genes, 15.0%	2617 out of 34727 genes, 7.5%	0.00786	0.03606	solyc12g098490, solyc04g076790, solyc11g019920, solyc10g083970, solyc02g066990, solyc09g007940, solyc08g041870, solyc12g099100, solyc11g008870, solyc05g005160, solyc02g062860, solyc05g009530, solyc09g008280, solyc10g086190, solyc05g008600
lipoprotein metabolic process	6 out of 100 genes, 6.0%	608 out of 34727 genes, 1.8%	0.00837	0.03742	solyc06g060260, solyc01g105810, solyc01g088020, solyc10g038120, solyc11g019920, solyc09g057670
isoprenoid biosynthetic process	10 out of 100 genes, 10.0%	1450 out of 34727 genes, 4.2%	0.009	0.03991	solyc07g045350, solyc05g012420, solyc12g010860, solyc01g010360, solyc05g005160, solyc05g005820, solyc05g009530, solyc04g045340, solyc09g061230, solyc05g008600
response to alkaloid	2 out of 100 genes, 2.0%	50 out of 34727 genes, 0.1%	0.00919	0.04079	solyc09g082770, solyc05g012480
protein folding	7 out of 100 genes, 7.0%	813 out of 34727 genes, 2.3%	0.00919	0.0407	solyc06g060260, solyc09g092210, solyc12g044630, solyc06g068700, solyc02g062860, solyc11g019920, solyc09g057670
cellular iron ion homeostasis	3 out of 100 genes, 3.0%	151 out of 34727 genes, 0.4%	0.00958	0.04218	solyc09g048990, solyc03g063150, solyc02g068450
morphogenesis of embryonic epithelium	2 out of 100 genes, 2.0%	52 out of 34727 genes, 0.1%	0.00991	0.04315	solyc02g082750, solyc00g007010
positive regulation of apoptosis	5 out of 100 genes, 5.0%	452 out of 34727 genes, 1.3%	0.01002	0.04333	solyc07g054670, solyc12g010860, solyc01g010360, solyc05g012420, solyc08g006040
pollen development	9 out of 100 genes, 9.0%	1250 out of 34727 genes, 3.6%	0.01006	0.04327	solyc11g011960, solyc02g065740, solyc12g098490, solyc09g090190, solyc00g009020, solyc10g005510, solyc02g089170, solyc03g070390, solyc05g054060
liver development	2 out of 100 genes, 2.0%	53 out of 34727 genes, 0.2%	0.01028	0.04372	solyc08g077180, solyc01g049650
negative regulation of protein kinase cascade	2 out of 100 genes, 2.0%	55 out of 34727 genes, 0.2%	0.01103	0.04752	solyc02g082750, solyc00g007010
pentacyclic triterpenoid metabolic process	2 out of 100 genes, 2.0%	55 out of 34727 genes, 0.2%	0.01103	0.04741	solyc07g045350, solyc09g061230
pentacyclic triterpenoid biosynthetic process	2 out of 100 genes, 2.0%	55 out of 34727 genes, 0.2%	0.01103	0.04731	solyc07g045350, solyc09g061230
response to endoplasmic reticulum stress	11 out of 100 genes, 11.0%	1736 out of 34727 genes, 5.0%	0.01134	0.04806	solyc06g068700, solyc11g019920, solyc10g005510, solyc06g060260, solyc01g088020, solyc12g099100, solyc02g062860, solyc02g082830, solyc05g005820, solyc06g035520, solyc09g057670
Golgi vesicle budding	2 out of 100 genes, 2.0%	56 out of 34727 genes, 0.2%	0.01142	0.0485	solyc09g082770, solyc01g088020
developmental maturation	12 out of 100 genes, 12.0%	1986 out of 34727 genes, 5.7%	0.01174	0.04902	solyc02g082750, solyc09g090190, solyc07g032740, solyc00g007010, solyc08g041870, solyc03g063150, solyc03g116620, solyc12g099100, solyc02g067080, solyc05g005160, solyc01g103010, solyc06g035520
amino acid derivative catabolic process	7 out of 100 genes, 7.0%	854 out of 34727 genes, 2.5%	0.01182	0.04941	solyc10g083970, solyc06g060260, solyc08g041870, solyc05g051250, solyc03g063150, solyc02g062860, solyc09g008280
proteasomal protein catabolic process	7 out of 100 genes, 7.0%	857 out of 34727 genes, 2.5%	0.01203	0.04966	solyc10g005510, solyc09g091470, solyc08g041870, solyc07g032740, solyc06g068700, solyc05g005820, solyc01g049650
phytosteroid biosynthetic process	5 out of 100 genes, 5.0%	474 out of 34727 genes, 1.4%	0.01211	0.04968	solyc07g045350, solyc05g009530, solyc01g059880, solyc12g099260, solyc11g017250
brassinosteroid biosynthetic process	5 out of 100 genes, 5.0%	474 out of 34727 genes, 1.4%	0.01211	0.04957	solyc07g045350, solyc05g009530, solyc01g059880, solyc12g099260, solyc11g017250

## Sheet: PC1 high 100 ALL_CC
GO category enrichment analysis of the top PC1 100 positive loadings. MF, molecular function; BP, biological process; CC, cellular component. Corrected P-value, FDR.
Gene Ontology term	Cluster frequency	Genome frequency of use	Raw P-value	Corrected P-value	Genes annotated to the term
cytoplasmic part	97 out of 100 genes, 97.0%	16044 out of 34727 genes, 46.2%	6.58e-29	0	solyc04g076790, solyc00g009020, solyc09g048990, solyc00g007010, solyc02g068450, solyc10g081660, solyc10g051390, solyc10g085920, solyc03g117490, solyc10g007950, solyc02g062860, solyc07g032740, solyc01g049650, solyc06g083180, solyc02g068740, solyc11g019920, solyc04g082640, solyc01g094400, solyc03g044210, solyc08g077180, solyc01g066700, solyc07g045350, solyc12g098490, solyc06g068700, solyc09g005470,…
mitochondrion	54 out of 100 genes, 54.0%	4041 out of 34727 genes, 11.6%	7.79e-25	0	solyc04g076790, solyc00g009020, solyc09g048990, solyc00g007010, solyc10g051390, solyc10g085920, solyc03g117490, solyc09g091470, solyc10g007950, solyc05g005160, solyc12g099260, solyc11g011470, solyc07g054670, solyc07g032740, solyc06g071000, solyc01g049650, solyc02g068740, solyc11g019920, solyc06g066440, solyc01g094400, solyc04g082640, solyc08g077180, solyc09g061230, solyc09g057670, solyc01g066700,…
membrane	88 out of 100 genes, 88.0%	13425 out of 34727 genes, 38.7%	1.33e-24	0	solyc04g076790, solyc00g009020, solyc09g048990, solyc00g007010, solyc02g068450, solyc10g081660, solyc10g051390, solyc10g085920, solyc03g117490, solyc02g062860, solyc07g032740, solyc01g049650, solyc06g083180, solyc11g019920, solyc04g082640, solyc01g094400, solyc03g044210, solyc08g077180, solyc01g066700, solyc07g045350, solyc12g098490, solyc06g068700, solyc09g005470, solyc08g006040, solyc11g017250,…
cytoplasm	97 out of 100 genes, 97.0%	18061 out of 34727 genes, 52.0%	4.73e-24	0	solyc04g076790, solyc00g009020, solyc09g048990, solyc00g007010, solyc02g068450, solyc10g081660, solyc10g051390, solyc10g085920, solyc03g117490, solyc10g007950, solyc02g062860, solyc07g032740, solyc01g049650, solyc06g083180, solyc02g068740, solyc11g019920, solyc04g082640, solyc01g094400, solyc03g044210, solyc08g077180, solyc01g066700, solyc07g045350, solyc12g098490, solyc06g068700, solyc09g005470,…
plasma membrane	74 out of 100 genes, 74.0%	8927 out of 34727 genes, 25.7%	6.48e-24	0	solyc04g076790, solyc09g048990, solyc00g007010, solyc02g068450, solyc10g081660, solyc10g051390, solyc10g085920, solyc02g062860, solyc07g032740, solyc01g049650, solyc06g083180, solyc11g019920, solyc01g094400, solyc03g044210, solyc08g077180, solyc01g066700, solyc07g045350, solyc12g098490, solyc06g068700, solyc08g006040, solyc10g005510, solyc11g012020, solyc09g082770, solyc08g041870, solyc03g116620,…
cytosol	64 out of 100 genes, 64.0%	6465 out of 34727 genes, 18.6%	2.1e-23	0	solyc04g076790, solyc09g048990, solyc02g068450, solyc10g081660, solyc10g051390, solyc10g085920, solyc03g117490, solyc10g007950, solyc07g032740, solyc01g049650, solyc06g083180, solyc01g094400, solyc08g077180, solyc01g066700, solyc07g045350, solyc12g098490, solyc08g006040, solyc11g017250, solyc10g005510, solyc08g041870, solyc03g116620, solyc10g017550, solyc07g049280, solyc09g092210, solyc07g064800,…
intracellular	98 out of 100 genes, 98.0%	21058 out of 34727 genes, 60.6%	3.72e-19	0	solyc04g076790, solyc00g009020, solyc09g048990, solyc00g007010, solyc02g068450, solyc10g081660, solyc10g051390, solyc10g085920, solyc03g117490, solyc10g007950, solyc02g062860, solyc07g032740, solyc01g049650, solyc06g083180, solyc02g068740, solyc11g019920, solyc04g082640, solyc01g094400, solyc03g044210, solyc08g077180, solyc01g066700, solyc07g045350, solyc12g098490, solyc06g068700, solyc09g005470,…
intracellular part	97 out of 100 genes, 97.0%	20681 out of 34727 genes, 59.6%	1.5e-18	0	solyc04g076790, solyc00g009020, solyc09g048990, solyc00g007010, solyc02g068450, solyc10g081660, solyc10g051390, solyc10g085920, solyc03g117490, solyc10g007950, solyc02g062860, solyc07g032740, solyc01g049650, solyc06g083180, solyc02g068740, solyc11g019920, solyc04g082640, solyc01g094400, solyc03g044210, solyc08g077180, solyc01g066700, solyc07g045350, solyc12g098490, solyc06g068700, solyc09g005470,…
membrane-bounded organelle	94 out of 100 genes, 94.0%	18902 out of 34727 genes, 54.4%	1.55e-18	0	solyc04g076790, solyc00g009020, solyc09g048990, solyc00g007010, solyc02g068450, solyc10g081660, solyc10g051390, solyc10g085920, solyc03g117490, solyc10g007950, solyc07g032740, solyc01g049650, solyc06g083180, solyc02g068740, solyc11g019920, solyc04g082640, solyc01g094400, solyc03g044210, solyc08g077180, solyc01g066700, solyc07g045350, solyc12g098490, solyc06g068700, solyc09g005470, solyc08g006040,…
intracellular organelle	94 out of 100 genes, 94.0%	19268 out of 34727 genes, 55.5%	8.26e-18	0	solyc04g076790, solyc00g009020, solyc09g048990, solyc00g007010, solyc02g068450, solyc10g081660, solyc10g051390, solyc10g085920, solyc03g117490, solyc10g007950, solyc07g032740, solyc01g049650, solyc06g083180, solyc02g068740, solyc11g019920, solyc04g082640, solyc01g094400, solyc03g044210, solyc08g077180, solyc01g066700, solyc07g045350, solyc12g098490, solyc06g068700, solyc09g005470, solyc08g006040,…
organelle	94 out of 100 genes, 94.0%	19275 out of 34727 genes, 55.5%	8.52e-18	0	solyc04g076790, solyc00g009020, solyc09g048990, solyc00g007010, solyc02g068450, solyc10g081660, solyc10g051390, solyc10g085920, solyc03g117490, solyc10g007950, solyc07g032740, solyc01g049650, solyc06g083180, solyc02g068740, solyc11g019920, solyc04g082640, solyc01g094400, solyc03g044210, solyc08g077180, solyc01g066700, solyc07g045350, solyc12g098490, solyc06g068700, solyc09g005470, solyc08g006040,…
mitochondrial part	28 out of 100 genes, 28.0%	1254 out of 34727 genes, 3.6%	1.26e-17	0	solyc02g082750, solyc12g098490, solyc04g076790, solyc00g009020, solyc00g007010, solyc02g093680, solyc11g039840, solyc11g017250, solyc10g005510, solyc03g117490, solyc03g120990, solyc08g041870, solyc12g099100, solyc06g073900, solyc05g012480, solyc11g011470, solyc07g054670, solyc07g032740, solyc06g071000, solyc07g064800, solyc06g067940, solyc06g066440, solyc06g060260, solyc08g066360, solyc05g005820,…
cell	99 out of 100 genes, 99.0%	22944 out of 34727 genes, 66.1%	4.88e-17	0	solyc04g076790, solyc00g009020, solyc09g048990, solyc00g007010, solyc02g068450, solyc10g081660, solyc10g051390, solyc10g085920, solyc03g117490, solyc10g007950, solyc02g062860, solyc07g032740, solyc01g049650, solyc06g083180, solyc02g068740, solyc11g019920, solyc04g082640, solyc01g094400, solyc03g044210, solyc08g077180, solyc01g066700, solyc07g045350, solyc12g098490, solyc06g068700, solyc09g005470,…
cell part	99 out of 100 genes, 99.0%	22944 out of 34727 genes, 66.1%	4.88e-17	0	solyc04g076790, solyc00g009020, solyc09g048990, solyc00g007010, solyc02g068450, solyc10g081660, solyc10g051390, solyc10g085920, solyc03g117490, solyc10g007950, solyc02g062860, solyc07g032740, solyc01g049650, solyc06g083180, solyc02g068740, solyc11g019920, solyc04g082640, solyc01g094400, solyc03g044210, solyc08g077180, solyc01g066700, solyc07g045350, solyc12g098490, solyc06g068700, solyc09g005470,…
intracellular membrane-bounded organelle	92 out of 100 genes, 92.0%	18892 out of 34727 genes, 54.4%	1.69e-16	0	solyc04g076790, solyc00g009020, solyc09g048990, solyc00g007010, solyc02g068450, solyc10g081660, solyc10g051390, solyc10g085920, solyc03g117490, solyc10g007950, solyc07g032740, solyc01g049650, solyc06g083180, solyc02g068740, solyc11g019920, solyc04g082640, solyc01g094400, solyc03g044210, solyc08g077180, solyc01g066700, solyc07g045350, solyc12g098490, solyc06g068700, solyc09g005470, solyc08g006040,…
intracellular organelle part	73 out of 100 genes, 73.0%	11824 out of 34727 genes, 34.0%	1.96e-15	0	solyc04g076790, solyc00g009020, solyc09g048990, solyc00g007010, solyc02g068450, solyc10g081660, solyc10g051390, solyc10g085920, solyc03g117490, solyc07g032740, solyc06g083180, solyc11g019920, solyc04g082640, solyc01g094400, solyc08g077180, solyc01g066700, solyc12g098490, solyc06g068700, solyc09g005470, solyc08g006040, solyc11g017250, solyc10g005510, solyc11g012020, solyc09g082770, solyc08g041870,…
organelle part	73 out of 100 genes, 73.0%	11875 out of 34727 genes, 34.2%	2.53e-15	0	solyc04g076790, solyc00g009020, solyc09g048990, solyc00g007010, solyc02g068450, solyc10g081660, solyc10g051390, solyc10g085920, solyc03g117490, solyc07g032740, solyc06g083180, solyc11g019920, solyc04g082640, solyc01g094400, solyc08g077180, solyc01g066700, solyc12g098490, solyc06g068700, solyc09g005470, solyc08g006040, solyc11g017250, solyc10g005510, solyc11g012020, solyc09g082770, solyc08g041870,…
plasmodesma	38 out of 100 genes, 38.0%	3293 out of 34727 genes, 9.5%	1.63e-14	0	solyc00g007010, solyc10g081660, solyc10g051390, solyc05g051250, solyc02g089170, solyc02g062860, solyc02g065740, solyc07g032740, solyc06g083180, solyc06g075320, solyc11g019920, solyc01g094400, solyc03g044210, solyc09g008280, solyc10g086190, solyc02g082750, solyc12g098490, solyc06g068700, solyc08g006040, solyc11g012020, solyc12g010860, solyc08g041870, solyc01g088020, solyc01g010360, solyc03g116620,…
symplast	38 out of 100 genes, 38.0%	3293 out of 34727 genes, 9.5%	1.63e-14	0	solyc00g007010, solyc10g081660, solyc10g051390, solyc05g051250, solyc02g089170, solyc02g062860, solyc02g065740, solyc07g032740, solyc06g083180, solyc06g075320, solyc11g019920, solyc01g094400, solyc03g044210, solyc09g008280, solyc10g086190, solyc02g082750, solyc12g098490, solyc06g068700, solyc08g006040, solyc11g012020, solyc12g010860, solyc08g041870, solyc01g088020, solyc01g010360, solyc03g116620,…
cell-cell junction	38 out of 100 genes, 38.0%	3447 out of 34727 genes, 9.9%	6.99e-14	0	solyc00g007010, solyc10g081660, solyc10g051390, solyc05g051250, solyc02g089170, solyc02g062860, solyc02g065740, solyc07g032740, solyc06g083180, solyc06g075320, solyc11g019920, solyc01g094400, solyc03g044210, solyc09g008280, solyc10g086190, solyc02g082750, solyc12g098490, solyc06g068700, solyc08g006040, solyc11g012020, solyc12g010860, solyc08g041870, solyc01g088020, solyc01g010360, solyc03g116620,…
cell junction	39 out of 100 genes, 39.0%	3719 out of 34727 genes, 10.7%	1.41e-13	0	solyc00g007010, solyc10g081660, solyc10g051390, solyc05g051250, solyc02g089170, solyc02g062860, solyc02g065740, solyc07g032740, solyc06g083180, solyc06g075320, solyc11g019920, solyc01g094400, solyc03g044210, solyc09g008280, solyc10g086190, solyc02g082750, solyc03g120010, solyc12g098490, solyc06g068700, solyc08g006040, solyc11g012020, solyc12g010860, solyc08g041870, solyc01g088020, solyc01g010360,…
mitochondrial envelope	21 out of 100 genes, 21.0%	965 out of 34727 genes, 2.8%	4.33e-13	0	solyc02g082750, solyc12g098490, solyc04g076790, solyc00g009020, solyc00g007010, solyc02g093680, solyc11g039840, solyc10g005510, solyc03g117490, solyc08g041870, solyc12g099100, solyc06g073900, solyc05g012480, solyc11g011470, solyc07g054670, solyc07g032740, solyc06g067940, solyc06g066440, solyc05g005820, solyc05g008600, solyc09g061230
membrane part	62 out of 100 genes, 62.0%	9556 out of 34727 genes, 27.5%	5.92e-13	0	solyc04g076790, solyc00g009020, solyc09g048990, solyc00g007010, solyc02g068450, solyc10g081660, solyc07g043550, solyc10g051390, solyc10g085920, solyc05g051250, solyc02g089170, solyc02g062860, solyc06g035520, solyc11g011470, solyc07g054670, solyc02g065740, solyc07g032740, solyc06g083180, solyc06g075320, solyc11g019920, solyc06g066440, solyc01g094400, solyc03g044210, solyc09g008280, solyc10g086190,…
organelle membrane	48 out of 100 genes, 48.0%	6148 out of 34727 genes, 17.7%	3.53e-12	0	solyc04g076790, solyc00g009020, solyc09g048990, solyc00g007010, solyc02g068450, solyc10g081660, solyc07g043550, solyc10g085920, solyc03g117490, solyc09g091470, solyc02g089170, solyc06g035520, solyc11g011470, solyc07g054670, solyc02g065740, solyc07g032740, solyc11g019920, solyc06g066440, solyc04g082640, solyc09g008280, solyc09g061230, solyc09g057670, solyc01g066700, solyc02g082750, solyc12g098490,…
envelope	32 out of 100 genes, 32.0%	2906 out of 34727 genes, 8.4%	1.39e-11	0	solyc04g076790, solyc00g009020, solyc00g007010, solyc03g117490, solyc05g051250, solyc11g011470, solyc07g054670, solyc07g032740, solyc11g019920, solyc06g066440, solyc02g066990, solyc04g082640, solyc09g061230, solyc02g082750, solyc12g098490, solyc06g068700, solyc02g093680, solyc11g017250, solyc11g039840, solyc10g005510, solyc08g041870, solyc03g116620, solyc06g073900, solyc12g099100, solyc05g012480,…
plasma membrane part	41 out of 100 genes, 41.0%	4792 out of 34727 genes, 13.8%	2.01e-11	0	solyc09g048990, solyc00g007010, solyc10g081660, solyc10g051390, solyc05g051250, solyc02g089170, solyc02g062860, solyc07g054670, solyc02g065740, solyc07g032740, solyc06g083180, solyc06g075320, solyc11g019920, solyc01g094400, solyc03g044210, solyc09g008280, solyc10g086190, solyc02g082750, solyc03g120010, solyc12g098490, solyc06g068700, solyc08g006040, solyc11g012020, solyc12g010860, solyc08g041870,…
mitochondrial matrix	14 out of 100 genes, 14.0%	425 out of 34727 genes, 1.2%	2.32e-11	0	solyc07g054670, solyc12g098490, solyc04g076790, solyc07g032740, solyc06g071000, solyc07g064800, solyc11g017250, solyc03g120990, solyc06g060260, solyc08g041870, solyc12g099100, solyc08g066360, solyc05g009530, solyc05g012480
mitochondrial lumen	14 out of 100 genes, 14.0%	425 out of 34727 genes, 1.2%	2.32e-11	0	solyc07g054670, solyc12g098490, solyc04g076790, solyc07g032740, solyc06g071000, solyc07g064800, solyc11g017250, solyc03g120990, solyc06g060260, solyc08g041870, solyc12g099100, solyc08g066360, solyc05g009530, solyc05g012480
organelle envelope	31 out of 100 genes, 31.0%	2831 out of 34727 genes, 8.2%	3.72e-11	0	solyc02g082750, solyc12g098490, solyc04g076790, solyc00g009020, solyc06g068700, solyc00g007010, solyc02g093680, solyc11g039840, solyc11g017250, solyc10g005510, solyc03g117490, solyc08g041870, solyc05g051250, solyc03g116620, solyc12g099100, solyc06g073900, solyc05g012480, solyc04g045340, solyc05g005490, solyc11g011470, solyc07g054670, solyc07g032740, solyc06g067940, solyc11g019920, solyc06g066440,…
mitochondrial membrane	18 out of 100 genes, 18.0%	899 out of 34727 genes, 2.6%	9.65e-11	0	solyc02g082750, solyc12g098490, solyc04g076790, solyc00g009020, solyc00g007010, solyc02g093680, solyc11g039840, solyc03g117490, solyc08g041870, solyc12g099100, solyc06g073900, solyc05g012480, solyc11g011470, solyc07g054670, solyc07g032740, solyc06g067940, solyc06g066440, solyc09g061230
cytoplasmic membrane-bounded vesicle	21 out of 100 genes, 21.0%	1440 out of 34727 genes, 4.1%	7.21e-10	0	solyc09g048990, solyc06g068700, solyc11g012020, solyc09g082770, solyc12g010860, solyc10g007700, solyc01g010360, solyc01g088020, solyc03g116620, solyc06g075260, solyc12g099100, solyc12g099260, solyc06g075270, solyc05g012420, solyc01g059880, solyc06g075320, solyc10g038120, solyc11g019920, solyc09g007940, solyc03g044210, solyc10g086190
plastid	43 out of 100 genes, 43.0%	5860 out of 34727 genes, 16.9%	7.53e-10	0	solyc04g076790, solyc00g009020, solyc10g051390, solyc09g091470, solyc05g051250, solyc11g011470, solyc07g054670, solyc07g032740, solyc06g071000, solyc06g083180, solyc02g068740, solyc11g019920, solyc06g066440, solyc01g094400, solyc04g082640, solyc08g077180, solyc10g086190, solyc09g061230, solyc06g068700, solyc08g006040, solyc11g017250, solyc10g005510, solyc03g120990, solyc08g041870, solyc10g007700,…
membrane-bounded vesicle	21 out of 100 genes, 21.0%	1476 out of 34727 genes, 4.3%	1.12e-09	0	solyc09g048990, solyc06g068700, solyc11g012020, solyc09g082770, solyc12g010860, solyc10g007700, solyc01g010360, solyc01g088020, solyc03g116620, solyc06g075260, solyc12g099100, solyc12g099260, solyc06g075270, solyc05g012420, solyc01g059880, solyc06g075320, solyc10g038120, solyc11g019920, solyc09g007940, solyc03g044210, solyc10g086190
cytosolic part	15 out of 100 genes, 15.0%	697 out of 34727 genes, 2.0%	1.55e-09	0	solyc02g065740, solyc04g076790, solyc09g048990, solyc07g064800, solyc08g006040, solyc06g083180, solyc11g017250, solyc02g089170, solyc05g051250, solyc09g057650, solyc03g070390, solyc05g009530, solyc07g049280, solyc04g045340, solyc05g008600
chloroplast	41 out of 100 genes, 41.0%	5512 out of 34727 genes, 15.9%	1.59e-09	0	solyc04g076790, solyc00g009020, solyc10g051390, solyc09g091470, solyc05g051250, solyc11g011470, solyc07g032740, solyc06g071000, solyc06g083180, solyc02g068740, solyc11g019920, solyc06g066440, solyc01g094400, solyc04g082640, solyc08g077180, solyc10g086190, solyc09g061230, solyc06g068700, solyc08g006040, solyc11g017250, solyc10g005510, solyc03g120990, solyc08g041870, solyc10g007700, solyc03g116620,…
cytoplasmic vesicle	21 out of 100 genes, 21.0%	1507 out of 34727 genes, 4.3%	1.62e-09	0	solyc09g048990, solyc06g068700, solyc11g012020, solyc09g082770, solyc12g010860, solyc10g007700, solyc01g010360, solyc01g088020, solyc03g116620, solyc06g075260, solyc12g099100, solyc12g099260, solyc06g075270, solyc05g012420, solyc01g059880, solyc06g075320, solyc10g038120, solyc11g019920, solyc09g007940, solyc03g044210, solyc10g086190
mitochondrial inner membrane	14 out of 100 genes, 14.0%	616 out of 34727 genes, 1.8%	2.87e-09	0	solyc11g011470, solyc07g054670, solyc12g098490, solyc04g076790, solyc00g009020, solyc07g032740, solyc02g093680, solyc06g067940, solyc11g039840, solyc08g041870, solyc12g099100, solyc06g073900, solyc05g012480, solyc09g061230
vesicle	21 out of 100 genes, 21.0%	1597 out of 34727 genes, 4.6%	4.51e-09	0	solyc09g048990, solyc06g068700, solyc11g012020, solyc09g082770, solyc12g010860, solyc10g007700, solyc01g010360, solyc01g088020, solyc03g116620, solyc06g075260, solyc12g099100, solyc12g099260, solyc06g075270, solyc05g012420, solyc01g059880, solyc06g075320, solyc10g038120, solyc11g019920, solyc09g007940, solyc03g044210, solyc10g086190
cytosolic ribosome	13 out of 100 genes, 13.0%	535 out of 34727 genes, 1.5%	4.99e-09	0	solyc02g065740, solyc04g076790, solyc09g048990, solyc07g064800, solyc08g006040, solyc06g083180, solyc11g017250, solyc02g089170, solyc05g051250, solyc09g057650, solyc03g070390, solyc05g009530, solyc05g008600
Golgi stack	9 out of 100 genes, 9.0%	195 out of 34727 genes, 0.6%	5.64e-09	0	solyc02g065740, solyc09g005470, solyc07g043550, solyc10g085920, solyc09g082770, solyc02g089170, solyc03g070390, solyc12g099480, solyc01g066700
macromolecular complex	41 out of 100 genes, 41.0%	5811 out of 34727 genes, 16.7%	7.83e-09	0	solyc04g076790, solyc00g009020, solyc09g048990, solyc02g068450, solyc10g051390, solyc05g051250, solyc02g089170, solyc10g007950, solyc05g005160, solyc12g099260, solyc10g085750, solyc11g011470, solyc02g065740, solyc07g032740, solyc06g083180, solyc02g068740, solyc03g120010, solyc06g068700, solyc02g093680, solyc08g006040, solyc11g039840, solyc11g017250, solyc12g010860, solyc08g041870, solyc01g088020,…
ribosome	16 out of 100 genes, 16.0%	951 out of 34727 genes, 2.7%	1.38e-08	0	solyc04g076790, solyc09g048990, solyc06g068700, solyc08g006040, solyc11g017250, solyc10g051390, solyc02g089170, solyc05g051250, solyc10g085750, solyc02g065740, solyc07g064800, solyc06g083180, solyc05g009530, solyc03g070390, solyc09g057650, solyc05g008600
organelle inner membrane	15 out of 100 genes, 15.0%	823 out of 34727 genes, 2.4%	1.43e-08	0	solyc11g011470, solyc07g054670, solyc12g098490, solyc04g076790, solyc00g009020, solyc07g032740, solyc02g093680, solyc06g067940, solyc11g039840, solyc04g082640, solyc08g041870, solyc12g099100, solyc06g073900, solyc05g012480, solyc09g061230
external encapsulating structure	26 out of 100 genes, 26.0%	2610 out of 34727 genes, 7.5%	1.53e-08	0	solyc06g068700, solyc02g085150, solyc10g051390, solyc03g120990, solyc08g041870, solyc05g051250, solyc02g089170, solyc10g007950, solyc05g012480, solyc07g049280, solyc02g065740, solyc09g090190, solyc07g032740, solyc06g066410, solyc06g083180, solyc11g019920, solyc02g066990, solyc06g060260, solyc03g063150, solyc02g067080, solyc09g057650, solyc08g066360, solyc03g070390, solyc01g103010, solyc05g005820,…
mitochondrial respiratory chain	8 out of 100 genes, 8.0%	163 out of 34727 genes, 0.5%	2.55e-08	0	solyc11g011470, solyc04g076790, solyc02g093680, solyc06g067940, solyc11g039840, solyc06g073900, solyc12g099100, solyc05g012480
mitochondrial membrane part	10 out of 100 genes, 10.0%	318 out of 34727 genes, 0.9%	3e-08	0	solyc11g011470, solyc07g054670, solyc04g076790, solyc00g009020, solyc02g093680, solyc06g067940, solyc11g039840, solyc12g099100, solyc06g073900, solyc05g012480
cell wall	25 out of 100 genes, 25.0%	2523 out of 34727 genes, 7.3%	3.47e-08	0	solyc06g068700, solyc02g085150, solyc10g051390, solyc03g120990, solyc08g041870, solyc05g051250, solyc02g089170, solyc10g007950, solyc05g012480, solyc07g049280, solyc02g065740, solyc09g090190, solyc07g032740, solyc06g066410, solyc06g083180, solyc11g019920, solyc06g060260, solyc03g063150, solyc02g067080, solyc09g057650, solyc08g066360, solyc03g070390, solyc01g103010, solyc05g005820, solyc05g008600
extracellular region	27 out of 100 genes, 27.0%	3005 out of 34727 genes, 8.7%	6.49e-08	0	solyc04g076790, solyc02g085150, solyc10g005510, solyc03g120990, solyc12g010860, solyc08g041870, solyc06g075260, solyc05g051250, solyc01g010360, solyc02g089170, solyc12g099100, solyc10g007950, solyc06g035520, solyc05g005490, solyc06g075270, solyc02g065740, solyc05g012420, solyc06g075320, solyc11g019920, solyc09g007940, solyc03g063150, solyc03g044210, solyc08g066360, solyc03g070390, solyc05g005820,…
vacuolar part	22 out of 100 genes, 22.0%	2103 out of 34727 genes, 6.1%	1.08e-07	0	solyc09g048990, solyc06g068700, solyc02g068450, solyc10g081660, solyc10g005510, solyc09g091470, solyc08g041870, solyc02g089170, solyc12g099100, solyc06g073900, solyc05g012480, solyc02g065740, solyc09g090190, solyc07g032740, solyc11g019920, solyc06g066440, solyc03g063150, solyc05g005820, solyc03g070390, solyc12g099480, solyc01g066700, solyc09g061230
melanosome	7 out of 100 genes, 7.0%	135 out of 34727 genes, 0.4%	1.35e-07	0	solyc09g082770, solyc12g010860, solyc10g007700, solyc06g068700, solyc01g010360, solyc05g012420, solyc11g019920
pigment granule	7 out of 100 genes, 7.0%	135 out of 34727 genes, 0.4%	1.35e-07	0	solyc09g082770, solyc12g010860, solyc10g007700, solyc06g068700, solyc01g010360, solyc05g012420, solyc11g019920
Golgi cisterna membrane	6 out of 100 genes, 6.0%	87 out of 34727 genes, 0.3%	2.04e-07	0	solyc10g085920, solyc09g082770, solyc09g005470, solyc07g043550, solyc12g099480, solyc01g066700
citrate lyase complex	3 out of 100 genes, 3.0%	5 out of 34727 genes, 0.0%	2.3e-07	0	solyc05g005160, solyc01g059880, solyc12g099260
vacuolar membrane	21 out of 100 genes, 21.0%	2034 out of 34727 genes, 5.9%	2.77e-07	0	solyc09g048990, solyc06g068700, solyc02g068450, solyc10g081660, solyc10g005510, solyc09g091470, solyc08g041870, solyc02g089170, solyc06g073900, solyc05g012480, solyc02g065740, solyc09g090190, solyc07g032740, solyc11g019920, solyc06g066440, solyc03g063150, solyc05g005820, solyc03g070390, solyc12g099480, solyc01g066700, solyc09g061230
vacuole	29 out of 100 genes, 29.0%	3677 out of 34727 genes, 10.6%	3.02e-07	0	solyc09g048990, solyc06g068700, solyc02g068450, solyc10g081660, solyc10g085920, solyc10g005510, solyc09g091470, solyc08g041870, solyc10g007700, solyc05g051250, solyc02g089170, solyc03g116620, solyc12g099100, solyc10g007950, solyc06g073900, solyc05g012480, solyc02g065740, solyc09g090190, solyc07g032740, solyc11g019920, solyc06g066440, solyc06g060260, solyc03g063150, solyc05g005820, solyc03g070390,…
organelle subcompartment	15 out of 100 genes, 15.0%	1050 out of 34727 genes, 3.0%	3.36e-07	0	solyc04g076790, solyc09g005470, solyc07g043550, solyc06g067940, solyc10g085920, solyc09g082770, solyc04g082640, solyc06g060260, solyc02g082830, solyc05g009530, solyc12g099480, solyc09g061230, solyc01g066700, solyc05g005490, solyc05g008600
aleurone grain	4 out of 100 genes, 4.0%	21 out of 34727 genes, 0.1%	3.73e-07	0	solyc06g075270, solyc06g075260, solyc03g044210, solyc06g075320
protein complex	31 out of 100 genes, 31.0%	4305 out of 34727 genes, 12.4%	7.64e-07	0	solyc03g120010, solyc04g076790, solyc00g009020, solyc09g048990, solyc02g093680, solyc02g068450, solyc11g039840, solyc11g017250, solyc12g010860, solyc08g041870, solyc01g010360, solyc01g088020, solyc12g099100, solyc10g007950, solyc06g073900, solyc05g005160, solyc05g012480, solyc07g049280, solyc12g099260, solyc10g085750, solyc11g011470, solyc09g092210, solyc07g032740, solyc07g064800, solyc05g012420,…
Golgi cisterna	6 out of 100 genes, 6.0%	112 out of 34727 genes, 0.3%	9.15e-07	0	solyc10g085920, solyc09g082770, solyc09g005470, solyc07g043550, solyc12g099480, solyc01g066700
Golgi apparatus part	14 out of 100 genes, 14.0%	1019 out of 34727 genes, 2.9%	1.36e-06	0	solyc02g082750, solyc02g065740, solyc09g090190, solyc09g005470, solyc00g007010, solyc10g038120, solyc07g043550, solyc10g085920, solyc09g082770, solyc01g088020, solyc02g089170, solyc03g070390, solyc12g099480, solyc01g066700
non-membrane-bounded organelle	33 out of 100 genes, 33.0%	4936 out of 34727 genes, 14.2%	1.57e-06	0	solyc04g076790, solyc00g009020, solyc09g048990, solyc10g051390, solyc09g091470, solyc05g051250, solyc02g089170, solyc10g085750, solyc02g065740, solyc06g083180, solyc01g094400, solyc03g120010, solyc12g098490, solyc06g068700, solyc02g093680, solyc08g006040, solyc11g017250, solyc10g005510, solyc12g010860, solyc01g010360, solyc05g012480, solyc04g045340, solyc10g017550, solyc09g092210, solyc12g044630,…
intracellular non-membrane-bounded organelle	33 out of 100 genes, 33.0%	4936 out of 34727 genes, 14.2%	1.57e-06	0	solyc04g076790, solyc00g009020, solyc09g048990, solyc10g051390, solyc09g091470, solyc05g051250, solyc02g089170, solyc10g085750, solyc02g065740, solyc06g083180, solyc01g094400, solyc03g120010, solyc12g098490, solyc06g068700, solyc02g093680, solyc08g006040, solyc11g017250, solyc10g005510, solyc12g010860, solyc01g010360, solyc05g012480, solyc04g045340, solyc10g017550, solyc09g092210, solyc12g044630,…
apoplast	13 out of 100 genes, 13.0%	909 out of 34727 genes, 2.6%	2.16e-06	0	solyc04g076790, solyc10g005510, solyc03g120990, solyc09g007940, solyc08g041870, solyc03g063150, solyc05g051250, solyc12g099100, solyc08g066360, solyc05g005820, solyc10g086190, solyc05g005490, solyc05g008600
Golgi membrane	11 out of 100 genes, 11.0%	681 out of 34727 genes, 2.0%	4.43e-06	0	solyc02g082750, solyc09g090190, solyc09g005470, solyc00g007010, solyc10g038120, solyc07g043550, solyc10g085920, solyc09g082770, solyc01g088020, solyc12g099480, solyc01g066700
Golgi apparatus	23 out of 100 genes, 23.0%	2902 out of 34727 genes, 8.4%	6.51e-06	0	solyc02g082750, solyc09g048990, solyc09g005470, solyc00g007010, solyc02g068450, solyc07g043550, solyc10g051390, solyc10g085920, solyc09g082770, solyc10g007700, solyc02g089170, solyc01g010360, solyc01g088020, solyc02g065740, solyc09g092210, solyc09g090190, solyc10g038120, solyc06g060260, solyc01g105810, solyc03g070390, solyc12g099480, solyc01g066700, solyc09g057670
mitochondrial nucleoid	4 out of 100 genes, 4.0%	48 out of 34727 genes, 0.1%	1.14e-05	0	solyc12g098490, solyc04g076790, solyc12g099100, solyc07g064800
mitochondrial pyruvate dehydrogenase complex	3 out of 100 genes, 3.0%	18 out of 34727 genes, 0.1%	1.83e-05	0	solyc12g099100, solyc05g009530, solyc11g017250
pyruvate dehydrogenase complex	3 out of 100 genes, 3.0%	18 out of 34727 genes, 0.1%	1.83e-05	0	solyc12g099100, solyc05g009530, solyc11g017250
ribonucleoprotein complex	17 out of 100 genes, 17.0%	1855 out of 34727 genes, 5.3%	2.11e-05	0	solyc03g120010, solyc04g076790, solyc09g048990, solyc06g068700, solyc08g006040, solyc11g017250, solyc10g051390, solyc02g089170, solyc05g051250, solyc10g085750, solyc02g065740, solyc07g064800, solyc06g083180, solyc05g009530, solyc03g070390, solyc09g057650, solyc05g008600
mitochondrial intermembrane space	5 out of 100 genes, 5.0%	124 out of 34727 genes, 0.4%	3.07e-05	0	solyc11g011470, solyc07g054670, solyc12g098490, solyc04g076790, solyc05g012480
mitochondrial outer membrane	6 out of 100 genes, 6.0%	218 out of 34727 genes, 0.6%	4.16e-05	0	solyc03g117490, solyc02g082750, solyc00g007010, solyc05g012480, solyc09g061230, solyc06g066440
organelle envelope lumen	5 out of 100 genes, 5.0%	133 out of 34727 genes, 0.4%	4.29e-05	0	solyc11g011470, solyc07g054670, solyc12g098490, solyc04g076790, solyc05g012480
outer membrane	7 out of 100 genes, 7.0%	326 out of 34727 genes, 0.9%	4.56e-05	0	solyc03g117490, solyc02g082750, solyc02g066990, solyc00g007010, solyc05g012480, solyc09g061230, solyc06g066440
plasma membrane of cell tip	2 out of 100 genes, 2.0%	4 out of 34727 genes, 0.0%	4.9e-05	0	solyc02g082750, solyc00g007010
succinate-CoA ligase complex	2 out of 100 genes, 2.0%	4 out of 34727 genes, 0.0%	4.9e-05	0	solyc01g059880, solyc12g099260
membrane-enclosed lumen	28 out of 100 genes, 28.0%	4508 out of 34727 genes, 13.0%	5.08e-05	0	solyc12g098490, solyc04g076790, solyc00g009020, solyc06g068700, solyc08g006040, solyc11g017250, solyc10g051390, solyc03g120990, solyc09g091470, solyc08g041870, solyc12g099100, solyc05g012480, solyc11g011470, solyc07g054670, solyc09g092210, solyc06g071000, solyc07g032740, solyc07g064800, solyc06g066410, solyc06g083180, solyc11g019920, solyc06g060260, solyc09g057650, solyc08g066360, solyc05g009530,…
axon	7 out of 100 genes, 7.0%	332 out of 34727 genes, 1.0%	5.12e-05	0	solyc02g082750, solyc12g010860, solyc06g068700, solyc01g010360, solyc00g007010, solyc05g012420, solyc05g008600
neuron projection	8 out of 100 genes, 8.0%	478 out of 34727 genes, 1.4%	7.47e-05	0	solyc02g082750, solyc06g068700, solyc00g007010, solyc05g012420, solyc10g051390, solyc12g010860, solyc01g010360, solyc05g008600
thylakoid	12 out of 100 genes, 12.0%	1099 out of 34727 genes, 3.2%	7.71e-05	0	solyc04g076790, solyc06g067940, solyc02g068740, solyc10g083970, solyc04g082640, solyc06g060260, solyc02g082830, solyc05g009530, solyc09g008280, solyc09g061230, solyc05g005490, solyc05g008600
intracellular organelle lumen	27 out of 100 genes, 27.0%	4429 out of 34727 genes, 12.8%	9.99e-05	0.00025	solyc12g098490, solyc04g076790, solyc00g009020, solyc06g068700, solyc08g006040, solyc11g017250, solyc10g051390, solyc03g120990, solyc09g091470, solyc08g041870, solyc12g099100, solyc05g012480, solyc07g054670, solyc09g092210, solyc06g071000, solyc07g032740, solyc07g064800, solyc06g066410, solyc06g083180, solyc11g019920, solyc06g060260, solyc09g057650, solyc08g066360, solyc05g009530, solyc05g005820,…
organelle lumen	27 out of 100 genes, 27.0%	4430 out of 34727 genes, 12.8%	0.0001	0.00025	solyc12g098490, solyc04g076790, solyc00g009020, solyc06g068700, solyc08g006040, solyc11g017250, solyc10g051390, solyc03g120990, solyc09g091470, solyc08g041870, solyc12g099100, solyc05g012480, solyc07g054670, solyc09g092210, solyc06g071000, solyc07g032740, solyc07g064800, solyc06g066410, solyc06g083180, solyc11g019920, solyc06g060260, solyc09g057650, solyc08g066360, solyc05g009530, solyc05g005820,…
phagocytic vesicle	6 out of 100 genes, 6.0%	260 out of 34727 genes, 0.7%	0.00011	0.00049	solyc09g007940, solyc09g048990, solyc12g099100, solyc01g059880, solyc12g099260, solyc10g086190
integral to thylakoid membrane	2 out of 100 genes, 2.0%	6 out of 34727 genes, 0.0%	0.00012	0.00048	solyc10g083970, solyc09g008280
endocytic vesicle	7 out of 100 genes, 7.0%	387 out of 34727 genes, 1.1%	0.00013	0.00048	solyc11g012020, solyc09g007940, solyc09g048990, solyc12g099100, solyc01g059880, solyc12g099260, solyc10g086190
cytoskeleton	16 out of 100 genes, 16.0%	1959 out of 34727 genes, 5.6%	0.00014	0.00047	solyc03g120010, solyc12g098490, solyc04g076790, solyc02g093680, solyc10g005510, solyc12g010860, solyc01g010360, solyc10g017550, solyc04g045340, solyc10g085750, solyc09g092210, solyc12g044630, solyc05g012420, solyc06g066410, solyc01g094400, solyc05g008600
mitochondrial oxoglutarate dehydrogenase complex	2 out of 100 genes, 2.0%	7 out of 34727 genes, 0.0%	0.00017	0.00047	solyc12g099100, solyc07g064800
oxoglutarate dehydrogenase complex	2 out of 100 genes, 2.0%	7 out of 34727 genes, 0.0%	0.00017	0.00046	solyc12g099100, solyc07g064800
cell projection	11 out of 100 genes, 11.0%	1023 out of 34727 genes, 2.9%	0.00017	0.00068	solyc02g082750, solyc09g048990, solyc06g068700, solyc00g007010, solyc05g012420, solyc01g049650, solyc10g051390, solyc12g010860, solyc01g010360, solyc12g099100, solyc05g008600
lipid particle	6 out of 100 genes, 6.0%	292 out of 34727 genes, 0.8%	0.0002	0.00067	solyc11g012020, solyc08g077180, solyc06g083180, solyc11g019920, solyc10g085750, solyc09g061230
stromule	4 out of 100 genes, 4.0%	101 out of 34727 genes, 0.3%	0.00021	0.00067	solyc08g041870, solyc04g076790, solyc04g045340, solyc05g005490
chloroplast stroma	12 out of 100 genes, 12.0%	1226 out of 34727 genes, 3.5%	0.00021	0.00066	solyc04g076790, solyc11g017250, solyc06g066440, solyc06g060260, solyc08g041870, solyc05g051250, solyc08g077180, solyc02g082830, solyc05g009530, solyc04g045340, solyc05g005490, solyc05g008600
organelle outer membrane	6 out of 100 genes, 6.0%	302 out of 34727 genes, 0.9%	0.00024	0.00087	solyc03g117490, solyc02g082750, solyc00g007010, solyc05g012480, solyc09g061230, solyc06g066440
extraorganismal space	4 out of 100 genes, 4.0%	107 out of 34727 genes, 0.3%	0.00026	0.00086	solyc06g075270, solyc06g075260, solyc03g044210, solyc06g075320
plastid stroma	12 out of 100 genes, 12.0%	1271 out of 34727 genes, 3.7%	0.00029	0.00106	solyc04g076790, solyc11g017250, solyc06g066440, solyc06g060260, solyc08g041870, solyc05g051250, solyc08g077180, solyc02g082830, solyc05g009530, solyc04g045340, solyc05g005490, solyc05g008600
nucleus	46 out of 100 genes, 46.0%	10201 out of 34727 genes, 29.4%	0.00031	0.00105	solyc04g076790, solyc00g009020, solyc02g068450, solyc10g081660, solyc10g051390, solyc03g117490, solyc09g091470, solyc05g005160, solyc12g099260, solyc10g085750, solyc06g035520, solyc11g011960, solyc01g049650, solyc06g083180, solyc02g068740, solyc11g019920, solyc06g066440, solyc01g094400, solyc08g077180, solyc10g086190, solyc09g057670, solyc03g120010, solyc12g098490, solyc06g068700, solyc08g006040,…
glycine cleavage complex	2 out of 100 genes, 2.0%	10 out of 34727 genes, 0.0%	0.00036	0.00125	solyc12g099100, solyc02g068740
microtubule associated complex	6 out of 100 genes, 6.0%	330 out of 34727 genes, 1.0%	0.00039	0.00124	solyc03g120010, solyc12g010860, solyc01g010360, solyc05g012420, solyc02g093680, solyc10g085750
mitochondrial respiratory chain complex II	2 out of 100 genes, 2.0%	11 out of 34727 genes, 0.0%	0.00044	0.00143	solyc06g073900, solyc02g093680
succinate dehydrogenase complex (ubiquinone)	2 out of 100 genes, 2.0%	11 out of 34727 genes, 0.0%	0.00044	0.00141	solyc06g073900, solyc02g093680
respiratory chain complex II	2 out of 100 genes, 2.0%	11 out of 34727 genes, 0.0%	0.00044	0.0014	solyc06g073900, solyc02g093680
succinate dehydrogenase complex	2 out of 100 genes, 2.0%	11 out of 34727 genes, 0.0%	0.00044	0.00139	solyc06g073900, solyc02g093680
fumarate reductase complex	2 out of 100 genes, 2.0%	11 out of 34727 genes, 0.0%	0.00044	0.00137	solyc06g073900, solyc02g093680
nucleoid	4 out of 100 genes, 4.0%	135 out of 34727 genes, 0.4%	0.00064	0.00194	solyc12g098490, solyc04g076790, solyc12g099100, solyc07g064800
plastid envelope	12 out of 100 genes, 12.0%	1408 out of 34727 genes, 4.1%	0.00073	0.00231	solyc04g076790, solyc11g017250, solyc06g066440, solyc06g060260, solyc04g082640, solyc08g041870, solyc03g116620, solyc05g051250, solyc05g009530, solyc04g045340, solyc05g005490, solyc05g008600
extracellular region part	9 out of 100 genes, 9.0%	902 out of 34727 genes, 2.6%	0.00119	0.00362	solyc06g075270, solyc05g012420, solyc06g075320, solyc11g019920, solyc12g010860, solyc01g010360, solyc03g044210, solyc03g063150, solyc06g075260
microtubule cytoskeleton	11 out of 100 genes, 11.0%	1306 out of 34727 genes, 3.8%	0.00135	0.00415	solyc03g120010, solyc12g098490, solyc09g092210, solyc04g076790, solyc06g066410, solyc05g012420, solyc02g093680, solyc10g005510, solyc12g010860, solyc01g010360, solyc10g085750
mitochondrial respiratory chain complex I	3 out of 100 genes, 3.0%	76 out of 34727 genes, 0.2%	0.00139	0.0043	solyc11g011470, solyc04g076790, solyc12g099100
NADH dehydrogenase complex	3 out of 100 genes, 3.0%	77 out of 34727 genes, 0.2%	0.00145	0.00463	solyc11g011470, solyc04g076790, solyc12g099100
respiratory chain complex I	3 out of 100 genes, 3.0%	77 out of 34727 genes, 0.2%	0.00145	0.00459	solyc11g011470, solyc04g076790, solyc12g099100
chloroplast thylakoid	9 out of 100 genes, 9.0%	937 out of 34727 genes, 2.7%	0.00155	0.00455	solyc04g076790, solyc06g067940, solyc04g082640, solyc06g060260, solyc02g082830, solyc05g009530, solyc09g061230, solyc05g005490, solyc05g008600
plastid thylakoid	9 out of 100 genes, 9.0%	937 out of 34727 genes, 2.7%	0.00155	0.0045	solyc04g076790, solyc06g067940, solyc04g082640, solyc06g060260, solyc02g082830, solyc05g009530, solyc09g061230, solyc05g005490, solyc05g008600
kinesin complex	3 out of 100 genes, 3.0%	81 out of 34727 genes, 0.2%	0.00167	0.00482	solyc12g010860, solyc01g010360, solyc05g012420
chloroplast envelope	11 out of 100 genes, 11.0%	1356 out of 34727 genes, 3.9%	0.00182	0.00478	solyc11g017250, solyc06g066440, solyc04g082640, solyc06g060260, solyc08g041870, solyc03g116620, solyc05g051250, solyc05g009530, solyc04g045340, solyc05g005490, solyc05g008600
tricarboxylic acid cycle enzyme complex	2 out of 100 genes, 2.0%	23 out of 34727 genes, 0.1%	0.00199	0.00491	solyc01g059880, solyc12g099260
integral to organelle membrane	5 out of 100 genes, 5.0%	325 out of 34727 genes, 0.9%	0.00253	0.00574	solyc02g082750, solyc10g083970, solyc06g068700, solyc00g007010, solyc09g008280
peroxisome	7 out of 100 genes, 7.0%	651 out of 34727 genes, 1.9%	0.0028	0.00724	solyc07g045350, solyc03g117490, solyc09g091470, solyc06g060260, solyc08g041870, solyc07g032740, solyc10g051390
microbody	7 out of 100 genes, 7.0%	651 out of 34727 genes, 1.9%	0.0028	0.00718	solyc07g045350, solyc03g117490, solyc09g091470, solyc06g060260, solyc08g041870, solyc07g032740, solyc10g051390
endomembrane system	18 out of 100 genes, 18.0%	3085 out of 34727 genes, 8.9%	0.00293	0.00729	solyc02g082750, solyc06g068700, solyc09g005470, solyc00g007010, solyc07g043550, solyc10g085920, solyc09g082770, solyc10g007700, solyc01g088020, solyc02g062860, solyc06g035520, solyc09g090190, solyc10g038120, solyc11g019920, solyc12g099480, solyc01g066700, solyc09g057670, solyc09g061230
COPI coated vesicle membrane	2 out of 100 genes, 2.0%	29 out of 34727 genes, 0.1%	0.00316	0.00773	solyc09g082770, solyc10g038120
thylakoid part	8 out of 100 genes, 8.0%	852 out of 34727 genes, 2.5%	0.00325	0.00783	solyc06g067940, solyc04g082640, solyc06g060260, solyc10g083970, solyc09g008280, solyc05g005490, solyc05g008600, solyc09g061230
axon part	3 out of 100 genes, 3.0%	105 out of 34727 genes, 0.3%	0.00351	0.00777	solyc12g010860, solyc01g010360, solyc05g012420
intrinsic to organelle membrane	5 out of 100 genes, 5.0%	360 out of 34727 genes, 1.0%	0.00392	0.00869	solyc02g082750, solyc10g083970, solyc06g068700, solyc00g007010, solyc09g008280
ER-Golgi intermediate compartment	3 out of 100 genes, 3.0%	110 out of 34727 genes, 0.3%	0.004	0.00862	solyc09g082770, solyc10g007700, solyc11g019920
Golgi-associated vesicle membrane	3 out of 100 genes, 3.0%	113 out of 34727 genes, 0.3%	0.00431	0.00952	solyc09g082770, solyc01g088020, solyc10g038120
proton-transporting two-sector ATPase complex	3 out of 100 genes, 3.0%	115 out of 34727 genes, 0.3%	0.00452	0.00976	solyc00g009020, solyc09g048990, solyc02g068450
perikaryon	2 out of 100 genes, 2.0%	35 out of 34727 genes, 0.1%	0.00459	0.01032	solyc08g041870, solyc07g032740
chloroplast part	16 out of 100 genes, 16.0%	2713 out of 34727 genes, 7.8%	0.00461	0.01024	solyc04g076790, solyc11g017250, solyc08g041870, solyc05g051250, solyc03g116620, solyc02g082830, solyc04g045340, solyc05g005490, solyc06g067940, solyc06g066440, solyc04g082640, solyc06g060260, solyc05g009530, solyc08g077180, solyc05g008600, solyc09g061230
COPI-coated vesicle	2 out of 100 genes, 2.0%	38 out of 34727 genes, 0.1%	0.00539	0.01156	solyc09g082770, solyc10g038120
plastid part	16 out of 100 genes, 16.0%	2759 out of 34727 genes, 7.9%	0.00541	0.01147	solyc04g076790, solyc11g017250, solyc08g041870, solyc05g051250, solyc03g116620, solyc02g082830, solyc04g045340, solyc05g005490, solyc06g067940, solyc06g066440, solyc04g082640, solyc06g060260, solyc05g009530, solyc08g077180, solyc05g008600, solyc09g061230
cytosolic small ribosomal subunit	3 out of 100 genes, 3.0%	126 out of 34727 genes, 0.4%	0.00583	0.01246	solyc09g057650, solyc08g006040, solyc06g083180
cell soma	2 out of 100 genes, 2.0%	40 out of 34727 genes, 0.1%	0.00596	0.01252	solyc08g041870, solyc07g032740
actin cytoskeleton	5 out of 100 genes, 5.0%	401 out of 34727 genes, 1.2%	0.00615	0.01242	solyc01g094400, solyc12g044630, solyc06g066410, solyc10g017550, solyc04g045340
mitochondrial respiratory chain complex III	2 out of 100 genes, 2.0%	41 out of 34727 genes, 0.1%	0.00625	0.01278	solyc05g012480, solyc11g039840
rough endoplasmic reticulum	2 out of 100 genes, 2.0%	41 out of 34727 genes, 0.1%	0.00625	0.01269	solyc06g068700, solyc11g019920
respiratory chain complex III	2 out of 100 genes, 2.0%	41 out of 34727 genes, 0.1%	0.00625	0.01259	solyc05g012480, solyc11g039840
ER-Golgi intermediate compartment membrane	2 out of 100 genes, 2.0%	43 out of 34727 genes, 0.1%	0.00686	0.01294	solyc09g082770, solyc10g007700
integral to endoplasmic reticulum membrane	3 out of 100 genes, 3.0%	145 out of 34727 genes, 0.4%	0.00858	0.01591	solyc02g082750, solyc06g068700, solyc00g007010
endoplasmic reticulum membrane	11 out of 100 genes, 11.0%	1683 out of 34727 genes, 4.8%	0.00913	0.01667	solyc02g082750, solyc09g090190, solyc06g068700, solyc00g007010, solyc11g019920, solyc09g082770, solyc10g007700, solyc01g088020, solyc06g035520, solyc09g057670, solyc09g061230
thylakoid membrane	7 out of 100 genes, 7.0%	816 out of 34727 genes, 2.3%	0.00937	0.01755	solyc10g083970, solyc06g060260, solyc04g082640, solyc09g008280, solyc06g067940, solyc09g061230, solyc05g005490
endoplasmic reticulum part	11 out of 100 genes, 11.0%	1698 out of 34727 genes, 4.9%	0.00971	0.01771	solyc02g082750, solyc09g090190, solyc06g068700, solyc00g007010, solyc11g019920, solyc09g082770, solyc10g007700, solyc01g088020, solyc06g035520, solyc09g057670, solyc09g061230
nuclear envelope-endoplasmic reticulum network	11 out of 100 genes, 11.0%	1708 out of 34727 genes, 4.9%	0.01012	0.01872	solyc02g082750, solyc09g090190, solyc06g068700, solyc00g007010, solyc11g019920, solyc09g082770, solyc10g007700, solyc01g088020, solyc06g035520, solyc09g057670, solyc09g061230
proton-transporting two-sector ATPase complex, catalytic domain	2 out of 100 genes, 2.0%	54 out of 34727 genes, 0.2%	0.01065	0.02085	solyc09g048990, solyc02g068450
photosynthetic membrane	7 out of 100 genes, 7.0%	839 out of 34727 genes, 2.4%	0.0108	0.02084	solyc10g083970, solyc06g060260, solyc04g082640, solyc09g008280, solyc06g067940, solyc09g061230, solyc05g005490
endoplasmic reticulum lumen	3 out of 100 genes, 3.0%	159 out of 34727 genes, 0.5%	0.01101	0.02111	solyc06g068700, solyc11g019920, solyc09g057670
cytoskeletal part	10 out of 100 genes, 10.0%	1526 out of 34727 genes, 4.4%	0.01257	0.02428	solyc03g120010, solyc09g092210, solyc06g066410, solyc05g012420, solyc02g093680, solyc01g094400, solyc12g010860, solyc01g010360, solyc10g017550, solyc10g085750
coated vesicle membrane	3 out of 100 genes, 3.0%	171 out of 34727 genes, 0.5%	0.01338	0.02603	solyc09g082770, solyc01g088020, solyc10g038120
perinuclear region of cytoplasm	5 out of 100 genes, 5.0%	487 out of 34727 genes, 1.4%	0.01348	0.02599	solyc11g012020, solyc06g068700, solyc01g088020, solyc02g062860, solyc11g019920
intrinsic to endoplasmic reticulum membrane	3 out of 100 genes, 3.0%	174 out of 34727 genes, 0.5%	0.01401	0.02689	solyc02g082750, solyc06g068700, solyc00g007010
extracellular space	5 out of 100 genes, 5.0%	508 out of 34727 genes, 1.5%	0.0159	0.02832	solyc12g010860, solyc03g063150, solyc01g010360, solyc05g012420, solyc11g019920
cell tip	2 out of 100 genes, 2.0%	70 out of 34727 genes, 0.2%	0.01745	0.03027	solyc02g082750, solyc00g007010
coated vesicle	4 out of 100 genes, 4.0%	344 out of 34727 genes, 1.0%	0.01764	0.03007	solyc09g082770, solyc03g116620, solyc01g088020, solyc10g038120
flagellum	2 out of 100 genes, 2.0%	72 out of 34727 genes, 0.2%	0.0184	0.03079	solyc12g099100, solyc01g049650
integral to Golgi membrane	2 out of 100 genes, 2.0%	75 out of 34727 genes, 0.2%	0.01987	0.03203	solyc02g082750, solyc00g007010
intrinsic to Golgi membrane	2 out of 100 genes, 2.0%	75 out of 34727 genes, 0.2%	0.01987	0.03182	solyc02g082750, solyc00g007010
actin filament	2 out of 100 genes, 2.0%	78 out of 34727 genes, 0.2%	0.02139	0.03471	solyc01g094400, solyc10g017550
small ribosomal subunit	3 out of 100 genes, 3.0%	206 out of 34727 genes, 0.6%	0.02184	0.03462	solyc09g057650, solyc08g006040, solyc06g083180
stress granule	2 out of 100 genes, 2.0%	86 out of 34727 genes, 0.2%	0.02565	0.04038	solyc10g085750, solyc10g051390
endoplasmic reticulum	14 out of 100 genes, 14.0%	2758 out of 34727 genes, 7.9%	0.02656	0.04165	solyc02g082750, solyc09g090190, solyc06g068700, solyc00g007010, solyc11g019920, solyc11g012020, solyc09g082770, solyc10g007700, solyc01g088020, solyc03g063150, solyc03g116620, solyc09g061230, solyc06g035520, solyc09g057670
Golgi-associated vesicle	3 out of 100 genes, 3.0%	223 out of 34727 genes, 0.6%	0.02679	0.04201	solyc09g082770, solyc01g088020, solyc10g038120
vesicle coat	2 out of 100 genes, 2.0%	94 out of 34727 genes, 0.3%	0.03022	0.04488	solyc01g088020, solyc10g038120

## Sheet: PC1 low 100_ALL_MF
GO category enrichment analysis of the top PC1 100 negative loadings. MF, molecular function; BP, biological process; CC, cellular component. Corrected P-value, FDR.
Gene Ontology term	Cluster frequency	Genome frequency of use	Raw P-value	Corrected P-value	Genes annotated to the term
binding	87 out of 100 genes, 87.0%	18691 out of 34727 genes, 53.8%	1.36e-12	0	Solyc08g062630, Solyc07g053650, Solyc06g071910, Solyc07g042220, Solyc09g066430, Solyc06g074430, Solyc01g103380, Solyc08g075390, Solyc06g071920, Solyc03g120850, Solyc02g072130, Solyc06g074670, Solyc02g070940, Solyc11g017070, Solyc05g013030, Solyc01g110060, Solyc06g062690, Solyc03g118340, Solyc06g007780, Solyc01g110120, Solyc01g009100, Solyc05g050700, Solyc05g051510, Solyc07g044760, Solyc03g121100,…
protein binding	61 out of 100 genes, 61.0%	10701 out of 34727 genes, 30.8%	4.39e-10	0	Solyc06g082090, Solyc01g099900, Solyc01g086740, Solyc10g008140, Solyc12g010360, Solyc01g104680, Solyc01g088370, Solyc08g062630, Solyc07g053650, Solyc01g088080, Solyc08g016510, Solyc09g066430, Solyc01g103380, Solyc08g075390, Solyc03g120850, Solyc02g072130, Solyc11g017070, Solyc05g013030, Solyc06g062690, Solyc03g118340, Solyc06g007780, Solyc01g110120, Solyc01g007740, Solyc06g007360, Solyc05g050700,…
structural molecule activity	18 out of 100 genes, 18.0%	1078 out of 34727 genes, 3.1%	1.73e-09	0	Solyc01g099900, Solyc06g072120, Solyc06g035970, Solyc11g067100, Solyc01g088370, Solyc09g066430, Solyc06g083300, Solyc06g074430, Solyc06g082650, Solyc06g069090, Solyc05g053670, Solyc09g059310, Solyc05g013030, Solyc12g014230, Solyc06g007780, Solyc06g007360, Solyc04g016350, Solyc01g009100
RNA binding	25 out of 100 genes, 25.0%	2418 out of 34727 genes, 7.0%	1.5e-08	0	Solyc06g082090, Solyc01g099900, Solyc07g044760, Solyc06g036290, Solyc11g033280, Solyc04g014460, Solyc04g080590, Solyc11g067100, Solyc01g088370, Solyc09g066430, Solyc06g083300, Solyc06g074430, Solyc06g069090, Solyc10g007180, Solyc12g095960, Solyc09g059310, Solyc05g053670, Solyc12g007170, Solyc01g008960, Solyc03g025270, Solyc12g014230, Solyc06g007780, Solyc04g016350, Solyc06g007360, Solyc01g009100
structural constituent of ribosome	11 out of 100 genes, 11.0%	557 out of 34727 genes, 1.6%	6.4e-07	0	Solyc06g082650, Solyc06g069090, Solyc01g099900, Solyc06g072120, Solyc05g053670, Solyc11g067100, Solyc04g016350, Solyc06g007360, Solyc09g066430, Solyc01g009100, Solyc06g074430
copper ion binding	10 out of 100 genes, 10.0%	460 out of 34727 genes, 1.3%	9.02e-07	0	Solyc06g071920, Solyc06g073280, Solyc03g113800, Solyc09g091070, Solyc03g094010, Solyc01g108660, Solyc10g078550, Solyc06g071910, Solyc08g074620, Solyc06g071700
mRNA binding	9 out of 100 genes, 9.0%	354 out of 34727 genes, 1.0%	9.04e-07	0	Solyc06g036290, Solyc12g095960, Solyc11g033280, Solyc09g059310, Solyc12g007170, Solyc03g025270, Solyc01g088370, Solyc06g007780, Solyc06g083300
receptor signaling complex scaffold activity	3 out of 100 genes, 3.0%	14 out of 34727 genes, 0.0%	8.24e-06	0.0025	Solyc06g007780, Solyc09g059310, Solyc06g083300
protein complex scaffold	4 out of 100 genes, 4.0%	53 out of 34727 genes, 0.2%	1.7e-05	0.00222	Solyc01g088370, Solyc06g007780, Solyc09g059310, Solyc06g083300
oxidoreductase activity, acting on the aldehyde or oxo group of donors, NAD or NADP as acceptor	5 out of 100 genes, 5.0%	138 out of 34727 genes, 0.4%	5.12e-05	0.002	Solyc06g071920, Solyc09g064370, Solyc03g114150, Solyc03g113800, Solyc01g108660
unfolded protein binding	6 out of 100 genes, 6.0%	228 out of 34727 genes, 0.7%	5.34e-05	0.00182	Solyc01g103450, Solyc03g120850, Solyc01g086740, Solyc06g036290, Solyc03g007890, Solyc01g088080
cofactor binding	12 out of 100 genes, 12.0%	1071 out of 34727 genes, 3.1%	6.04e-05	0.00167	Solyc06g071920, Solyc06g073280, Solyc03g113800, Solyc06g074670, Solyc12g007170, Solyc08g080190, Solyc01g109850, Solyc01g108660, Solyc09g008670, Solyc06g071910, Solyc08g014340, Solyc06g071700
ferroxidase activity	2 out of 100 genes, 2.0%	5 out of 34727 genes, 0.0%	8.16e-05	0.00154	Solyc06g050980, Solyc05g052470
glutamate dehydrogenase [NAD(P)+] activity	2 out of 100 genes, 2.0%	5 out of 34727 genes, 0.0%	8.16e-05	0.00143	Solyc10g078550, Solyc03g094010
oxidoreductase activity, oxidizing metal ions, oxygen as acceptor	2 out of 100 genes, 2.0%	5 out of 34727 genes, 0.0%	8.16e-05	0.00133	Solyc06g050980, Solyc05g052470
cobalt ion binding	4 out of 100 genes, 4.0%	84 out of 34727 genes, 0.2%	0.0001	0.00125	Solyc12g014230, Solyc10g007180, Solyc10g078550, Solyc03g094010
glutamate dehydrogenase activity	2 out of 100 genes, 2.0%	6 out of 34727 genes, 0.0%	0.00012	0.00118	Solyc10g078550, Solyc03g094010
oxidoreductase activity, acting on the aldehyde or oxo group of donors	5 out of 100 genes, 5.0%	176 out of 34727 genes, 0.5%	0.00016	0.00111	Solyc06g071920, Solyc09g064370, Solyc03g114150, Solyc03g113800, Solyc01g108660
thioredoxin peroxidase activity	2 out of 100 genes, 2.0%	7 out of 34727 genes, 0.0%	0.00017	0.00211	Solyc10g082030, Solyc01g007740
selenium binding	2 out of 100 genes, 2.0%	7 out of 34727 genes, 0.0%	0.00017	0.002	Solyc10g082030, Solyc01g007740
oxidoreductase activity	22 out of 100 genes, 22.0%	3448 out of 34727 genes, 9.9%	0.00027	0.00286	Solyc03g113800, Solyc08g080190, Solyc09g064370, Solyc03g114150, Solyc01g100390, Solyc08g074620, Solyc06g071910, Solyc02g093900, Solyc06g071920, Solyc10g082030, Solyc09g091070, Solyc06g074670, Solyc12g007170, Solyc03g094010, Solyc05g052470, Solyc01g103450, Solyc01g110060, Solyc01g108660, Solyc06g050980, Solyc10g078550, Solyc01g007740, Solyc06g071700
oxidoreductase activity, acting on the CH-NH2 group of donors, NAD or NADP as acceptor	2 out of 100 genes, 2.0%	10 out of 34727 genes, 0.0%	0.00036	0.00455	Solyc10g078550, Solyc03g094010
TPR domain binding	2 out of 100 genes, 2.0%	10 out of 34727 genes, 0.0%	0.00036	0.00435	Solyc06g036290, Solyc03g007890
hydrogen-exporting ATPase activity, phosphorylative mechanism	3 out of 100 genes, 3.0%	48 out of 34727 genes, 0.1%	0.00036	0.00417	Solyc12g010360, Solyc01g007320, Solyc01g110120
nucleotide binding	35 out of 100 genes, 35.0%	7040 out of 34727 genes, 20.3%	0.00042	0.004	Solyc01g086740, Solyc12g010360, Solyc01g104680, Solyc01g088370, Solyc06g071910, Solyc01g088080, Solyc01g103380, Solyc06g071920, Solyc03g120850, Solyc06g074670, Solyc03g118340, Solyc06g007780, Solyc01g110120, Solyc05g050700, Solyc06g036290, Solyc07g044760, Solyc11g033280, Solyc06g035970, Solyc08g080190, Solyc03g114150, Solyc04g014460, Solyc09g064370, Solyc01g007320, Solyc03g007890, Solyc09g008670,…
hydrogen-translocating pyrophosphatase activity	2 out of 100 genes, 2.0%	14 out of 34727 genes, 0.0%	0.00073	0.00923	Solyc01g100390, Solyc01g110120
nitric-oxide synthase regulator activity	2 out of 100 genes, 2.0%	14 out of 34727 genes, 0.0%	0.00073	0.00889	Solyc06g036290, Solyc03g007890
peroxiredoxin activity	2 out of 100 genes, 2.0%	14 out of 34727 genes, 0.0%	0.00073	0.00857	Solyc10g082030, Solyc01g007740
carbon-carbon lyase activity	5 out of 100 genes, 5.0%	247 out of 34727 genes, 0.7%	0.00075	0.00828	Solyc08g080190, Solyc04g082030, Solyc01g109850, Solyc09g008670, Solyc06g074670
catalytic activity	61 out of 100 genes, 61.0%	15529 out of 34727 genes, 44.7%	0.00076	0.008	Solyc06g082090, Solyc03g113800, Solyc12g010360, Solyc11g022590, Solyc01g104680, Solyc08g062630, Solyc07g053650, Solyc06g071910, Solyc07g042220, Solyc01g088080, Solyc08g016510, Solyc06g073760, Solyc01g103380, Solyc11g071650, Solyc08g075390, Solyc06g071920, Solyc06g074670, Solyc04g082030, Solyc05g013030, Solyc01g109850, Solyc01g110060, Solyc06g050980, Solyc03g118340, Solyc01g110120, Solyc01g007740,…
translation initiation factor activity	5 out of 100 genes, 5.0%	260 out of 34727 genes, 0.7%	0.00095	0.01226	Solyc11g017070, Solyc10g007180, Solyc01g088370, Solyc11g033280, Solyc01g008960
aldehyde dehydrogenase [NAD(P)+] activity	2 out of 100 genes, 2.0%	17 out of 34727 genes, 0.0%	0.00108	0.0125	Solyc03g114150, Solyc03g113800
porin activity	2 out of 100 genes, 2.0%	18 out of 34727 genes, 0.1%	0.00121	0.01455	Solyc06g007710, Solyc01g010760
wide pore channel activity	2 out of 100 genes, 2.0%	18 out of 34727 genes, 0.1%	0.00121	0.01412	Solyc06g007710, Solyc01g010760
oxidoreductase activity, oxidizing metal ions	2 out of 100 genes, 2.0%	20 out of 34727 genes, 0.1%	0.0015	0.01714	Solyc06g050980, Solyc05g052470
hydrolase activity	31 out of 100 genes, 31.0%	6487 out of 34727 genes, 18.7%	0.00205	0.02222	Solyc06g082090, Solyc07g044760, Solyc06g036290, Solyc11g033280, Solyc02g032940, Solyc06g035970, Solyc03g121100, Solyc02g091580, Solyc12g010360, Solyc11g022590, Solyc04g080590, Solyc01g100390, Solyc01g104680, Solyc10g085650, Solyc01g007320, Solyc03g007890, Solyc08g062630, Solyc07g053650, Solyc07g042220, Solyc01g088080, Solyc08g016510, Solyc06g073760, Solyc01g103380, Solyc11g071650, Solyc08g075390,…
P-P-bond-hydrolysis-driven transmembrane transporter activity	6 out of 100 genes, 6.0%	459 out of 34727 genes, 1.3%	0.00216	0.02216	Solyc12g010360, Solyc02g072130, Solyc01g100390, Solyc06g007710, Solyc01g007320, Solyc01g110120
threonine-type endopeptidase activity	2 out of 100 genes, 2.0%	24 out of 34727 genes, 0.1%	0.00217	0.02368	Solyc04g080590, Solyc08g016510
threonine-type peptidase activity	2 out of 100 genes, 2.0%	24 out of 34727 genes, 0.1%	0.00217	0.02308	Solyc04g080590, Solyc08g016510
NAD binding	4 out of 100 genes, 4.0%	192 out of 34727 genes, 0.6%	0.00234	0.0225	Solyc06g071920, Solyc03g113800, Solyc01g108660, Solyc06g071910
metalloexopeptidase activity	2 out of 100 genes, 2.0%	25 out of 34727 genes, 0.1%	0.00235	0.02293	Solyc06g082090, Solyc08g062630
caspase inhibitor activity	2 out of 100 genes, 2.0%	25 out of 34727 genes, 0.1%	0.00235	0.02238	Solyc10g082030, Solyc01g007740
primary active transmembrane transporter activity	6 out of 100 genes, 6.0%	470 out of 34727 genes, 1.4%	0.00243	0.02279	Solyc12g010360, Solyc02g072130, Solyc01g100390, Solyc06g007710, Solyc01g007320, Solyc01g110120
pyridoxal phosphate binding	4 out of 100 genes, 4.0%	194 out of 34727 genes, 0.6%	0.00243	0.02227	Solyc06g073280, Solyc01g109850, Solyc09g008670, Solyc08g014340
transition metal ion binding	24 out of 100 genes, 24.0%	4628 out of 34727 genes, 13.3%	0.00267	0.02267	Solyc03g113800, Solyc01g086740, Solyc07g044760, Solyc09g064370, Solyc03g080050, Solyc08g074620, Solyc08g062630, Solyc06g071910, Solyc02g093900, Solyc06g083300, Solyc06g071920, Solyc06g073280, Solyc10g007180, Solyc09g091070, Solyc09g059310, Solyc03g094010, Solyc05g052470, Solyc01g110060, Solyc12g014230, Solyc01g108660, Solyc06g050980, Solyc10g078550, Solyc08g014340, Solyc06g071700
estrogen receptor binding	2 out of 100 genes, 2.0%	27 out of 34727 genes, 0.1%	0.00274	0.02261	Solyc05g051510, Solyc10g008140
ferric iron binding	2 out of 100 genes, 2.0%	29 out of 34727 genes, 0.1%	0.00316	0.02638	Solyc06g050980, Solyc05g052470
glucosidase activity	3 out of 100 genes, 3.0%	106 out of 34727 genes, 0.3%	0.0036	0.03042	Solyc11g071650, Solyc10g085650, Solyc06g073760
coenzyme binding	7 out of 100 genes, 7.0%	717 out of 34727 genes, 2.1%	0.00474	0.04082	Solyc08g080190, Solyc06g071920, Solyc03g113800, Solyc01g108660, Solyc06g071910, Solyc06g074670, Solyc12g007170
cation binding	26 out of 100 genes, 26.0%	5423 out of 34727 genes, 15.6%	0.00507	0.0424	Solyc03g113800, Solyc01g086740, Solyc07g044760, Solyc09g064370, Solyc01g100390, Solyc03g080050, Solyc08g074620, Solyc08g062630, Solyc06g071910, Solyc02g093900, Solyc07g042220, Solyc06g083300, Solyc06g071920, Solyc06g073280, Solyc10g007180, Solyc09g091070, Solyc09g059310, Solyc03g094010, Solyc05g052470, Solyc01g110060, Solyc12g014230, Solyc01g108660, Solyc06g050980, Solyc10g078550, Solyc08g014340,…
endopeptidase inhibitor activity	3 out of 100 genes, 3.0%	121 out of 34727 genes, 0.3%	0.00521	0.04196	Solyc11g022590, Solyc10g082030, Solyc01g007740
pyrophosphatase activity	14 out of 100 genes, 14.0%	2273 out of 34727 genes, 6.5%	0.00557	0.045	Solyc10g007180, Solyc07g044760, Solyc06g036290, Solyc11g033280, Solyc06g035970, Solyc12g010360, Solyc01g100390, Solyc01g104680, Solyc01g007320, Solyc03g007890, Solyc03g118340, Solyc01g110120, Solyc01g088080, Solyc01g103380
translation factor activity, nucleic acid binding	5 out of 100 genes, 5.0%	394 out of 34727 genes, 1.1%	0.00572	0.04566	Solyc11g017070, Solyc10g007180, Solyc01g088370, Solyc11g033280, Solyc01g008960
voltage-gated anion channel activity	2 out of 100 genes, 2.0%	40 out of 34727 genes, 0.1%	0.00596	0.0463	Solyc06g007710, Solyc01g010760
aldehyde-lyase activity	2 out of 100 genes, 2.0%	40 out of 34727 genes, 0.1%	0.00596	0.04545	Solyc08g080190, Solyc09g008670
hydrolase activity, acting on acid anhydrides, in phosphorus-containing anhydrides	14 out of 100 genes, 14.0%	2299 out of 34727 genes, 6.6%	0.00614	0.04536	Solyc10g007180, Solyc07g044760, Solyc06g036290, Solyc11g033280, Solyc06g035970, Solyc12g010360, Solyc01g100390, Solyc01g104680, Solyc01g007320, Solyc03g007890, Solyc03g118340, Solyc01g110120, Solyc01g088080, Solyc01g103380
hydrolase activity, acting on acid anhydrides	14 out of 100 genes, 14.0%	2307 out of 34727 genes, 6.6%	0.00632	0.04491	Solyc10g007180, Solyc07g044760, Solyc06g036290, Solyc11g033280, Solyc06g035970, Solyc12g010360, Solyc01g100390, Solyc01g104680, Solyc01g007320, Solyc03g007890, Solyc03g118340, Solyc01g110120, Solyc01g088080, Solyc01g103380
ATPase activity, coupled to transmembrane movement of ions, phosphorylative mechanism	3 out of 100 genes, 3.0%	130 out of 34727 genes, 0.4%	0.00636	0.04414	Solyc12g010360, Solyc01g007320, Solyc01g110120
GTP binding	6 out of 100 genes, 6.0%	578 out of 34727 genes, 1.7%	0.00661	0.04542	Solyc01g104680, Solyc10g007180, Solyc06g036290, Solyc09g008670, Solyc06g035970, Solyc01g103380
metallopeptidase activity	3 out of 100 genes, 3.0%	134 out of 34727 genes, 0.4%	0.00691	0.048	Solyc06g082090, Solyc08g062630, Solyc02g091580

## Sheet: PC1 low 100_ALL_BP
GO category enrichment analysis of the top PC1 100 negative loadings. MF, molecular function; BP, biological process; CC, cellular component. Corrected P-value, FDR.
Gene Ontology term	Cluster frequency	Genome frequency of use	Raw P-value	Corrected P-value	Genes annotated to the term
primary metabolic process	88 out of 100 genes, 88.0%	19671 out of 34727 genes, 56.6%	1e-11	0	Solyc08g062630, Solyc07g053650, Solyc06g071910, Solyc07g042220, Solyc09g066430, Solyc06g074430, Solyc06g073760, Solyc01g103380, Solyc11g071650, Solyc08g075390, Solyc06g071920, Solyc03g120850, Solyc02g072130, Solyc06g074670, Solyc02g070940, Solyc11g017070, Solyc05g013030, Solyc01g110060, Solyc06g062690, Solyc03g118340, Solyc06g007780, Solyc01g110120, Solyc01g009100, Solyc05g050700, Solyc05g051510,…
cellular metabolic process	90 out of 100 genes, 90.0%	20675 out of 34727 genes, 59.5%	1.23e-11	0	Solyc08g062630, Solyc07g053650, Solyc06g071910, Solyc07g042220, Solyc09g066430, Solyc06g074430, Solyc01g103380, Solyc11g071650, Solyc08g075390, Solyc06g071920, Solyc03g120850, Solyc02g072130, Solyc06g074670, Solyc02g070940, Solyc11g017070, Solyc05g013030, Solyc01g110060, Solyc06g062690, Solyc03g118340, Solyc06g007780, Solyc01g110120, Solyc01g009100, Solyc05g050700, Solyc05g051510, Solyc07g044760,…
metabolic process	91 out of 100 genes, 91.0%	21410 out of 34727 genes, 61.7%	2.93e-11	0	Solyc08g062630, Solyc07g053650, Solyc06g071910, Solyc07g042220, Solyc09g066430, Solyc06g074430, Solyc06g073760, Solyc01g103380, Solyc11g071650, Solyc08g075390, Solyc06g071920, Solyc03g120850, Solyc02g072130, Solyc06g074670, Solyc02g070940, Solyc11g017070, Solyc05g013030, Solyc01g110060, Solyc06g062690, Solyc03g118340, Solyc06g007780, Solyc01g110120, Solyc01g009100, Solyc05g050700, Solyc05g051510,…
cellular protein metabolic process	60 out of 100 genes, 60.0%	9953 out of 34727 genes, 28.7%	6.44e-11	0	Solyc06g082090, Solyc01g099900, Solyc01g086740, Solyc06g072120, Solyc10g008140, Solyc12g010360, Solyc11g022590, Solyc11g067100, Solyc01g088370, Solyc08g062630, Solyc07g053650, Solyc01g088080, Solyc08g016510, Solyc09g066430, Solyc06g074430, Solyc01g103380, Solyc06g071920, Solyc03g120850, Solyc02g072130, Solyc02g070940, Solyc11g017070, Solyc05g013030, Solyc03g118340, Solyc06g007780, Solyc06g007360,…
protein metabolic process	60 out of 100 genes, 60.0%	9969 out of 34727 genes, 28.7%	6.92e-11	0	Solyc06g082090, Solyc01g099900, Solyc01g086740, Solyc06g072120, Solyc10g008140, Solyc12g010360, Solyc11g022590, Solyc11g067100, Solyc01g088370, Solyc08g062630, Solyc07g053650, Solyc01g088080, Solyc08g016510, Solyc09g066430, Solyc06g074430, Solyc01g103380, Solyc06g071920, Solyc03g120850, Solyc02g072130, Solyc02g070940, Solyc11g017070, Solyc05g013030, Solyc03g118340, Solyc06g007780, Solyc06g007360,…
response to cadmium ion	22 out of 100 genes, 22.0%	1429 out of 34727 genes, 4.1%	9.47e-11	0	Solyc06g072120, Solyc11g006070, Solyc06g035970, Solyc02g091580, Solyc09g064370, Solyc03g114150, Solyc01g104680, Solyc02g093900, Solyc01g111640, Solyc08g016510, Solyc01g103380, Solyc06g071920, Solyc09g091070, Solyc01g010760, Solyc03g094010, Solyc11g017070, Solyc01g103450, Solyc01g110060, Solyc05g013030, Solyc01g108660, Solyc10g078550, Solyc08g014340
cellular component organization	65 out of 100 genes, 65.0%	11618 out of 34727 genes, 33.5%	1.1e-10	0	Solyc08g062630, Solyc07g053650, Solyc07g042220, Solyc09g066430, Solyc06g074430, Solyc06g071920, Solyc03g120850, Solyc11g017070, Solyc06g062690, Solyc03g118340, Solyc06g007780, Solyc01g110120, Solyc01g009100, Solyc05g050700, Solyc05g051510, Solyc03g114150, Solyc04g011390, Solyc03g007890, Solyc09g008670, Solyc01g111640, Solyc05g053670, Solyc12g007170, Solyc01g008960, Solyc05g052470, Solyc03g025270,…
cellular process	93 out of 100 genes, 93.0%	23063 out of 34727 genes, 66.4%	2.53e-10	0	Solyc08g062630, Solyc07g053650, Solyc06g071910, Solyc07g042220, Solyc09g066430, Solyc06g074430, Solyc01g103380, Solyc11g071650, Solyc08g075390, Solyc06g071920, Solyc03g120850, Solyc02g072130, Solyc06g074670, Solyc02g070940, Solyc11g017070, Solyc05g013030, Solyc01g110060, Solyc06g062690, Solyc03g118340, Solyc06g007780, Solyc01g110120, Solyc01g009100, Solyc05g050700, Solyc05g051510, Solyc07g044760,…
viral reproduction	20 out of 100 genes, 20.0%	1286 out of 34727 genes, 3.7%	6.5e-10	0	Solyc05g050700, Solyc01g099900, Solyc04g014460, Solyc04g080590, Solyc11g067100, Solyc08g062630, Solyc07g053650, Solyc01g111640, Solyc08g016510, Solyc09g066430, Solyc06g074430, Solyc06g082650, Solyc06g069090, Solyc05g053670, Solyc01g008960, Solyc01g103450, Solyc05g013030, Solyc04g016350, Solyc06g007360, Solyc01g009100
macromolecular complex assembly	28 out of 100 genes, 28.0%	2700 out of 34727 genes, 7.8%	1.49e-09	0	Solyc01g099900, Solyc11g033280, Solyc06g072120, Solyc06g035970, Solyc04g080590, Solyc03g114150, Solyc04g011390, Solyc11g067100, Solyc01g088370, Solyc07g053650, Solyc01g111640, Solyc01g088080, Solyc08g016510, Solyc09g066430, Solyc06g074430, Solyc06g082650, Solyc06g069090, Solyc09g091070, Solyc05g053670, Solyc11g073260, Solyc11g017070, Solyc03g118340, Solyc06g062690, Solyc01g110120, Solyc04g016350,…
macromolecular complex subunit organization	29 out of 100 genes, 29.0%	2896 out of 34727 genes, 8.3%	1.55e-09	0	Solyc01g099900, Solyc11g033280, Solyc06g072120, Solyc06g035970, Solyc04g080590, Solyc04g014460, Solyc03g114150, Solyc04g011390, Solyc11g067100, Solyc01g088370, Solyc07g053650, Solyc01g111640, Solyc01g088080, Solyc08g016510, Solyc09g066430, Solyc06g074430, Solyc06g082650, Solyc06g069090, Solyc09g091070, Solyc05g053670, Solyc11g073260, Solyc11g017070, Solyc03g118340, Solyc06g062690, Solyc01g110120,…
regulation of nitrogen compound metabolic process	9 out of 100 genes, 9.0%	169 out of 34727 genes, 0.5%	1.6e-09	0	Solyc06g036290, Solyc03g094010, Solyc04g082030, Solyc04g080590, Solyc05g013030, Solyc10g078550, Solyc03g007890, Solyc07g053650, Solyc08g016510
protein targeting to ER	11 out of 100 genes, 11.0%	309 out of 34727 genes, 0.9%	1.62e-09	0	Solyc06g082650, Solyc06g069090, Solyc02g072130, Solyc01g099900, Solyc05g053670, Solyc11g067100, Solyc04g016350, Solyc06g007360, Solyc09g066430, Solyc01g009100, Solyc06g074430
translational initiation	13 out of 100 genes, 13.0%	514 out of 34727 genes, 1.5%	3.1e-09	0	Solyc06g082650, Solyc06g069090, Solyc01g099900, Solyc11g033280, Solyc05g053670, Solyc11g017070, Solyc11g067100, Solyc01g088370, Solyc04g016350, Solyc06g007360, Solyc09g066430, Solyc01g009100, Solyc06g074430
viral transcription	10 out of 100 genes, 10.0%	252 out of 34727 genes, 0.7%	3.3e-09	0	Solyc06g082650, Solyc06g069090, Solyc01g099900, Solyc05g053670, Solyc11g067100, Solyc04g016350, Solyc06g007360, Solyc09g066430, Solyc01g009100, Solyc06g074430
viral genome expression	10 out of 100 genes, 10.0%	256 out of 34727 genes, 0.7%	3.84e-09	0	Solyc06g082650, Solyc06g069090, Solyc01g099900, Solyc05g053670, Solyc11g067100, Solyc04g016350, Solyc06g007360, Solyc09g066430, Solyc01g009100, Solyc06g074430
cellular macromolecular complex assembly	25 out of 100 genes, 25.0%	2292 out of 34727 genes, 6.6%	5.17e-09	0	Solyc01g099900, Solyc11g033280, Solyc06g072120, Solyc06g035970, Solyc04g080590, Solyc04g011390, Solyc11g067100, Solyc01g088370, Solyc07g053650, Solyc01g111640, Solyc01g088080, Solyc08g016510, Solyc09g066430, Solyc06g074430, Solyc06g082650, Solyc06g069090, Solyc09g091070, Solyc05g053670, Solyc11g073260, Solyc11g017070, Solyc06g062690, Solyc04g016350, Solyc06g007360, Solyc09g010400, Solyc01g009100
mRNA transcription	10 out of 100 genes, 10.0%	265 out of 34727 genes, 0.8%	5.35e-09	0	Solyc06g082650, Solyc06g069090, Solyc01g099900, Solyc05g053670, Solyc11g067100, Solyc04g016350, Solyc06g007360, Solyc09g066430, Solyc01g009100, Solyc06g074430
cellular macromolecular complex subunit organization	26 out of 100 genes, 26.0%	2503 out of 34727 genes, 7.2%	6.51e-09	0	Solyc01g099900, Solyc11g033280, Solyc06g072120, Solyc06g035970, Solyc04g080590, Solyc04g014460, Solyc04g011390, Solyc11g067100, Solyc01g088370, Solyc07g053650, Solyc01g111640, Solyc01g088080, Solyc08g016510, Solyc09g066430, Solyc06g074430, Solyc06g082650, Solyc06g069090, Solyc09g091070, Solyc05g053670, Solyc11g073260, Solyc11g017070, Solyc06g062690, Solyc04g016350, Solyc06g007360, Solyc09g010400,…
response to stimulus	73 out of 100 genes, 73.0%	15482 out of 34727 genes, 44.6%	7.53e-09	0	Solyc08g062630, Solyc07g053650, Solyc06g071910, Solyc07g042220, Solyc06g074430, Solyc01g103380, Solyc06g071920, Solyc03g120850, Solyc02g072130, Solyc06g074670, Solyc11g017070, Solyc05g013030, Solyc01g110060, Solyc06g062690, Solyc03g118340, Solyc01g110120, Solyc01g009100, Solyc05g050700, Solyc05g051510, Solyc07g044760, Solyc03g121100, Solyc08g080190, Solyc09g064370, Solyc03g114150, Solyc04g011390,…
ribonucleoprotein complex biogenesis and assembly	21 out of 100 genes, 21.0%	1646 out of 34727 genes, 4.7%	7.66e-09	0	Solyc06g082090, Solyc01g099900, Solyc06g007710, Solyc11g033280, Solyc06g072120, Solyc11g006070, Solyc01g104680, Solyc11g067100, Solyc01g088370, Solyc09g066430, Solyc06g083300, Solyc06g074430, Solyc06g082650, Solyc06g069090, Solyc09g091070, Solyc05g053670, Solyc11g017070, Solyc03g025270, Solyc06g007360, Solyc04g016350, Solyc01g009100
regulation of NF-kappaB import into nucleus	5 out of 100 genes, 5.0%	25 out of 34727 genes, 0.1%	9.08e-09	0	Solyc10g082030, Solyc06g007780, Solyc09g059310, Solyc01g007740, Solyc06g083300
cellular component assembly	29 out of 100 genes, 29.0%	3132 out of 34727 genes, 9.0%	9.19e-09	0	Solyc01g099900, Solyc11g033280, Solyc06g072120, Solyc06g035970, Solyc04g080590, Solyc03g114150, Solyc04g011390, Solyc11g067100, Solyc01g088370, Solyc07g053650, Solyc01g111640, Solyc01g088080, Solyc08g016510, Solyc09g066430, Solyc06g074430, Solyc06g082650, Solyc06g069090, Solyc09g091070, Solyc05g053670, Solyc01g008960, Solyc11g073260, Solyc11g017070, Solyc03g118340, Solyc06g062690, Solyc01g110120,…
biosynthetic process	69 out of 100 genes, 69.0%	14138 out of 34727 genes, 40.7%	9.71e-09	0	Solyc08g062630, Solyc07g053650, Solyc06g071910, Solyc07g042220, Solyc09g066430, Solyc06g074430, Solyc08g075390, Solyc06g071920, Solyc03g120850, Solyc02g072130, Solyc06g074670, Solyc11g017070, Solyc01g110060, Solyc06g062690, Solyc03g118340, Solyc01g009100, Solyc05g050700, Solyc05g051510, Solyc07g044760, Solyc09g064370, Solyc03g114150, Solyc09g008670, Solyc08g074620, Solyc01g111640, Solyc12g095960,…
cellular biosynthetic process	68 out of 100 genes, 68.0%	13831 out of 34727 genes, 39.8%	1.1e-08	0	Solyc08g062630, Solyc07g053650, Solyc06g071910, Solyc07g042220, Solyc09g066430, Solyc06g074430, Solyc06g071920, Solyc03g120850, Solyc02g072130, Solyc06g074670, Solyc11g017070, Solyc01g110060, Solyc06g062690, Solyc03g118340, Solyc01g009100, Solyc05g050700, Solyc05g051510, Solyc07g044760, Solyc09g064370, Solyc03g114150, Solyc09g008670, Solyc08g074620, Solyc01g111640, Solyc12g095960, Solyc05g053670,…
cotranslational protein targeting to membrane	10 out of 100 genes, 10.0%	289 out of 34727 genes, 0.8%	1.22e-08	0	Solyc06g082650, Solyc06g069090, Solyc01g099900, Solyc05g053670, Solyc11g067100, Solyc04g016350, Solyc06g007360, Solyc09g066430, Solyc01g009100, Solyc06g074430
SRP-dependent cotranslational protein targeting to membrane	10 out of 100 genes, 10.0%	289 out of 34727 genes, 0.8%	1.22e-08	0	Solyc06g082650, Solyc06g069090, Solyc01g099900, Solyc05g053670, Solyc11g067100, Solyc04g016350, Solyc06g007360, Solyc09g066430, Solyc01g009100, Solyc06g074430
translational termination	10 out of 100 genes, 10.0%	293 out of 34727 genes, 0.8%	1.39e-08	0	Solyc06g082650, Solyc06g069090, Solyc01g099900, Solyc05g053670, Solyc11g067100, Solyc04g016350, Solyc06g007360, Solyc09g066430, Solyc01g009100, Solyc06g074430
ribonucleoprotein complex assembly	14 out of 100 genes, 14.0%	713 out of 34727 genes, 2.1%	1.81e-08	0	Solyc06g082650, Solyc06g069090, Solyc01g099900, Solyc11g033280, Solyc06g072120, Solyc05g053670, Solyc11g017070, Solyc11g067100, Solyc01g088370, Solyc04g016350, Solyc06g007360, Solyc09g066430, Solyc06g074430, Solyc01g009100
response to metal ion	24 out of 100 genes, 24.0%	2257 out of 34727 genes, 6.5%	1.83e-08	0	Solyc06g072120, Solyc11g006070, Solyc06g035970, Solyc02g091580, Solyc09g064370, Solyc03g114150, Solyc01g104680, Solyc02g093900, Solyc01g111640, Solyc08g016510, Solyc01g103380, Solyc06g071920, Solyc09g091070, Solyc01g010760, Solyc03g094010, Solyc05g052470, Solyc11g017070, Solyc01g103450, Solyc01g110060, Solyc05g013030, Solyc01g108660, Solyc06g050980, Solyc10g078550, Solyc08g014340
response to osmotic stress	31 out of 100 genes, 31.0%	3657 out of 34727 genes, 10.5%	1.91e-08	0	Solyc03g113800, Solyc05g051510, Solyc07g044760, Solyc06g036290, Solyc06g072120, Solyc02g032940, Solyc11g006070, Solyc06g035970, Solyc03g121100, Solyc12g010360, Solyc09g064370, Solyc01g100390, Solyc01g104680, Solyc03g120090, Solyc03g007890, Solyc07g053650, Solyc02g093900, Solyc08g016510, Solyc06g071920, Solyc02g072130, Solyc10g082030, Solyc09g091070, Solyc03g094010, Solyc11g017070, Solyc01g110060,…
antigen processing and presentation of peptide antigen via MHC class I	7 out of 100 genes, 7.0%	109 out of 34727 genes, 0.3%	3.1e-08	0	Solyc05g013030, Solyc04g080590, Solyc02g072130, Solyc08g062630, Solyc07g053650, Solyc08g016510, Solyc02g087300
translational elongation	10 out of 100 genes, 10.0%	324 out of 34727 genes, 0.9%	3.58e-08	0	Solyc06g082650, Solyc06g069090, Solyc01g099900, Solyc05g053670, Solyc11g067100, Solyc04g016350, Solyc06g007360, Solyc09g066430, Solyc01g009100, Solyc06g074430
macromolecule metabolic process	73 out of 100 genes, 73.0%	15977 out of 34727 genes, 46.0%	3.81e-08	0	Solyc08g062630, Solyc07g053650, Solyc09g066430, Solyc06g074430, Solyc01g103380, Solyc11g071650, Solyc06g071920, Solyc03g120850, Solyc02g072130, Solyc06g074670, Solyc02g070940, Solyc11g017070, Solyc05g013030, Solyc06g062690, Solyc03g118340, Solyc06g007780, Solyc01g009100, Solyc05g050700, Solyc05g051510, Solyc07g044760, Solyc08g080190, Solyc09g064370, Solyc03g114150, Solyc03g007890, Solyc09g008670,…
cellular macromolecule metabolic process	72 out of 100 genes, 72.0%	15642 out of 34727 genes, 45.0%	4.18e-08	0	Solyc08g062630, Solyc07g053650, Solyc09g066430, Solyc06g074430, Solyc01g103380, Solyc11g071650, Solyc06g071920, Solyc03g120850, Solyc02g072130, Solyc06g074670, Solyc02g070940, Solyc11g017070, Solyc05g013030, Solyc06g062690, Solyc03g118340, Solyc06g007780, Solyc01g009100, Solyc05g050700, Solyc05g051510, Solyc07g044760, Solyc09g064370, Solyc03g114150, Solyc03g007890, Solyc09g008670, Solyc01g111640,…
organelle organization	42 out of 100 genes, 42.0%	6432 out of 34727 genes, 18.5%	4.65e-08	0	Solyc06g082090, Solyc03g113800, Solyc01g086740, Solyc06g072120, Solyc10g008140, Solyc12g010360, Solyc01g104680, Solyc08g062630, Solyc07g053650, Solyc01g088080, Solyc09g066430, Solyc06g071920, Solyc03g120850, Solyc06g050980, Solyc06g062690, Solyc03g118340, Solyc01g110120, Solyc01g007740, Solyc09g010400, Solyc01g009100, Solyc05g050700, Solyc05g051510, Solyc06g007710, Solyc06g036290, Solyc11g033280,…
antigen processing and presentation	7 out of 100 genes, 7.0%	117 out of 34727 genes, 0.3%	5.07e-08	0	Solyc05g013030, Solyc04g080590, Solyc02g072130, Solyc08g062630, Solyc07g053650, Solyc08g016510, Solyc02g087300
antigen processing and presentation of peptide antigen	7 out of 100 genes, 7.0%	117 out of 34727 genes, 0.3%	5.07e-08	0	Solyc05g013030, Solyc04g080590, Solyc02g072130, Solyc08g062630, Solyc07g053650, Solyc08g016510, Solyc02g087300
nucleobase, nucleoside, nucleotide and nucleic acid metabolic process	56 out of 100 genes, 56.0%	10426 out of 34727 genes, 30.0%	5.75e-08	0	Solyc06g082090, Solyc03g113800, Solyc01g099900, Solyc01g086740, Solyc06g072120, Solyc10g008140, Solyc12g010360, Solyc01g104680, Solyc11g067100, Solyc07g053650, Solyc08g016510, Solyc09g066430, Solyc06g074430, Solyc01g103380, Solyc06g071920, Solyc03g120850, Solyc02g072130, Solyc06g074670, Solyc05g013030, Solyc06g062690, Solyc03g118340, Solyc01g110120, Solyc01g007740, Solyc06g007360, Solyc01g009100,…
nucleoside phosphate metabolic process	25 out of 100 genes, 25.0%	2643 out of 34727 genes, 7.6%	8.54e-08	0	Solyc03g113800, Solyc01g099900, Solyc06g007710, Solyc06g036290, Solyc06g035970, Solyc12g010360, Solyc01g104680, Solyc01g007320, Solyc03g120090, Solyc03g007890, Solyc02g093900, Solyc01g103380, Solyc06g071920, Solyc02g072130, Solyc10g082030, Solyc10g007180, Solyc09g091070, Solyc03g025270, Solyc03g118340, Solyc01g110120, Solyc08g014340, Solyc01g007740, Solyc04g016350, Solyc06g007360, Solyc02g087300
nucleotide metabolic process	25 out of 100 genes, 25.0%	2643 out of 34727 genes, 7.6%	8.54e-08	0	Solyc03g113800, Solyc01g099900, Solyc06g007710, Solyc06g036290, Solyc06g035970, Solyc12g010360, Solyc01g104680, Solyc01g007320, Solyc03g120090, Solyc03g007890, Solyc02g093900, Solyc01g103380, Solyc06g071920, Solyc02g072130, Solyc10g082030, Solyc10g007180, Solyc09g091070, Solyc03g025270, Solyc03g118340, Solyc01g110120, Solyc08g014340, Solyc01g007740, Solyc04g016350, Solyc06g007360, Solyc02g087300
antigen processing and presentation of exogenous peptide antigen via MHC class I	6 out of 100 genes, 6.0%	80 out of 34727 genes, 0.2%	1.23e-07	0	Solyc05g013030, Solyc04g080590, Solyc02g072130, Solyc08g062630, Solyc07g053650, Solyc08g016510
antigen processing and presentation of exogenous peptide antigen	6 out of 100 genes, 6.0%	81 out of 34727 genes, 0.2%	1.33e-07	0	Solyc05g013030, Solyc04g080590, Solyc02g072130, Solyc08g062630, Solyc07g053650, Solyc08g016510
antigen processing and presentation of exogenous antigen	6 out of 100 genes, 6.0%	81 out of 34727 genes, 0.2%	1.33e-07	0	Solyc05g013030, Solyc04g080590, Solyc02g072130, Solyc08g062630, Solyc07g053650, Solyc08g016510
viral reproductive process	16 out of 100 genes, 16.0%	1136 out of 34727 genes, 3.3%	1.58e-07	0	Solyc05g050700, Solyc01g099900, Solyc04g014460, Solyc11g067100, Solyc08g062630, Solyc01g111640, Solyc09g066430, Solyc06g074430, Solyc06g082650, Solyc06g069090, Solyc05g053670, Solyc01g008960, Solyc01g103450, Solyc04g016350, Solyc06g007360, Solyc01g009100
cellular protein complex disassembly	12 out of 100 genes, 12.0%	601 out of 34727 genes, 1.7%	1.7e-07	0	Solyc06g082650, Solyc06g069090, Solyc01g099900, Solyc05g053670, Solyc04g014460, Solyc11g067100, Solyc06g062690, Solyc04g016350, Solyc06g007360, Solyc09g066430, Solyc06g074430, Solyc01g009100
nucleobase, nucleoside and nucleotide metabolic process	25 out of 100 genes, 25.0%	2744 out of 34727 genes, 7.9%	1.75e-07	0	Solyc03g113800, Solyc01g099900, Solyc06g007710, Solyc06g036290, Solyc06g035970, Solyc12g010360, Solyc01g104680, Solyc01g007320, Solyc03g120090, Solyc03g007890, Solyc02g093900, Solyc01g103380, Solyc06g071920, Solyc02g072130, Solyc10g082030, Solyc10g007180, Solyc09g091070, Solyc03g025270, Solyc03g118340, Solyc01g110120, Solyc08g014340, Solyc01g007740, Solyc04g016350, Solyc06g007360, Solyc02g087300
mRNA metabolic process	21 out of 100 genes, 21.0%	1982 out of 34727 genes, 5.7%	1.8e-07	0	Solyc01g099900, Solyc11g033280, Solyc04g014460, Solyc04g080590, Solyc11g067100, Solyc07g053650, Solyc08g016510, Solyc09g066430, Solyc06g083300, Solyc06g074430, Solyc06g082650, Solyc03g120850, Solyc06g069090, Solyc12g095960, Solyc05g053670, Solyc09g059310, Solyc05g013030, Solyc12g014230, Solyc04g016350, Solyc06g007360, Solyc01g009100
protein complex disassembly	12 out of 100 genes, 12.0%	605 out of 34727 genes, 1.7%	1.82e-07	0	Solyc06g082650, Solyc06g069090, Solyc01g099900, Solyc05g053670, Solyc04g014460, Solyc11g067100, Solyc06g062690, Solyc04g016350, Solyc06g007360, Solyc09g066430, Solyc06g074430, Solyc01g009100
cellular macromolecular complex disassembly	12 out of 100 genes, 12.0%	606 out of 34727 genes, 1.7%	1.86e-07	0	Solyc06g082650, Solyc06g069090, Solyc01g099900, Solyc05g053670, Solyc04g014460, Solyc11g067100, Solyc06g062690, Solyc04g016350, Solyc06g007360, Solyc09g066430, Solyc06g074430, Solyc01g009100
viral infectious cycle	10 out of 100 genes, 10.0%	389 out of 34727 genes, 1.1%	1.95e-07	0	Solyc06g082650, Solyc06g069090, Solyc01g099900, Solyc05g053670, Solyc11g067100, Solyc04g016350, Solyc06g007360, Solyc09g066430, Solyc01g009100, Solyc06g074430
macromolecular complex disassembly	12 out of 100 genes, 12.0%	615 out of 34727 genes, 1.8%	2.17e-07	0	Solyc06g082650, Solyc06g069090, Solyc01g099900, Solyc05g053670, Solyc04g014460, Solyc11g067100, Solyc06g062690, Solyc04g016350, Solyc06g007360, Solyc09g066430, Solyc06g074430, Solyc01g009100
response to salt stress	28 out of 100 genes, 28.0%	3415 out of 34727 genes, 9.8%	2.34e-07	0	Solyc03g113800, Solyc05g051510, Solyc07g044760, Solyc06g036290, Solyc06g072120, Solyc02g032940, Solyc11g006070, Solyc06g035970, Solyc03g121100, Solyc12g010360, Solyc09g064370, Solyc01g100390, Solyc01g104680, Solyc03g120090, Solyc03g007890, Solyc02g093900, Solyc08g016510, Solyc06g071920, Solyc02g072130, Solyc10g082030, Solyc09g091070, Solyc03g094010, Solyc11g017070, Solyc10g078550, Solyc01g110120,…
response to inorganic substance	27 out of 100 genes, 27.0%	3227 out of 34727 genes, 9.3%	2.75e-07	0	Solyc03g113800, Solyc06g072120, Solyc11g006070, Solyc06g035970, Solyc02g091580, Solyc12g010360, Solyc09g064370, Solyc04g080590, Solyc03g114150, Solyc01g104680, Solyc02g093900, Solyc01g111640, Solyc08g016510, Solyc01g103380, Solyc06g071920, Solyc09g091070, Solyc01g010760, Solyc03g094010, Solyc05g052470, Solyc11g017070, Solyc01g103450, Solyc01g110060, Solyc05g013030, Solyc06g050980, Solyc01g108660,…
response to stress	61 out of 100 genes, 61.0%	12568 out of 34727 genes, 36.2%	3.88e-07	0	Solyc06g082090, Solyc03g113800, Solyc01g086740, Solyc06g072120, Solyc10g008140, Solyc12g010360, Solyc01g104680, Solyc11g067100, Solyc07g053650, Solyc06g071910, Solyc07g042220, Solyc08g016510, Solyc06g074430, Solyc01g103380, Solyc06g071920, Solyc03g120850, Solyc02g072130, Solyc11g017070, Solyc05g013030, Solyc01g110060, Solyc06g050980, Solyc06g062690, Solyc03g118340, Solyc01g110120, Solyc01g007740,…
response to abiotic stimulus	48 out of 100 genes, 48.0%	8617 out of 34727 genes, 24.8%	4.35e-07	0	Solyc06g082090, Solyc03g113800, Solyc01g086740, Solyc06g072120, Solyc12g010360, Solyc01g104680, Solyc11g067100, Solyc07g053650, Solyc06g071910, Solyc08g016510, Solyc06g074430, Solyc01g103380, Solyc06g071920, Solyc03g120850, Solyc02g072130, Solyc11g017070, Solyc05g013030, Solyc01g110060, Solyc06g050980, Solyc01g110120, Solyc01g007740, Solyc05g050700, Solyc05g051510, Solyc07g044760, Solyc06g036290,…
regulation of protein import into nucleus	6 out of 100 genes, 6.0%	100 out of 34727 genes, 0.3%	4.69e-07	0	Solyc10g082030, Solyc06g036290, Solyc06g007780, Solyc09g059310, Solyc01g007740, Solyc06g083300
cellular catabolic process	44 out of 100 genes, 44.0%	7539 out of 34727 genes, 21.7%	5.18e-07	0	Solyc03g113800, Solyc06g072120, Solyc12g010360, Solyc01g104680, Solyc08g062630, Solyc07g053650, Solyc07g042220, Solyc08g016510, Solyc01g103380, Solyc11g071650, Solyc06g071920, Solyc02g072130, Solyc04g082030, Solyc05g013030, Solyc01g110060, Solyc03g118340, Solyc01g007740, Solyc06g036290, Solyc07g044760, Solyc11g033280, Solyc11g006070, Solyc06g035970, Solyc02g091580, Solyc09g064370, Solyc03g114150,…
cellular component disassembly	12 out of 100 genes, 12.0%	676 out of 34727 genes, 1.9%	5.92e-07	0	Solyc06g082650, Solyc06g069090, Solyc01g099900, Solyc05g053670, Solyc04g014460, Solyc11g067100, Solyc06g062690, Solyc04g016350, Solyc06g007360, Solyc09g066430, Solyc06g074430, Solyc01g009100
regulation of protein transport	7 out of 100 genes, 7.0%	175 out of 34727 genes, 0.5%	7.89e-07	0	Solyc10g082030, Solyc06g036290, Solyc06g007780, Solyc09g059310, Solyc01g007740, Solyc06g083300, Solyc01g103380
regulation of transcription factor import into nucleus	5 out of 100 genes, 5.0%	59 out of 34727 genes, 0.2%	7.92e-07	0	Solyc10g082030, Solyc06g007780, Solyc09g059310, Solyc01g007740, Solyc06g083300
catabolic process	44 out of 100 genes, 44.0%	7857 out of 34727 genes, 22.6%	1.7e-06	0	Solyc03g113800, Solyc06g072120, Solyc12g010360, Solyc01g104680, Solyc08g062630, Solyc07g053650, Solyc07g042220, Solyc08g016510, Solyc01g103380, Solyc11g071650, Solyc06g071920, Solyc02g072130, Solyc04g082030, Solyc05g013030, Solyc01g110060, Solyc03g118340, Solyc01g007740, Solyc06g036290, Solyc07g044760, Solyc11g033280, Solyc11g006070, Solyc06g035970, Solyc02g091580, Solyc09g064370, Solyc03g114150,…
translation	15 out of 100 genes, 15.0%	1199 out of 34727 genes, 3.5%	1.75e-06	0	Solyc06g082650, Solyc06g069090, Solyc01g099900, Solyc10g007180, Solyc11g033280, Solyc06g072120, Solyc05g053670, Solyc11g017070, Solyc11g067100, Solyc01g088370, Solyc04g016350, Solyc06g007360, Solyc09g066430, Solyc06g074430, Solyc01g009100
regulation of intracellular protein transport	6 out of 100 genes, 6.0%	126 out of 34727 genes, 0.4%	1.82e-06	0	Solyc10g082030, Solyc06g036290, Solyc06g007780, Solyc09g059310, Solyc01g007740, Solyc06g083300
nucleic acid transport	9 out of 100 genes, 9.0%	394 out of 34727 genes, 1.1%	2.17e-06	0	Solyc12g095960, Solyc11g033280, Solyc06g072120, Solyc09g059310, Solyc01g104680, Solyc04g014460, Solyc06g007780, Solyc02g087300, Solyc06g083300
RNA transport	9 out of 100 genes, 9.0%	394 out of 34727 genes, 1.1%	2.17e-06	0	Solyc12g095960, Solyc11g033280, Solyc06g072120, Solyc09g059310, Solyc01g104680, Solyc04g014460, Solyc06g007780, Solyc02g087300, Solyc06g083300
establishment of RNA localization	9 out of 100 genes, 9.0%	394 out of 34727 genes, 1.1%	2.17e-06	0	Solyc12g095960, Solyc11g033280, Solyc06g072120, Solyc09g059310, Solyc01g104680, Solyc04g014460, Solyc06g007780, Solyc02g087300, Solyc06g083300
regulation of nucleocytoplasmic transport	6 out of 100 genes, 6.0%	132 out of 34727 genes, 0.4%	2.39e-06	0	Solyc10g082030, Solyc06g036290, Solyc06g007780, Solyc09g059310, Solyc01g007740, Solyc06g083300
cellular alcohol metabolic process	23 out of 100 genes, 23.0%	2734 out of 34727 genes, 7.9%	2.4e-06	0	Solyc03g113800, Solyc06g072120, Solyc11g006070, Solyc06g035970, Solyc08g080190, Solyc09g064370, Solyc03g114150, Solyc03g120090, Solyc09g008670, Solyc08g062630, Solyc07g053650, Solyc02g093900, Solyc07g042220, Solyc08g016510, Solyc06g071920, Solyc02g072130, Solyc10g082030, Solyc09g091070, Solyc01g010760, Solyc01g007740, Solyc08g014340, Solyc06g071700, Solyc02g087300
antigen processing and presentation of exogenous peptide antigen via MHC class I, TAP-dependent	5 out of 100 genes, 5.0%	74 out of 34727 genes, 0.2%	2.46e-06	0	Solyc05g013030, Solyc04g080590, Solyc02g072130, Solyc07g053650, Solyc08g016510
cellular localization	39 out of 100 genes, 39.0%	6590 out of 34727 genes, 19.0%	2.52e-06	0	Solyc01g099900, Solyc06g072120, Solyc12g010360, Solyc01g104680, Solyc11g067100, Solyc09g066430, Solyc06g074430, Solyc01g103380, Solyc02g072130, Solyc06g062690, Solyc03g118340, Solyc06g007780, Solyc01g110120, Solyc01g007740, Solyc06g007360, Solyc01g009100, Solyc04g011590, Solyc05g050700, Solyc05g051510, Solyc06g007710, Solyc06g036290, Solyc11g006070, Solyc06g035970, Solyc04g014460, Solyc10g085650,…
macromolecule localization	35 out of 100 genes, 35.0%	5570 out of 34727 genes, 16.0%	2.8e-06	0	Solyc01g099900, Solyc06g072120, Solyc01g104680, Solyc11g067100, Solyc09g066430, Solyc06g074430, Solyc01g103380, Solyc02g072130, Solyc06g062690, Solyc03g118340, Solyc06g007780, Solyc01g110120, Solyc01g007740, Solyc06g007360, Solyc01g009100, Solyc04g011590, Solyc05g051510, Solyc06g007710, Solyc06g036290, Solyc11g033280, Solyc11g006070, Solyc04g014460, Solyc03g007890, Solyc07g005600, Solyc06g083300,…
glucose metabolic process	17 out of 100 genes, 17.0%	1590 out of 34727 genes, 4.6%	2.82e-06	0	Solyc06g072120, Solyc11g006070, Solyc06g035970, Solyc03g120090, Solyc09g008670, Solyc08g062630, Solyc07g053650, Solyc02g093900, Solyc08g016510, Solyc06g071920, Solyc02g072130, Solyc10g082030, Solyc09g091070, Solyc01g010760, Solyc01g007740, Solyc08g014340, Solyc02g087300
regulation of amino acid metabolic process	5 out of 100 genes, 5.0%	80 out of 34727 genes, 0.2%	3.62e-06	0	Solyc04g082030, Solyc05g013030, Solyc04g080590, Solyc07g053650, Solyc08g016510
macromolecule catabolic process	28 out of 100 genes, 28.0%	3915 out of 34727 genes, 11.3%	3.63e-06	0	Solyc07g044760, Solyc11g033280, Solyc06g072120, Solyc11g006070, Solyc06g035970, Solyc12g010360, Solyc04g080590, Solyc10g085650, Solyc03g120090, Solyc09g008670, Solyc08g062630, Solyc07g053650, Solyc01g111640, Solyc02g093900, Solyc08g016510, Solyc11g071650, Solyc06g071920, Solyc02g072130, Solyc10g082030, Solyc09g091070, Solyc01g010760, Solyc12g007170, Solyc01g008960, Solyc05g013030, Solyc03g118340,…
alcohol catabolic process	16 out of 100 genes, 16.0%	1472 out of 34727 genes, 4.2%	4.67e-06	0	Solyc03g113800, Solyc06g072120, Solyc11g006070, Solyc09g064370, Solyc03g114150, Solyc03g120090, Solyc02g093900, Solyc08g016510, Solyc06g071920, Solyc02g072130, Solyc10g082030, Solyc09g091070, Solyc01g010760, Solyc01g007740, Solyc08g014340, Solyc02g087300
cytoplasmic sequestering of NF-kappaB	3 out of 100 genes, 3.0%	12 out of 34727 genes, 0.0%	5e-06	0	Solyc06g007780, Solyc09g059310, Solyc06g083300
cellular macromolecule catabolic process	27 out of 100 genes, 27.0%	3771 out of 34727 genes, 10.9%	5.62e-06	0	Solyc07g044760, Solyc11g033280, Solyc06g072120, Solyc11g006070, Solyc06g035970, Solyc12g010360, Solyc04g080590, Solyc10g085650, Solyc03g120090, Solyc09g008670, Solyc07g053650, Solyc01g111640, Solyc02g093900, Solyc08g016510, Solyc11g071650, Solyc06g071920, Solyc02g072130, Solyc10g082030, Solyc09g091070, Solyc01g010760, Solyc12g007170, Solyc01g008960, Solyc05g013030, Solyc03g118340, Solyc08g014340,…
intracellular transport	35 out of 100 genes, 35.0%	5758 out of 34727 genes, 16.6%	6.03e-06	0	Solyc01g099900, Solyc06g072120, Solyc12g010360, Solyc01g104680, Solyc11g067100, Solyc09g066430, Solyc06g074430, Solyc01g103380, Solyc02g072130, Solyc06g062690, Solyc03g118340, Solyc01g110120, Solyc01g007740, Solyc06g007360, Solyc01g009100, Solyc04g011590, Solyc05g051510, Solyc06g007710, Solyc06g036290, Solyc11g006070, Solyc06g035970, Solyc04g014460, Solyc10g085650, Solyc03g007890, Solyc07g005600,…
regulation of amine metabolic process	5 out of 100 genes, 5.0%	89 out of 34727 genes, 0.3%	6.13e-06	0	Solyc04g082030, Solyc05g013030, Solyc04g080590, Solyc07g053650, Solyc08g016510
hexose metabolic process	17 out of 100 genes, 17.0%	1687 out of 34727 genes, 4.9%	6.2e-06	0	Solyc06g072120, Solyc11g006070, Solyc06g035970, Solyc03g120090, Solyc09g008670, Solyc08g062630, Solyc07g053650, Solyc02g093900, Solyc08g016510, Solyc06g071920, Solyc02g072130, Solyc10g082030, Solyc09g091070, Solyc01g010760, Solyc01g007740, Solyc08g014340, Solyc02g087300
regulation of intracellular transport	6 out of 100 genes, 6.0%	156 out of 34727 genes, 0.4%	6.27e-06	0	Solyc10g082030, Solyc06g036290, Solyc06g007780, Solyc09g059310, Solyc01g007740, Solyc06g083300
nicotinamide metabolic process	9 out of 100 genes, 9.0%	456 out of 34727 genes, 1.3%	7.1e-06	0	Solyc06g071920, Solyc03g113800, Solyc02g072130, Solyc10g082030, Solyc09g091070, Solyc03g120090, Solyc02g093900, Solyc01g007740, Solyc02g087300
pyridine nucleotide metabolic process	9 out of 100 genes, 9.0%	457 out of 34727 genes, 1.3%	7.22e-06	0	Solyc06g071920, Solyc03g113800, Solyc02g072130, Solyc10g082030, Solyc09g091070, Solyc03g120090, Solyc02g093900, Solyc01g007740, Solyc02g087300
respiratory burst during acute inflammatory response	2 out of 100 genes, 2.0%	2 out of 34727 genes, 0.0%	8.2e-06	0	Solyc10g082030, Solyc01g007740
negative regulation of T cell differentiation	2 out of 100 genes, 2.0%	2 out of 34727 genes, 0.0%	8.2e-06	0	Solyc10g082030, Solyc01g007740
pyruvate metabolic process	13 out of 100 genes, 13.0%	1031 out of 34727 genes, 3.0%	8.44e-06	0	Solyc06g071920, Solyc03g120850, Solyc10g082030, Solyc09g091070, Solyc11g006070, Solyc06g035970, Solyc09g064370, Solyc09g008670, Solyc07g053650, Solyc08g062630, Solyc01g007740, Solyc08g014340, Solyc08g016510
mRNA transport	8 out of 100 genes, 8.0%	353 out of 34727 genes, 1.0%	8.69e-06	0	Solyc12g095960, Solyc11g033280, Solyc09g059310, Solyc01g104680, Solyc04g014460, Solyc06g007780, Solyc02g087300, Solyc06g083300
RNA localization	9 out of 100 genes, 9.0%	468 out of 34727 genes, 1.3%	8.73e-06	0	Solyc12g095960, Solyc11g033280, Solyc06g072120, Solyc09g059310, Solyc01g104680, Solyc04g014460, Solyc06g007780, Solyc02g087300, Solyc06g083300
transport	51 out of 100 genes, 51.0%	10446 out of 34727 genes, 30.1%	9.52e-06	0	Solyc01g099900, Solyc06g072120, Solyc10g008140, Solyc12g010360, Solyc01g104680, Solyc11g067100, Solyc08g062630, Solyc09g066430, Solyc06g074430, Solyc01g103380, Solyc06g071920, Solyc02g072130, Solyc01g110060, Solyc06g050980, Solyc06g062690, Solyc03g118340, Solyc06g007780, Solyc01g110120, Solyc01g007740, Solyc06g007360, Solyc04g011590, Solyc01g009100, Solyc05g050700, Solyc05g051510, Solyc06g007710,…
cytoplasmic sequestering of transcription factor	3 out of 100 genes, 3.0%	16 out of 34727 genes, 0.0%	1.26e-05	0	Solyc06g007780, Solyc09g059310, Solyc06g083300
monosaccharide metabolic process	17 out of 100 genes, 17.0%	1786 out of 34727 genes, 5.1%	1.3e-05	0	Solyc06g072120, Solyc11g006070, Solyc06g035970, Solyc03g120090, Solyc09g008670, Solyc08g062630, Solyc07g053650, Solyc02g093900, Solyc08g016510, Solyc06g071920, Solyc02g072130, Solyc10g082030, Solyc09g091070, Solyc01g010760, Solyc01g007740, Solyc08g014340, Solyc02g087300
gluconeogenesis	9 out of 100 genes, 9.0%	496 out of 34727 genes, 1.4%	1.38e-05	0	Solyc06g071920, Solyc09g091070, Solyc11g006070, Solyc06g035970, Solyc07g053650, Solyc08g062630, Solyc09g008670, Solyc08g014340, Solyc08g016510
biopolymer metabolic process	62 out of 100 genes, 62.0%	14156 out of 34727 genes, 40.8%	1.45e-05	0	Solyc06g082090, Solyc01g099900, Solyc01g086740, Solyc06g072120, Solyc10g008140, Solyc12g010360, Solyc01g104680, Solyc11g067100, Solyc01g088370, Solyc08g062630, Solyc07g053650, Solyc08g016510, Solyc09g066430, Solyc06g074430, Solyc11g071650, Solyc06g071920, Solyc03g120850, Solyc02g072130, Solyc06g074670, Solyc02g070940, Solyc11g017070, Solyc05g013030, Solyc06g062690, Solyc03g118340, Solyc06g007780,…
protein localization	32 out of 100 genes, 32.0%	5224 out of 34727 genes, 15.0%	1.56e-05	0	Solyc01g099900, Solyc06g072120, Solyc01g104680, Solyc11g067100, Solyc09g066430, Solyc06g074430, Solyc01g103380, Solyc02g072130, Solyc06g062690, Solyc03g118340, Solyc06g007780, Solyc01g110120, Solyc01g007740, Solyc06g007360, Solyc01g009100, Solyc04g011590, Solyc05g051510, Solyc06g007710, Solyc06g036290, Solyc11g006070, Solyc03g007890, Solyc07g005600, Solyc06g083300, Solyc06g082650, Solyc06g069090,…
establishment of localization	51 out of 100 genes, 51.0%	10635 out of 34727 genes, 30.6%	1.65e-05	0	Solyc01g099900, Solyc06g072120, Solyc10g008140, Solyc12g010360, Solyc01g104680, Solyc11g067100, Solyc08g062630, Solyc09g066430, Solyc06g074430, Solyc01g103380, Solyc06g071920, Solyc02g072130, Solyc01g110060, Solyc06g050980, Solyc06g062690, Solyc03g118340, Solyc06g007780, Solyc01g110120, Solyc01g007740, Solyc06g007360, Solyc04g011590, Solyc01g009100, Solyc05g050700, Solyc05g051510, Solyc06g007710,…
pentose-phosphate shunt	8 out of 100 genes, 8.0%	389 out of 34727 genes, 1.1%	1.75e-05	0	Solyc06g071920, Solyc02g072130, Solyc10g082030, Solyc09g091070, Solyc03g120090, Solyc02g093900, Solyc01g007740, Solyc02g087300
response to hydrogen peroxide	12 out of 100 genes, 12.0%	946 out of 34727 genes, 2.7%	1.81e-05	0	Solyc06g071920, Solyc10g082030, Solyc06g036290, Solyc05g052470, Solyc01g103450, Solyc01g110060, Solyc06g050980, Solyc03g007890, Solyc03g118340, Solyc03g120090, Solyc07g042220, Solyc01g007740
protein catabolic process	15 out of 100 genes, 15.0%	1463 out of 34727 genes, 4.2%	1.9e-05	0	Solyc06g071920, Solyc09g091070, Solyc01g010760, Solyc12g007170, Solyc06g035970, Solyc04g080590, Solyc05g013030, Solyc03g118340, Solyc09g008670, Solyc08g062630, Solyc07g053650, Solyc01g111640, Solyc02g093900, Solyc08g016510, Solyc02g087300
establishment of localization in cell	36 out of 100 genes, 36.0%	6332 out of 34727 genes, 18.2%	1.92e-05	0	Solyc01g099900, Solyc06g072120, Solyc12g010360, Solyc01g104680, Solyc11g067100, Solyc09g066430, Solyc06g074430, Solyc01g103380, Solyc02g072130, Solyc06g062690, Solyc03g118340, Solyc01g110120, Solyc01g007740, Solyc06g007360, Solyc01g009100, Solyc04g011590, Solyc05g050700, Solyc05g051510, Solyc06g007710, Solyc06g036290, Solyc11g006070, Solyc06g035970, Solyc04g014460, Solyc10g085650, Solyc03g007890,…
NADPH regeneration	8 out of 100 genes, 8.0%	396 out of 34727 genes, 1.1%	1.98e-05	0	Solyc06g071920, Solyc02g072130, Solyc10g082030, Solyc09g091070, Solyc03g120090, Solyc02g093900, Solyc01g007740, Solyc02g087300
hexose biosynthetic process	9 out of 100 genes, 9.0%	525 out of 34727 genes, 1.5%	2.16e-05	0	Solyc06g071920, Solyc09g091070, Solyc11g006070, Solyc06g035970, Solyc07g053650, Solyc08g062630, Solyc09g008670, Solyc08g014340, Solyc08g016510
negative regulation of NF-kappaB import into nucleus	3 out of 100 genes, 3.0%	19 out of 34727 genes, 0.1%	2.17e-05	0	Solyc06g007780, Solyc09g059310, Solyc06g083300
protein folding	11 out of 100 genes, 11.0%	813 out of 34727 genes, 2.3%	2.31e-05	0	Solyc03g120850, Solyc01g086740, Solyc05g051510, Solyc06g036290, Solyc11g006070, Solyc10g008140, Solyc01g103450, Solyc03g007890, Solyc03g120090, Solyc01g088080, Solyc01g103380
natural killer cell mediated immunity	2 out of 100 genes, 2.0%	3 out of 34727 genes, 0.0%	2.45e-05	0	Solyc10g082030, Solyc01g007740
natural killer cell mediated cytotoxicity	2 out of 100 genes, 2.0%	3 out of 34727 genes, 0.0%	2.45e-05	0	Solyc10g082030, Solyc01g007740
oxidoreduction coenzyme metabolic process	10 out of 100 genes, 10.0%	671 out of 34727 genes, 1.9%	2.46e-05	0	Solyc06g071920, Solyc03g113800, Solyc02g072130, Solyc10g082030, Solyc09g091070, Solyc03g120090, Solyc02g093900, Solyc01g007740, Solyc08g014340, Solyc02g087300
NADP metabolic process	8 out of 100 genes, 8.0%	414 out of 34727 genes, 1.2%	2.72e-05	0	Solyc06g071920, Solyc02g072130, Solyc10g082030, Solyc09g091070, Solyc03g120090, Solyc02g093900, Solyc01g007740, Solyc02g087300
monosaccharide biosynthetic process	9 out of 100 genes, 9.0%	541 out of 34727 genes, 1.6%	2.73e-05	0	Solyc06g071920, Solyc09g091070, Solyc11g006070, Solyc06g035970, Solyc07g053650, Solyc08g062630, Solyc09g008670, Solyc08g014340, Solyc08g016510
localization	52 out of 100 genes, 52.0%	11143 out of 34727 genes, 32.1%	2.85e-05	0	Solyc01g099900, Solyc06g072120, Solyc10g008140, Solyc12g010360, Solyc01g104680, Solyc11g067100, Solyc08g062630, Solyc09g066430, Solyc06g074430, Solyc01g103380, Solyc06g071920, Solyc02g072130, Solyc01g110060, Solyc06g050980, Solyc06g062690, Solyc03g118340, Solyc06g007780, Solyc01g110120, Solyc01g007740, Solyc06g007360, Solyc04g011590, Solyc01g009100, Solyc05g050700, Solyc05g051510, Solyc06g007710,…
ribonucleotide metabolic process	15 out of 100 genes, 15.0%	1523 out of 34727 genes, 4.4%	3.02e-05	0	Solyc01g099900, Solyc10g007180, Solyc06g007710, Solyc06g036290, Solyc06g035970, Solyc12g010360, Solyc01g104680, Solyc03g025270, Solyc01g007320, Solyc03g007890, Solyc03g118340, Solyc01g110120, Solyc06g007360, Solyc04g016350, Solyc01g103380
mitochondrial membrane organization	4 out of 100 genes, 4.0%	64 out of 34727 genes, 0.2%	3.6e-05	0	Solyc05g051510, Solyc06g036290, Solyc03g007890, Solyc10g008140
cytoplasmic sequestering of protein	3 out of 100 genes, 3.0%	23 out of 34727 genes, 0.1%	3.93e-05	0	Solyc06g007780, Solyc09g059310, Solyc06g083300
rRNA processing	12 out of 100 genes, 12.0%	1027 out of 34727 genes, 3.0%	4.04e-05	0	Solyc06g082090, Solyc06g069090, Solyc06g007710, Solyc09g091070, Solyc11g033280, Solyc06g072120, Solyc11g006070, Solyc01g104680, Solyc03g025270, Solyc09g066430, Solyc01g009100, Solyc06g083300
ethanol catabolic process	3 out of 100 genes, 3.0%	24 out of 34727 genes, 0.1%	4.48e-05	0	Solyc09g064370, Solyc03g114150, Solyc03g113800
positive regulation of blood coagulation	2 out of 100 genes, 2.0%	4 out of 34727 genes, 0.0%	4.9e-05	0	Solyc10g082030, Solyc01g007740
negative regulation of lipopolysaccharide-mediated signaling pathway	2 out of 100 genes, 2.0%	4 out of 34727 genes, 0.0%	4.9e-05	0	Solyc10g082030, Solyc01g007740
rRNA metabolic process	12 out of 100 genes, 12.0%	1048 out of 34727 genes, 3.0%	4.9e-05	0	Solyc06g082090, Solyc06g069090, Solyc06g007710, Solyc09g091070, Solyc11g033280, Solyc06g072120, Solyc11g006070, Solyc01g104680, Solyc03g025270, Solyc09g066430, Solyc01g009100, Solyc06g083300
cellular protein catabolic process	14 out of 100 genes, 14.0%	1418 out of 34727 genes, 4.1%	5.57e-05	0	Solyc06g071920, Solyc09g091070, Solyc01g010760, Solyc12g007170, Solyc06g035970, Solyc04g080590, Solyc05g013030, Solyc03g118340, Solyc09g008670, Solyc07g053650, Solyc01g111640, Solyc02g093900, Solyc08g016510, Solyc02g087300
biological regulation	64 out of 100 genes, 64.0%	15484 out of 34727 genes, 44.6%	7.1e-05	0	Solyc08g062630, Solyc07g053650, Solyc07g042220, Solyc09g066430, Solyc01g103380, Solyc03g120850, Solyc05g013030, Solyc01g110060, Solyc06g062690, Solyc03g118340, Solyc06g007780, Solyc01g110120, Solyc05g050700, Solyc05g051510, Solyc07g044760, Solyc09g064370, Solyc03g114150, Solyc04g011390, Solyc03g007890, Solyc01g111640, Solyc12g095960, Solyc01g010760, Solyc05g053670, Solyc01g008960, Solyc05g052470,…
protein transport	29 out of 100 genes, 29.0%	4853 out of 34727 genes, 14.0%	7.23e-05	0	Solyc01g099900, Solyc06g007710, Solyc05g051510, Solyc06g036290, Solyc06g072120, Solyc11g006070, Solyc01g104680, Solyc11g067100, Solyc03g007890, Solyc07g005600, Solyc09g066430, Solyc06g074430, Solyc01g103380, Solyc06g082650, Solyc06g069090, Solyc02g072130, Solyc10g082030, Solyc09g091070, Solyc05g053670, Solyc01g103450, Solyc06g062690, Solyc03g118340, Solyc01g110120, Solyc01g007740, Solyc04g016350,…
establishment of protein localization	29 out of 100 genes, 29.0%	4866 out of 34727 genes, 14.0%	7.59e-05	0	Solyc01g099900, Solyc06g007710, Solyc05g051510, Solyc06g036290, Solyc06g072120, Solyc11g006070, Solyc01g104680, Solyc11g067100, Solyc03g007890, Solyc07g005600, Solyc09g066430, Solyc06g074430, Solyc01g103380, Solyc06g082650, Solyc06g069090, Solyc02g072130, Solyc10g082030, Solyc09g091070, Solyc05g053670, Solyc01g103450, Solyc06g062690, Solyc03g118340, Solyc01g110120, Solyc01g007740, Solyc04g016350,…
ovarian follicle atresia	2 out of 100 genes, 2.0%	5 out of 34727 genes, 0.0%	8.16e-05	0.00065	Solyc05g051510, Solyc10g008140
negative regulation of estrogen receptor signaling pathway	2 out of 100 genes, 2.0%	5 out of 34727 genes, 0.0%	8.16e-05	0.00065	Solyc05g051510, Solyc10g008140
negative regulation of lymphocyte differentiation	2 out of 100 genes, 2.0%	5 out of 34727 genes, 0.0%	8.16e-05	0.00064	Solyc10g082030, Solyc01g007740
positive regulation of coagulation	2 out of 100 genes, 2.0%	5 out of 34727 genes, 0.0%	8.16e-05	0.00063	Solyc10g082030, Solyc01g007740
intracellular protein transport	27 out of 100 genes, 27.0%	4378 out of 34727 genes, 12.6%	8.19e-05	0.00063	Solyc01g099900, Solyc06g007710, Solyc05g051510, Solyc06g036290, Solyc06g072120, Solyc11g006070, Solyc01g104680, Solyc11g067100, Solyc03g007890, Solyc09g066430, Solyc06g074430, Solyc01g103380, Solyc06g082650, Solyc06g069090, Solyc02g072130, Solyc10g082030, Solyc09g091070, Solyc05g053670, Solyc01g103450, Solyc06g062690, Solyc03g118340, Solyc01g007740, Solyc04g016350, Solyc06g007360, Solyc02g087300,…
vitamin metabolic process	11 out of 100 genes, 11.0%	936 out of 34727 genes, 2.7%	8.2e-05	0.00063	Solyc06g071920, Solyc03g113800, Solyc02g072130, Solyc10g082030, Solyc09g091070, Solyc03g114150, Solyc03g120090, Solyc02g093900, Solyc08g014340, Solyc01g007740, Solyc02g087300
coenzyme metabolic process	14 out of 100 genes, 14.0%	1492 out of 34727 genes, 4.3%	9.57e-05	0.00078	Solyc06g071920, Solyc03g113800, Solyc02g072130, Solyc10g082030, Solyc09g091070, Solyc03g094010, Solyc04g082030, Solyc10g078550, Solyc03g120090, Solyc02g093900, Solyc08g014340, Solyc07g042220, Solyc01g007740, Solyc02g087300
RNA methylation	6 out of 100 genes, 6.0%	254 out of 34727 genes, 0.7%	9.68e-05	0.00077	Solyc03g025270, Solyc06g007710, Solyc11g067100, Solyc06g072120, Solyc11g006070, Solyc05g053670
response to lipopolysaccharide	4 out of 100 genes, 4.0%	83 out of 34727 genes, 0.2%	9.98e-05	0.00076	Solyc09g064370, Solyc03g114150, Solyc10g082030, Solyc01g007740
response to temperature stimulus	24 out of 100 genes, 24.0%	3702 out of 34727 genes, 10.7%	0.0001	0.00076	Solyc06g082090, Solyc03g113800, Solyc01g086740, Solyc07g044760, Solyc06g036290, Solyc06g072120, Solyc11g006070, Solyc09g064370, Solyc11g067100, Solyc03g007890, Solyc03g120090, Solyc06g071910, Solyc06g074430, Solyc01g103380, Solyc06g071920, Solyc03g120850, Solyc10g082030, Solyc09g091070, Solyc01g010760, Solyc05g052470, Solyc01g103450, Solyc06g050980, Solyc08g014340, Solyc01g007740
protein targeting	25 out of 100 genes, 25.0%	3950 out of 34727 genes, 11.4%	0.0001	0.00075	Solyc01g099900, Solyc06g007710, Solyc05g051510, Solyc06g036290, Solyc06g072120, Solyc11g006070, Solyc01g104680, Solyc11g067100, Solyc03g007890, Solyc09g066430, Solyc06g074430, Solyc06g082650, Solyc06g069090, Solyc02g072130, Solyc10g082030, Solyc09g091070, Solyc05g053670, Solyc01g103450, Solyc03g118340, Solyc06g062690, Solyc01g007740, Solyc04g016350, Solyc06g007360, Solyc01g009100, Solyc04g011590
ribosome biogenesis	12 out of 100 genes, 12.0%	1141 out of 34727 genes, 3.3%	0.0001	0.00075	Solyc06g082090, Solyc06g069090, Solyc06g007710, Solyc09g091070, Solyc11g033280, Solyc06g072120, Solyc11g006070, Solyc01g104680, Solyc03g025270, Solyc09g066430, Solyc01g009100, Solyc06g083300
regulation of cellular localization	6 out of 100 genes, 6.0%	261 out of 34727 genes, 0.8%	0.00011	0.00074	Solyc10g082030, Solyc06g036290, Solyc06g007780, Solyc09g059310, Solyc01g007740, Solyc06g083300
biopolymer catabolic process	20 out of 100 genes, 20.0%	2781 out of 34727 genes, 8.0%	0.00011	0.00074	Solyc07g044760, Solyc11g033280, Solyc06g035970, Solyc12g010360, Solyc04g080590, Solyc09g008670, Solyc08g062630, Solyc07g053650, Solyc01g111640, Solyc02g093900, Solyc08g016510, Solyc11g071650, Solyc06g071920, Solyc09g091070, Solyc01g010760, Solyc12g007170, Solyc01g008960, Solyc05g013030, Solyc03g118340, Solyc02g087300
ribonucleotide biosynthetic process	8 out of 100 genes, 8.0%	511 out of 34727 genes, 1.5%	0.00011	0.00073	Solyc01g099900, Solyc06g007710, Solyc12g010360, Solyc03g025270, Solyc01g007320, Solyc01g110120, Solyc04g016350, Solyc06g007360
leukocyte mediated cytotoxicity	2 out of 100 genes, 2.0%	6 out of 34727 genes, 0.0%	0.00012	0.00087	Solyc10g082030, Solyc01g007740
9-cis-retinoic acid biosynthetic process	2 out of 100 genes, 2.0%	6 out of 34727 genes, 0.0%	0.00012	0.00086	Solyc03g114150, Solyc03g113800
9-cis-retinoic acid metabolic process	2 out of 100 genes, 2.0%	6 out of 34727 genes, 0.0%	0.00012	0.00086	Solyc03g114150, Solyc03g113800
reproductive process	39 out of 100 genes, 39.0%	7774 out of 34727 genes, 22.4%	0.00013	0.00099	Solyc01g099900, Solyc01g086740, Solyc10g008140, Solyc11g067100, Solyc08g062630, Solyc01g088080, Solyc09g066430, Solyc06g074430, Solyc01g103380, Solyc06g071920, Solyc03g120850, Solyc01g110060, Solyc06g050980, Solyc06g062690, Solyc01g110120, Solyc06g007360, Solyc01g009100, Solyc05g050700, Solyc05g051510, Solyc06g036290, Solyc08g080190, Solyc09g064370, Solyc03g114150, Solyc04g014460, Solyc10g085650,…
positive regulation of cell proliferation	8 out of 100 genes, 8.0%	526 out of 34727 genes, 1.5%	0.00014	0.00113	Solyc10g082030, Solyc04g082030, Solyc03g114150, Solyc06g062690, Solyc01g110120, Solyc01g007740, Solyc04g016350, Solyc06g007360
negative regulation of ubiquitin-protein ligase activity during mitotic cell cycle	4 out of 100 genes, 4.0%	92 out of 34727 genes, 0.3%	0.00014	0.00112	Solyc05g013030, Solyc04g080590, Solyc07g053650, Solyc08g016510
gene expression	36 out of 100 genes, 36.0%	6991 out of 34727 genes, 20.1%	0.00016	0.00111	Solyc06g082090, Solyc01g099900, Solyc06g072120, Solyc10g008140, Solyc01g104680, Solyc11g067100, Solyc01g088370, Solyc07g053650, Solyc08g016510, Solyc09g066430, Solyc06g074430, Solyc11g017070, Solyc05g013030, Solyc03g118340, Solyc06g062690, Solyc06g007360, Solyc01g009100, Solyc05g051510, Solyc06g007710, Solyc07g044760, Solyc11g033280, Solyc11g006070, Solyc04g014460, Solyc04g080590, Solyc06g083300,…
response to reactive oxygen species	12 out of 100 genes, 12.0%	1193 out of 34727 genes, 3.4%	0.00016	0.0011	Solyc06g071920, Solyc10g082030, Solyc06g036290, Solyc05g052470, Solyc01g103450, Solyc01g110060, Solyc06g050980, Solyc03g007890, Solyc03g118340, Solyc03g120090, Solyc07g042220, Solyc01g007740
photorespiration	6 out of 100 genes, 6.0%	281 out of 34727 genes, 0.8%	0.00016	0.0011	Solyc06g007710, Solyc09g091070, Solyc02g093900, Solyc01g010760, Solyc08g014340, Solyc08g016510
defecation	2 out of 100 genes, 2.0%	7 out of 34727 genes, 0.0%	0.00017	0.00122	Solyc05g051510, Solyc10g008140
regulation of lipopolysaccharide-mediated signaling pathway	2 out of 100 genes, 2.0%	7 out of 34727 genes, 0.0%	0.00017	0.00122	Solyc10g082030, Solyc01g007740
negative regulation of mammary gland epithelial cell proliferation	2 out of 100 genes, 2.0%	7 out of 34727 genes, 0.0%	0.00017	0.00121	Solyc05g051510, Solyc10g008140
vitamin A biosynthetic process	2 out of 100 genes, 2.0%	7 out of 34727 genes, 0.0%	0.00017	0.0012	Solyc03g114150, Solyc03g113800
regulation of mitochondrial membrane potential	2 out of 100 genes, 2.0%	7 out of 34727 genes, 0.0%	0.00017	0.00119	Solyc10g082030, Solyc01g007740
glucose catabolic process	13 out of 100 genes, 13.0%	1385 out of 34727 genes, 4.0%	0.00017	0.00118	Solyc06g071920, Solyc02g072130, Solyc10g082030, Solyc09g091070, Solyc06g072120, Solyc01g010760, Solyc11g006070, Solyc03g120090, Solyc02g093900, Solyc08g014340, Solyc01g007740, Solyc08g016510, Solyc02g087300
water-soluble vitamin metabolic process	9 out of 100 genes, 9.0%	691 out of 34727 genes, 2.0%	0.00017	0.00118	Solyc06g071920, Solyc03g113800, Solyc02g072130, Solyc10g082030, Solyc09g091070, Solyc03g120090, Solyc02g093900, Solyc01g007740, Solyc02g087300
monohydric alcohol catabolic process	3 out of 100 genes, 3.0%	38 out of 34727 genes, 0.1%	0.00018	0.0013	Solyc09g064370, Solyc03g114150, Solyc03g113800
negative regulation of ligase activity	4 out of 100 genes, 4.0%	97 out of 34727 genes, 0.3%	0.00018	0.00155	Solyc05g013030, Solyc04g080590, Solyc07g053650, Solyc08g016510
negative regulation of ubiquitin-protein ligase activity	4 out of 100 genes, 4.0%	97 out of 34727 genes, 0.3%	0.00018	0.00154	Solyc05g013030, Solyc04g080590, Solyc07g053650, Solyc08g016510
proteasomal protein catabolic process	10 out of 100 genes, 10.0%	857 out of 34727 genes, 2.5%	0.00018	0.00153	Solyc06g071920, Solyc12g007170, Solyc06g035970, Solyc04g080590, Solyc05g013030, Solyc09g008670, Solyc01g111640, Solyc07g053650, Solyc08g016510, Solyc02g087300
reproduction	39 out of 100 genes, 39.0%	7900 out of 34727 genes, 22.7%	0.00018	0.00165	Solyc01g099900, Solyc01g086740, Solyc10g008140, Solyc11g067100, Solyc08g062630, Solyc01g088080, Solyc09g066430, Solyc06g074430, Solyc01g103380, Solyc06g071920, Solyc03g120850, Solyc01g110060, Solyc06g050980, Solyc06g062690, Solyc01g110120, Solyc06g007360, Solyc01g009100, Solyc05g050700, Solyc05g051510, Solyc06g036290, Solyc08g080190, Solyc09g064370, Solyc03g114150, Solyc04g014460, Solyc10g085650,…
RNA modification	10 out of 100 genes, 10.0%	861 out of 34727 genes, 2.5%	0.00019	0.00164	Solyc03g120850, Solyc10g007180, Solyc06g007710, Solyc06g072120, Solyc11g006070, Solyc05g053670, Solyc03g025270, Solyc12g014230, Solyc11g067100, Solyc06g083300
hexose catabolic process	13 out of 100 genes, 13.0%	1404 out of 34727 genes, 4.0%	0.00019	0.00188	Solyc06g071920, Solyc02g072130, Solyc10g082030, Solyc09g091070, Solyc06g072120, Solyc01g010760, Solyc11g006070, Solyc03g120090, Solyc02g093900, Solyc08g014340, Solyc01g007740, Solyc08g016510, Solyc02g087300
monosaccharide catabolic process	13 out of 100 genes, 13.0%	1413 out of 34727 genes, 4.1%	0.00021	0.00199	Solyc06g071920, Solyc02g072130, Solyc10g082030, Solyc09g091070, Solyc06g072120, Solyc01g010760, Solyc11g006070, Solyc03g120090, Solyc02g093900, Solyc08g014340, Solyc01g007740, Solyc08g016510, Solyc02g087300
ethanol metabolic process	3 out of 100 genes, 3.0%	40 out of 34727 genes, 0.1%	0.00021	0.0021	Solyc09g064370, Solyc03g114150, Solyc03g113800
alcohol biosynthetic process	9 out of 100 genes, 9.0%	710 out of 34727 genes, 2.0%	0.00021	0.00209	Solyc06g071920, Solyc09g091070, Solyc11g006070, Solyc06g035970, Solyc07g053650, Solyc08g062630, Solyc09g008670, Solyc08g014340, Solyc08g016510
positive regulation of ubiquitin-protein ligase activity during mitotic cell cycle	4 out of 100 genes, 4.0%	102 out of 34727 genes, 0.3%	0.00022	0.0022	Solyc05g013030, Solyc04g080590, Solyc07g053650, Solyc08g016510
outer mitochondrial membrane organization	2 out of 100 genes, 2.0%	8 out of 34727 genes, 0.0%	0.00022	0.0023	Solyc06g036290, Solyc03g007890
protein import into mitochondrial outer membrane	2 out of 100 genes, 2.0%	8 out of 34727 genes, 0.0%	0.00022	0.00229	Solyc06g036290, Solyc03g007890
M/G1 transition of mitotic cell cycle	4 out of 100 genes, 4.0%	105 out of 34727 genes, 0.3%	0.00024	0.00275	Solyc05g013030, Solyc04g080590, Solyc07g053650, Solyc08g016510
regulation of protein localization	8 out of 100 genes, 8.0%	570 out of 34727 genes, 1.6%	0.00024	0.00274	Solyc10g082030, Solyc06g036290, Solyc09g059310, Solyc06g007780, Solyc01g007740, Solyc07g042220, Solyc01g103380, Solyc06g083300
response to oxidative stress	16 out of 100 genes, 16.0%	2054 out of 34727 genes, 5.9%	0.00025	0.00272	Solyc05g051510, Solyc06g036290, Solyc10g008140, Solyc03g121100, Solyc03g114150, Solyc03g007890, Solyc03g120090, Solyc07g042220, Solyc06g071920, Solyc10g082030, Solyc05g052470, Solyc01g103450, Solyc01g110060, Solyc06g050980, Solyc03g118340, Solyc01g007740
excretion	3 out of 100 genes, 3.0%	43 out of 34727 genes, 0.1%	0.00026	0.00271	Solyc05g051510, Solyc01g110120, Solyc10g008140
RNA metabolic process	35 out of 100 genes, 35.0%	6883 out of 34727 genes, 19.8%	0.00027	0.00281	Solyc06g082090, Solyc01g099900, Solyc06g072120, Solyc10g008140, Solyc01g104680, Solyc11g067100, Solyc07g053650, Solyc08g016510, Solyc09g066430, Solyc06g074430, Solyc03g120850, Solyc05g013030, Solyc03g118340, Solyc06g062690, Solyc06g007360, Solyc01g009100, Solyc05g051510, Solyc06g007710, Solyc07g044760, Solyc11g033280, Solyc11g006070, Solyc04g014460, Solyc04g080590, Solyc06g083300, Solyc06g082650,…
ncRNA metabolic process	13 out of 100 genes, 13.0%	1455 out of 34727 genes, 4.2%	0.00027	0.00279	Solyc06g082090, Solyc06g069090, Solyc06g007710, Solyc09g091070, Solyc11g033280, Solyc06g072120, Solyc11g006070, Solyc01g104680, Solyc03g025270, Solyc03g118340, Solyc09g066430, Solyc06g083300, Solyc01g009100
DNA damage response, signal transduction by p53 class mediator resulting in cell cycle arrest	4 out of 100 genes, 4.0%	109 out of 34727 genes, 0.3%	0.00028	0.00289	Solyc05g013030, Solyc04g080590, Solyc07g053650, Solyc08g016510
negative regulation of steroid hormone receptor signaling pathway	2 out of 100 genes, 2.0%	9 out of 34727 genes, 0.0%	0.00029	0.0031	Solyc05g051510, Solyc10g008140
progesterone receptor signaling pathway	2 out of 100 genes, 2.0%	9 out of 34727 genes, 0.0%	0.00029	0.00309	Solyc05g051510, Solyc10g008140
negative regulation of T cell activation	2 out of 100 genes, 2.0%	9 out of 34727 genes, 0.0%	0.00029	0.00307	Solyc10g082030, Solyc01g007740
ncRNA processing	12 out of 100 genes, 12.0%	1273 out of 34727 genes, 3.7%	0.0003	0.00305	Solyc06g082090, Solyc06g069090, Solyc06g007710, Solyc09g091070, Solyc11g033280, Solyc06g072120, Solyc11g006070, Solyc01g104680, Solyc03g025270, Solyc09g066430, Solyc01g009100, Solyc06g083300
negative regulation of transcription factor import into nucleus	3 out of 100 genes, 3.0%	45 out of 34727 genes, 0.1%	0.0003	0.00303	Solyc06g007780, Solyc09g059310, Solyc06g083300
cellular carbohydrate catabolic process	15 out of 100 genes, 15.0%	1875 out of 34727 genes, 5.4%	0.0003	0.00302	Solyc11g071650, Solyc06g071920, Solyc02g072130, Solyc10g082030, Solyc09g091070, Solyc06g072120, Solyc01g010760, Solyc11g006070, Solyc10g085650, Solyc03g120090, Solyc02g093900, Solyc08g014340, Solyc01g007740, Solyc08g016510, Solyc02g087300
carbohydrate catabolic process	15 out of 100 genes, 15.0%	1891 out of 34727 genes, 5.4%	0.00033	0.003	Solyc11g071650, Solyc06g071920, Solyc02g072130, Solyc10g082030, Solyc09g091070, Solyc06g072120, Solyc01g010760, Solyc11g006070, Solyc10g085650, Solyc03g120090, Solyc02g093900, Solyc08g014340, Solyc01g007740, Solyc08g016510, Solyc02g087300
protein polyubiquitination	5 out of 100 genes, 5.0%	206 out of 34727 genes, 0.6%	0.00033	0.00298	Solyc05g013030, Solyc04g080590, Solyc08g062630, Solyc07g053650, Solyc08g016510
regulation of ubiquitin-protein ligase activity during mitotic cell cycle	4 out of 100 genes, 4.0%	115 out of 34727 genes, 0.3%	0.00035	0.00297	Solyc05g013030, Solyc04g080590, Solyc07g053650, Solyc08g016510
positive regulation of ubiquitin-protein ligase activity	4 out of 100 genes, 4.0%	115 out of 34727 genes, 0.3%	0.00035	0.00295	Solyc05g013030, Solyc04g080590, Solyc07g053650, Solyc08g016510
positive regulation of ligase activity	4 out of 100 genes, 4.0%	116 out of 34727 genes, 0.3%	0.00036	0.00304	Solyc05g013030, Solyc04g080590, Solyc07g053650, Solyc08g016510
retinoic acid metabolic process	2 out of 100 genes, 2.0%	10 out of 34727 genes, 0.0%	0.00036	0.00335	Solyc03g114150, Solyc03g113800
regulation of pharyngeal pumping	2 out of 100 genes, 2.0%	10 out of 34727 genes, 0.0%	0.00036	0.00333	Solyc05g051510, Solyc10g008140
regulation of feeding behavior	2 out of 100 genes, 2.0%	10 out of 34727 genes, 0.0%	0.00036	0.00332	Solyc05g051510, Solyc10g008140
negative regulation of protein import into nucleus	3 out of 100 genes, 3.0%	48 out of 34727 genes, 0.1%	0.00036	0.0033	Solyc06g007780, Solyc09g059310, Solyc06g083300
mitochondrion organization	7 out of 100 genes, 7.0%	458 out of 34727 genes, 1.3%	0.00036	0.00328	Solyc10g082030, Solyc06g007710, Solyc05g051510, Solyc06g036290, Solyc03g007890, Solyc01g007740, Solyc10g008140
I-kappaB kinase/NF-kappaB cascade	3 out of 100 genes, 3.0%	49 out of 34727 genes, 0.1%	0.00038	0.00326	Solyc06g007780, Solyc09g059310, Solyc06g083300
regulation of T cell differentiation	3 out of 100 genes, 3.0%	49 out of 34727 genes, 0.1%	0.00038	0.00325	Solyc10g082030, Solyc06g036290, Solyc01g007740
cellular metabolic compound salvage	6 out of 100 genes, 6.0%	334 out of 34727 genes, 1.0%	0.00042	0.00344	Solyc06g007710, Solyc09g091070, Solyc02g093900, Solyc01g010760, Solyc08g014340, Solyc08g016510
multi-organism process	36 out of 100 genes, 36.0%	7325 out of 34727 genes, 21.1%	0.00042	0.00342	Solyc06g082090, Solyc01g086740, Solyc08g062630, Solyc01g103380, Solyc06g071920, Solyc03g120850, Solyc04g082030, Solyc01g110060, Solyc06g050980, Solyc06g062690, Solyc01g110120, Solyc01g007740, Solyc01g009100, Solyc04g011590, Solyc05g050700, Solyc06g036290, Solyc07g044760, Solyc02g032940, Solyc11g006070, Solyc03g121100, Solyc03g114150, Solyc04g014460, Solyc09g064370, Solyc10g085650, Solyc03g007890,…
regulation of mammary gland epithelial cell proliferation	2 out of 100 genes, 2.0%	11 out of 34727 genes, 0.0%	0.00044	0.00371	Solyc05g051510, Solyc10g008140
oxidation reduction	18 out of 100 genes, 18.0%	2620 out of 34727 genes, 7.5%	0.00046	0.00369	Solyc03g113800, Solyc08g080190, Solyc09g064370, Solyc03g114150, Solyc08g074620, Solyc06g071910, Solyc02g093900, Solyc06g071920, Solyc10g082030, Solyc09g091070, Solyc12g007170, Solyc03g094010, Solyc05g052470, Solyc06g050980, Solyc01g108660, Solyc10g078550, Solyc01g007740, Solyc06g071700
regulation of apoptosis	10 out of 100 genes, 10.0%	962 out of 34727 genes, 2.8%	0.00046	0.00367	Solyc10g082030, Solyc05g051510, Solyc10g008140, Solyc03g114150, Solyc04g080590, Solyc05g013030, Solyc07g053650, Solyc01g007740, Solyc08g016510, Solyc09g066430
anaphase-promoting complex-dependent proteasomal ubiquitin-dependent protein catabolic process	4 out of 100 genes, 4.0%	124 out of 34727 genes, 0.4%	0.00046	0.00365	Solyc05g013030, Solyc04g080590, Solyc07g053650, Solyc08g016510
cell cycle phase	17 out of 100 genes, 17.0%	2397 out of 34727 genes, 6.9%	0.00047	0.00374	Solyc05g050700, Solyc03g113800, Solyc01g099900, Solyc06g007710, Solyc06g072120, Solyc12g010360, Solyc01g104680, Solyc04g080590, Solyc07g053650, Solyc01g111640, Solyc08g016510, Solyc09g066430, Solyc06g083300, Solyc01g008960, Solyc05g013030, Solyc06g062690, Solyc02g087300
G1 DNA damage checkpoint	4 out of 100 genes, 4.0%	128 out of 34727 genes, 0.4%	0.00052	0.00392	Solyc05g013030, Solyc04g080590, Solyc07g053650, Solyc08g016510
proteolysis involved in cellular protein catabolic process	12 out of 100 genes, 12.0%	1360 out of 34727 genes, 3.9%	0.00054	0.0042	Solyc06g071920, Solyc01g010760, Solyc12g007170, Solyc06g035970, Solyc04g080590, Solyc05g013030, Solyc09g008670, Solyc07g053650, Solyc01g111640, Solyc02g093900, Solyc08g016510, Solyc02g087300
retinoid metabolic process	3 out of 100 genes, 3.0%	57 out of 34727 genes, 0.2%	0.0006	0.00458	Solyc09g064370, Solyc03g114150, Solyc03g113800
regulation of lymphocyte differentiation	3 out of 100 genes, 3.0%	57 out of 34727 genes, 0.2%	0.0006	0.00455	Solyc10g082030, Solyc06g036290, Solyc01g007740
cofactor metabolic process	16 out of 100 genes, 16.0%	2234 out of 34727 genes, 6.4%	0.00063	0.00493	Solyc03g113800, Solyc03g120090, Solyc02g093900, Solyc07g042220, Solyc06g071920, Solyc02g072130, Solyc10g082030, Solyc09g091070, Solyc03g094010, Solyc05g052470, Solyc04g082030, Solyc06g050980, Solyc10g078550, Solyc01g007740, Solyc08g014340, Solyc02g087300
regulation of ubiquitin-protein ligase activity	4 out of 100 genes, 4.0%	135 out of 34727 genes, 0.4%	0.00064	0.00549	Solyc05g013030, Solyc04g080590, Solyc07g053650, Solyc08g016510
cellular carbohydrate biosynthetic process	18 out of 100 genes, 18.0%	2697 out of 34727 genes, 7.8%	0.00064	0.00546	Solyc05g050700, Solyc11g006070, Solyc06g035970, Solyc12g010360, Solyc10g085650, Solyc03g120090, Solyc09g008670, Solyc08g062630, Solyc07g053650, Solyc08g016510, Solyc06g071920, Solyc03g120850, Solyc10g082030, Solyc09g091070, Solyc06g074670, Solyc01g008960, Solyc01g007740, Solyc08g014340
mitotic cell cycle	12 out of 100 genes, 12.0%	1388 out of 34727 genes, 4.0%	0.00064	0.00544	Solyc01g099900, Solyc06g072120, Solyc01g104680, Solyc04g080590, Solyc05g013030, Solyc06g062690, Solyc07g053650, Solyc01g111640, Solyc08g016510, Solyc09g066430, Solyc06g083300, Solyc02g087300
S phase of mitotic cell cycle	4 out of 100 genes, 4.0%	136 out of 34727 genes, 0.4%	0.00065	0.0057	Solyc05g013030, Solyc04g080590, Solyc07g053650, Solyc08g016510
regulation of ligase activity	4 out of 100 genes, 4.0%	136 out of 34727 genes, 0.4%	0.00065	0.00567	Solyc05g013030, Solyc04g080590, Solyc07g053650, Solyc08g016510
ncRNA 3'-end processing	3 out of 100 genes, 3.0%	59 out of 34727 genes, 0.2%	0.00066	0.00565	Solyc03g025270, Solyc01g104680, Solyc06g072120
G1/S transition of mitotic cell cycle	4 out of 100 genes, 4.0%	137 out of 34727 genes, 0.4%	0.00067	0.00562	Solyc05g013030, Solyc04g080590, Solyc07g053650, Solyc08g016510
S phase	4 out of 100 genes, 4.0%	138 out of 34727 genes, 0.4%	0.00069	0.00588	Solyc05g013030, Solyc04g080590, Solyc07g053650, Solyc08g016510
multicellular organismal process	49 out of 100 genes, 49.0%	11521 out of 34727 genes, 33.2%	0.00074	0.0066	Solyc01g086740, Solyc06g072120, Solyc10g008140, Solyc12g010360, Solyc08g062630, Solyc07g053650, Solyc06g071910, Solyc07g042220, Solyc01g088080, Solyc08g016510, Solyc01g103380, Solyc06g071920, Solyc03g120850, Solyc05g013030, Solyc01g110060, Solyc06g050980, Solyc06g062690, Solyc01g110120, Solyc01g007740, Solyc06g007360, Solyc04g011590, Solyc05g050700, Solyc05g051510, Solyc06g036290, Solyc11g006070,…
monohydric alcohol metabolic process	3 out of 100 genes, 3.0%	62 out of 34727 genes, 0.2%	0.00077	0.00657	Solyc09g064370, Solyc03g114150, Solyc03g113800
negative regulation of nucleocytoplasmic transport	3 out of 100 genes, 3.0%	62 out of 34727 genes, 0.2%	0.00077	0.00654	Solyc06g007780, Solyc09g059310, Solyc06g083300
proteolysis	18 out of 100 genes, 18.0%	2739 out of 34727 genes, 7.9%	0.00077	0.00651	Solyc06g082090, Solyc02g032940, Solyc06g035970, Solyc02g091580, Solyc11g022590, Solyc04g080590, Solyc09g008670, Solyc08g062630, Solyc07g053650, Solyc01g111640, Solyc02g093900, Solyc08g016510, Solyc06g071920, Solyc01g010760, Solyc12g007170, Solyc05g013030, Solyc03g118340, Solyc02g087300
cellular biopolymer metabolic process	47 out of 100 genes, 47.0%	10916 out of 34727 genes, 31.4%	0.00079	0.00657	Solyc06g082090, Solyc01g099900, Solyc01g086740, Solyc06g072120, Solyc10g008140, Solyc12g010360, Solyc01g104680, Solyc11g067100, Solyc01g088370, Solyc08g062630, Solyc07g053650, Solyc08g016510, Solyc09g066430, Solyc06g074430, Solyc11g071650, Solyc03g120850, Solyc06g074670, Solyc11g017070, Solyc05g013030, Solyc06g062690, Solyc03g118340, Solyc06g007360, Solyc01g009100, Solyc05g050700, Solyc05g051510,…
regulation of biological process	56 out of 100 genes, 56.0%	13875 out of 34727 genes, 40.0%	0.00084	0.00664	Solyc06g082090, Solyc10g008140, Solyc12g010360, Solyc01g104680, Solyc01g088370, Solyc08g062630, Solyc07g053650, Solyc07g042220, Solyc01g088080, Solyc08g016510, Solyc09g066430, Solyc01g103380, Solyc04g082030, Solyc05g013030, Solyc01g110060, Solyc06g062690, Solyc03g118340, Solyc06g007780, Solyc01g110120, Solyc01g007740, Solyc06g007360, Solyc04g011590, Solyc05g050700, Solyc05g051510, Solyc06g007710,…
G1/S transition checkpoint	4 out of 100 genes, 4.0%	147 out of 34727 genes, 0.4%	0.00088	0.00688	Solyc05g013030, Solyc04g080590, Solyc07g053650, Solyc08g016510
multicellular organismal development	47 out of 100 genes, 47.0%	10982 out of 34727 genes, 31.6%	0.00092	0.00703	Solyc01g086740, Solyc06g072120, Solyc10g008140, Solyc12g010360, Solyc08g062630, Solyc06g071910, Solyc07g042220, Solyc01g088080, Solyc08g016510, Solyc01g103380, Solyc06g071920, Solyc03g120850, Solyc05g013030, Solyc01g110060, Solyc06g050980, Solyc06g062690, Solyc01g110120, Solyc01g007740, Solyc06g007360, Solyc04g011590, Solyc05g050700, Solyc05g051510, Solyc06g036290, Solyc11g006070, Solyc06g035970,…
negative regulation of intracellular transport	3 out of 100 genes, 3.0%	66 out of 34727 genes, 0.2%	0.00092	0.007	Solyc06g007780, Solyc09g059310, Solyc06g083300
regulation of stress-activated MAPK cascade	2 out of 100 genes, 2.0%	16 out of 34727 genes, 0.0%	0.00095	0.00751	Solyc10g082030, Solyc01g007740
T cell proliferation	2 out of 100 genes, 2.0%	16 out of 34727 genes, 0.0%	0.00095	0.00748	Solyc10g082030, Solyc01g007740
response to cytokine stimulus	3 out of 100 genes, 3.0%	67 out of 34727 genes, 0.2%	0.00097	0.00753	Solyc03g114150, Solyc05g051510, Solyc10g008140
cellular nitrogen compound metabolic process	22 out of 100 genes, 22.0%	3803 out of 34727 genes, 11.0%	0.00104	0.00786	Solyc03g113800, Solyc06g036290, Solyc11g006070, Solyc09g064370, Solyc04g080590, Solyc03g120090, Solyc09g008670, Solyc07g053650, Solyc07g042220, Solyc08g016510, Solyc06g073280, Solyc10g082030, Solyc09g091070, Solyc03g094010, Solyc04g082030, Solyc01g109850, Solyc05g013030, Solyc01g108660, Solyc10g078550, Solyc01g007740, Solyc08g014340, Solyc06g071700
ethanol oxidation	2 out of 100 genes, 2.0%	17 out of 34727 genes, 0.0%	0.00108	0.00844	Solyc09g064370, Solyc03g114150
proteasomal ubiquitin-independent protein catabolic process	2 out of 100 genes, 2.0%	17 out of 34727 genes, 0.0%	0.00108	0.00841	Solyc04g080590, Solyc08g016510
pyrimidine ribonucleotide biosynthetic process	5 out of 100 genes, 5.0%	272 out of 34727 genes, 0.8%	0.00116	0.00872	Solyc03g025270, Solyc01g099900, Solyc06g007710, Solyc06g007360, Solyc04g016350
cellular macromolecule biosynthetic process	38 out of 100 genes, 38.0%	8310 out of 34727 genes, 23.9%	0.00116	0.00868	Solyc06g082090, Solyc01g099900, Solyc01g086740, Solyc06g072120, Solyc10g008140, Solyc12g010360, Solyc11g067100, Solyc01g088370, Solyc09g066430, Solyc06g074430, Solyc02g072130, Solyc03g120850, Solyc06g074670, Solyc11g017070, Solyc06g062690, Solyc03g118340, Solyc06g007360, Solyc01g009100, Solyc04g011590, Solyc05g050700, Solyc05g051510, Solyc07g044760, Solyc11g033280, Solyc02g091580, Solyc04g014460,…
negative regulation of neuron apoptosis	3 out of 100 genes, 3.0%	72 out of 34727 genes, 0.2%	0.00119	0.00891	Solyc10g082030, Solyc01g007740, Solyc09g066430
positive regulation of nitric oxide biosynthetic process	2 out of 100 genes, 2.0%	18 out of 34727 genes, 0.1%	0.00121	0.0093	Solyc06g036290, Solyc03g007890
negative regulation of immune system process	3 out of 100 genes, 3.0%	73 out of 34727 genes, 0.2%	0.00124	0.00944	Solyc04g080590, Solyc10g082030, Solyc01g007740
nucleobase, nucleoside, nucleotide and nucleic acid transport	10 out of 100 genes, 10.0%	1096 out of 34727 genes, 3.2%	0.00125	0.0094	Solyc12g095960, Solyc11g033280, Solyc06g072120, Solyc09g059310, Solyc01g104680, Solyc04g014460, Solyc06g007780, Solyc02g087300, Solyc04g011590, Solyc06g083300
nitrogen compound biosynthetic process	13 out of 100 genes, 13.0%	1711 out of 34727 genes, 4.9%	0.00126	0.00936	Solyc06g073280, Solyc03g113800, Solyc10g082030, Solyc09g091070, Solyc06g036290, Solyc11g006070, Solyc04g082030, Solyc01g109850, Solyc01g108660, Solyc09g008670, Solyc08g014340, Solyc01g007740, Solyc06g071700
ovule development	7 out of 100 genes, 7.0%	567 out of 34727 genes, 1.6%	0.00129	0.00932	Solyc08g080190, Solyc01g103450, Solyc03g120850, Solyc06g050980, Solyc01g108660, Solyc05g052470, Solyc01g008960
amine catabolic process	10 out of 100 genes, 10.0%	1104 out of 34727 genes, 3.2%	0.00132	0.00962	Solyc03g113800, Solyc09g091070, Solyc03g094010, Solyc04g082030, Solyc09g064370, Solyc10g078550, Solyc09g008670, Solyc07g042220, Solyc08g014340, Solyc06g071700
DNA damage response, signal transduction by p53 class mediator	4 out of 100 genes, 4.0%	164 out of 34727 genes, 0.5%	0.00132	0.00958	Solyc05g013030, Solyc04g080590, Solyc07g053650, Solyc08g016510
negative regulation of lymphocyte activation	2 out of 100 genes, 2.0%	19 out of 34727 genes, 0.1%	0.00135	0.01046	Solyc10g082030, Solyc01g007740
developmental process	50 out of 100 genes, 50.0%	12139 out of 34727 genes, 35.0%	0.00138	0.01059	Solyc01g086740, Solyc06g072120, Solyc10g008140, Solyc12g010360, Solyc08g062630, Solyc06g071910, Solyc07g042220, Solyc01g088080, Solyc08g016510, Solyc01g103380, Solyc06g071920, Solyc03g120850, Solyc05g013030, Solyc01g110060, Solyc06g050980, Solyc06g062690, Solyc01g110120, Solyc01g007740, Solyc06g007360, Solyc04g011590, Solyc05g050700, Solyc05g051510, Solyc06g036290, Solyc11g006070, Solyc06g035970,…
pyrimidine ribonucleotide metabolic process	5 out of 100 genes, 5.0%	283 out of 34727 genes, 0.8%	0.00139	0.01054	Solyc03g025270, Solyc01g099900, Solyc06g007710, Solyc06g007360, Solyc04g016350
regulation of neuron apoptosis	3 out of 100 genes, 3.0%	76 out of 34727 genes, 0.2%	0.00139	0.01058	Solyc10g082030, Solyc01g007740, Solyc09g066430
negative regulation of protein transport	3 out of 100 genes, 3.0%	76 out of 34727 genes, 0.2%	0.00139	0.01054	Solyc06g007780, Solyc09g059310, Solyc06g083300
cellular aldehyde metabolic process	8 out of 100 genes, 8.0%	751 out of 34727 genes, 2.2%	0.00149	0.01091	Solyc03g120850, Solyc10g082030, Solyc09g091070, Solyc02g091580, Solyc03g114150, Solyc09g064370, Solyc01g007740, Solyc08g014340
pyrimidine nucleotide biosynthetic process	5 out of 100 genes, 5.0%	293 out of 34727 genes, 0.8%	0.00161	0.01144	Solyc03g025270, Solyc01g099900, Solyc06g007710, Solyc06g007360, Solyc04g016350
regulation of estrogen receptor signaling pathway	2 out of 100 genes, 2.0%	21 out of 34727 genes, 0.1%	0.00166	0.0123	Solyc05g051510, Solyc10g008140
cellular response to reactive oxygen species	2 out of 100 genes, 2.0%	21 out of 34727 genes, 0.1%	0.00166	0.01224	Solyc10g082030, Solyc01g007740
ATP hydrolysis coupled proton transport	3 out of 100 genes, 3.0%	81 out of 34727 genes, 0.2%	0.00167	0.01244	Solyc12g010360, Solyc01g007320, Solyc01g110120
nitrogen compound catabolic process	10 out of 100 genes, 10.0%	1141 out of 34727 genes, 3.3%	0.00168	0.01247	Solyc03g113800, Solyc09g091070, Solyc03g094010, Solyc04g082030, Solyc09g064370, Solyc10g078550, Solyc09g008670, Solyc07g042220, Solyc08g014340, Solyc06g071700
response to chemical stimulus	46 out of 100 genes, 46.0%	10951 out of 34727 genes, 31.5%	0.00169	0.0125	Solyc03g113800, Solyc06g072120, Solyc10g008140, Solyc12g010360, Solyc01g104680, Solyc08g062630, Solyc07g042220, Solyc08g016510, Solyc01g103380, Solyc06g071920, Solyc06g074670, Solyc11g017070, Solyc05g013030, Solyc01g110060, Solyc06g050980, Solyc03g118340, Solyc01g007740, Solyc04g011590, Solyc05g050700, Solyc05g051510, Solyc06g036290, Solyc11g006070, Solyc06g035970, Solyc02g091580, Solyc03g121100,…
energy coupled proton transport, against electrochemical gradient	3 out of 100 genes, 3.0%	82 out of 34727 genes, 0.2%	0.00173	0.01277	Solyc12g010360, Solyc01g007320, Solyc01g110120
regulation of T cell activation	3 out of 100 genes, 3.0%	83 out of 34727 genes, 0.2%	0.0018	0.01312	Solyc10g082030, Solyc06g036290, Solyc01g007740
inner mitochondrial membrane organization	2 out of 100 genes, 2.0%	22 out of 34727 genes, 0.1%	0.00182	0.01347	Solyc05g051510, Solyc10g008140
camera-type eye morphogenesis	2 out of 100 genes, 2.0%	22 out of 34727 genes, 0.1%	0.00182	0.01341	Solyc03g114150, Solyc12g014230
purine nucleotide metabolic process	11 out of 100 genes, 11.0%	1362 out of 34727 genes, 3.9%	0.00188	0.01336	Solyc10g007180, Solyc06g036290, Solyc06g035970, Solyc12g010360, Solyc01g104680, Solyc03g025270, Solyc01g007320, Solyc03g007890, Solyc03g118340, Solyc01g110120, Solyc01g103380
cleavages during rRNA processing	3 out of 100 genes, 3.0%	85 out of 34727 genes, 0.2%	0.00192	0.01339	Solyc03g025270, Solyc01g104680, Solyc06g072120
RNA processing	18 out of 100 genes, 18.0%	2972 out of 34727 genes, 8.6%	0.00195	0.01333	Solyc06g082090, Solyc06g007710, Solyc07g044760, Solyc11g033280, Solyc06g072120, Solyc11g006070, Solyc01g104680, Solyc04g014460, Solyc09g066430, Solyc06g083300, Solyc06g069090, Solyc09g091070, Solyc12g095960, Solyc09g059310, Solyc01g008960, Solyc03g025270, Solyc12g014230, Solyc01g009100
glycolysis	8 out of 100 genes, 8.0%	785 out of 34727 genes, 2.3%	0.00197	0.01336	Solyc06g071920, Solyc09g091070, Solyc06g072120, Solyc01g010760, Solyc11g006070, Solyc02g093900, Solyc08g014340, Solyc08g016510
negative regulation of epithelial cell proliferation	2 out of 100 genes, 2.0%	23 out of 34727 genes, 0.1%	0.00199	0.01424	Solyc05g051510, Solyc10g008140
pyrimidine nucleotide metabolic process	5 out of 100 genes, 5.0%	310 out of 34727 genes, 0.9%	0.00206	0.01473	Solyc03g025270, Solyc01g099900, Solyc06g007710, Solyc06g007360, Solyc04g016350
dicarboxylic acid metabolic process	5 out of 100 genes, 5.0%	311 out of 34727 genes, 0.9%	0.00209	0.01483	Solyc06g073280, Solyc03g113800, Solyc01g109850, Solyc09g091070, Solyc08g014340
production of molecular mediator of acute inflammatory response	2 out of 100 genes, 2.0%	24 out of 34727 genes, 0.1%	0.00217	0.01515	Solyc10g082030, Solyc01g007740
mononuclear cell proliferation	2 out of 100 genes, 2.0%	24 out of 34727 genes, 0.1%	0.00217	0.0151	Solyc10g082030, Solyc01g007740
lymphocyte proliferation	2 out of 100 genes, 2.0%	24 out of 34727 genes, 0.1%	0.00217	0.01504	Solyc10g082030, Solyc01g007740
proton transport	4 out of 100 genes, 4.0%	189 out of 34727 genes, 0.5%	0.00221	0.01513	Solyc12g010360, Solyc01g100390, Solyc01g007320, Solyc01g110120
small GTPase mediated signal transduction	5 out of 100 genes, 5.0%	318 out of 34727 genes, 0.9%	0.00231	0.01523	Solyc01g104680, Solyc06g007780, Solyc09g059310, Solyc06g083300, Solyc01g103380
regulation of cell proliferation	10 out of 100 genes, 10.0%	1192 out of 34727 genes, 3.4%	0.00231	0.01517	Solyc10g082030, Solyc05g051510, Solyc10g008140, Solyc04g082030, Solyc03g114150, Solyc06g062690, Solyc01g110120, Solyc01g007740, Solyc04g016350, Solyc06g007360
macromolecule biosynthetic process	38 out of 100 genes, 38.0%	8615 out of 34727 genes, 24.8%	0.00234	0.01526	Solyc06g082090, Solyc01g099900, Solyc01g086740, Solyc06g072120, Solyc10g008140, Solyc12g010360, Solyc11g067100, Solyc01g088370, Solyc09g066430, Solyc06g074430, Solyc02g072130, Solyc03g120850, Solyc06g074670, Solyc11g017070, Solyc06g062690, Solyc03g118340, Solyc06g007360, Solyc01g009100, Solyc04g011590, Solyc05g050700, Solyc05g051510, Solyc07g044760, Solyc11g033280, Solyc02g091580, Solyc04g014460,…
negative regulation of leukocyte activation	2 out of 100 genes, 2.0%	25 out of 34727 genes, 0.1%	0.00235	0.01596	Solyc10g082030, Solyc01g007740
lysine biosynthetic process via diaminopimelate	2 out of 100 genes, 2.0%	25 out of 34727 genes, 0.1%	0.00235	0.0159	Solyc06g073280, Solyc01g109850
diaminopimelate metabolic process	2 out of 100 genes, 2.0%	25 out of 34727 genes, 0.1%	0.00235	0.01584	Solyc06g073280, Solyc01g109850
negative regulation of cell activation	2 out of 100 genes, 2.0%	25 out of 34727 genes, 0.1%	0.00235	0.01578	Solyc10g082030, Solyc01g007740
generation of precursor metabolites and energy	15 out of 100 genes, 15.0%	2300 out of 34727 genes, 6.6%	0.00239	0.01579	Solyc06g071920, Solyc10g082030, Solyc07g047850, Solyc09g091070, Solyc06g072120, Solyc01g010760, Solyc11g006070, Solyc02g070940, Solyc01g007320, Solyc08g062630, Solyc01g110120, Solyc02g093900, Solyc08g014340, Solyc01g007740, Solyc08g016510
interphase of mitotic cell cycle	5 out of 100 genes, 5.0%	321 out of 34727 genes, 0.9%	0.0024	0.01574	Solyc05g013030, Solyc04g080590, Solyc06g062690, Solyc07g053650, Solyc08g016510
interphase	5 out of 100 genes, 5.0%	323 out of 34727 genes, 0.9%	0.00247	0.0159	Solyc05g013030, Solyc04g080590, Solyc06g062690, Solyc07g053650, Solyc08g016510
purine ribonucleoside triphosphate metabolic process	10 out of 100 genes, 10.0%	1203 out of 34727 genes, 3.5%	0.00247	0.01584	Solyc10g007180, Solyc06g036290, Solyc06g035970, Solyc12g010360, Solyc01g104680, Solyc01g007320, Solyc03g007890, Solyc03g118340, Solyc01g110120, Solyc01g103380
regulation of nitric oxide biosynthetic process	2 out of 100 genes, 2.0%	26 out of 34727 genes, 0.1%	0.00255	0.0168	Solyc06g036290, Solyc03g007890
regulation of long-term neuronal synaptic plasticity	2 out of 100 genes, 2.0%	26 out of 34727 genes, 0.1%	0.00255	0.01674	Solyc08g062630, Solyc01g103380
cellular carbohydrate metabolic process	24 out of 100 genes, 24.0%	4611 out of 34727 genes, 13.3%	0.00255	0.01668	Solyc05g050700, Solyc06g072120, Solyc11g006070, Solyc06g035970, Solyc12g010360, Solyc10g085650, Solyc03g120090, Solyc09g008670, Solyc08g062630, Solyc07g053650, Solyc02g093900, Solyc08g016510, Solyc11g071650, Solyc06g071920, Solyc02g072130, Solyc03g120850, Solyc10g082030, Solyc09g091070, Solyc01g010760, Solyc06g074670, Solyc01g008960, Solyc01g007740, Solyc08g014340, Solyc02g087300
ribonucleoside triphosphate metabolic process	10 out of 100 genes, 10.0%	1209 out of 34727 genes, 3.5%	0.00256	0.01662	Solyc10g007180, Solyc06g036290, Solyc06g035970, Solyc12g010360, Solyc01g104680, Solyc01g007320, Solyc03g007890, Solyc03g118340, Solyc01g110120, Solyc01g103380
purine nucleoside triphosphate metabolic process	10 out of 100 genes, 10.0%	1211 out of 34727 genes, 3.5%	0.00259	0.01656	Solyc10g007180, Solyc06g036290, Solyc06g035970, Solyc12g010360, Solyc01g104680, Solyc01g007320, Solyc03g007890, Solyc03g118340, Solyc01g110120, Solyc01g103380
RNA splicing, via transesterification reactions with bulged adenosine as nucleophile	6 out of 100 genes, 6.0%	477 out of 34727 genes, 1.4%	0.00261	0.01664	Solyc04g014460, Solyc12g014230, Solyc07g044760, Solyc11g033280, Solyc09g059310, Solyc06g083300
cell proliferation	9 out of 100 genes, 9.0%	1013 out of 34727 genes, 2.9%	0.00262	0.01658	Solyc05g050700, Solyc06g082090, Solyc10g082030, Solyc09g059310, Solyc01g008960, Solyc11g073260, Solyc08g062630, Solyc01g007740, Solyc07g005600
RNA splicing, via transesterification reactions	6 out of 100 genes, 6.0%	481 out of 34727 genes, 1.4%	0.00272	0.01688	Solyc04g014460, Solyc12g014230, Solyc07g044760, Solyc11g033280, Solyc09g059310, Solyc06g083300
lysine biosynthetic process	2 out of 100 genes, 2.0%	27 out of 34727 genes, 0.1%	0.00274	0.01717	Solyc06g073280, Solyc01g109850
positive regulation of nitrogen compound metabolic process	2 out of 100 genes, 2.0%	27 out of 34727 genes, 0.1%	0.00274	0.01711	Solyc06g036290, Solyc03g007890
RNA 3'-end processing	4 out of 100 genes, 4.0%	201 out of 34727 genes, 0.6%	0.00276	0.01705	Solyc04g014460, Solyc03g025270, Solyc01g104680, Solyc06g072120
hydrogen transport	4 out of 100 genes, 4.0%	202 out of 34727 genes, 0.6%	0.00281	0.01727	Solyc12g010360, Solyc01g100390, Solyc01g007320, Solyc01g110120
regulation of transport	11 out of 100 genes, 11.0%	1439 out of 34727 genes, 4.1%	0.00288	0.01756	Solyc05g050700, Solyc10g082030, Solyc06g036290, Solyc09g059310, Solyc09g064370, Solyc06g007780, Solyc08g062630, Solyc01g007740, Solyc01g103380, Solyc04g011590, Solyc06g083300
nitrogen compound metabolic process	22 out of 100 genes, 22.0%	4126 out of 34727 genes, 11.9%	0.00297	0.01847	Solyc03g113800, Solyc06g036290, Solyc11g006070, Solyc09g064370, Solyc04g080590, Solyc03g120090, Solyc09g008670, Solyc07g053650, Solyc07g042220, Solyc08g016510, Solyc06g073280, Solyc10g082030, Solyc09g091070, Solyc03g094010, Solyc04g082030, Solyc01g109850, Solyc05g013030, Solyc01g108660, Solyc10g078550, Solyc01g007740, Solyc08g014340, Solyc06g071700
nucleoside triphosphate metabolic process	10 out of 100 genes, 10.0%	1235 out of 34727 genes, 3.6%	0.00298	0.01848	Solyc10g007180, Solyc06g036290, Solyc06g035970, Solyc12g010360, Solyc01g104680, Solyc01g007320, Solyc03g007890, Solyc03g118340, Solyc01g110120, Solyc01g103380
biopolymer modification	34 out of 100 genes, 34.0%	7525 out of 34727 genes, 21.7%	0.00301	0.01841	Solyc06g082090, Solyc06g072120, Solyc10g008140, Solyc12g010360, Solyc11g067100, Solyc08g062630, Solyc07g053650, Solyc08g016510, Solyc02g072130, Solyc03g120850, Solyc02g070940, Solyc05g013030, Solyc06g007780, Solyc04g011590, Solyc05g050700, Solyc05g051510, Solyc06g007710, Solyc11g006070, Solyc02g091580, Solyc03g114150, Solyc04g080590, Solyc09g064370, Solyc01g111640, Solyc07g005600, Solyc06g083300,…
regulation of lymphocyte activation	3 out of 100 genes, 3.0%	100 out of 34727 genes, 0.3%	0.00306	0.01849	Solyc10g082030, Solyc06g036290, Solyc01g007740
rRNA 3'-end processing	2 out of 100 genes, 2.0%	29 out of 34727 genes, 0.1%	0.00316	0.01918	Solyc01g104680, Solyc06g072120
protein complex assembly	11 out of 100 genes, 11.0%	1466 out of 34727 genes, 4.2%	0.00332	0.01993	Solyc09g091070, Solyc06g035970, Solyc03g114150, Solyc04g080590, Solyc03g118340, Solyc06g062690, Solyc07g053650, Solyc01g110120, Solyc01g111640, Solyc01g088080, Solyc08g016510
removal of superoxide radicals	2 out of 100 genes, 2.0%	30 out of 34727 genes, 0.1%	0.00338	0.02061	Solyc10g082030, Solyc01g007740
regulation of blood coagulation	2 out of 100 genes, 2.0%	30 out of 34727 genes, 0.1%	0.00338	0.02054	Solyc10g082030, Solyc01g007740
carbohydrate biosynthetic process	18 out of 100 genes, 18.0%	3134 out of 34727 genes, 9.0%	0.00347	0.02081	Solyc05g050700, Solyc11g006070, Solyc06g035970, Solyc12g010360, Solyc10g085650, Solyc03g120090, Solyc09g008670, Solyc08g062630, Solyc07g053650, Solyc08g016510, Solyc06g071920, Solyc03g120850, Solyc10g082030, Solyc09g091070, Solyc06g074670, Solyc01g008960, Solyc01g007740, Solyc08g014340
nucleotide biosynthetic process	9 out of 100 genes, 9.0%	1062 out of 34727 genes, 3.1%	0.00359	0.02114	Solyc03g113800, Solyc01g099900, Solyc06g007710, Solyc12g010360, Solyc03g025270, Solyc01g007320, Solyc01g110120, Solyc04g016350, Solyc06g007360
intracellular receptor-mediated signaling pathway	3 out of 100 genes, 3.0%	106 out of 34727 genes, 0.3%	0.0036	0.02107	Solyc03g114150, Solyc05g051510, Solyc10g008140
female gonad development	2 out of 100 genes, 2.0%	31 out of 34727 genes, 0.1%	0.00361	0.02147	Solyc05g051510, Solyc10g008140
negative regulation of proteolysis	2 out of 100 genes, 2.0%	31 out of 34727 genes, 0.1%	0.00361	0.0214	Solyc05g051510, Solyc10g008140
protein targeting to mitochondrion	4 out of 100 genes, 4.0%	218 out of 34727 genes, 0.6%	0.0037	0.02146	Solyc06g007710, Solyc05g051510, Solyc06g036290, Solyc03g007890
cellular biopolymer biosynthetic process	33 out of 100 genes, 33.0%	7332 out of 34727 genes, 21.1%	0.0038	0.02152	Solyc06g082090, Solyc01g099900, Solyc01g086740, Solyc06g072120, Solyc10g008140, Solyc11g067100, Solyc01g088370, Solyc09g066430, Solyc06g074430, Solyc03g120850, Solyc06g074670, Solyc11g017070, Solyc06g062690, Solyc03g118340, Solyc06g007360, Solyc01g009100, Solyc05g050700, Solyc05g051510, Solyc07g044760, Solyc11g033280, Solyc02g091580, Solyc04g014460, Solyc03g120090, Solyc01g111640, Solyc06g082650,…
lymphocyte mediated immunity	2 out of 100 genes, 2.0%	32 out of 34727 genes, 0.1%	0.00384	0.02198	Solyc10g082030, Solyc01g007740
purine ribonucleotide metabolic process	10 out of 100 genes, 10.0%	1280 out of 34727 genes, 3.7%	0.00384	0.02191	Solyc10g007180, Solyc06g036290, Solyc06g035970, Solyc12g010360, Solyc01g104680, Solyc01g007320, Solyc03g007890, Solyc03g118340, Solyc01g110120, Solyc01g103380
cell cycle process	18 out of 100 genes, 18.0%	3172 out of 34727 genes, 9.1%	0.00394	0.0221	Solyc05g050700, Solyc06g082090, Solyc03g113800, Solyc01g099900, Solyc06g007710, Solyc06g072120, Solyc12g010360, Solyc01g104680, Solyc04g080590, Solyc07g053650, Solyc01g111640, Solyc08g016510, Solyc09g066430, Solyc06g083300, Solyc01g008960, Solyc05g013030, Solyc06g062690, Solyc02g087300
aerobic respiration	4 out of 100 genes, 4.0%	222 out of 34727 genes, 0.6%	0.00394	0.02209	Solyc06g071920, Solyc09g091070, Solyc02g093900, Solyc01g010760
acute inflammatory response	2 out of 100 genes, 2.0%	33 out of 34727 genes, 0.1%	0.00408	0.02254	Solyc10g082030, Solyc01g007740
regulation of steroid hormone receptor signaling pathway	2 out of 100 genes, 2.0%	33 out of 34727 genes, 0.1%	0.00408	0.02247	Solyc05g051510, Solyc10g008140
regulation of coagulation	2 out of 100 genes, 2.0%	33 out of 34727 genes, 0.1%	0.00408	0.02239	Solyc10g082030, Solyc01g007740
proteasomal ubiquitin-dependent protein catabolic process	7 out of 100 genes, 7.0%	698 out of 34727 genes, 2.0%	0.0041	0.02245	Solyc05g013030, Solyc04g080590, Solyc07g053650, Solyc01g111640, Solyc12g007170, Solyc08g016510, Solyc02g087300
cytoskeleton organization	6 out of 100 genes, 6.0%	527 out of 34727 genes, 1.5%	0.00425	0.02309	Solyc06g071920, Solyc09g008670, Solyc08g062630, Solyc07g053650, Solyc01g088080, Solyc06g035970
positive regulation of catalytic activity	10 out of 100 genes, 10.0%	1300 out of 34727 genes, 3.7%	0.00429	0.02301	Solyc03g120850, Solyc09g091070, Solyc01g008960, Solyc03g114150, Solyc04g080590, Solyc05g013030, Solyc03g120090, Solyc07g053650, Solyc08g016510, Solyc02g087300
phenol metabolic process	2 out of 100 genes, 2.0%	34 out of 34727 genes, 0.1%	0.00433	0.02383	Solyc03g113800, Solyc06g071700
thymus development	2 out of 100 genes, 2.0%	34 out of 34727 genes, 0.1%	0.00433	0.02376	Solyc10g082030, Solyc01g007740
response to other organism	27 out of 100 genes, 27.0%	5651 out of 34727 genes, 16.3%	0.00442	0.02387	Solyc05g050700, Solyc06g082090, Solyc07g044760, Solyc06g036290, Solyc11g006070, Solyc03g121100, Solyc09g064370, Solyc03g114150, Solyc10g085650, Solyc03g007890, Solyc08g062630, Solyc07g005600, Solyc06g071920, Solyc03g120850, Solyc06g073280, Solyc10g082030, Solyc09g091070, Solyc01g010760, Solyc12g007170, Solyc01g008960, Solyc05g052470, Solyc04g082030, Solyc06g050980, Solyc08g014340, Solyc01g007740,…
regulation of leukocyte activation	3 out of 100 genes, 3.0%	114 out of 34727 genes, 0.3%	0.00442	0.0238	Solyc10g082030, Solyc06g036290, Solyc01g007740
regulation of catalytic activity	13 out of 100 genes, 13.0%	1981 out of 34727 genes, 5.7%	0.00449	0.02379	Solyc03g120850, Solyc10g082030, Solyc09g091070, Solyc01g008960, Solyc11g022590, Solyc03g114150, Solyc04g080590, Solyc05g013030, Solyc03g120090, Solyc07g053650, Solyc01g007740, Solyc08g016510, Solyc02g087300
immune system process	24 out of 100 genes, 24.0%	4830 out of 34727 genes, 13.9%	0.00466	0.02509	Solyc05g050700, Solyc06g082090, Solyc06g036290, Solyc11g006070, Solyc04g080590, Solyc10g085650, Solyc03g007890, Solyc08g062630, Solyc07g053650, Solyc08g016510, Solyc02g072130, Solyc03g120850, Solyc06g069090, Solyc06g073280, Solyc10g082030, Solyc09g091070, Solyc01g010760, Solyc12g007170, Solyc01g008960, Solyc05g013030, Solyc01g110120, Solyc08g014340, Solyc01g007740, Solyc02g087300
positive regulation of growth rate	5 out of 100 genes, 5.0%	378 out of 34727 genes, 1.1%	0.00481	0.02539	Solyc03g025270, Solyc01g110120, Solyc01g088080, Solyc10g008140, Solyc02g087300
locomotion	8 out of 100 genes, 8.0%	910 out of 34727 genes, 2.6%	0.00482	0.02531	Solyc01g104680, Solyc03g025270, Solyc04g080590, Solyc01g110120, Solyc08g062630, Solyc01g088080, Solyc08g016510, Solyc02g087300
regulation of cell activation	3 out of 100 genes, 3.0%	118 out of 34727 genes, 0.3%	0.00486	0.02598	Solyc10g082030, Solyc06g036290, Solyc01g007740
negative regulation of catalytic activity	7 out of 100 genes, 7.0%	723 out of 34727 genes, 2.1%	0.00496	0.02652	Solyc11g022590, Solyc05g013030, Solyc04g080590, Solyc10g082030, Solyc07g053650, Solyc01g007740, Solyc08g016510
isopentenyl diphosphate biosynthetic process, mevalonate-independent pathway	6 out of 100 genes, 6.0%	545 out of 34727 genes, 1.6%	0.005	0.02656	Solyc09g064370, Solyc03g120850, Solyc10g082030, Solyc09g091070, Solyc08g014340, Solyc01g007740
glyceraldehyde-3-phosphate metabolic process	6 out of 100 genes, 6.0%	546 out of 34727 genes, 1.6%	0.00504	0.02691	Solyc09g064370, Solyc03g120850, Solyc10g082030, Solyc09g091070, Solyc08g014340, Solyc01g007740
amine biosynthetic process	11 out of 100 genes, 11.0%	1553 out of 34727 genes, 4.5%	0.00511	0.02708	Solyc06g073280, Solyc03g113800, Solyc10g082030, Solyc09g091070, Solyc11g006070, Solyc04g082030, Solyc01g109850, Solyc01g108660, Solyc09g008670, Solyc01g007740, Solyc08g014340
regulation of epithelial cell proliferation	2 out of 100 genes, 2.0%	37 out of 34727 genes, 0.1%	0.00511	0.02767	Solyc05g051510, Solyc10g008140
protein deubiquitination	4 out of 100 genes, 4.0%	242 out of 34727 genes, 0.7%	0.00535	0.02869	Solyc03g025270, Solyc06g007780, Solyc09g059310, Solyc06g083300
cellular respiration	4 out of 100 genes, 4.0%	245 out of 34727 genes, 0.7%	0.00558	0.02963	Solyc06g071920, Solyc09g091070, Solyc02g093900, Solyc01g010760
isopentenyl diphosphate biosynthetic process	6 out of 100 genes, 6.0%	560 out of 34727 genes, 1.6%	0.00569	0.03033	Solyc09g064370, Solyc03g120850, Solyc10g082030, Solyc09g091070, Solyc08g014340, Solyc01g007740
hydrogen peroxide metabolic process	6 out of 100 genes, 6.0%	560 out of 34727 genes, 1.6%	0.00569	0.03024	Solyc03g114150, Solyc01g110060, Solyc10g082030, Solyc03g118340, Solyc07g042220, Solyc01g007740
isopentenyl diphosphate metabolic process	6 out of 100 genes, 6.0%	560 out of 34727 genes, 1.6%	0.00569	0.03015	Solyc09g064370, Solyc03g120850, Solyc10g082030, Solyc09g091070, Solyc08g014340, Solyc01g007740
energy derivation by oxidation of organic compounds	5 out of 100 genes, 5.0%	394 out of 34727 genes, 1.1%	0.00572	0.03012	Solyc06g071920, Solyc09g091070, Solyc08g062630, Solyc02g093900, Solyc01g010760
ion homeostasis	10 out of 100 genes, 10.0%	1357 out of 34727 genes, 3.9%	0.00576	0.03003	Solyc10g082030, Solyc05g052470, Solyc12g010360, Solyc01g110060, Solyc06g050980, Solyc01g110120, Solyc01g007740, Solyc07g042220, Solyc06g071700, Solyc07g005600
regulation of growth rate	5 out of 100 genes, 5.0%	400 out of 34727 genes, 1.2%	0.00609	0.0315	Solyc03g025270, Solyc01g110120, Solyc01g088080, Solyc10g008140, Solyc02g087300
positive regulation of growth	6 out of 100 genes, 6.0%	569 out of 34727 genes, 1.6%	0.00614	0.0317	Solyc03g025270, Solyc05g051510, Solyc01g110120, Solyc01g088080, Solyc10g008140, Solyc02g087300
response to peptide hormone stimulus	3 out of 100 genes, 3.0%	129 out of 34727 genes, 0.4%	0.00622	0.03185	Solyc05g051510, Solyc02g093900, Solyc10g008140
peptide metabolic process	2 out of 100 genes, 2.0%	41 out of 34727 genes, 0.1%	0.00625	0.03228	Solyc08g062630, Solyc02g091580
negative regulation of NF-kappaB transcription factor activity	2 out of 100 genes, 2.0%	41 out of 34727 genes, 0.1%	0.00625	0.03219	Solyc10g082030, Solyc01g007740
biogenic amine metabolic process	8 out of 100 genes, 8.0%	959 out of 34727 genes, 2.8%	0.00655	0.03286	Solyc03g113800, Solyc03g094010, Solyc04g082030, Solyc09g064370, Solyc10g078550, Solyc07g042220, Solyc08g014340, Solyc06g071700
protein import into mitochondrion	2 out of 100 genes, 2.0%	42 out of 34727 genes, 0.1%	0.00655	0.03329	Solyc06g036290, Solyc03g007890
transcription	22 out of 100 genes, 22.0%	4407 out of 34727 genes, 12.7%	0.00656	0.03337	Solyc06g082090, Solyc01g099900, Solyc05g051510, Solyc07g044760, Solyc10g008140, Solyc04g014460, Solyc11g067100, Solyc09g066430, Solyc06g074430, Solyc06g082650, Solyc06g069090, Solyc10g007180, Solyc12g095960, Solyc05g053670, Solyc01g008960, Solyc03g025270, Solyc12g014230, Solyc03g118340, Solyc06g062690, Solyc04g016350, Solyc06g007360, Solyc01g009100
transcription, DNA-dependent	22 out of 100 genes, 22.0%	4407 out of 34727 genes, 12.7%	0.00656	0.03327	Solyc06g082090, Solyc01g099900, Solyc05g051510, Solyc07g044760, Solyc10g008140, Solyc04g014460, Solyc11g067100, Solyc09g066430, Solyc06g074430, Solyc06g082650, Solyc06g069090, Solyc10g007180, Solyc12g095960, Solyc05g053670, Solyc01g008960, Solyc03g025270, Solyc12g014230, Solyc03g118340, Solyc06g062690, Solyc04g016350, Solyc06g007360, Solyc01g009100
carpel development	7 out of 100 genes, 7.0%	763 out of 34727 genes, 2.2%	0.0066	0.03324	Solyc08g080190, Solyc01g103450, Solyc03g120850, Solyc06g050980, Solyc01g108660, Solyc05g052470, Solyc01g008960
regulation of cellular process	49 out of 100 genes, 49.0%	12658 out of 34727 genes, 36.5%	0.00674	0.03355	Solyc06g082090, Solyc10g008140, Solyc12g010360, Solyc01g104680, Solyc01g088370, Solyc08g062630, Solyc07g053650, Solyc08g016510, Solyc09g066430, Solyc01g103380, Solyc04g082030, Solyc05g013030, Solyc01g110060, Solyc06g062690, Solyc03g118340, Solyc06g007780, Solyc01g110120, Solyc01g007740, Solyc06g007360, Solyc04g011590, Solyc05g050700, Solyc05g051510, Solyc06g007710, Solyc07g044760, Solyc06g036290,…
cellular di-, tri-valent inorganic cation homeostasis	5 out of 100 genes, 5.0%	411 out of 34727 genes, 1.2%	0.00681	0.0338	Solyc06g050980, Solyc01g110120, Solyc07g005600, Solyc06g071700, Solyc05g052470
lysine metabolic process	2 out of 100 genes, 2.0%	43 out of 34727 genes, 0.1%	0.00686	0.03445	Solyc06g073280, Solyc01g109850
nitric oxide biosynthetic process	2 out of 100 genes, 2.0%	43 out of 34727 genes, 0.1%	0.00686	0.03435	Solyc06g036290, Solyc06g071700
vacuolar acidification	2 out of 100 genes, 2.0%	43 out of 34727 genes, 0.1%	0.00686	0.03425	Solyc12g010360, Solyc01g110120
proteasome assembly	4 out of 100 genes, 4.0%	260 out of 34727 genes, 0.7%	0.00686	0.03415	Solyc04g080590, Solyc07g053650, Solyc01g111640, Solyc08g016510
ubiquitin-dependent protein catabolic process	9 out of 100 genes, 9.0%	1176 out of 34727 genes, 3.4%	0.00689	0.03417	Solyc01g010760, Solyc12g007170, Solyc04g080590, Solyc05g013030, Solyc01g111640, Solyc02g093900, Solyc07g053650, Solyc08g016510, Solyc02g087300
Ras protein signal transduction	3 out of 100 genes, 3.0%	134 out of 34727 genes, 0.4%	0.00691	0.03413	Solyc06g007780, Solyc09g059310, Solyc06g083300
RNA biosynthetic process	22 out of 100 genes, 22.0%	4427 out of 34727 genes, 12.7%	0.00691	0.03409	Solyc06g082090, Solyc01g099900, Solyc05g051510, Solyc07g044760, Solyc10g008140, Solyc04g014460, Solyc11g067100, Solyc09g066430, Solyc06g074430, Solyc06g082650, Solyc06g069090, Solyc10g007180, Solyc12g095960, Solyc05g053670, Solyc01g008960, Solyc03g025270, Solyc12g014230, Solyc03g118340, Solyc06g062690, Solyc04g016350, Solyc06g007360, Solyc01g009100
modification-dependent protein catabolic process	9 out of 100 genes, 9.0%	1178 out of 34727 genes, 3.4%	0.00697	0.03405	Solyc01g010760, Solyc12g007170, Solyc04g080590, Solyc05g013030, Solyc01g111640, Solyc02g093900, Solyc07g053650, Solyc08g016510, Solyc02g087300
ribosomal small subunit biogenesis	2 out of 100 genes, 2.0%	44 out of 34727 genes, 0.1%	0.00717	0.03531	Solyc06g069090, Solyc06g072120
regulation of behavior	2 out of 100 genes, 2.0%	44 out of 34727 genes, 0.1%	0.00717	0.03521	Solyc05g051510, Solyc10g008140
one-carbon compound metabolic process	12 out of 100 genes, 12.0%	1860 out of 34727 genes, 5.4%	0.00719	0.03511	Solyc05g050700, Solyc06g007710, Solyc06g072120, Solyc11g006070, Solyc06g074670, Solyc05g053670, Solyc01g008960, Solyc09g064370, Solyc03g025270, Solyc11g067100, Solyc08g014340, Solyc06g083300
modification-dependent macromolecule catabolic process	9 out of 100 genes, 9.0%	1185 out of 34727 genes, 3.4%	0.00723	0.03546	Solyc01g010760, Solyc12g007170, Solyc04g080590, Solyc05g013030, Solyc01g111640, Solyc02g093900, Solyc07g053650, Solyc08g016510, Solyc02g087300
regulation of localization	12 out of 100 genes, 12.0%	1869 out of 34727 genes, 5.4%	0.00746	0.03642	Solyc05g050700, Solyc10g082030, Solyc06g036290, Solyc09g059310, Solyc09g064370, Solyc08g062630, Solyc06g007780, Solyc01g007740, Solyc07g042220, Solyc01g103380, Solyc04g011590, Solyc06g083300
response to biotic stimulus	29 out of 100 genes, 29.0%	6463 out of 34727 genes, 18.6%	0.00757	0.03738	Solyc05g050700, Solyc06g082090, Solyc07g044760, Solyc06g036290, Solyc11g006070, Solyc03g121100, Solyc09g064370, Solyc04g080590, Solyc03g114150, Solyc10g085650, Solyc03g007890, Solyc08g062630, Solyc02g093900, Solyc07g005600, Solyc06g071920, Solyc06g073280, Solyc03g120850, Solyc10g082030, Solyc09g091070, Solyc01g010760, Solyc12g007170, Solyc01g008960, Solyc05g052470, Solyc04g082030, Solyc06g050980,…
gynoecium development	7 out of 100 genes, 7.0%	784 out of 34727 genes, 2.3%	0.00761	0.03739	Solyc08g080190, Solyc01g103450, Solyc03g120850, Solyc06g050980, Solyc01g108660, Solyc05g052470, Solyc01g008960
protein kinase cascade	7 out of 100 genes, 7.0%	789 out of 34727 genes, 2.3%	0.00787	0.03878	Solyc10g082030, Solyc09g091070, Solyc06g007780, Solyc09g059310, Solyc01g007740, Solyc06g083300, Solyc02g091580
biopolymer biosynthetic process	33 out of 100 genes, 33.0%	7677 out of 34727 genes, 22.1%	0.00789	0.03867	Solyc06g082090, Solyc01g099900, Solyc01g086740, Solyc06g072120, Solyc10g008140, Solyc11g067100, Solyc01g088370, Solyc09g066430, Solyc06g074430, Solyc03g120850, Solyc06g074670, Solyc11g017070, Solyc06g062690, Solyc03g118340, Solyc06g007360, Solyc01g009100, Solyc05g050700, Solyc05g051510, Solyc07g044760, Solyc11g033280, Solyc02g091580, Solyc04g014460, Solyc03g120090, Solyc01g111640, Solyc06g082650,…
oxygen and reactive oxygen species metabolic process	6 out of 100 genes, 6.0%	601 out of 34727 genes, 1.7%	0.00793	0.03868	Solyc03g114150, Solyc01g110060, Solyc10g082030, Solyc03g118340, Solyc07g042220, Solyc01g007740
regulation of nuclear mRNA splicing, via spliceosome	3 out of 100 genes, 3.0%	141 out of 34727 genes, 0.4%	0.00795	0.03868	Solyc11g033280, Solyc06g007780, Solyc06g083300
superoxide metabolic process	2 out of 100 genes, 2.0%	47 out of 34727 genes, 0.1%	0.00815	0.03951	Solyc10g082030, Solyc01g007740
cellular copper ion homeostasis	2 out of 100 genes, 2.0%	47 out of 34727 genes, 0.1%	0.00815	0.0394	Solyc07g005600, Solyc06g071700
retinal metabolic process	2 out of 100 genes, 2.0%	47 out of 34727 genes, 0.1%	0.00815	0.03929	Solyc03g114150, Solyc03g113800
negative regulation of apoptosis	5 out of 100 genes, 5.0%	430 out of 34727 genes, 1.2%	0.00819	0.03918	Solyc10g082030, Solyc05g051510, Solyc01g007740, Solyc10g008140, Solyc09g066430
replicative cell aging	2 out of 100 genes, 2.0%	48 out of 34727 genes, 0.1%	0.00849	0.04	Solyc05g051510, Solyc10g008140
organ regeneration	2 out of 100 genes, 2.0%	48 out of 34727 genes, 0.1%	0.00849	0.03989	Solyc05g051510, Solyc10g008140
regulation of metabolic process	36 out of 100 genes, 36.0%	8640 out of 34727 genes, 24.9%	0.00861	0.03995	Solyc06g082090, Solyc10g008140, Solyc01g088370, Solyc08g062630, Solyc07g053650, Solyc08g016510, Solyc04g082030, Solyc01g110060, Solyc05g013030, Solyc06g062690, Solyc03g118340, Solyc06g007780, Solyc01g007740, Solyc05g050700, Solyc05g051510, Solyc06g036290, Solyc07g044760, Solyc11g033280, Solyc11g006070, Solyc03g114150, Solyc04g014460, Solyc04g080590, Solyc10g085650, Solyc03g007890, Solyc01g111640,…
protein targeting to membrane	15 out of 100 genes, 15.0%	2645 out of 34727 genes, 7.6%	0.00863	0.03995	Solyc06g082650, Solyc06g069090, Solyc02g072130, Solyc01g099900, Solyc10g082030, Solyc09g091070, Solyc05g053670, Solyc11g067100, Solyc01g007740, Solyc04g016350, Solyc06g007360, Solyc09g066430, Solyc06g074430, Solyc01g009100, Solyc04g011590
nucleosome assembly	4 out of 100 genes, 4.0%	279 out of 34727 genes, 0.8%	0.00875	0.04032	Solyc11g073260, Solyc04g011390, Solyc06g062690, Solyc09g010400
sex differentiation	5 out of 100 genes, 5.0%	441 out of 34727 genes, 1.3%	0.00907	0.0415	Solyc03g025270, Solyc05g051510, Solyc01g110120, Solyc01g088080, Solyc10g008140
positive regulation of multicellular organismal process	4 out of 100 genes, 4.0%	283 out of 34727 genes, 0.8%	0.00918	0.04155	Solyc10g082030, Solyc05g051510, Solyc01g007740, Solyc10g008140
water transport	7 out of 100 genes, 7.0%	813 out of 34727 genes, 2.3%	0.00919	0.04239	Solyc06g071920, Solyc10g082030, Solyc09g091070, Solyc06g072120, Solyc08g014340, Solyc01g007740, Solyc01g103380
fluid transport	7 out of 100 genes, 7.0%	813 out of 34727 genes, 2.3%	0.00919	0.04228	Solyc06g071920, Solyc10g082030, Solyc09g091070, Solyc06g072120, Solyc08g014340, Solyc01g007740, Solyc01g103380
amino acid metabolic process	15 out of 100 genes, 15.0%	2674 out of 34727 genes, 7.7%	0.0095	0.0427	Solyc06g073280, Solyc03g113800, Solyc10g082030, Solyc09g091070, Solyc11g006070, Solyc03g094010, Solyc04g082030, Solyc09g064370, Solyc01g109850, Solyc01g108660, Solyc10g078550, Solyc03g120090, Solyc09g008670, Solyc08g014340, Solyc01g007740
DNA damage checkpoint	4 out of 100 genes, 4.0%	286 out of 34727 genes, 0.8%	0.00952	0.04274	Solyc05g013030, Solyc04g080590, Solyc07g053650, Solyc08g016510
cellular iron ion homeostasis	3 out of 100 genes, 3.0%	151 out of 34727 genes, 0.4%	0.00958	0.04326	Solyc06g050980, Solyc01g110120, Solyc05g052470
ribonucleoside triphosphate catabolic process	8 out of 100 genes, 8.0%	1028 out of 34727 genes, 3.0%	0.00975	0.04346	Solyc10g007180, Solyc06g036290, Solyc06g035970, Solyc12g010360, Solyc01g104680, Solyc03g007890, Solyc03g118340, Solyc01g103380
purine ribonucleoside triphosphate catabolic process	8 out of 100 genes, 8.0%	1028 out of 34727 genes, 3.0%	0.00975	0.04335	Solyc10g007180, Solyc06g036290, Solyc06g035970, Solyc12g010360, Solyc01g104680, Solyc03g007890, Solyc03g118340, Solyc01g103380
purine nucleoside triphosphate catabolic process	8 out of 100 genes, 8.0%	1030 out of 34727 genes, 3.0%	0.00985	0.0435	Solyc10g007180, Solyc06g036290, Solyc06g035970, Solyc12g010360, Solyc01g104680, Solyc03g007890, Solyc03g118340, Solyc01g103380
adult locomotory behavior	2 out of 100 genes, 2.0%	52 out of 34727 genes, 0.1%	0.00991	0.04438	Solyc09g059310, Solyc06g083300
copper ion homeostasis	2 out of 100 genes, 2.0%	52 out of 34727 genes, 0.1%	0.00991	0.04426	Solyc07g005600, Solyc06g071700
purine ribonucleotide catabolic process	8 out of 100 genes, 8.0%	1032 out of 34727 genes, 3.0%	0.00996	0.04425	Solyc10g007180, Solyc06g036290, Solyc06g035970, Solyc12g010360, Solyc01g104680, Solyc03g007890, Solyc03g118340, Solyc01g103380
ribonucleotide catabolic process	8 out of 100 genes, 8.0%	1032 out of 34727 genes, 3.0%	0.00996	0.04413	Solyc10g007180, Solyc06g036290, Solyc06g035970, Solyc12g010360, Solyc01g104680, Solyc03g007890, Solyc03g118340, Solyc01g103380
hydrogen peroxide catabolic process	5 out of 100 genes, 5.0%	454 out of 34727 genes, 1.3%	0.0102	0.04438	Solyc01g110060, Solyc10g082030, Solyc03g118340, Solyc07g042220, Solyc01g007740
L-serine metabolic process	2 out of 100 genes, 2.0%	53 out of 34727 genes, 0.2%	0.01028	0.04488	Solyc09g008670, Solyc08g014340
protein refolding	2 out of 100 genes, 2.0%	53 out of 34727 genes, 0.2%	0.01028	0.04477	Solyc03g120850, Solyc06g036290
development of primary female sexual characteristics	2 out of 100 genes, 2.0%	53 out of 34727 genes, 0.2%	0.01028	0.04465	Solyc05g051510, Solyc10g008140
female sex differentiation	2 out of 100 genes, 2.0%	53 out of 34727 genes, 0.2%	0.01028	0.04454	Solyc05g051510, Solyc10g008140
nucleoside triphosphate catabolic process	8 out of 100 genes, 8.0%	1040 out of 34727 genes, 3.0%	0.0104	0.04494	Solyc10g007180, Solyc06g036290, Solyc06g035970, Solyc12g010360, Solyc01g104680, Solyc03g007890, Solyc03g118340, Solyc01g103380
cellular ion homeostasis	9 out of 100 genes, 9.0%	1258 out of 34727 genes, 3.6%	0.01046	0.04487	Solyc10g082030, Solyc05g052470, Solyc12g010360, Solyc06g050980, Solyc01g110120, Solyc01g007740, Solyc07g042220, Solyc06g071700, Solyc07g005600
cellular chemical homeostasis	9 out of 100 genes, 9.0%	1258 out of 34727 genes, 3.6%	0.01046	0.04476	Solyc10g082030, Solyc05g052470, Solyc12g010360, Solyc06g050980, Solyc01g110120, Solyc01g007740, Solyc07g042220, Solyc06g071700, Solyc07g005600
response to cold	14 out of 100 genes, 14.0%	2453 out of 34727 genes, 7.1%	0.01058	0.0449	Solyc06g082090, Solyc03g120850, Solyc10g082030, Solyc09g091070, Solyc07g044760, Solyc01g010760, Solyc11g006070, Solyc05g052470, Solyc01g103450, Solyc06g050980, Solyc11g067100, Solyc06g071910, Solyc01g007740, Solyc06g074430
regulation of molecular function	15 out of 100 genes, 15.0%	2708 out of 34727 genes, 7.8%	0.01059	0.04479	Solyc05g050700, Solyc03g120850, Solyc10g082030, Solyc09g091070, Solyc01g008960, Solyc11g022590, Solyc03g114150, Solyc04g080590, Solyc05g013030, Solyc03g120090, Solyc08g062630, Solyc07g053650, Solyc01g007740, Solyc08g016510, Solyc02g087300
purine nucleotide catabolic process	8 out of 100 genes, 8.0%	1044 out of 34727 genes, 3.0%	0.01063	0.04472	Solyc10g007180, Solyc06g036290, Solyc06g035970, Solyc12g010360, Solyc01g104680, Solyc03g007890, Solyc03g118340, Solyc01g103380
vitamin A metabolic process	2 out of 100 genes, 2.0%	54 out of 34727 genes, 0.2%	0.01065	0.04526	Solyc03g114150, Solyc03g113800
carbohydrate metabolic process	27 out of 100 genes, 27.0%	6037 out of 34727 genes, 17.4%	0.01072	0.0455	Solyc05g050700, Solyc06g072120, Solyc11g006070, Solyc06g035970, Solyc12g010360, Solyc03g114150, Solyc10g085650, Solyc03g120090, Solyc09g008670, Solyc08g062630, Solyc07g053650, Solyc02g093900, Solyc07g042220, Solyc08g016510, Solyc06g073760, Solyc11g071650, Solyc06g071920, Solyc02g072130, Solyc03g120850, Solyc10g082030, Solyc09g091070, Solyc01g010760, Solyc06g074670, Solyc01g008960, Solyc08g014340,…
leukocyte mediated immunity	2 out of 100 genes, 2.0%	55 out of 34727 genes, 0.2%	0.01103	0.04683	Solyc10g082030, Solyc01g007740
fat-soluble vitamin biosynthetic process	2 out of 100 genes, 2.0%	55 out of 34727 genes, 0.2%	0.01103	0.04672	Solyc03g114150, Solyc03g113800
regulation of neuronal synaptic plasticity	2 out of 100 genes, 2.0%	55 out of 34727 genes, 0.2%	0.01103	0.0466	Solyc08g062630, Solyc01g103380
DNA integrity checkpoint	4 out of 100 genes, 4.0%	299 out of 34727 genes, 0.9%	0.01107	0.04673	Solyc05g013030, Solyc04g080590, Solyc07g053650, Solyc08g016510
nuclear mRNA splicing, via spliceosome	5 out of 100 genes, 5.0%	466 out of 34727 genes, 1.3%	0.01132	0.04711	Solyc04g014460, Solyc12g014230, Solyc11g033280, Solyc09g059310, Solyc06g083300
anatomical structure development	40 out of 100 genes, 40.0%	10051 out of 34727 genes, 28.9%	0.01141	0.04739	Solyc01g086740, Solyc10g008140, Solyc12g010360, Solyc08g062630, Solyc06g071910, Solyc07g042220, Solyc01g088080, Solyc01g103380, Solyc06g071920, Solyc03g120850, Solyc06g050980, Solyc01g110120, Solyc01g007740, Solyc04g011590, Solyc05g050700, Solyc05g051510, Solyc06g036290, Solyc06g035970, Solyc08g080190, Solyc09g064370, Solyc01g100390, Solyc03g114150, Solyc10g085650, Solyc03g007890, Solyc01g111640,…
di-, tri-valent inorganic cation homeostasis	5 out of 100 genes, 5.0%	467 out of 34727 genes, 1.3%	0.01142	0.04727	Solyc06g050980, Solyc01g110120, Solyc07g005600, Solyc06g071700, Solyc05g052470
nucleotide catabolic process	8 out of 100 genes, 8.0%	1063 out of 34727 genes, 3.1%	0.01175	0.04912	Solyc10g007180, Solyc06g036290, Solyc06g035970, Solyc12g010360, Solyc01g104680, Solyc03g007890, Solyc03g118340, Solyc01g103380
DNA replication-independent nucleosome assembly	2 out of 100 genes, 2.0%	57 out of 34727 genes, 0.2%	0.01182	0.04949	Solyc04g011390, Solyc06g062690

## Sheet: PC1 low 100_ALL_CC
GO category enrichment analysis of the top PC1 100 negative loadings. MF, molecular function; BP, biological process; CC, cellular component. Corrected P-value, FDR.
Gene Ontology term	Cluster frequency	Genome frequency of use	Raw P-value	Corrected P-value	Genes annotated to the term
cytoplasmic part	92 out of 100 genes, 92.0%	16044 out of 34727 genes, 46.2%	1.75e-22	0	Solyc08g062630, Solyc07g053650, Solyc06g071910, Solyc09g066430, Solyc06g074430, Solyc06g073760, Solyc01g103380, Solyc11g071650, Solyc08g075390, Solyc06g071920, Solyc03g120850, Solyc02g072130, Solyc06g074670, Solyc02g070940, Solyc11g017070, Solyc05g013030, Solyc01g110060, Solyc06g062690, Solyc03g118340, Solyc06g007780, Solyc01g110120, Solyc01g009100, Solyc05g050700, Solyc05g051510, Solyc07g044760,…
intracellular organelle part	80 out of 100 genes, 80.0%	11824 out of 34727 genes, 34.0%	4.8e-21	0	Solyc08g062630, Solyc07g053650, Solyc06g071910, Solyc09g066430, Solyc06g074430, Solyc01g103380, Solyc06g071920, Solyc03g120850, Solyc02g072130, Solyc02g070940, Solyc11g017070, Solyc05g013030, Solyc01g110060, Solyc06g062690, Solyc03g118340, Solyc06g007780, Solyc01g110120, Solyc01g009100, Solyc05g050700, Solyc05g051510, Solyc07g044760, Solyc03g114150, Solyc04g011390, Solyc03g007890, Solyc08g074620,…
organelle part	80 out of 100 genes, 80.0%	11875 out of 34727 genes, 34.2%	6.49e-21	0	Solyc08g062630, Solyc07g053650, Solyc06g071910, Solyc09g066430, Solyc06g074430, Solyc01g103380, Solyc06g071920, Solyc03g120850, Solyc02g072130, Solyc02g070940, Solyc11g017070, Solyc05g013030, Solyc01g110060, Solyc06g062690, Solyc03g118340, Solyc06g007780, Solyc01g110120, Solyc01g009100, Solyc05g050700, Solyc05g051510, Solyc07g044760, Solyc03g114150, Solyc04g011390, Solyc03g007890, Solyc08g074620,…
membrane-enclosed lumen	50 out of 100 genes, 50.0%	4508 out of 34727 genes, 13.0%	4.4e-19	0	Solyc06g082090, Solyc03g113800, Solyc10g008140, Solyc01g104680, Solyc11g067100, Solyc08g062630, Solyc07g053650, Solyc08g016510, Solyc09g066430, Solyc06g074430, Solyc06g071920, Solyc03g120850, Solyc05g013030, Solyc01g110060, Solyc06g062690, Solyc06g007360, Solyc09g010400, Solyc05g051510, Solyc07g044760, Solyc06g036290, Solyc11g033280, Solyc02g032940, Solyc06g035970, Solyc02g091580, Solyc03g114150,…
intracellular organelle lumen	49 out of 100 genes, 49.0%	4429 out of 34727 genes, 12.8%	1.4e-18	0	Solyc06g082090, Solyc03g113800, Solyc10g008140, Solyc01g104680, Solyc11g067100, Solyc08g062630, Solyc07g053650, Solyc08g016510, Solyc09g066430, Solyc06g074430, Solyc06g071920, Solyc03g120850, Solyc05g013030, Solyc01g110060, Solyc06g062690, Solyc06g007360, Solyc09g010400, Solyc05g051510, Solyc07g044760, Solyc06g036290, Solyc11g033280, Solyc02g032940, Solyc06g035970, Solyc02g091580, Solyc03g114150,…
organelle lumen	49 out of 100 genes, 49.0%	4430 out of 34727 genes, 12.8%	1.41e-18	0	Solyc06g082090, Solyc03g113800, Solyc10g008140, Solyc01g104680, Solyc11g067100, Solyc08g062630, Solyc07g053650, Solyc08g016510, Solyc09g066430, Solyc06g074430, Solyc06g071920, Solyc03g120850, Solyc05g013030, Solyc01g110060, Solyc06g062690, Solyc06g007360, Solyc09g010400, Solyc05g051510, Solyc07g044760, Solyc06g036290, Solyc11g033280, Solyc02g032940, Solyc06g035970, Solyc02g091580, Solyc03g114150,…
cytoplasm	92 out of 100 genes, 92.0%	18061 out of 34727 genes, 52.0%	3.98e-18	0	Solyc08g062630, Solyc07g053650, Solyc06g071910, Solyc09g066430, Solyc06g074430, Solyc06g073760, Solyc01g103380, Solyc11g071650, Solyc08g075390, Solyc06g071920, Solyc03g120850, Solyc02g072130, Solyc06g074670, Solyc02g070940, Solyc11g017070, Solyc05g013030, Solyc01g110060, Solyc06g062690, Solyc03g118340, Solyc06g007780, Solyc01g110120, Solyc01g009100, Solyc05g050700, Solyc05g051510, Solyc07g044760,…
intracellular organelle	94 out of 100 genes, 94.0%	19268 out of 34727 genes, 55.5%	8.26e-18	0	Solyc08g062630, Solyc07g053650, Solyc06g071910, Solyc09g066430, Solyc06g074430, Solyc06g073760, Solyc01g103380, Solyc11g071650, Solyc08g075390, Solyc06g071920, Solyc03g120850, Solyc02g072130, Solyc02g070940, Solyc11g017070, Solyc05g013030, Solyc01g110060, Solyc06g062690, Solyc03g118340, Solyc06g007780, Solyc01g110120, Solyc01g009100, Solyc05g050700, Solyc05g051510, Solyc07g044760, Solyc03g121100,…
organelle	94 out of 100 genes, 94.0%	19275 out of 34727 genes, 55.5%	8.52e-18	0	Solyc08g062630, Solyc07g053650, Solyc06g071910, Solyc09g066430, Solyc06g074430, Solyc06g073760, Solyc01g103380, Solyc11g071650, Solyc08g075390, Solyc06g071920, Solyc03g120850, Solyc02g072130, Solyc02g070940, Solyc11g017070, Solyc05g013030, Solyc01g110060, Solyc06g062690, Solyc03g118340, Solyc06g007780, Solyc01g110120, Solyc01g009100, Solyc05g050700, Solyc05g051510, Solyc07g044760, Solyc03g121100,…
macromolecular complex	54 out of 100 genes, 54.0%	5811 out of 34727 genes, 16.7%	1.99e-17	0	Solyc06g082090, Solyc01g099900, Solyc06g072120, Solyc10g008140, Solyc01g104680, Solyc03g080050, Solyc11g067100, Solyc01g088370, Solyc07g053650, Solyc01g088080, Solyc08g016510, Solyc09g066430, Solyc06g074430, Solyc01g103380, Solyc03g120850, Solyc02g070940, Solyc11g017070, Solyc05g013030, Solyc06g062690, Solyc03g118340, Solyc06g007780, Solyc01g110120, Solyc01g007740, Solyc06g007360, Solyc09g010400,…
intracellular membrane-bounded organelle	92 out of 100 genes, 92.0%	18892 out of 34727 genes, 54.4%	1.69e-16	0	Solyc08g062630, Solyc07g053650, Solyc06g071910, Solyc09g066430, Solyc06g074430, Solyc06g073760, Solyc01g103380, Solyc11g071650, Solyc08g075390, Solyc06g071920, Solyc03g120850, Solyc02g072130, Solyc02g070940, Solyc05g013030, Solyc01g110060, Solyc06g062690, Solyc03g118340, Solyc06g007780, Solyc01g110120, Solyc05g050700, Solyc05g051510, Solyc07g044760, Solyc03g121100, Solyc08g080190, Solyc09g064370,…
membrane-bounded organelle	92 out of 100 genes, 92.0%	18902 out of 34727 genes, 54.4%	1.76e-16	0	Solyc08g062630, Solyc07g053650, Solyc06g071910, Solyc09g066430, Solyc06g074430, Solyc06g073760, Solyc01g103380, Solyc11g071650, Solyc08g075390, Solyc06g071920, Solyc03g120850, Solyc02g072130, Solyc02g070940, Solyc05g013030, Solyc01g110060, Solyc06g062690, Solyc03g118340, Solyc06g007780, Solyc01g110120, Solyc05g050700, Solyc05g051510, Solyc07g044760, Solyc03g121100, Solyc08g080190, Solyc09g064370,…
intracellular part	95 out of 100 genes, 95.0%	20681 out of 34727 genes, 59.6%	3.37e-16	0	Solyc08g062630, Solyc07g053650, Solyc06g071910, Solyc09g066430, Solyc06g074430, Solyc06g073760, Solyc01g103380, Solyc11g071650, Solyc08g075390, Solyc06g071920, Solyc03g120850, Solyc02g072130, Solyc06g074670, Solyc02g070940, Solyc11g017070, Solyc05g013030, Solyc01g110060, Solyc06g062690, Solyc03g118340, Solyc06g007780, Solyc01g110120, Solyc01g009100, Solyc05g050700, Solyc05g051510, Solyc07g044760,…
cytosol	55 out of 100 genes, 55.0%	6465 out of 34727 genes, 18.6%	4.37e-16	0	Solyc06g082090, Solyc03g113800, Solyc01g099900, Solyc06g072120, Solyc01g104680, Solyc11g067100, Solyc01g088370, Solyc08g062630, Solyc07g053650, Solyc01g088080, Solyc08g016510, Solyc09g066430, Solyc06g074430, Solyc01g103380, Solyc08g075390, Solyc06g071920, Solyc03g120850, Solyc06g074670, Solyc11g017070, Solyc04g082030, Solyc05g013030, Solyc01g109850, Solyc01g110060, Solyc06g062690, Solyc06g007780,…
intracellular	95 out of 100 genes, 95.0%	21058 out of 34727 genes, 60.6%	1.65e-15	0	Solyc08g062630, Solyc07g053650, Solyc06g071910, Solyc09g066430, Solyc06g074430, Solyc06g073760, Solyc01g103380, Solyc11g071650, Solyc08g075390, Solyc06g071920, Solyc03g120850, Solyc02g072130, Solyc06g074670, Solyc02g070940, Solyc11g017070, Solyc05g013030, Solyc01g110060, Solyc06g062690, Solyc03g118340, Solyc06g007780, Solyc01g110120, Solyc01g009100, Solyc05g050700, Solyc05g051510, Solyc07g044760,…
cytosolic part	20 out of 100 genes, 20.0%	697 out of 34727 genes, 2.0%	1.02e-14	0	Solyc01g099900, Solyc06g072120, Solyc03g121100, Solyc04g080590, Solyc11g067100, Solyc07g053650, Solyc01g088080, Solyc08g016510, Solyc09g066430, Solyc06g074430, Solyc06g082650, Solyc03g120850, Solyc06g069090, Solyc10g082030, Solyc05g053670, Solyc05g013030, Solyc01g007740, Solyc04g016350, Solyc06g007360, Solyc01g009100
chloroplast	49 out of 100 genes, 49.0%	5512 out of 34727 genes, 15.9%	1.09e-14	0	Solyc03g113800, Solyc01g099900, Solyc06g072120, Solyc10g008140, Solyc12g010360, Solyc11g067100, Solyc06g071910, Solyc09g066430, Solyc06g074430, Solyc06g071920, Solyc03g120850, Solyc02g070940, Solyc01g109850, Solyc06g050980, Solyc03g118340, Solyc01g110120, Solyc01g007740, Solyc06g007360, Solyc05g050700, Solyc05g051510, Solyc07g044760, Solyc06g036290, Solyc11g006070, Solyc06g035970, Solyc02g091580,…
cell	97 out of 100 genes, 97.0%	22944 out of 34727 genes, 66.1%	2.18e-14	0	Solyc08g062630, Solyc07g053650, Solyc06g071910, Solyc07g042220, Solyc09g066430, Solyc06g074430, Solyc06g073760, Solyc01g103380, Solyc11g071650, Solyc08g075390, Solyc06g071920, Solyc03g120850, Solyc02g072130, Solyc06g074670, Solyc02g070940, Solyc11g017070, Solyc05g013030, Solyc01g110060, Solyc06g062690, Solyc03g118340, Solyc06g007780, Solyc01g110120, Solyc01g009100, Solyc05g050700, Solyc05g051510,…
cell part	97 out of 100 genes, 97.0%	22944 out of 34727 genes, 66.1%	2.18e-14	0	Solyc08g062630, Solyc07g053650, Solyc06g071910, Solyc07g042220, Solyc09g066430, Solyc06g074430, Solyc06g073760, Solyc01g103380, Solyc11g071650, Solyc08g075390, Solyc06g071920, Solyc03g120850, Solyc02g072130, Solyc06g074670, Solyc02g070940, Solyc11g017070, Solyc05g013030, Solyc01g110060, Solyc06g062690, Solyc03g118340, Solyc06g007780, Solyc01g110120, Solyc01g009100, Solyc05g050700, Solyc05g051510,…
plastid	50 out of 100 genes, 50.0%	5860 out of 34727 genes, 16.9%	2.5e-14	0	Solyc03g113800, Solyc01g099900, Solyc06g072120, Solyc10g008140, Solyc12g010360, Solyc11g067100, Solyc06g071910, Solyc09g066430, Solyc06g074430, Solyc06g071920, Solyc03g120850, Solyc02g070940, Solyc01g109850, Solyc06g050980, Solyc03g118340, Solyc01g110120, Solyc01g007740, Solyc06g007360, Solyc05g050700, Solyc05g051510, Solyc07g044760, Solyc06g036290, Solyc11g006070, Solyc06g035970, Solyc02g091580,…
nuclear lumen	39 out of 100 genes, 39.0%	3728 out of 34727 genes, 10.7%	1.52e-13	0	Solyc06g082090, Solyc10g008140, Solyc01g104680, Solyc11g067100, Solyc07g053650, Solyc08g016510, Solyc09g066430, Solyc06g074430, Solyc06g071920, Solyc03g120850, Solyc05g013030, Solyc06g062690, Solyc06g007360, Solyc09g010400, Solyc05g051510, Solyc06g036290, Solyc07g044760, Solyc11g033280, Solyc06g035970, Solyc04g014460, Solyc04g080590, Solyc04g011390, Solyc03g007890, Solyc01g111640, Solyc06g083300,…
non-membrane-bounded organelle	44 out of 100 genes, 44.0%	4936 out of 34727 genes, 14.2%	5.47e-13	0	Solyc06g082090, Solyc01g099900, Solyc06g072120, Solyc10g008140, Solyc01g104680, Solyc03g080050, Solyc11g067100, Solyc01g088080, Solyc08g016510, Solyc09g066430, Solyc06g074430, Solyc06g071920, Solyc03g120850, Solyc11g017070, Solyc06g062690, Solyc06g007780, Solyc06g007360, Solyc09g010400, Solyc01g009100, Solyc05g051510, Solyc07g044760, Solyc06g036290, Solyc11g033280, Solyc06g035970, Solyc03g121100,…
intracellular non-membrane-bounded organelle	44 out of 100 genes, 44.0%	4936 out of 34727 genes, 14.2%	5.47e-13	0	Solyc06g082090, Solyc01g099900, Solyc06g072120, Solyc10g008140, Solyc01g104680, Solyc03g080050, Solyc11g067100, Solyc01g088080, Solyc08g016510, Solyc09g066430, Solyc06g074430, Solyc06g071920, Solyc03g120850, Solyc11g017070, Solyc06g062690, Solyc06g007780, Solyc06g007360, Solyc09g010400, Solyc01g009100, Solyc05g051510, Solyc07g044760, Solyc06g036290, Solyc11g033280, Solyc06g035970, Solyc03g121100,…
nucleolus	30 out of 100 genes, 30.0%	2241 out of 34727 genes, 6.5%	5.62e-13	0	Solyc06g082090, Solyc05g051510, Solyc07g044760, Solyc06g036290, Solyc11g033280, Solyc06g035970, Solyc04g014460, Solyc01g104680, Solyc04g011390, Solyc11g067100, Solyc03g007890, Solyc01g111640, Solyc09g066430, Solyc06g083300, Solyc06g074430, Solyc06g082650, Solyc06g071920, Solyc06g069090, Solyc03g120850, Solyc01g010760, Solyc05g053670, Solyc12g007170, Solyc01g008960, Solyc11g073260, Solyc03g025270,…
nuclear part	41 out of 100 genes, 41.0%	4462 out of 34727 genes, 12.8%	1.99e-12	0	Solyc06g082090, Solyc10g008140, Solyc01g104680, Solyc03g080050, Solyc11g067100, Solyc07g053650, Solyc08g016510, Solyc09g066430, Solyc06g074430, Solyc06g071920, Solyc03g120850, Solyc05g013030, Solyc06g062690, Solyc06g007360, Solyc09g010400, Solyc05g051510, Solyc06g036290, Solyc07g044760, Solyc11g033280, Solyc06g035970, Solyc04g014460, Solyc04g080590, Solyc04g011390, Solyc03g007890, Solyc01g111640,…
vacuolar part	28 out of 100 genes, 28.0%	2103 out of 34727 genes, 6.1%	4.67e-12	0	Solyc01g099900, Solyc06g007710, Solyc05g051510, Solyc06g036290, Solyc02g032940, Solyc11g006070, Solyc10g008140, Solyc12g010360, Solyc01g100390, Solyc04g011390, Solyc03g007890, Solyc08g074620, Solyc02g093900, Solyc08g016510, Solyc07g005600, Solyc09g066430, Solyc01g103380, Solyc06g082650, Solyc06g071920, Solyc09g091070, Solyc01g010760, Solyc03g094010, Solyc01g110060, Solyc10g078550, Solyc01g110120,…
mitochondrion	37 out of 100 genes, 37.0%	4041 out of 34727 genes, 11.6%	4.48e-11	0	Solyc03g113800, Solyc01g086740, Solyc10g008140, Solyc03g080050, Solyc08g062630, Solyc08g016510, Solyc01g103380, Solyc06g071920, Solyc03g120850, Solyc06g050980, Solyc03g118340, Solyc01g110120, Solyc01g007740, Solyc05g051510, Solyc06g007710, Solyc06g036290, Solyc07g044760, Solyc02g032940, Solyc02g091580, Solyc01g100390, Solyc03g114150, Solyc04g080590, Solyc09g064370, Solyc03g007890, Solyc02g093900,…
vacuole	35 out of 100 genes, 35.0%	3677 out of 34727 genes, 10.6%	6.51e-11	0	Solyc01g099900, Solyc10g008140, Solyc12g010360, Solyc11g022590, Solyc08g016510, Solyc09g066430, Solyc06g073760, Solyc01g103380, Solyc11g071650, Solyc08g075390, Solyc06g071920, Solyc01g110060, Solyc01g110120, Solyc06g007360, Solyc05g051510, Solyc06g007710, Solyc06g036290, Solyc02g032940, Solyc11g006070, Solyc06g035970, Solyc03g121100, Solyc01g100390, Solyc04g011390, Solyc10g085650, Solyc03g007890,…
ribonucleoprotein complex	25 out of 100 genes, 25.0%	1855 out of 34727 genes, 5.3%	6.58e-11	0	Solyc06g082090, Solyc01g099900, Solyc07g044760, Solyc11g033280, Solyc06g072120, Solyc03g121100, Solyc04g080590, Solyc04g014460, Solyc11g067100, Solyc08g016510, Solyc09g066430, Solyc06g083300, Solyc06g074430, Solyc06g082650, Solyc03g120850, Solyc06g069090, Solyc12g095960, Solyc09g059310, Solyc05g053670, Solyc01g008960, Solyc03g025270, Solyc06g007780, Solyc04g016350, Solyc06g007360, Solyc01g009100
vacuolar membrane	25 out of 100 genes, 25.0%	2034 out of 34727 genes, 5.9%	4.52e-10	0	Solyc01g099900, Solyc06g007710, Solyc05g051510, Solyc06g036290, Solyc11g006070, Solyc10g008140, Solyc12g010360, Solyc01g100390, Solyc04g011390, Solyc03g007890, Solyc02g093900, Solyc08g016510, Solyc07g005600, Solyc09g066430, Solyc01g103380, Solyc06g071920, Solyc06g082650, Solyc09g091070, Solyc01g010760, Solyc03g094010, Solyc10g078550, Solyc01g110120, Solyc08g014340, Solyc04g016350, Solyc06g007360
cytosolic ribosome	14 out of 100 genes, 14.0%	535 out of 34727 genes, 1.5%	4.71e-10	0	Solyc06g082650, Solyc06g069090, Solyc03g120850, Solyc01g099900, Solyc06g072120, Solyc05g053670, Solyc03g121100, Solyc11g067100, Solyc08g016510, Solyc04g016350, Solyc06g007360, Solyc09g066430, Solyc06g074430, Solyc01g009100
nucleus	57 out of 100 genes, 57.0%	10201 out of 34727 genes, 29.4%	7.85e-09	0	Solyc06g082090, Solyc06g072120, Solyc10g008140, Solyc12g010360, Solyc01g104680, Solyc03g080050, Solyc11g067100, Solyc01g088370, Solyc08g062630, Solyc07g053650, Solyc01g088080, Solyc08g016510, Solyc09g066430, Solyc06g074430, Solyc01g103380, Solyc06g071920, Solyc03g120850, Solyc04g082030, Solyc05g013030, Solyc06g062690, Solyc06g007780, Solyc01g110120, Solyc01g007740, Solyc06g007360, Solyc09g010400,…
chloroplast stroma	18 out of 100 genes, 18.0%	1226 out of 34727 genes, 3.5%	1.27e-08	0	Solyc03g113800, Solyc07g044760, Solyc06g036290, Solyc02g091580, Solyc03g007890, Solyc06g071910, Solyc03g120850, Solyc06g073280, Solyc10g082030, Solyc09g091070, Solyc05g052470, Solyc01g103450, Solyc01g109850, Solyc01g108660, Solyc06g050980, Solyc03g118340, Solyc01g007740, Solyc08g014340
plastid stroma	18 out of 100 genes, 18.0%	1271 out of 34727 genes, 3.7%	2.2e-08	0	Solyc03g113800, Solyc07g044760, Solyc06g036290, Solyc02g091580, Solyc03g007890, Solyc06g071910, Solyc03g120850, Solyc06g073280, Solyc10g082030, Solyc09g091070, Solyc05g052470, Solyc01g103450, Solyc01g109850, Solyc01g108660, Solyc06g050980, Solyc03g118340, Solyc01g007740, Solyc08g014340
chloroplast part	26 out of 100 genes, 26.0%	2713 out of 34727 genes, 7.8%	3.37e-08	0	Solyc03g113800, Solyc07g044760, Solyc06g036290, Solyc02g091580, Solyc01g100390, Solyc01g007320, Solyc03g007890, Solyc08g074620, Solyc06g071910, Solyc06g082650, Solyc06g073280, Solyc03g120850, Solyc10g082030, Solyc07g047850, Solyc09g091070, Solyc01g010760, Solyc02g070940, Solyc05g052470, Solyc01g103450, Solyc01g109850, Solyc06g050980, Solyc01g108660, Solyc03g118340, Solyc01g110120, Solyc08g014340,…
plastid part	26 out of 100 genes, 26.0%	2759 out of 34727 genes, 7.9%	4.73e-08	0	Solyc03g113800, Solyc07g044760, Solyc06g036290, Solyc02g091580, Solyc01g100390, Solyc01g007320, Solyc03g007890, Solyc08g074620, Solyc06g071910, Solyc06g082650, Solyc06g073280, Solyc03g120850, Solyc10g082030, Solyc07g047850, Solyc09g091070, Solyc01g010760, Solyc02g070940, Solyc05g052470, Solyc01g103450, Solyc01g109850, Solyc06g050980, Solyc01g108660, Solyc03g118340, Solyc01g110120, Solyc08g014340,…
ribosomal subunit	11 out of 100 genes, 11.0%	430 out of 34727 genes, 1.2%	4.87e-08	0	Solyc06g082650, Solyc06g069090, Solyc01g099900, Solyc06g072120, Solyc05g053670, Solyc11g067100, Solyc04g016350, Solyc06g007360, Solyc09g066430, Solyc01g009100, Solyc06g074430
protein complex	33 out of 100 genes, 33.0%	4305 out of 34727 genes, 12.4%	6.49e-08	0	Solyc06g072120, Solyc10g008140, Solyc01g104680, Solyc03g080050, Solyc01g088370, Solyc07g053650, Solyc01g088080, Solyc08g016510, Solyc01g103380, Solyc02g070940, Solyc11g017070, Solyc05g013030, Solyc06g062690, Solyc03g118340, Solyc01g110120, Solyc01g007740, Solyc05g050700, Solyc05g051510, Solyc06g007710, Solyc06g036290, Solyc07g044760, Solyc11g033280, Solyc06g035970, Solyc04g014460, Solyc04g080590,…
organelle envelope	26 out of 100 genes, 26.0%	2831 out of 34727 genes, 8.2%	7.91e-08	0	Solyc06g082090, Solyc06g007710, Solyc05g051510, Solyc07g044760, Solyc10g008140, Solyc02g091580, Solyc01g100390, Solyc01g104680, Solyc03g080050, Solyc06g071910, Solyc02g093900, Solyc06g082650, Solyc06g071920, Solyc03g120850, Solyc10g082030, Solyc07g047850, Solyc09g091070, Solyc01g010760, Solyc05g052470, Solyc01g103450, Solyc06g050980, Solyc03g118340, Solyc01g110120, Solyc08g014340, Solyc01g007740,…
envelope	26 out of 100 genes, 26.0%	2906 out of 34727 genes, 8.4%	1.32e-07	0	Solyc06g082090, Solyc06g007710, Solyc05g051510, Solyc07g044760, Solyc10g008140, Solyc02g091580, Solyc01g100390, Solyc01g104680, Solyc03g080050, Solyc06g071910, Solyc02g093900, Solyc06g082650, Solyc06g071920, Solyc03g120850, Solyc10g082030, Solyc07g047850, Solyc09g091070, Solyc01g010760, Solyc05g052470, Solyc01g103450, Solyc06g050980, Solyc03g118340, Solyc01g110120, Solyc08g014340, Solyc01g007740,…
plasma membrane	50 out of 100 genes, 50.0%	8927 out of 34727 genes, 25.7%	1.62e-07	0	Solyc06g082090, Solyc01g099900, Solyc06g072120, Solyc10g008140, Solyc12g010360, Solyc01g104680, Solyc03g080050, Solyc11g067100, Solyc08g062630, Solyc07g053650, Solyc07g042220, Solyc08g016510, Solyc09g066430, Solyc06g074430, Solyc01g103380, Solyc06g071920, Solyc03g120850, Solyc02g072130, Solyc01g110060, Solyc06g062690, Solyc01g110120, Solyc06g007360, Solyc04g011590, Solyc01g009100, Solyc05g050700,…
membrane	64 out of 100 genes, 64.0%	13425 out of 34727 genes, 38.7%	2.53e-07	0	Solyc08g062630, Solyc07g053650, Solyc07g042220, Solyc09g066430, Solyc06g074430, Solyc01g103380, Solyc11g071650, Solyc06g071920, Solyc03g120850, Solyc02g072130, Solyc02g070940, Solyc01g110060, Solyc06g062690, Solyc03g118340, Solyc01g110120, Solyc01g009100, Solyc05g050700, Solyc05g051510, Solyc07g044760, Solyc09g064370, Solyc04g011390, Solyc03g007890, Solyc01g111640, Solyc02g093900, Solyc07g047850,…
extracellular region	26 out of 100 genes, 26.0%	3005 out of 34727 genes, 8.7%	2.55e-07	0	Solyc05g050700, Solyc06g036290, Solyc02g032940, Solyc11g006070, Solyc02g091580, Solyc11g022590, Solyc08g080190, Solyc10g085650, Solyc04g011390, Solyc03g007890, Solyc08g062630, Solyc07g042220, Solyc06g073760, Solyc11g071650, Solyc06g071920, Solyc03g120850, Solyc10g082030, Solyc09g091070, Solyc09g059310, Solyc06g074670, Solyc01g103450, Solyc01g110060, Solyc12g014230, Solyc01g110120, Solyc01g007740,…
ribosome	14 out of 100 genes, 14.0%	951 out of 34727 genes, 2.7%	6.03e-07	0	Solyc06g082650, Solyc06g069090, Solyc03g120850, Solyc01g099900, Solyc06g072120, Solyc05g053670, Solyc03g121100, Solyc11g067100, Solyc08g016510, Solyc04g016350, Solyc06g007360, Solyc09g066430, Solyc06g074430, Solyc01g009100
cytosolic large ribosomal subunit	7 out of 100 genes, 7.0%	179 out of 34727 genes, 0.5%	9.18e-07	0	Solyc06g082650, Solyc01g099900, Solyc11g067100, Solyc05g053670, Solyc09g066430, Solyc06g074430, Solyc01g009100
proteasome storage granule	4 out of 100 genes, 4.0%	29 out of 34727 genes, 0.1%	1.45e-06	0	Solyc05g013030, Solyc04g080590, Solyc07g053650, Solyc08g016510
chloroplast envelope	16 out of 100 genes, 16.0%	1356 out of 34727 genes, 3.9%	1.63e-06	0	Solyc07g044760, Solyc01g100390, Solyc06g071910, Solyc06g082650, Solyc03g120850, Solyc07g047850, Solyc10g082030, Solyc09g091070, Solyc01g010760, Solyc05g052470, Solyc01g103450, Solyc06g050980, Solyc03g118340, Solyc01g110120, Solyc01g007740, Solyc08g014340
plastid envelope	16 out of 100 genes, 16.0%	1408 out of 34727 genes, 4.1%	2.65e-06	0	Solyc07g044760, Solyc01g100390, Solyc06g071910, Solyc06g082650, Solyc03g120850, Solyc07g047850, Solyc10g082030, Solyc09g091070, Solyc01g010760, Solyc05g052470, Solyc01g103450, Solyc06g050980, Solyc03g118340, Solyc01g110120, Solyc01g007740, Solyc08g014340
melanosome	6 out of 100 genes, 6.0%	135 out of 34727 genes, 0.4%	2.72e-06	0	Solyc10g082030, Solyc03g080050, Solyc06g036290, Solyc03g007890, Solyc01g110120, Solyc01g007740
pigment granule	6 out of 100 genes, 6.0%	135 out of 34727 genes, 0.4%	2.72e-06	0	Solyc10g082030, Solyc03g080050, Solyc06g036290, Solyc03g007890, Solyc01g110120, Solyc01g007740
organelle membrane	37 out of 100 genes, 37.0%	6148 out of 34727 genes, 17.7%	3.56e-06	0	Solyc01g099900, Solyc10g008140, Solyc12g010360, Solyc03g080050, Solyc08g062630, Solyc08g016510, Solyc09g066430, Solyc01g103380, Solyc06g071920, Solyc02g072130, Solyc02g070940, Solyc06g050980, Solyc03g118340, Solyc01g110120, Solyc06g007360, Solyc05g050700, Solyc05g051510, Solyc06g007710, Solyc06g036290, Solyc02g032940, Solyc11g006070, Solyc01g100390, Solyc01g007320, Solyc04g011390, Solyc03g007890,…
cytosolic proteasome complex	4 out of 100 genes, 4.0%	40 out of 34727 genes, 0.1%	5.46e-06	0	Solyc05g013030, Solyc04g080590, Solyc07g053650, Solyc08g016510
large ribosomal subunit	7 out of 100 genes, 7.0%	236 out of 34727 genes, 0.7%	5.73e-06	0	Solyc06g082650, Solyc01g099900, Solyc11g067100, Solyc05g053670, Solyc09g066430, Solyc06g074430, Solyc01g009100
apoplast	12 out of 100 genes, 12.0%	909 out of 34727 genes, 2.6%	1.22e-05	0	Solyc06g071920, Solyc03g120850, Solyc10g082030, Solyc09g091070, Solyc06g036290, Solyc06g074670, Solyc01g103450, Solyc10g085650, Solyc03g007890, Solyc08g014340, Solyc01g007740, Solyc07g042220
mitochondrial part	14 out of 100 genes, 14.0%	1254 out of 34727 genes, 3.6%	1.45e-05	0	Solyc06g071920, Solyc03g113800, Solyc06g007710, Solyc05g051510, Solyc09g091070, Solyc01g010760, Solyc12g007170, Solyc10g008140, Solyc03g094010, Solyc02g091580, Solyc03g114150, Solyc03g080050, Solyc10g078550, Solyc02g093900
cell wall	19 out of 100 genes, 19.0%	2523 out of 34727 genes, 7.3%	9.56e-05	0	Solyc05g051510, Solyc07g044760, Solyc06g036290, Solyc02g032940, Solyc06g035970, Solyc01g104680, Solyc10g085650, Solyc03g007890, Solyc08g062630, Solyc07g042220, Solyc07g005600, Solyc11g071650, Solyc06g071920, Solyc06g069090, Solyc09g091070, Solyc09g059310, Solyc12g007170, Solyc01g110060, Solyc03g118340
external encapsulating structure	19 out of 100 genes, 19.0%	2610 out of 34727 genes, 7.5%	0.00014	0.0007	Solyc05g051510, Solyc07g044760, Solyc06g036290, Solyc02g032940, Solyc06g035970, Solyc01g104680, Solyc10g085650, Solyc03g007890, Solyc08g062630, Solyc07g042220, Solyc07g005600, Solyc11g071650, Solyc06g071920, Solyc06g069090, Solyc09g091070, Solyc09g059310, Solyc12g007170, Solyc01g110060, Solyc03g118340
plasma membrane part	28 out of 100 genes, 28.0%	4792 out of 34727 genes, 13.8%	0.00014	0.00069	Solyc05g050700, Solyc01g099900, Solyc05g051510, Solyc06g036290, Solyc06g072120, Solyc11g006070, Solyc10g008140, Solyc06g035970, Solyc12g010360, Solyc04g080590, Solyc01g100390, Solyc01g104680, Solyc04g011390, Solyc03g080050, Solyc03g007890, Solyc08g062630, Solyc07g053650, Solyc02g093900, Solyc07g042220, Solyc07g005600, Solyc09g066430, Solyc01g103380, Solyc06g069090, Solyc05g053670, Solyc12g007170,…
stromule	4 out of 100 genes, 4.0%	101 out of 34727 genes, 0.3%	0.00021	0.00102	Solyc03g120850, Solyc10g082030, Solyc09g091070, Solyc01g007740
mitochondrial matrix	7 out of 100 genes, 7.0%	425 out of 34727 genes, 1.2%	0.00023	0.001	Solyc03g114150, Solyc03g113800, Solyc10g078550, Solyc09g091070, Solyc12g007170, Solyc03g094010, Solyc02g091580
mitochondrial lumen	7 out of 100 genes, 7.0%	425 out of 34727 genes, 1.2%	0.00023	0.00098	Solyc03g114150, Solyc03g113800, Solyc10g078550, Solyc09g091070, Solyc12g007170, Solyc03g094010, Solyc02g091580
cytoplasmic membrane-bounded vesicle	13 out of 100 genes, 13.0%	1440 out of 34727 genes, 4.1%	0.00025	0.00097	Solyc05g050700, Solyc06g082090, Solyc10g082030, Solyc06g036290, Solyc08g080190, Solyc04g080590, Solyc03g080050, Solyc03g007890, Solyc08g062630, Solyc01g110120, Solyc01g007740, Solyc01g103380, Solyc02g087300
IkappaB kinase complex	2 out of 100 genes, 2.0%	9 out of 34727 genes, 0.0%	0.00029	0.00127	Solyc10g082030, Solyc01g007740
mitochondrial crista	2 out of 100 genes, 2.0%	9 out of 34727 genes, 0.0%	0.00029	0.00125	Solyc05g051510, Solyc10g008140
membrane-bounded vesicle	13 out of 100 genes, 13.0%	1476 out of 34727 genes, 4.3%	0.00032	0.00123	Solyc05g050700, Solyc06g082090, Solyc10g082030, Solyc06g036290, Solyc08g080190, Solyc04g080590, Solyc03g080050, Solyc03g007890, Solyc08g062630, Solyc01g110120, Solyc01g007740, Solyc01g103380, Solyc02g087300
thylakoid	11 out of 100 genes, 11.0%	1099 out of 34727 genes, 3.2%	0.00032	0.00121	Solyc10g082030, Solyc07g047850, Solyc02g070940, Solyc05g052470, Solyc01g103450, Solyc01g007320, Solyc04g011390, Solyc06g050980, Solyc03g118340, Solyc08g074620, Solyc01g007740
cytoplasmic vesicle	13 out of 100 genes, 13.0%	1507 out of 34727 genes, 4.3%	0.00039	0.00149	Solyc05g050700, Solyc06g082090, Solyc10g082030, Solyc06g036290, Solyc08g080190, Solyc04g080590, Solyc03g080050, Solyc03g007890, Solyc08g062630, Solyc01g110120, Solyc01g007740, Solyc01g103380, Solyc02g087300
plasmodesma	21 out of 100 genes, 21.0%	3293 out of 34727 genes, 9.5%	0.00039	0.00147	Solyc05g050700, Solyc01g099900, Solyc06g036290, Solyc06g072120, Solyc11g006070, Solyc06g035970, Solyc12g010360, Solyc01g104680, Solyc04g080590, Solyc04g011390, Solyc03g007890, Solyc07g053650, Solyc07g042220, Solyc07g005600, Solyc09g066430, Solyc01g103380, Solyc06g069090, Solyc05g053670, Solyc12g007170, Solyc01g110060, Solyc01g009100
symplast	21 out of 100 genes, 21.0%	3293 out of 34727 genes, 9.5%	0.00039	0.00145	Solyc05g050700, Solyc01g099900, Solyc06g036290, Solyc06g072120, Solyc11g006070, Solyc06g035970, Solyc12g010360, Solyc01g104680, Solyc04g080590, Solyc04g011390, Solyc03g007890, Solyc07g053650, Solyc07g042220, Solyc07g005600, Solyc09g066430, Solyc01g103380, Solyc06g069090, Solyc05g053670, Solyc12g007170, Solyc01g110060, Solyc01g009100
cytoskeletal part	13 out of 100 genes, 13.0%	1526 out of 34727 genes, 4.4%	0.00043	0.002	Solyc06g069090, Solyc05g051510, Solyc06g072120, Solyc09g059310, Solyc12g007170, Solyc10g008140, Solyc06g035970, Solyc11g017070, Solyc03g025270, Solyc04g080590, Solyc01g111640, Solyc01g088080, Solyc06g083300
proteasome core complex, alpha-subunit complex	2 out of 100 genes, 2.0%	11 out of 34727 genes, 0.0%	0.00044	0.00197	Solyc04g080590, Solyc08g016510
cytosolic small ribosomal subunit	4 out of 100 genes, 4.0%	126 out of 34727 genes, 0.4%	0.00049	0.00194	Solyc06g069090, Solyc06g072120, Solyc06g007360, Solyc04g016350
vesicle	13 out of 100 genes, 13.0%	1597 out of 34727 genes, 4.6%	0.00067	0.00247	Solyc05g050700, Solyc06g082090, Solyc10g082030, Solyc06g036290, Solyc08g080190, Solyc04g080590, Solyc03g080050, Solyc03g007890, Solyc08g062630, Solyc01g110120, Solyc01g007740, Solyc01g103380, Solyc02g087300
cell-cell junction	21 out of 100 genes, 21.0%	3447 out of 34727 genes, 9.9%	0.00071	0.00243	Solyc05g050700, Solyc01g099900, Solyc06g036290, Solyc06g072120, Solyc11g006070, Solyc06g035970, Solyc12g010360, Solyc01g104680, Solyc04g080590, Solyc04g011390, Solyc03g007890, Solyc07g053650, Solyc07g042220, Solyc07g005600, Solyc09g066430, Solyc01g103380, Solyc06g069090, Solyc05g053670, Solyc12g007170, Solyc01g110060, Solyc01g009100
proteasome complex	4 out of 100 genes, 4.0%	140 out of 34727 genes, 0.4%	0.00073	0.00293	Solyc05g013030, Solyc04g080590, Solyc07g053650, Solyc08g016510
cell junction	22 out of 100 genes, 22.0%	3719 out of 34727 genes, 10.7%	0.00077	0.00289	Solyc05g050700, Solyc01g099900, Solyc06g036290, Solyc06g072120, Solyc11g006070, Solyc06g035970, Solyc12g010360, Solyc04g080590, Solyc01g104680, Solyc04g011390, Solyc03g007890, Solyc07g053650, Solyc02g093900, Solyc07g042220, Solyc07g005600, Solyc09g066430, Solyc01g103380, Solyc06g069090, Solyc05g053670, Solyc12g007170, Solyc01g110060, Solyc01g009100
chromosomal part	10 out of 100 genes, 10.0%	1050 out of 34727 genes, 3.0%	0.0009	0.00312	Solyc10g007180, Solyc01g008960, Solyc11g073260, Solyc01g104680, Solyc04g011390, Solyc06g062690, Solyc06g007780, Solyc02g087300, Solyc06g083300, Solyc09g010400
phagocytic vesicle	5 out of 100 genes, 5.0%	260 out of 34727 genes, 0.7%	0.00095	0.00333	Solyc06g082090, Solyc04g080590, Solyc06g036290, Solyc03g007890, Solyc01g110120
extrinsic to mitochondrial outer membrane	2 out of 100 genes, 2.0%	17 out of 34727 genes, 0.0%	0.00108	0.00405	Solyc05g051510, Solyc10g008140
integral to plasma membrane	7 out of 100 genes, 7.0%	565 out of 34727 genes, 1.6%	0.00126	0.00475	Solyc01g100390, Solyc05g051510, Solyc03g080050, Solyc08g062630, Solyc01g110120, Solyc10g008140, Solyc07g005600
preribosome	4 out of 100 genes, 4.0%	163 out of 34727 genes, 0.5%	0.00129	0.00469	Solyc06g069090, Solyc03g025270, Solyc07g044760, Solyc06g072120
microtubule cytoskeleton	11 out of 100 genes, 11.0%	1306 out of 34727 genes, 3.8%	0.00135	0.00463	Solyc06g069090, Solyc05g051510, Solyc06g072120, Solyc12g007170, Solyc10g008140, Solyc06g035970, Solyc11g017070, Solyc03g025270, Solyc04g080590, Solyc01g111640, Solyc01g088080
nucleoplasm	15 out of 100 genes, 15.0%	2176 out of 34727 genes, 6.3%	0.00139	0.00482	Solyc05g051510, Solyc12g095960, Solyc11g033280, Solyc09g059310, Solyc10g008140, Solyc03g025270, Solyc04g014460, Solyc04g080590, Solyc05g013030, Solyc12g014230, Solyc04g011390, Solyc06g062690, Solyc07g053650, Solyc08g016510, Solyc06g083300
cytoskeleton	14 out of 100 genes, 14.0%	1959 out of 34727 genes, 5.6%	0.00145	0.00476	Solyc06g069090, Solyc05g051510, Solyc06g072120, Solyc09g059310, Solyc12g007170, Solyc10g008140, Solyc06g035970, Solyc11g017070, Solyc03g025270, Solyc04g080590, Solyc03g080050, Solyc01g111640, Solyc01g088080, Solyc06g083300
Golgi apparatus	18 out of 100 genes, 18.0%	2902 out of 34727 genes, 8.4%	0.00149	0.00494	Solyc06g036290, Solyc11g006070, Solyc06g035970, Solyc12g010360, Solyc01g100390, Solyc01g104680, Solyc03g007890, Solyc07g005600, Solyc01g103380, Solyc06g082650, Solyc02g072130, Solyc03g120850, Solyc09g091070, Solyc09g059310, Solyc01g110120, Solyc04g016350, Solyc06g007360, Solyc02g087300
mitochondrial envelope	9 out of 100 genes, 9.0%	965 out of 34727 genes, 2.8%	0.00189	0.00558	Solyc06g071920, Solyc06g007710, Solyc05g051510, Solyc09g091070, Solyc01g010760, Solyc10g008140, Solyc02g091580, Solyc03g080050, Solyc02g093900
brush border	3 out of 100 genes, 3.0%	86 out of 34727 genes, 0.2%	0.00199	0.00552	Solyc06g036290, Solyc08g062630, Solyc01g110120
vacuolar lumen	3 out of 100 genes, 3.0%	90 out of 34727 genes, 0.3%	0.00226	0.00636	Solyc01g110060, Solyc08g074620, Solyc02g032940
chromatin	7 out of 100 genes, 7.0%	629 out of 34727 genes, 1.8%	0.00231	0.00629	Solyc11g073260, Solyc10g007180, Solyc04g011390, Solyc06g062690, Solyc09g010400, Solyc06g083300, Solyc01g008960
90S preribosome	3 out of 100 genes, 3.0%	95 out of 34727 genes, 0.3%	0.00264	0.00689	Solyc06g069090, Solyc03g025270, Solyc06g072120
microtubule associated complex	5 out of 100 genes, 5.0%	330 out of 34727 genes, 1.0%	0.00271	0.00703	Solyc11g017070, Solyc04g080590, Solyc05g051510, Solyc06g072120, Solyc10g008140
proteasome core complex	2 out of 100 genes, 2.0%	27 out of 34727 genes, 0.1%	0.00274	0.00696	Solyc04g080590, Solyc08g016510
polysome	3 out of 100 genes, 3.0%	98 out of 34727 genes, 0.3%	0.00289	0.0071	Solyc04g080590, Solyc06g007360, Solyc04g016350
small ribosomal subunit	4 out of 100 genes, 4.0%	206 out of 34727 genes, 0.6%	0.00302	0.00766	Solyc06g069090, Solyc06g072120, Solyc06g007360, Solyc04g016350
pore complex	3 out of 100 genes, 3.0%	110 out of 34727 genes, 0.3%	0.004	0.01032	Solyc06g007710, Solyc01g010760, Solyc02g087300
endosome	9 out of 100 genes, 9.0%	1091 out of 34727 genes, 3.1%	0.00427	0.01063	Solyc05g050700, Solyc10g082030, Solyc11g006070, Solyc01g100390, Solyc01g110120, Solyc08g062630, Solyc01g007740, Solyc07g005600, Solyc01g103380
extracellular region part	8 out of 100 genes, 8.0%	902 out of 34727 genes, 2.6%	0.00457	0.01093	Solyc11g071650, Solyc06g036290, Solyc02g032940, Solyc02g091580, Solyc01g110060, Solyc12g014230, Solyc01g110120, Solyc06g073760
brush border membrane	2 out of 100 genes, 2.0%	37 out of 34727 genes, 0.1%	0.00511	0.01184	Solyc06g036290, Solyc01g110120
endocytic vesicle	5 out of 100 genes, 5.0%	387 out of 34727 genes, 1.1%	0.00531	0.01212	Solyc06g082090, Solyc04g080590, Solyc06g036290, Solyc03g007890, Solyc01g110120
proteasome regulatory particle	2 out of 100 genes, 2.0%	38 out of 34727 genes, 0.1%	0.00539	0.0122	Solyc05g013030, Solyc07g053650
intermediate filament cytoskeleton	3 out of 100 genes, 3.0%	124 out of 34727 genes, 0.4%	0.00558	0.01267	Solyc09g059310, Solyc01g088080, Solyc06g083300
polytene chromosome puff	2 out of 100 genes, 2.0%	39 out of 34727 genes, 0.1%	0.00567	0.01275	Solyc06g007780, Solyc06g083300
proteasome accessory complex	2 out of 100 genes, 2.0%	39 out of 34727 genes, 0.1%	0.00567	0.01262	Solyc05g013030, Solyc07g053650
keratin filament	2 out of 100 genes, 2.0%	42 out of 34727 genes, 0.1%	0.00655	0.01404	Solyc09g059310, Solyc06g083300
lysosome	5 out of 100 genes, 5.0%	418 out of 34727 genes, 1.2%	0.0073	0.016	Solyc11g071650, Solyc02g032940, Solyc01g110120, Solyc07g005600, Solyc06g073760
chromosome	10 out of 100 genes, 10.0%	1412 out of 34727 genes, 4.1%	0.00754	0.01623	Solyc10g007180, Solyc01g008960, Solyc11g073260, Solyc01g104680, Solyc04g011390, Solyc06g062690, Solyc06g007780, Solyc02g087300, Solyc06g083300, Solyc09g010400
nucleosome	3 out of 100 genes, 3.0%	139 out of 34727 genes, 0.4%	0.00764	0.01607	Solyc11g073260, Solyc04g011390, Solyc09g010400
eukaryotic translation initiation factor 3 complex	2 out of 100 genes, 2.0%	47 out of 34727 genes, 0.1%	0.00815	0.01685	Solyc11g017070, Solyc01g088370
membrane part	39 out of 100 genes, 39.0%	9556 out of 34727 genes, 27.5%	0.00831	0.01743	Solyc01g099900, Solyc06g072120, Solyc10g008140, Solyc12g010360, Solyc01g104680, Solyc03g080050, Solyc08g062630, Solyc07g053650, Solyc07g042220, Solyc08g016510, Solyc09g066430, Solyc01g103380, Solyc02g072130, Solyc02g070940, Solyc01g110060, Solyc03g118340, Solyc01g110120, Solyc04g011590, Solyc01g009100, Solyc05g050700, Solyc05g051510, Solyc06g007710, Solyc06g036290, Solyc11g006070, Solyc06g035970,…
lytic vacuole	5 out of 100 genes, 5.0%	434 out of 34727 genes, 1.2%	0.0085	0.01727	Solyc11g071650, Solyc02g032940, Solyc01g110120, Solyc07g005600, Solyc06g073760
mitochondrial inner membrane	6 out of 100 genes, 6.0%	616 out of 34727 genes, 1.8%	0.00889	0.01766	Solyc06g007710, Solyc05g051510, Solyc03g080050, Solyc09g091070, Solyc02g093900, Solyc10g008140
intrinsic to plasma membrane	7 out of 100 genes, 7.0%	810 out of 34727 genes, 2.3%	0.00902	0.01768	Solyc01g100390, Solyc05g051510, Solyc03g080050, Solyc08g062630, Solyc01g110120, Solyc10g008140, Solyc07g005600
organelle inner membrane	7 out of 100 genes, 7.0%	823 out of 34727 genes, 2.4%	0.00979	0.01912	Solyc06g007710, Solyc05g051510, Solyc03g080050, Solyc09g091070, Solyc03g118340, Solyc02g093900, Solyc10g008140
lipid particle	4 out of 100 genes, 4.0%	292 out of 34727 genes, 0.8%	0.01021	0.01982	Solyc05g051510, Solyc06g072120, Solyc10g008140, Solyc09g066430
glyoxysome	2 out of 100 genes, 2.0%	53 out of 34727 genes, 0.2%	0.01028	0.02	Solyc09g091070, Solyc12g007170
peroxisome	6 out of 100 genes, 6.0%	651 out of 34727 genes, 1.9%	0.01146	0.02276	Solyc09g064370, Solyc03g113800, Solyc09g091070, Solyc08g014340, Solyc12g007170, Solyc06g071700
microbody	6 out of 100 genes, 6.0%	651 out of 34727 genes, 1.9%	0.01146	0.02256	Solyc09g064370, Solyc03g113800, Solyc09g091070, Solyc08g014340, Solyc12g007170, Solyc06g071700
thylakoid part	7 out of 100 genes, 7.0%	852 out of 34727 genes, 2.5%	0.01168	0.02288	Solyc07g047850, Solyc06g050980, Solyc01g007320, Solyc03g118340, Solyc08g074620, Solyc02g070940, Solyc05g052470
mitochondrial respiratory chain	3 out of 100 genes, 3.0%	163 out of 34727 genes, 0.5%	0.01177	0.02286	Solyc05g051510, Solyc02g093900, Solyc10g008140
mitochondrial membrane part	4 out of 100 genes, 4.0%	318 out of 34727 genes, 0.9%	0.01361	0.027	Solyc06g007710, Solyc05g051510, Solyc02g093900, Solyc10g008140
mitochondrial membrane	7 out of 100 genes, 7.0%	899 out of 34727 genes, 2.6%	0.01528	0.02876	Solyc06g007710, Solyc05g051510, Solyc03g080050, Solyc09g091070, Solyc02g093900, Solyc01g010760, Solyc10g008140
extracellular space	5 out of 100 genes, 5.0%	508 out of 34727 genes, 1.5%	0.0159	0.02984	Solyc11g071650, Solyc01g110060, Solyc01g110120, Solyc06g073760, Solyc02g091580
small-subunit processome	2 out of 100 genes, 2.0%	72 out of 34727 genes, 0.2%	0.0184	0.03106	Solyc06g069090, Solyc03g025270
chloroplast thylakoid	7 out of 100 genes, 7.0%	937 out of 34727 genes, 2.7%	0.01873	0.03113	Solyc07g047850, Solyc06g050980, Solyc01g007320, Solyc03g118340, Solyc08g074620, Solyc02g070940, Solyc05g052470
plastid thylakoid	7 out of 100 genes, 7.0%	937 out of 34727 genes, 2.7%	0.01873	0.03088	Solyc07g047850, Solyc06g050980, Solyc01g007320, Solyc03g118340, Solyc08g074620, Solyc02g070940, Solyc05g052470
mitochondrial respiratory chain complex I	2 out of 100 genes, 2.0%	76 out of 34727 genes, 0.2%	0.02037	0.0319	Solyc05g051510, Solyc10g008140
endosomal part	6 out of 100 genes, 6.0%	745 out of 34727 genes, 2.1%	0.02086	0.03307	Solyc05g050700, Solyc01g100390, Solyc08g062630, Solyc01g110120, Solyc07g005600, Solyc01g103380
NADH dehydrogenase complex	2 out of 100 genes, 2.0%	77 out of 34727 genes, 0.2%	0.02088	0.03281	Solyc05g051510, Solyc10g008140
respiratory chain complex I	2 out of 100 genes, 2.0%	77 out of 34727 genes, 0.2%	0.02088	0.03256	Solyc05g051510, Solyc10g008140
protein-DNA complex	3 out of 100 genes, 3.0%	218 out of 34727 genes, 0.6%	0.02528	0.03923	Solyc11g073260, Solyc04g011390, Solyc09g010400
chloroplast thylakoid membrane	6 out of 100 genes, 6.0%	795 out of 34727 genes, 2.3%	0.02754	0.04397	Solyc07g047850, Solyc06g050980, Solyc01g007320, Solyc03g118340, Solyc02g070940, Solyc05g052470
plastid thylakoid membrane	6 out of 100 genes, 6.0%	795 out of 34727 genes, 2.3%	0.02754	0.04364	Solyc07g047850, Solyc06g050980, Solyc01g007320, Solyc03g118340, Solyc02g070940, Solyc05g052470
extrinsic to organelle membrane	2 out of 100 genes, 2.0%	90 out of 34727 genes, 0.3%	0.0279	0.04391	Solyc05g051510, Solyc10g008140
periplasmic space	2 out of 100 genes, 2.0%	90 out of 34727 genes, 0.3%	0.0279	0.04358	Solyc08g062630, Solyc06g071700
thylakoid membrane	6 out of 100 genes, 6.0%	816 out of 34727 genes, 2.3%	0.03073	0.04607	Solyc07g047850, Solyc06g050980, Solyc01g007320, Solyc03g118340, Solyc02g070940, Solyc05g052470
intermediate filament	2 out of 100 genes, 2.0%	95 out of 34727 genes, 0.3%	0.03082	0.04706	Solyc09g059310, Solyc06g083300
cell projection membrane	2 out of 100 genes, 2.0%	96 out of 34727 genes, 0.3%	0.03141	0.04803	Solyc06g036290, Solyc01g110120
organelle subcompartment	7 out of 100 genes, 7.0%	1050 out of 34727 genes, 3.0%	0.03216	0.04928	Solyc07g047850, Solyc06g050980, Solyc01g007320, Solyc03g118340, Solyc08g074620, Solyc02g070940, Solyc05g052470
