# Supplementary material for: Proteomics of Heat-Stress and Ethylene-Mediated Thermotolerance Mechanisms in Tomato Pollen Grains
Source: Front Plant Sci. 2018 Nov 12;9:1558. doi: 10.3389/fpls.2018.01558 (PMC6240657; doi:10.3389/fpls.2018.01558)
Supplement: Supplementary file 5 [file Table_5.XLSX]

## Sheet: Cluster analysis
Table S5. Cluster analysis. Relative abundance of proteins in 30 groups obtained by k means clustering analysis. NSAF scores were averaged over three biological replicates and were normalized for each protein to represent their proportion of the total abundance over all four treatments. P-C, pollen derived from plants maintained at control conditions; P-HS, pollen derived from plants exposed to H…
			Averaged & normalized NSAF scores
Cluster No	Accession	Description	P-C	P-HS	P-E-C	P-E-HS	BIN Name
1	Solyc10g005820	Farnesyl pyrophosphate synthase (AHRD V1 ***- O65004_SOLLC); contains Interpro domain(s) IPR008949 Terpenoid synthase	0.366258	0.327548	0.306194	0	secondary metabolism.isoprenoids.mevalonate pathway.farnesyl pyrophosphate synthetase
1	Solyc05g043430	Carboxymethylenebutenolidase-like protein (AHRD V1 ***- Q8LQS5_ORYSJ); contains Interpro domain(s) IPR002925 Dienelactone hydrolase	0.548258	0.211765	0.239977	0	misc.misc2
1	Solyc01g104590	Ribosomal protein L3 (AHRD V1 ***- Q6SKP4_SOLLC); contains Interpro domain(s) IPR019926 Ribosomal protein L3, conserved site IPR000597 Ribosomal protein L3	0.47001	0.224536	0.229327	0.0761268	protein.synthesis.ribosomal protein.eukaryotic.60S subunit.L3
1	Solyc07g032100	Coatomer alpha subunit-like protein (AHRD V1 **-- Q70I39_LOTJA); contains Interpro domain(s) IPR016391 Coatomer, alpha subunit	0.373271	0.335494	0.242089	0.0491458	cell.vesicle transport
1	Solyc06g007780	Ras GTPase-activating protein-binding protein 2 (AHRD V1 *--- B5X4A8_SALSA); contains Interpro domain(s) IPR018222 Nuclear transport factor 2, Eukaryote	0.352401	0.353446	0.236604	0.0575487	protein.targeting.nucleus
1	Solyc01g100390	Pyrophosphate-energized proton pump (AHRD V1 ***- B0SRX3_LEPBP); contains Interpro domain(s) IPR004131 Inorganic H+ pyrophosphatase	0.351749	0.342871	0.229272	0.0761083	transport.amino acids
1	Solyc05g018570	26S protease regulatory subunit 8 homolog A (AHRD V1 ***- PRS8A_ARATH); contains Interpro domain(s) IPR005937 26S proteasome subunit P45	0.388	0.302921	0.309079	0	protein.degradation.ubiquitin.proteasom
1	Solyc04g076090	Glucose-6-phosphate isomerase (AHRD V1 **** Q68HC8_SOLLC); contains Interpro domain(s) IPR001672 Phosphoglucose isomerase (PGI)	0.535804	0.21136	0.252836	0	glycolysis.plastid branch.glucose-6-phosphate isomerase
1	Solyc01g009380	Nicalin (AHRD V1 ***- B4FZF8_MAIZE); contains Interpro domain(s) IPR008710 Nicastrin	0.340045	0.326494	0.333461	0	not assigned.unknown
1	Solyc01g095570	Mitochondrial carrier-like protein (AHRD V1 ***- Q2PYY0_SOLTU); contains Interpro domain(s) IPR002067 Mitochondrial carrier protein	0.516117	0.257974	0.225909	0	transport.metabolite transporters at the mitochondrial membrane
1	Solyc12g100120	Acetyl-CoA carboxylase-like protein (AHRD V1 *-*- Q8ABH3_BACTN); contains Interpro domain(s) IPR012878 Protein of unknown function DUF1680	0.42262	0.377953	0.199427	0	not assigned.unknown
2	Solyc03g111230	60S ribosomal protein L17 (AHRD V1 ***- D7KV33_ARALY); contains Interpro domain(s) IPR018260 Ribosomal protein L22/L17, conserved site	0.191739	0.135737	0.283878	0.388646	protein.synthesis.ribosomal protein.eukaryotic.60S subunit.L17
2	Solyc07g032740	Aspartate aminotransferase (AHRD V1 **** A9PHH1_POPTR); contains Interpro domain(s) IPR000796 Aspartate/other aminotransferase	0.235335	0.152636	0.217322	0.394706	amino acid metabolism.synthesis.central amino acid metabolism.aspartate.aspartate aminotransferase
2	Solyc08g074790	Eukaryotic translation initiation factor 3 subunit 4 (AHRD V1 ***- B4FBV8_MAIZE); contains Interpro domain(s) IPR017334 Translation initiation factor 3, RNA-binding subunit	0.179502	0.129196	0.313143	0.378159	protein.synthesis.initiation
2	Solyc09g057650	40S ribosomal protein S8 (AHRD V1 ***- Q3HRZ6_SOLTU); contains Interpro domain(s) IPR001047 Ribosomal protein S8e	0.238167	0.092314	0.304633	0.364885	protein.synthesis.ribosomal protein.eukaryotic.40S subunit.S8
2	Solyc10g086190	Adenosine kinase (AHRD V1 ***- D2D2Z6_GOSHI); contains Interpro domain(s) IPR001805 Adenosine kinase	0.236469	0.150819	0.281395	0.331317	nucleotide metabolism.salvage.nucleoside kinases.adenosine kinase
2	Solyc04g078380	MFP1 attachment factor 1 (AHRD V1 **-- Q9M7N4_SOYBN)	0.198557	0.147254	0.256359	0.39783	cell.organisation
2	Solyc02g068130	Mitochondrial import receptor subunit TOM20 (AHRD V1 ***- B3TM32_ELAGV); contains Interpro domain(s) IPR010547 Plant specific mitochondrial import receptor subunit TOM20	0.22575	0.0871962	0.295255	0.391799	protein.targeting.mitochondria
2	Solyc06g066440	Hexokinase (AHRD V1 ***- Q9FR27_SOLLC); contains Interpro domain(s) IPR001312 Hexokinase	0.237764	0.120909	0.222531	0.418796	major CHO metabolism.degradation.sucrose.hexokinase
2	Solyc05g056390	chaperonin (AHRD V1 ***- O24186_ORYSA); contains Interpro domain(s) IPR001476 Chaperonin Cpn10	0.109761	0.161234	0.293409	0.435597	protein.folding
2	Solyc11g039840	Ubiquinol-cytochrome c reductase iron-sulfur subunit (AHRD V1 **** Q38M54_SOLTU); contains Interpro domain(s) IPR005805 Rieske iron-sulphur protein, C-terminal	0.232391	0.103915	0.24911	0.414584	mitochondrial electron transport / ATP synthesis.cytochrome c reductase
2	Solyc04g064510	Ras-related protein Rab-18 (AHRD V1 ***- B6TSE5_MAIZE); contains Interpro domain(s) IPR015598 Rab18	0.274256	0.105932	0.249461	0.370351	signalling.G-proteins
2	Solyc09g013080	Acetyl-coenzyme A carboxylase carboxyl transferase subunit alpha (AHRD V1 *-*- B7KJL9_CYAP7); contains Interpro domain(s) IPR001095 Acetyl-CoA carboxylase, alpha subunit	0.184045	0.141716	0.268116	0.406123	lipid metabolism.FA synthesis and FA elongation.Acetyl CoA Carboxylation.heteromeric Complex.alpha Carboxyltransferase
2	Solyc06g062840	Threonine synthase (AHRD V1 **** Q2Q021_SOYBN); contains Interpro domain(s) IPR004450 Threonine synthase	0.240266	0.118407	0.309827	0.331501	amino acid metabolism.synthesis.aspartate family.threonine.threonine synthase
2	Solyc04g080590	Proteasome subunit alpha type (AHRD V1 ***- Q8H1Y2_NICBE); contains Interpro domain(s) IPR001353 Proteasome, subunit alpha/beta	0.126468	0.219942	0.241761	0.411829	protein.degradation.ubiquitin.proteasom
2	Solyc05g056310	T-complex protein 1 subunit gamma (AHRD V1 ***- B6UCD0_MAIZE); contains Interpro domain(s) IPR012719 T-complex protein 1, gamma subunit	0.216569	0.179214	0.277571	0.326646	protein.folding
2	Solyc09g082770	Transmembrane emp24 domain-containing protein 3 (AHRD V1 ***- B6TE63_MAIZE); contains Interpro domain(s) IPR000348 emp24/gp25L/p24	0.225332	0.0888869	0.294708	0.391073	cell.vesicle transport
2	Solyc10g007760	Ribose-phosphate pyrophosphokinase 4 (AHRD V1 ***- D7LJE3_ARALY); contains Interpro domain(s) IPR005946 Phosphoribosyl pyrophosphokinase	0.199792	0.175683	0.251498	0.373028	nucleotide metabolism.synthesis.PRS-PP
2	Solyc06g073790	40S ribosomal protein S11 (AHRD V1 ***- D7MBM0_ARALY); contains Interpro domain(s) IPR000266 Ribosomal protein S17	0.277253	0.107089	0.24126	0.374398	protein.synthesis.ribosomal protein.eukaryotic.40S subunit.S11
2	Solyc01g088020	Protein transport protein sec31 (AHRD V1 **-- C8V1I6_EMENI); contains Interpro domain(s) IPR017986 WD40 repeat, region	0.255903	0.143249	0.254393	0.346455	not assigned.unknown
2	Solyc02g065300	Leucyl-tRNA synthetase (AHRD V1 **** Q5PPJ6_RAT); contains Interpro domain(s) IPR004493 Leucyl-tRNA synthetase, class Ia, archaeal/eukaryotic cytosolic	0.244948	0.115444	0.307943	0.331665	protein.aa activation.leucine-tRNA ligase
2	Solyc03g096940	NADH ubiquinone oxidoreductase subunit (AHRD V1 *-** D5RN95_9PROT); contains Interpro domain(s) IPR007763 NADH:ubiquinone oxidoreductase, 17.2 kD subunit	0.19293	0.146171	0.265997	0.394902	mitochondrial electron transport / ATP synthesis.NADH-DH.localisation not clear
2	Solyc02g082750	Phosphatidylinositol phosphate (PtdInsP) phosphatase involved in hydrolysis of PtdIns (AHRD V1 **** D6VWZ1_YEAST); contains Interpro domain(s) IPR002013 Synaptojanin, N-terminal	0.225332	0.0888869	0.294708	0.391073	signalling.phosphinositides
2	Solyc10g005260	RNA Binding Protein 45 (AHRD V1 **-* Q9LEB4_NICPL); contains Interpro domain(s) IPR012677 Nucleotide-binding, alpha-beta plait	0.183379	0.214874	0.230089	0.371658	RNA.regulation of transcription.unclassified
2	Solyc01g103010	Cullin-associated NEDD8-dissociated protein 2 (AHRD V1 ***- B0WPV6_CULQU); contains Interpro domain(s) IPR011989 Armadillo-like helical	0.234431	0.0689985	0.291541	0.40503	not assigned.unknown
2	Solyc10g007950	Alpha alpha-trehalose-phosphate synthase (AHRD V1 **** D0NRZ0_PHYIN); contains Interpro domain(s) IPR001830 Glycosyl transferase, family 20	0.111678	0.132012	0.304399	0.451912	minor CHO metabolism.trehalose.TPS
3	Solyc03g119040	Guanine nucleotide-binding protein beta subunit-like protein (AHRD V1 **-* B4FKM1_MAIZE); contains Interpro domain(s) IPR020472 G-protein beta WD-40 repeat, region	0.159615	0.210027	0.326121	0.304236	signalling.G-proteins
3	Solyc06g069010	Guanine nucleotide-binding protein beta subunit-like protein (AHRD V1 **-* B6SJ21_MAIZE); contains Interpro domain(s) IPR020472 G-protein beta WD-40 repeat, region	0.150245	0.253501	0.335397	0.260857	signalling.G-proteins
3	Solyc12g040510	Guanine nucleotide-binding protein beta subunit-like protein (AHRD V1 **-- B6SJ21_MAIZE); contains Interpro domain(s) IPR020472 G-protein beta WD-40 repeat, region	0.1692	0.223077	0.326169	0.281555	signalling.G-proteins
3	Solyc05g051250	Glutamine synthetase (AHRD V1 ***- A9PB10_POPTR); contains Interpro domain(s) IPR008146 Glutamine synthetase, catalytic region	0.192064	0.17032	0.338912	0.298705	N-metabolism.ammonia metabolism.glutamine synthase
3	Solyc01g099830	60S ribosomal protein L22-2 (AHRD V1 ***- D7L3W0_ARALY); contains Interpro domain(s) IPR002671 Ribosomal protein L22e	0.16744	0.258376	0.311495	0.262689	protein.synthesis.ribosomal protein.eukaryotic.60S subunit.L22
3	Solyc02g086240	50S ribosomal protein L5 (AHRD V1 ***- RL5_XANP2); contains Interpro domain(s) IPR002132 Ribosomal protein L5	0.128787	0.305611	0.281927	0.283675	protein.synthesis.ribosomal protein.eukaryotic.60S subunit.L11
3	Solyc01g106260	Chaperone DnaK (AHRD V1 ***- A2Q199_MEDTR); contains Interpro domain(s) IPR012725 Chaperone DnaK	0.178723	0.241191	0.287345	0.292741	stress.abiotic.heat
3	Solyc01g094400	Actin depolymerizing factor 10 (AHRD V1 **** B9I489_POPTR); contains Interpro domain(s) IPR002108 Actin-binding, cofilin/tropomyosin type	0.142593	0.23975	0.377438	0.240219	cell.organisation
3	Solyc10g086460	Actin (AHRD V1 ***- Q9SAR7_STRAF); contains Interpro domain(s) IPR004000 Actin/actin-like	0.185169	0.251077	0.282795	0.280959	cell.organisation
3	Solyc06g066410	Profilin (AHRD V1 ***- Q9SMC0_TOBAC); contains Interpro domain(s) IPR005455 Profilin, plant	0.157389	0.212115	0.310208	0.320288	cell.organisation
3	Solyc03g044010	Mitochondrial porin (Voltage-dependent anion channel) outer membrane protein (AHRD V1 **** C4R1Z2_PICPG); contains Interpro domain(s) IPR001925 Porin, eukaryotic type	0.193861	0.18016	0.334385	0.291594	transport.porins
3	Solyc11g066430	Histone H2B (AHRD V1 ***- B9T301_RICCO); contains Interpro domain(s) IPR000558 Histone H2B	0.163384	0.299078	0.306859	0.230678	DNA.synthesis/chromatin structure.histone
3	Solyc12g099100	Dihydrolipoyl dehydrogenase (AHRD V1 ***- Q9FEN7_SOLTU); contains Interpro domain(s) IPR006258 Dihydrolipoamide dehydrogenase	0.182155	0.240993	0.325751	0.2511	TCA / org. transformation.TCA.pyruvate DH.E3
3	Solyc05g012270	Argininosuccinate synthase (AHRD V1 **** B9S599_RICCO); contains Interpro domain(s) IPR001518 Argininosuccinate synthase	0.128321	0.264506	0.260607	0.346565	amino acid metabolism.synthesis.glutamate family.arginine.arginosuccinate synthase
3	Solyc12g088720	Polyadenylate-binding protein 2 (AHRD V1 ***- B6U4M0_MAIZE); contains Interpro domain(s) IPR006515 Polyadenylate binding protein, human types 1, 2, 3, 4	0.156365	0.265081	0.331473	0.247081	RNA.processing
3	Solyc05g053670	60S ribosomal protein L13a-like protein (AHRD V1 ***- Q3HRW1_SOLTU); contains Interpro domain(s) IPR005755 Ribosomal protein L13, eukaryotic/archaeal	0.13824	0.265687	0.256089	0.339983	protein.synthesis.ribosomal protein.eukaryotic.60S subunit.L13A
3	Solyc11g069000	T-complex protein 1 subunit beta (AHRD V1 ***- B6T8X5_MAIZE); contains Interpro domain(s) IPR012716 T-complex protein 1, beta subunit	0.17565	0.257535	0.269282	0.297533	protein.folding
3	Solyc12g098490	Serine hydroxymethyltransferase (AHRD V1 **** D2D306_GOSHI); contains Interpro domain(s) IPR001085 Serine hydroxymethyltransferase	0.161622	0.201657	0.379707	0.257015	C1-metabolism.glycine hydroxymethyltransferase
3	Solyc08g015860	Rab GDP dissociation inhibitor (AHRD V1 **** C0LSK7_NICBE); contains Interpro domain(s) IPR000806 Rab GDI protein	0.171782	0.275462	0.322644	0.230112	signalling.G-proteins
3	Solyc01g107700	Kynurenine formamidase (AHRD V1 **-- D7BCL0_MEISD); contains Interpro domain(s) IPR007325 Putative cyclase	0.189986	0.243289	0.310171	0.256554	DNA.unspecified
3	Solyc07g063890	50S ribosomal protein L2 (AHRD V1 ***- RL2_EDWI9); contains Interpro domain(s) IPR002171 Ribosomal protein L2	0.0982269	0.232746	0.262174	0.406853	protein.synthesis.ribosomal protein.eukaryotic.60S subunit.L8
3	Solyc10g081440	NADH cytochrome b5 reductase (AHRD V1 ***- Q5PY86_VERFO); contains Interpro domain(s) IPR008333 Oxidoreductase FAD-binding region	0.187367	0.239934	0.319682	0.253017	N-metabolism.nitrate metabolism.NR
3	Solyc01g067730	Acyl carrier protein (AHRD V1 ***- Q9XF20_CAPCH); contains Interpro domain(s) IPR003231 Acyl carrier protein (ACP)	0.15824	0.21044	0.310614	0.320706	lipid metabolism.FA synthesis and FA elongation.ACP protein
3	Solyc09g008840	Pyruvate kinase (AHRD V1 ***- A9P7U5_POPTR); contains Interpro domain(s) IPR001697 Pyruvate kinase	0.173746	0.266916	0.278596	0.280742	lipid metabolism.FA synthesis and FA elongation.pyruvate kinase
3	Solyc10g083720	Pyruvate kinase (AHRD V1 ***- Q94KE3_ARATH); contains Interpro domain(s) IPR001697 Pyruvate kinase	0.162382	0.257681	0.270601	0.309336	lipid metabolism.FA synthesis and FA elongation.pyruvate kinase
3	Solyc10g085750	Polyadenylate-binding protein 1 (AHRD V1 ***- Q6DF12_XENTR); contains Interpro domain(s) IPR006515 Polyadenylate binding protein, human types 1, 2, 3, 4	0.148512	0.1914	0.323469	0.336618	RNA.processing
3	Solyc06g071720	60S ribosomal protein L27A (AHRD V1 ***- B6VC54_VERFO); contains Interpro domain(s) IPR001196 Ribosomal protein L15	0.184819	0.236671	0.328934	0.249576	protein.synthesis.ribosomal protein.eukaryotic.60S subunit.L27A
3	Solyc05g009600	Phosphatase 2A regulatory A subunit (AHRD V1 **** Q9S7C5_ORYSA); contains Interpro domain(s) IPR011989 Armadillo-like helical	0.121167	0.28045	0.325257	0.273127	protein.postranslational modification
3	Solyc10g080710	Asparaginyl-tRNA synthetase 2 (AHRD V1 **** D7L6K3_ARALY); contains Interpro domain(s) IPR004522 Asparaginyl-tRNA synthetase, class IIb	0.133386	0.254713	0.341565	0.270336	protein.aa activation.asparagine-tRNA ligase
3	Solyc00g009040	Polyadenylate-binding protein 2 (AHRD V1 **** B6U4M0_MAIZE); contains Interpro domain(s) IPR006515 Polyadenylate binding protein, human types 1, 2, 3, 4	0.179463	0.24207	0.284819	0.293647	RNA.processing
3	Solyc03g116620	Phospholipase D (AHRD V1 **** D2E4A5_9ROSI); contains Interpro domain(s) IPR011402 Phospholipase D, plant	0.102753	0.265254	0.343229	0.288764	lipid metabolism.lipid degradation.lysophospholipases
3	Solyc12g014050	Zinc-containing alcohol dehydrogenase (AHRD V1 **-- D3B4R9_POLPA); contains Interpro domain(s) IPR002085 Alcohol dehydrogenase superfamily, zinc-containing	0.0795185	0.29926	0.305646	0.315576	misc.oxidases - copper, flavone etc.
3	Solyc03g095840	Eukaryotic translation initiation factor 2 alpha subunit family protein expressed (AHRD V1 **** Q10MT2_ORYSJ); contains Interpro domain(s) IPR011488 Eukaryotic translation initiation factor 2, alpha subunit	0.187367	0.239934	0.319682	0.253017	protein.synthesis.initiation
3	Solyc12g096520	Protein phosphatase 2C (AHRD V1 ***- Q8S8Z0_MESCR); contains Interpro domain(s) IPR015655 Protein phosphatase 2C	0.175828	0.231163	0.341202	0.251807	protein.postranslational modification
3	Solyc01g111540	Beta-galactosidase (AHRD V1 **** B2LYJ4_PETHY); contains Interpro domain(s) IPR001944 Glycoside hydrolase, family 35	0.102684	0.242762	0.402443	0.252111	misc.gluco-, galacto- and mannosidases.beta-galactosidase
4	Solyc06g075180	Ribosomal protein L12 (AHRD V1 ***- A8J597_CHLRE); contains Interpro domain(s) IPR000911 Ribosomal protein L11	0.191194	0.368092	0.246008	0.194706	protein.synthesis.ribosomal protein.eukaryotic.60S subunit.L12
4	Solyc03g080050	Band 7 stomatin family protein (AHRD V1 **-- C1MUP6_MICPS); contains Interpro domain(s) IPR001972 Stomatin	0.156925	0.4596	0.228635	0.15484	not assigned.unknown
4	Solyc08g016510	Proteasome subunit alpha type (AHRD V1 ***- C6SW82_SOYBN); contains Interpro domain(s) IPR001353 Proteasome, subunit alpha/beta	0.188815	0.465711	0.262863	0.0826112	protein.degradation.ubiquitin.proteasom
4	Solyc10g008140	Prohibitin 1-like protein (AHRD V1 ***- Q9AXM0_BRANA); contains Interpro domain(s) IPR000163 Prohibitin	0.186532	0.405887	0.234961	0.17262	mitochondrial electron transport / ATP synthesis.NADH-DH.complex I
4	Solyc06g071910	3-oxoacyl-reductase (AHRD V1 ***- B6THT6_MAIZE); contains Interpro domain(s) IPR011284 3-oxoacyl-(acyl-carrier-protein) reductase	0.204864	0.407117	0.230845	0.157173	misc.short chain dehydrogenase/reductase (SDR)
4	Solyc02g094470	Mitochondrial phosphate carrier protein (AHRD V1 **** B9GFH9_POPTR); contains Interpro domain(s) IPR001993 Mitochondrial substrate carrier	0.17639	0.360659	0.262005	0.200946	transport.metabolite transporters at the mitochondrial membrane
4	Solyc06g073760	Beta-D-glucosidase (AHRD V1 **** O82074_TROMA); contains Interpro domain(s) IPR001764 Glycoside hydrolase, family 3, N-terminal	0.187685	0.44786	0.20556	0.158894	cell wall.degradation.cellulases and beta -1,4-glucanases
4	Solyc05g054070	60S ribosomal protein L6 (AHRD V1 ***- B9RHH3_RICCO); contains Interpro domain(s) IPR000915 Ribosomal protein L6E	0.158406	0.396273	0.319066	0.126255	protein.synthesis.ribosomal protein.eukaryotic.60S subunit.L6
4	Solyc08g079070	Transaldolase (AHRD V1 **** D6N3G8_GOSHI); contains Interpro domain(s) IPR001585 Transaldolase	0.14498	0.447764	0.197586	0.20967	OPP.non-reductive PP.transaldolase
4	Solyc12g098330	60S ribosomal protein L13a-like protein (AHRD V1 ***- Q3HRW1_SOLTU); contains Interpro domain(s) IPR005755 Ribosomal protein L13, eukaryotic/archaeal	0.0890723	0.349859	0.337221	0.223847	protein.synthesis.ribosomal protein.eukaryotic.60S subunit.L13A
4	Solyc02g080880	Aspartic proteinase (AHRD V1 **-* Q8L6A8_THECC); contains Interpro domain(s) IPR001461 Peptidase A1	0.19867	0.345096	0.259837	0.196397	protein.degradation.aspartate protease
4	Solyc06g074300	Ribosomal protein (AHRD V1 ***- Q6ER67_ORYSJ); contains Interpro domain(s) IPR002143 Ribosomal protein L1	0.144976	0.36628	0.287406	0.201338	protein.synthesis.ribosomal protein.eukaryotic.60S subunit.L10A
4	Solyc03g114150	Aldehyde dehydrogenase (AHRD V1 **** Q1AFF6_9ROSI); contains Interpro domain(s) IPR015590 Aldehyde dehydrogenase	0.183387	0.426509	0.23985	0.150254	fermentation.aldehyde dehydrogenase
4	Solyc01g008960	Argonaute 4-like protein (AHRD V1 ***- D5FQ91_PELHO); contains Interpro domain(s) IPR003165 Stem cell self-renewal protein Piwi	0.18066	0.366423	0.272951	0.179965	RNA.regulation of transcription.Argonaute
4	Solyc08g006510	NAD dependent epimerase/dehydratase family protein (AHRD V1 **-- B6TVJ7_MAIZE); contains Interpro domain(s) IPR016040 NAD(P)-binding domain	0.153362	0.377879	0.261663	0.207097	not assigned.unknown
4	Solyc11g071650	Beta-D-glucosidase (AHRD V1 ***- Q7XAS3_GOSHI); contains Interpro domain(s) IPR001764 Glycoside hydrolase, family 3, N-terminal	0.168988	0.38174	0.265237	0.184034	cell wall.degradation.cellulases and beta -1,4-glucanases
4	Solyc06g072510	Mitochondrial phosphate carrier protein (AHRD V1 **** B9GFH9_POPTR); contains Interpro domain(s) IPR001993 Mitochondrial substrate carrier	0.0599888	0.370544	0.404765	0.164703	transport.metabolite transporters at the mitochondrial membrane
4	Solyc04g008590	Pyruvate dehydrogenase E1 component subunit beta (AHRD V1 ***- B6TQ36_MAIZE); contains Interpro domain(s) IPR005475 Transketolase, central region	0.179486	0.344959	0.332498	0.143056	lipid metabolism.FA synthesis and FA elongation.pyruvate DH
4	Solyc06g083190	Peptidyl-prolyl cis-trans isomerase (AHRD V1 ***- Q86M29_BRUMA); contains Interpro domain(s) IPR001179 Peptidyl-prolyl cis-trans isomerase, FKBP-type	0.194143	0.358344	0.249803	0.19771	cell.cycle.peptidylprolyl isomerase
4	Solyc04g054470	Myosin class II heavy chain (ISS) (AHRD V1 *-*- Q014V4_OSTTA)	0	0.490973	0.305418	0.203609	not assigned.unknown
4	Solyc02g072130	Protein transport protein SEC61 alpha subunit (AHRD V1 ***- D3B1K5_POLPA); contains Interpro domain(s) IPR002208 SecY protein	0.150845	0.373055	0.292723	0.183377	protein.targeting.secretory pathway.unspecified
4	Solyc12g019290	Pentatricopeptide repeat-containing protein (AHRD V1 ***- D7LJQ6_ARALY); contains Interpro domain(s) IPR002885 Pentatricopeptide repeat	0.162196	0.314827	0.321545	0.201432	development.unspecified
5	Solyc11g067100	60s acidic ribosomal protein-like protein (AHRD V1 ***- Q3HVP0_SOLTU); contains Interpro domain(s) IPR001813 Ribosomal protein 60S	0.260376	0.323815	0.331463	0.0843455	protein.synthesis.ribosomal protein.eukaryotic.60S subunit.unknown
5	Solyc11g006690	40S ribosomal protein S17-like protein (AHRD V1 ***- Q3HRX4_SOLTU); contains Interpro domain(s) IPR001210 Ribosomal protein S17e	0.278435	0.317449	0.343673	0.060443	protein.synthesis.ribosomal protein.eukaryotic.40S subunit.S17
5	Solyc01g090710	Malate dehydrogenase (AHRD V1 **** Q645N0_SOLLC); contains Interpro domain(s) IPR011274 Malate dehydrogenase, NAD-dependent, cytosolic	0.228834	0.274137	0.308587	0.188442	TCA / org. transformation.other organic acid transformaitons.cyt MDH
5	Solyc01g111640	Skp1 (AHRD V1 ***- Q49HP3_CAPAN); contains Interpro domain(s) IPR016897 E3 ubiquitin ligase, SCF complex, Skp subunit	0.199467	0.30385	0.335548	0.161134	protein.degradation.ubiquitin.E3.SCF.SKP
5	Solyc12g015860	Farnesyl pyrophosphate synthase (AHRD V1 ***- O65004_SOLLC); contains Interpro domain(s) IPR000092 Polyprenyl synthetase	0.295533	0.263337	0.306051	0.13508	secondary metabolism.isoprenoids.mevalonate pathway.farnesyl pyrophosphate synthetase
5	Solyc12g095760	Diphosphate--fructose-6-phosphate 1-phosphotransferase (AHRD V1 ***- C8PT93_9SPIO); contains Interpro domain(s) IPR011183 Pyrophosphate-dependent phosphofructokinase PfpB	0.228857	0.263988	0.33312	0.174035	not assigned.unknown
5	Solyc07g051850	Aspartic proteinase (AHRD V1 **-* Q96383_CENCA); contains Interpro domain(s) IPR001461 Peptidase A1	0.25454	0.256141	0.331118	0.158201	protein.degradation.aspartate protease
5	Solyc03g121100	Acid phosphatase (AHRD V1 **-- O49855_SOYBN); contains Interpro domain(s) IPR010028 Acid phosphatase, plant	0.243582	0.299952	0.281512	0.174954	misc.acid and other phosphatases
5	Solyc06g074670	Bifunctional polymyxin resistance arnA protein (AHRD V1 ***- B6TQB1_MAIZE); contains Interpro domain(s) IPR001509 NAD-dependent epimerase/dehydratase	0.216213	0.292439	0.315403	0.175945	cell wall.precursor synthesis.AXS
5	Solyc08g078390	Acyl-coenzyme A oxidase (AHRD V1 **** D7MCB8_ARALY); contains Interpro domain(s) IPR012258 Acyl-CoA oxidase	0.246778	0.269823	0.301366	0.182033	lipid metabolism.lipid degradation.beta-oxidation.acyl CoA DH
5	Solyc03g118040	Calcium-binding protein Calnexin (AHRD V1 **-* Q9BLH3_HALRO); contains Interpro domain(s) IPR018124 Calreticulin/calnexin, conserved site IPR001580 Calreticulin/calnexin	0.226369	0.277632	0.333117	0.162882	signalling.calcium
5	Solyc01g096580	30S ribosomal protein S10 (AHRD V1 ***- RS10_CAMFF); contains Interpro domain(s) IPR005729 Ribosomal protein S10, eukaryotic/archaeal	0.265542	0.264405	0.340084	0.129969	protein.synthesis.ribosomal protein.eukaryotic.40S subunit.S20
5	Solyc10g006290	Endoribonuclease L-PSP family protein (AHRD V1 **-* D7LAZ0_ARALY); contains Interpro domain(s) IPR019897 YjgF-like protein, conserved site	0.319656	0.239596	0.313467	0.12728	RNA.processing.ribonucleases
5	Solyc01g103450	Chaperone DnaK (AHRD V1 ***- Q1SKX2_MEDTR); contains Interpro domain(s) IPR012725 Chaperone DnaK	0.264492	0.278673	0.294751	0.162085	stress.abiotic.heat
5	Solyc04g080980	Coatomer alpha subunit-like protein (AHRD V1 **-- Q70I39_LOTJA); contains Interpro domain(s) IPR016391 Coatomer, alpha subunit	0.29026	0.281965	0.284898	0.142877	cell.vesicle transport
5	Solyc05g013030	26S proteasome regulatory subunit (AHRD V1 ***- A8I274_CHLRE); contains Interpro domain(s) IPR013143 PCI/PINT associated module	0.240624	0.300975	0.380005	0.0783964	protein.degradation.ubiquitin.proteasom
5	Solyc09g082060	Cysteine synthase (AHRD V1 **** Q3LAG5_TOBAC); contains Interpro domain(s) IPR005859 Cysteine synthase A	0.170476	0.370764	0.384746	0.0740143	amino acid metabolism.synthesis.serine-glycine-cysteine group.cysteine.OASTL
5	Solyc12g006950	Sulfate transporter (AHRD V1 ***- Q0WVG5_ARATH); contains Interpro domain(s) IPR001902 Sulphate anion transporter	0.19493	0.326402	0.319496	0.159172	transport.sulphate
5	Solyc01g109410	Dolichyl-diphosphooligosaccharide--protein glycosyltransferase subunit (AHRD V1 ***- C1C2G2_9MAXI); contains Interpro domain(s) IPR005013 Dolichyl-diphosphooligosaccharide-protein glycosyltransferase 48kDa subunit	0.231106	0.327452	0.30226	0.139183	protein.glycosylation
5	Solyc11g068670	Nicalin (AHRD V1 ***- B4FZF8_MAIZE); contains Interpro domain(s) IPR008710 Nicastrin	0.294365	0.27356	0.329018	0.103057	not assigned.unknown
5	Solyc12g010360	H-ATPase (AHRD V1 ***- Q8L6I3_ORYSJ); contains Interpro domain(s) IPR006534 ATPase, P-type, plasma-membrane proton-efflux	0.234803	0.356446	0.348326	0.0604249	transport.p- and v-ATPases
5	Solyc11g011340	Alcohol dehydrogenase (AHRD V1 ***- Q8KRC3_MYXXA); contains Interpro domain(s) IPR002085 Alcohol dehydrogenase superfamily, zinc-containing	0.276515	0.2672	0.286417	0.169869	secondary metabolism.phenylpropanoids.lignin biosynthesis.CAD
5	Solyc09g010460	Eukaryotic translation initiation factor 3 subunit A (AHRD V1 ***- Q24JU4_HUMAN); contains Interpro domain(s) IPR000717 Proteasome component region PCI	0.255387	0.349484	0.328587	0.0665425	protein.synthesis.initiation
5	Solyc06g009530	Nodal modulator 3 (AHRD V1 ***- B0XK54_CULQU); contains Interpro domain(s) IPR013784 Carbohydrate-binding-like fold	0.240182	0.300173	0.312818	0.146827	not assigned.unknown
5	Solyc10g005530	Nuclear cap-binding protein subunit 1 (AHRD V1 *-** B0X1G0_CULQU); contains Interpro domain(s) IPR016024 Armadillo-type fold	0.299317	0.287632	0.29377	0.119282	protein.synthesis.initiation
5	Solyc01g100850	ABC transporter ATP-binding protein (AHRD V1 ***- Q88ZT3_LACPL); contains Interpro domain(s) IPR003439 ABC transporter-like	0.313572	0.28043	0.285221	0.120777	transport.ABC transporters and multidrug resistance systems
6	Solyc04g079180	Unknown Protein (AHRD V1)	0.31769	0.134392	0.364598	0.183319	not assigned.unknown
6	Solyc06g071000	N-succinylglutamate 5-semialdehyde dehydrogenase (AHRD V1 *-*- ASTD_VIBCH); contains Interpro domain(s) IPR015590 Aldehyde dehydrogenase	0.31997	0.138835	0.344958	0.196237	amino acid metabolism.degradation.glutamate family.proline
6	Solyc05g053780	RNA binding protein-like protein (AHRD V1 ***- Q3HVL3_SOLTU); contains Interpro domain(s) IPR015465 RNA recognition motif, glycine rich protein	0.324467	0.17175	0.344972	0.15881	RNA.RNA binding
6	Solyc12g096300	40S ribosomal protein S6 (AHRD V1 ***- B6T1H0_MAIZE); contains Interpro domain(s) IPR014401 Ribosomal protein S6, eukaryotic	0.371069	0.145816	0.322628	0.160487	protein.synthesis.ribosomal protein.eukaryotic.40S subunit.S6
6	Solyc04g076790	Serine hydroxymethyltransferase (AHRD V1 **** B9SMX7_RICCO); contains Interpro domain(s) IPR001085 Serine hydroxymethyltransferase	0.303757	0.171822	0.368214	0.156207	PS.photorespiration.serine hydroxymethyltransferase
6	Solyc04g051200	Alpha-1 4-glucan-protein synthase (AHRD V1 **-- B9RFU2_RICCO); contains Interpro domain(s) IPR004901 Alpha-1,4-glucan-protein synthase, UDP-forming	0.320567	0.201885	0.332375	0.145173	cell wall.cell wall proteins.RGP
6	Solyc06g063130	Conserved protein (Fungal and plant) (AHRD V1 *--- D4AZ45_ARTBC); contains Interpro domain(s) IPR018786 Protein of unknown function DUF2343	0.259217	0.139033	0.40507	0.196681	not assigned.unknown
6	Solyc10g079880	Eukaryotic translation initiation factor 3 subunit 6 (AHRD V1 ***- B6TRV3_MAIZE); contains Interpro domain(s) IPR016650 Translation initiation factor 3, subunit 6, eukaryotic	0.28578	0.20235	0.362358	0.149512	protein.synthesis.initiation
6	Solyc08g077180	Pyruvate kinase (AHRD V1 **** Q53WS7_TOBAC); contains Interpro domain(s) IPR001697 Pyruvate kinase	0.264163	0.17194	0.373172	0.190726	glycolysis.plastid branch.pyruvate kinase (PK)
6	Solyc10g077030	Proteasome subunit alpha type (AHRD V1 ***- Q93X34_TOBAC); contains Interpro domain(s) IPR001353 Proteasome, subunit alpha/beta	0.338828	0.197056	0.374443	0.0896739	protein.degradation.ubiquitin.proteasom
6	Solyc03g119880	Early nodulin-55-1 (Fragment) (AHRD V1 *--- NO551_SOYBN); contains Interpro domain(s) IPR003245 Plastocyanin-like	0.309767	0.178543	0.411345	0.100345	misc.plastocyanin-like
6	Solyc06g068700	Calcium-binding protein Calnexin (AHRD V1 **-* Q9BLH3_HALRO); contains Interpro domain(s) IPR001580 Calreticulin/calnexin	0.369111	0.116181	0.35774	0.156968	signalling.calcium
6	Solyc01g049650	Pyruvate kinase (AHRD V1 ***- B9SBM7_RICCO); contains Interpro domain(s) IPR001697 Pyruvate kinase	0.258199	0.15362	0.409777	0.178403	glycolysis.plastid branch.pyruvate kinase (PK)
6	Solyc03g120010	Eukaryotic translation initiation factor 3 subunit 2 (AHRD V1 **-- B6SSB6_MAIZE); contains Interpro domain(s) IPR017986 WD40 repeat, region	0.288273	0.0720446	0.445043	0.194639	development.unspecified
6	Solyc06g007670	60S ribosomal protein L5-1 (AHRD V1 ***- B6THG9_MAIZE); contains Interpro domain(s) IPR005485 Ribosomal protein L5, eukaryotic	0.298623	0.229947	0.358887	0.112543	protein.synthesis.ribosomal protein.eukaryotic.60S subunit.L5
6	Solyc10g085360	Beta-fructofuranosidase insoluble isoenzyme 2 (AHRD V1 **-- B6U1H5_MAIZE); contains Interpro domain(s) IPR001362 Glycoside hydrolase, family 32	0.322597	0.172226	0.345927	0.15925	major CHO metabolism.degradation.sucrose.invertases.cell wall
6	Solyc10g054280	Haloacid dehalogenase-like hydrolase family protein (AHRD V1 ***- A8PMG5_BRUMA); contains Interpro domain(s) IPR005834 Haloacid dehalogenase-like hydrolase	0.323884	0.127763	0.423604	0.124749	N-metabolism.ammonia metabolism.unspecified
6	Solyc02g062860	Solute carrier family 2, facilitated glucose transporter member 2 (AHRD V1 ***- GTR2_MOUSE); contains Interpro domain(s) IPR003663 Sugar/inositol transporter	0.331999	0.213238	0.366897	0.0878667	transport.sugars
6	Solyc03g044210	Vicilin (Fragment) (AHRD V1 **-- Q41726_ZAMFU); contains Interpro domain(s) IPR011051 Cupin, RmlC-type	0.389833	0.115301	0.382285	0.112581	development.storage proteins
6	Solyc03g083440	Glutamate synthase (AHRD V1 **** C1E4G5_9CHLO); contains Interpro domain(s) IPR012220 Glutamate synthase, eukaryotic IPR006005 Glutamate synthase, NADH/NADPH, small subunit 1	0.354903	0.169486	0.382341	0.0932695	N-metabolism.ammonia metabolism.glutamate synthase
6	Solyc05g012390	Pentatricopeptide repeat-containing protein (AHRD V1 ***- D7KQQ2_ARALY); contains Interpro domain(s) IPR002885 Pentatricopeptide repeat	0.24051	0.137835	0.466723	0.154932	not assigned.unknown
6	Solyc01g099350	Acyl-CoA binding protein 4 acyl-CoA-binding domain 4 (AHRD V1 **-* D7L3U2_ARALY); contains Interpro domain(s) IPR015915 Kelch-type beta propeller	0.371854	0.146686	0.338234	0.143225	lipid metabolism.FA synthesis and FA elongation.acyl-CoA binding protein
7	Solyc12g017520	Salt tolerance protein II (AHRD V1 **-- B8XXR0_SESPO)	0.098408	0.230228	0.51476	0.156603	development.late embryogenesis abundant
7	Solyc03g063150	Laccase-2 (AHRD V1 **-- LAC2_ORYSJ); contains Interpro domain(s) IPR001117 Multicopper oxidase, type 1	0.133649	0.315967	0.444042	0.106342	misc.oxidases - copper, flavone etc.
7	Solyc12g014380	Glucose-6-phosphate isomerase (AHRD V1 ***- Q1PCD2_SOLLC); contains Interpro domain(s) IPR018189 Phosphoglucose isomerase, conserved site IPR001672 Phosphoglucose isomerase (PGI)	0.177166	0.22684	0.460406	0.135587	glycolysis.plastid branch.glucose-6-phosphate isomerase
7	Solyc01g110060	Purple acid phosphatase (AHRD V1 **** Q84KZ2_TOBAC); contains Interpro domain(s) IPR015914 Purple acid phosphatase, N-terminal	0.0701643	0.398232	0.442078	0.0895257	misc.acid and other phosphatases
7	Solyc09g091840	Glutathione-disulfide reductase (AHRD V1 **** Q1D9Y5_MYXXD); contains Interpro domain(s) IPR006324 Glutathione reductase, plant	0.117303	0.269145	0.613553	0	redox.ascorbate and glutathione.glutathione
7	Solyc03g111860	Glyoxal oxidase (AHRD V1 ***- B6SXT7_MAIZE); contains Interpro domain(s) IPR009880 Glyoxal oxidase, N-terminal	0.13764	0.239372	0.533299	0.0896879	Biodegradation of Xenobiotics
7	Solyc09g011240	Reductase 2 (AHRD V1 **** Q6TY50_HYDMC); contains Interpro domain(s) IPR020471 Aldo/keto reductase subgroup	0.111906	0.306966	0.448923	0.132206	minor CHO metabolism.others
7	Solyc03g007810	Pyruvate kinase (AHRD V1 ***- A5BTB0_VITVI); contains Interpro domain(s) IPR001697 Pyruvate kinase	0.165334	0.219628	0.484018	0.131021	glycolysis.plastid branch.pyruvate kinase (PK)
7	Solyc05g056400	Protein disulfide isomerase (AHRD V1 **** Q6IV17_IPOBA); contains Interpro domain(s) IPR005792 Protein disulphide isomerase	0	0.371326	0.628674	0	redox.thioredoxin
7	Solyc12g035710	Cbs domain containing protein expressed (Fragment) (AHRD V1 *--- A6N095_ORYSI); contains Interpro domain(s) IPR002550 Protein of unknown function DUF21	0.117967	0.278893	0.60314	0	not assigned.unknown
7	Solyc03g112870	Glucose-6P/phosphate translocator (AHRD V1 **** Q9MSB4_MESCR); contains Interpro domain(s) IPR004696 Tpt phosphate/phosphoenolpyruvate translocator	0.28362	0.166	0.55038	0	transport.metabolite transporters at the envelope membrane
7	Solyc06g074850	Serine carboxypeptidase (AHRD V1 **** Q2Z1Y2_PRUMU); contains Interpro domain(s) IPR001563 Peptidase S10, serine carboxypeptidase	0.182985	0.216543	0.493641	0.10683	protein.degradation.serine protease
8	Solyc00g009020	Mitochondrial ATP synthase (AHRD V1 ***- B6TLY8_MAIZE)	0.377056	0.129342	0.278961	0.21464	mitochondrial electron transport / ATP synthesis.F1-ATPase
8	Solyc01g109660	Glycine-rich RNA-binding protein (AHRD V1 *-** B2YKT9_TOBAC); contains Interpro domain(s) IPR015465 RNA recognition motif, glycine rich protein	0.366201	0.140689	0.237061	0.256048	RNA.RNA binding
8	Solyc02g085150	LEA-like protein (AHRD V1 *-*- Q8L5P5_LILLO); contains Interpro domain(s) IPR004238 Late embryogenesis abundant protein	0.295762	0.0932516	0.371633	0.239354	not assigned.unknown
8	Solyc06g007570	40S ribosomal protein S8 (AHRD V1 ***- Q0E158_ORYSJ); contains Interpro domain(s) IPR001047 Ribosomal protein S8e	0.294732	0.12238	0.317324	0.265564	protein.synthesis.ribosomal protein.eukaryotic.40S subunit.S8
8	Solyc10g006070	40S ribosomal protein S8 (AHRD V1 ***- Q2XPV9_SOLTU); contains Interpro domain(s) IPR001047 Ribosomal protein S8e	0.31116	0.119105	0.311276	0.258459	protein.synthesis.ribosomal protein.eukaryotic.40S subunit.S8
8	Solyc06g083180	40S ribosomal protein S8 (AHRD V1 ***- Q0E158_ORYSJ); contains Interpro domain(s) IPR001047 Ribosomal protein S8e	0.323689	0.0714497	0.313206	0.291655	protein.synthesis.ribosomal protein.eukaryotic.40S subunit.S8
8	Solyc07g009330	60S acidic ribosomal protein P3 (AHRD V1 ***- B4G1B3_MAIZE); contains Interpro domain(s) IPR001813 Ribosomal protein 60S	0.33846	0.0980205	0.220828	0.342691	protein.synthesis.ribosomal protein.eukaryotic.60S subunit.unknown
8	Solyc08g006040	40S ribosomal protein S6 (AHRD V1 ***- B6T1H0_MAIZE); contains Interpro domain(s) IPR014401 Ribosomal protein S6, eukaryotic	0.317332	0.124699	0.275906	0.282062	protein.synthesis.ribosomal protein.eukaryotic.40S subunit.S6
8	Solyc07g065170	40S ribosomal protein S8 (AHRD V1 ***- B4FGG1_MAIZE); contains Interpro domain(s) IPR001047 Ribosomal protein S8e	0.276922	0.0915404	0.352526	0.279012	protein.synthesis.ribosomal protein.eukaryotic.40S subunit.S8
8	Solyc12g099260	ATP citrate lyase a-subunit (AHRD V1 **** Q93YH4_LUPAL); contains Interpro domain(s) IPR016141 Citrate synthase-like, core	0.31395	0.124435	0.282784	0.278831	TCA / org. transformation.other organic acid transformaitons.atp-citrate lyase
8	Solyc05g051510	Prohibitin (AHRD V1 ***- O04361_TOBAC); contains Interpro domain(s) IPR000163 Prohibitin	0.31949	0.123403	0.279686	0.277421	cell.division
8	Solyc10g078960	60S ribosomal protein L21-like protein (AHRD V1 ***- Q3HVK5_SOLTU); contains Interpro domain(s) IPR001147 Ribosomal protein L21e	0.355386	0	0.356605	0.288009	protein.synthesis.ribosomal protein.eukaryotic.60S subunit.L21
8	Solyc06g073300	60S ribosomal protein L27 (AHRD V1 ***- A5C1Z2_VITVI); contains Interpro domain(s) IPR001141 Ribosomal protein L27e	0.349553	0.104855	0.282635	0.262956	protein.synthesis.ribosomal protein.eukaryotic.60S subunit.L27
8	Solyc11g008870	Methylenetetrahydrofolate reductase (AHRD V1 ***- A5ATB7_VITVI); contains Interpro domain(s) IPR004621 Eukaryotic-type methylenetetrahydrofolate reductase	0.334887	0.0567938	0.302991	0.305328	C1-metabolism.methylenetetrahydrofolate reductase
8	Solyc05g005510	DNA-binding related protein (Fragment) (AHRD V1 ***- A9XNX9_9MYRT); contains Interpro domain(s) IPR012340 Nucleic acid-binding, OB-fold	0.320165	0.126296	0.291219	0.26232	RNA.regulation of transcription.unclassified
8	Solyc02g089070	Eukaryotic translation initiation factor 3 subunit M (AHRD V1 ***- B2WFL9_PYRTR); contains Interpro domain(s) IPR000717 Proteasome component region PCI	0.358994	0.120157	0.268654	0.252196	protein.degradation.ubiquitin.proteasom
8	Solyc03g123730	26S protease regulatory subunit 7 (AHRD V1 ***- B5DG36_SALSA); contains Interpro domain(s) IPR005937 26S proteasome subunit P45	0.367879	0.060917	0.274477	0.296727	protein.degradation.ubiquitin.proteasom
8	Solyc03g113030	Aldose 1-epimerase-like protein (AHRD V1 ***- Q8LFH1_ARATH); contains Interpro domain(s) IPR015443 Aldose-1-epimerase	0.361144	0.0837145	0.283465	0.271676	minor CHO metabolism.others
8	Solyc05g005160	ATP-citrate lyase A-2 (AHRD V1 **** D7KWP3_ARALY); contains Interpro domain(s) IPR016102 Succinyl-CoA synthetase-like	0.304186	0	0.393935	0.30188	TCA / org. transformation.other organic acid transformaitons.atp-citrate lyase
8	Solyc12g042060	ATP-dependent clp protease ATP-binding subunit (AHRD V1 **-- Q85G08_CYAME); contains Interpro domain(s) IPR013093 ATPase associated with various cellular activities, AAA-2	0.30635	0.142684	0.301546	0.24942	protein.degradation.serine protease
8	Solyc03g118340	ATP-dependent clp protease ATP-binding subunit (AHRD V1 **-* Q85G08_CYAME); contains Interpro domain(s) IPR013093 ATPase associated with various cellular activities, AAA-2	0.345215	0.133415	0.21317	0.3082	protein.degradation.serine protease
8	Solyc08g074410	Tryptophanyl-tRNA synthetase (AHRD V1 **** B6T773_MAIZE); contains Interpro domain(s) IPR002306 Tryptophanyl-tRNA synthetase, class Ib	0.309717	0.154808	0.281715	0.25376	protein.aa activation
8	Solyc08g065220	Glycine dehydrogenase P protein (AHRD V1 **** Q6V9T1_ORYSJ); contains Interpro domain(s) IPR003437 Glycine cleavage system P-protein	0.29692	0.111277	0.291171	0.300632	amino acid metabolism.degradation.serine-glycine-cysteine group.glycine
8	Solyc07g025210	Protein NUCLEAR FUSION DEFECTIVE 5, mitochondrial (AHRD V1 ***- NFD5_ARATH)	0.313544	0.156721	0.272839	0.256895	not assigned.unknown
9	Solyc06g007630	Ferredoxin (AHRD V1 ***- B6TR21_MAIZE); contains Interpro domain(s) IPR001041 Ferredoxin	0.666739	0.333261	0	0	not assigned.unknown
9	Solyc01g102560	Eukaryotic translation initiation factor 3 subunit 8-like protein (AHRD V1 ***- Q9LIL2_ARATH); contains Interpro domain(s) IPR000717 Proteasome component region PCI	0.72137	0.27863	0	0	protein.synthesis.initiation
9	Solyc07g064510	Polyadenylate-binding protein 2 (AHRD V1 **-* PABP2_ARATH); contains Interpro domain(s) IPR012677 Nucleotide-binding, alpha-beta plait	0.717117	0.282883	0	0	RNA.regulation of transcription.unclassified
9	Solyc03g098600	Oligosaccharyl transferase STT3 subunit (AHRD V1 ***- B6T514_MAIZE); contains Interpro domain(s) IPR003674 Oligosaccharyl transferase, STT3 subunit	0.717117	0.282883	0	0	stress.abiotic.drought/salt
10	Solyc10g051390	RNA-binding glycine-rich protein-1b (AHRD V1 **** Q40427_NICSY); contains Interpro domain(s) IPR015465 RNA recognition motif, glycine rich protein	0.495775	0	0.404122	0.100103	RNA.RNA binding
10	Solyc02g068740	Glycine cleavage system H protein 1 (AHRD V1 ***- B6UHJ7_MAIZE); contains Interpro domain(s) IPR017453 Glycine cleavage H-protein, subgroup	0.614508	0	0.267215	0.118277	PS.photorespiration.glycine cleavage.H protein
10	Solyc09g091170	NADH dehydrogenase 1 alpha subcomplex subunit 13 (AHRD V1 **** B5X9S0_SALSA); contains Interpro domain(s) IPR009346 GRIM-19	0.431702	0	0.568298	0	not assigned.unknown
10	Solyc02g092430	Ribosomal protein L26 (AHRD V1 ***- A8HMG7_CHLRE); contains Interpro domain(s) IPR005756 Ribosomal protein L26, eukaryotic/archaeal	0.441378	0.103605	0.353856	0.10116	protein.synthesis.ribosomal protein.eukaryotic.60S subunit.L26
10	Solyc12g009890	Vacuolar ATPase subunit H protein (AHRD V1 ***- B6SIW6_MAIZE); contains Interpro domain(s) IPR004908 ATPase, V1 complex, subunit H	0.472465	0.158015	0.301465	0.0680548	transport.p- and v-ATPases.H+-transporting two-sector ATPase.subunit H
10	Solyc09g090590	Calcium binding protein Caleosin (AHRD V1 **** A8N0P5_COPC7); contains Interpro domain(s) IPR007736 Caleosin related	0.580234	0	0.32427	0.0954959	development.unspecified
10	Solyc01g112020	Pentatricopeptide repeat-containing protein (AHRD V1 *-*- D7MUM4_ARALY); contains Interpro domain(s) IPR002885 Pentatricopeptide repeat	0.657499	0	0.342501	0	not assigned.unknown
10	Solyc12g006410	UDP-glucose 4-epimerase (AHRD V1 ***- B3XXH6_9BACT); contains Interpro domain(s) IPR005886 UDP-glucose 4-epimerase	0.663258	0.0786368	0.181324	0.0767816	cell wall.precursor synthesis.MUR4
10	Solyc07g005560	Eukaryotic translation initiation factor 5A (AHRD V1 ***- D6N3G5_GOSHI); contains Interpro domain(s) IPR019769 Translation elongation factor, IF5A, hypusine site	0.595712	0	0.404288	0	protein.synthesis.initiation
10	Solyc03g097470	3-oxoacyl- (AHRD V1 ***- D5A3B9_SPIPL); contains Interpro domain(s) IPR004655 Beta-ketoacyl-acyl carrier protein synthase III (FabH)	0.439772	0.130826	0.301663	0.127739	lipid metabolism.FA synthesis and FA elongation.ketoacyl ACP synthase
10	Solyc03g117470	Calcineurin subunit B (AHRD V1 *-*- B6U4N5_MAIZE); contains Interpro domain(s) IPR011992 EF-Hand type	0.442406	0.13021	0.300245	0.127139	signalling.calcium
10	Solyc09g009750	Subtilisin-like serine protease (AHRD V1 **-* Q8L7D2_ARATH); contains Interpro domain(s) IPR015500 Peptidase S8, subtilisin-related	0.436521	0.147201	0.35288	0.0633974	protein.degradation.subtilases
10	Solyc06g082740	Reticulon family protein (AHRD V1 ***- B2WS91_9BRAS); contains Interpro domain(s) IPR003388 Reticulon	0.435777	0	0.396377	0.167846	stress.biotic
11	Solyc11g006070	Peptidyl-prolyl cis-trans isomerase (AHRD V1 ***- B5LWR0_ZIZJJ); contains Interpro domain(s) IPR002130 Peptidyl-prolyl cis-trans isomerase, cyclophilin-type	0.406117	0.0787342	0.259636	0.255513	cell.cycle.peptidylprolyl isomerase
11	Solyc06g036350	NADH dehydrogenase (AHRD V1 ***- D3BQF3_POLPA); contains Interpro domain(s) IPR006806 ETC complex I subunit	0.485038	0.0956669	0.220593	0.198702	mitochondrial electron transport / ATP synthesis.NADH-DH.localisation not clear
11	Solyc07g043550	UDP-glucose 4-epimerase (AHRD V1 **** A6LK35_THEM4); contains Interpro domain(s) IPR005886 UDP-glucose 4-epimerase	0.488336	0.144435	0.226201	0.141028	cell wall.precursor synthesis.MUR4
11	Solyc10g081660	Sucrose phosphate phosphatase (AHRD V1 ***- Q5J3N8_ACTCH); contains Interpro domain(s) IPR012847 Sucrose phosphatase, plant and cyanobacteria IPR006380 Sucrose-6F-phosphate phosphohydrolase, plant and cyanobacteria	0.411208	0.0893412	0.242777	0.256673	major CHO metabolism.synthesis.sucrose.SPP
11	Solyc04g082640	Unknown Protein (AHRD V1)	0.431016	0.102917	0.227028	0.23904	not assigned.unknown
11	Solyc09g005720	60S ribosomal protein L23a (AHRD V1 ***- B6TN30_MAIZE); contains Interpro domain(s) IPR001014 Ribosomal protein L23/L25, conserved site	0.432241	0.108025	0.282661	0.177073	protein.synthesis.ribosomal protein.eukaryotic.60S subunit.L23A
11	Solyc10g007700	Ras-related protein Rab-2-A (AHRD V1 ***- B6T1U8_MAIZE); contains Interpro domain(s) IPR003579 Ras small GTPase, Rab type	0.417313	0	0.218792	0.363894	signalling.G-proteins
11	Solyc01g104680	GTP-binding nuclear protein Ran-A1 (AHRD V1 **-- B3TM31_ELAGV); contains Interpro domain(s) IPR018210 GTP-binding nuclear protein, Ran, conserved site IPR002041 Ran GTPase	0.442846	0.17105	0.193837	0.192267	signalling.G-proteins
11	Solyc02g068450	Vacuolar ATPase F subunit (AHRD V1 **** B8Y6I1_HEVBR); contains Interpro domain(s) IPR005772 ATPase, V1 complex, subunit F, eukaryotic	0.503624	0	0.150401	0.345975	transport.p- and v-ATPases.H+-transporting two-sector ATPase
11	Solyc09g090700	Succinate semialdehyde dehydrogenase (AHRD V1 **** B6TPI6_MAIZE); contains Interpro domain(s) IPR015590 Aldehyde dehydrogenase	0.400505	0.0784793	0.25236	0.268655	TCA / org. transformation.other organic acid transformaitons.misc
11	Solyc11g013260	Prohibitin (AHRD V1 ***- O04361_TOBAC); contains Interpro domain(s) IPR000163 Prohibitin	0.604698	0	0.198455	0.196847	cell.division
11	Solyc04g051370	26S proteasome non-ATPase regulatory subunit 12 (AHRD V1 ***- B5X386_SALSA); contains Interpro domain(s) IPR000717 Proteasome component region PCI	0.412889	0.119626	0.191138	0.276346	protein.degradation.ubiquitin.proteasom
11	Solyc01g005250	Aspartate-semialdehyde dehydrogenase (AHRD V1 ***- B6TWW1_MAIZE); contains Interpro domain(s) IPR005986 Aspartate-semialdehyde dehydrogenase, bacterial	0.441813	0.0868079	0.280294	0.191084	amino acid metabolism.synthesis.aspartate family.misc.homoserine.aspartate semialdehyde dehydrogenase
11	Solyc02g070310	Ribosomal protein L32 (AHRD V1 ***- Q45NI6_MEDSA); contains Interpro domain(s) IPR018263 Ribosomal protein L32e, conserved site IPR001515 Ribosomal protein L32e	0.534225	0	0.233834	0.23194	protein.synthesis.ribosomal protein.eukaryotic.60S subunit.L32
11	Solyc01g006630	Oxidoreductase family protein (AHRD V1 ***- D7KZW5_ARALY); contains Interpro domain(s) IPR016040 NAD(P)-binding domain	0.436894	0.102954	0.246314	0.213838	not assigned.unknown
11	Solyc12g056450	Hydroxymethylglutaryl-CoA synthase (AHRD V1 ***- A9ZMZ7_HEVBR); contains Interpro domain(s) IPR010122 Hydroxymethylglutaryl-CoA synthase, eukaryotic	0.577053	0.135982	0.137301	0.149664	secondary metabolism.isoprenoids.mevalonate pathway.HMG-CoA synthase
11	Solyc01g101040	ATP-citrate lyase A-3 (AHRD V1 **** D7KJQ3_ARALY); contains Interpro domain(s) IPR016102 Succinyl-CoA synthetase-like	0.496239	0	0.16286	0.340902	TCA / org. transformation.other organic acid transformaitons.atp-citrate lyase
12	Solyc09g061230	Cytochrome b5 (AHRD V1 **** Q9ZWT2_ARATH); contains Interpro domain(s) IPR001199 Cytochrome b5	0.433646	0.0641569	0.141526	0.360671	redox.ascorbate and glutathione
12	Solyc06g071880	60S ribosomal protein L17 (AHRD V1 ***- D7KV33_ARALY); contains Interpro domain(s) IPR005721 Ribosomal protein L22/L17, eukaryotic/archaeal	0.344908	0.120499	0.176176	0.358417	protein.synthesis.ribosomal protein.eukaryotic.60S subunit.L17
12	Solyc01g109940	26S protease regulatory subunit (AHRD V1 ***- C0NAB1_AJECG); contains Interpro domain(s) IPR005937 26S proteasome subunit P45	0.334025	0.112312	0.15996	0.393702	protein.degradation.ubiquitin.proteasom
12	Solyc11g010190	Prohibitin (AHRD V1 ***- O04361_TOBAC); contains Interpro domain(s) IPR000163 Prohibitin	0.308125	0.178471	0.101123	0.412281	cell.division
12	Solyc06g083620	26S protease regulatory subunit 4 (AHRD V1 ***- B6T2S0_MAIZE); contains Interpro domain(s) IPR005937 26S proteasome subunit P45	0.296229	0.223255	0.0828001	0.397716	protein.degradation.ubiquitin.proteasom
12	Solyc06g060260	Ascorbate peroxidase (AHRD V1 **** Q8LSK6_SOLLC); contains Interpro domain(s) IPR002207 Plant ascorbate peroxidase	0.329897	0.0657889	0.218125	0.386189	redox.ascorbate and glutathione.ascorbate
12	Solyc08g068330	Aspartate aminotransferase (AHRD V1 **** B9H920_POPTR); contains Interpro domain(s) IPR000796 Aspartate/other aminotransferase	0.229627	0.197168	0.136577	0.436628	amino acid metabolism.synthesis.central amino acid metabolism.aspartate.aspartate aminotransferase
12	Solyc03g083390	Nuclear movement protein nudc (AHRD V1 *-*- Q17KI6_AEDAE); contains Interpro domain(s) IPR017447 CS	0.248075	0.231242	0.118596	0.402086	cell.organisation
12	Solyc02g067740	Genomic DNA chromosome 3 TAC clone K24A2 (AHRD V1 ***- Q9LIJ1_ARATH)	0.319337	0.187642	0.13894	0.354081	not assigned.unknown
12	Solyc02g070640	60S ribosomal protein L18a (AHRD V1 ***- D2D962_9ROSI); contains Interpro domain(s) IPR002670 Ribosomal protein L18ae	0.375039	0.168347	0.157372	0.299242	protein.synthesis.ribosomal protein.eukaryotic.60S subunit.L18A
12	Solyc06g072740	Inositol-tetrakisphosphate 1-kinase 1 (AHRD V1 **** B6TJ44_MAIZE); contains Interpro domain(s) IPR017427 Inositol-tetrakisphosphate 1-kinase	0.35885	0.180653	0.164373	0.296124	signalling.phosphinositides.inositol-1,3,4-trisphosphate 5/6-kinase
12	Solyc04g056390	Isopentenyl-diphosphate delta-isomerase (AHRD V1 **** Q84RZ8_9GENT); contains Interpro domain(s) IPR011876 Isopentenyl-diphosphate delta-isomerase, type 1	0.377144	0.148773	0.165079	0.309004	secondary metabolism.isoprenoids.mevalonate pathway.isopentenyl pyrophosphate:dimethyllallyl pyrophosphate isomerase
12	Solyc09g082970	Pyruvate kinase (AHRD V1 **** B9HKC4_POPTR); contains Interpro domain(s) IPR001697 Pyruvate kinase	0.421486	0.211655	0.071734	0.295125	glycolysis.plastid branch.pyruvate kinase (PK)
12	Solyc11g017250	Dihydrolipoyllysine-residue acetyltransferase component of pyruvate dehydrogenase complex (AHRD V1 ***- A5GUY8_SYNR3); contains Interpro domain(s) IPR001078 2-oxoacid dehydrogenase acyltransferase, catalytic domain	0.307588	0.154986	0.157428	0.379998	TCA / org. transformation.TCA.pyruvate DH.E2
12	Solyc10g079200	Mitochondrial carrier protein (AHRD V1 ***- B1N662_SOLLC); contains Interpro domain(s) IPR018108 Mitochondrial substrate/solute carrier IPR001993 Mitochondrial substrate carrier	0.333109	0	0.218597	0.448294	transport.metabolite transporters at the mitochondrial membrane
12	Solyc06g065470	RNA-binding protein 8A (AHRD V1 *--* B6TR37_MAIZE); contains Interpro domain(s) IPR012677 Nucleotide-binding, alpha-beta plait	0.318986	0.123209	0.127051	0.430753	RNA.RNA binding
12	Solyc03g005680	RNA-binding protein-like (AHRD V1 *--* Q8L779_ARATH); contains Interpro domain(s) IPR012677 Nucleotide-binding, alpha-beta plait	0.280392	0.215835	0.130454	0.373319	RNA.RNA binding
12	Solyc04g074550	Cytochrome c oxidase subunit VIb (AHRD V1 *-*- B4R7T3_DROSI); contains Interpro domain(s) IPR003213 Cytochrome c oxidase, subunit VIb	0.425463	0	0	0.574537	mitochondrial electron transport / ATP synthesis.cytochrome c oxidase
12	Solyc05g053730	Genomic DNA chromosome 5 TAC clone K21P3 (AHRD V1 *-*- Q9FJ19_ARATH)	0.43119	0.215524	0	0.353286	not assigned.unknown
12	Solyc07g064800	Dihydrolipoyllysine-residue succinyltransferase component of 2-oxoglutarate dehydrogenase complex (AHRD V1 **** B6TRW8_MAIZE); contains Interpro domain(s) IPR006255 Dihydrolipoamide succinyltransferase	0.431607	0.0854085	0.0862367	0.396748	TCA / org. transformation.TCA.2-oxoglutarate dehydrogenase
12	Solyc07g041930	Adenylyl cyclase (AHRD V1 ***- C5MTW3_NICBE)	0.318152	0.125502	0.126719	0.429627	not assigned.unknown
12	Solyc02g021560	Heterogeneous nuclear ribonucleoprotein A3-like protein 2 (AHRD V1 **-- B6TV58_MAIZE); contains Interpro domain(s) IPR000504 RNA recognition motif, RNP-1	0.307405	0.20512	0.100393	0.387082	RNA.RNA binding
13	Solyc05g054060	UTP-glucose 1 phosphate uridylyltransferase (AHRD V1 **** B3VDY8_EUCGR); contains Interpro domain(s) IPR016267 UTP--glucose-1-phosphate uridylyltransferase, subgroup	0.232934	0.206693	0.241691	0.318682	glycolysis.unclear/dually targeted.UGPase
13	Solyc03g080160	Nascent polypeptide-associated complex alpha subunit-like protein (AHRD V1 ***- B6SU89_MAIZE); contains Interpro domain(s) IPR016641 Nascent polypeptide-associated complex, alpha subunit	0.3423	0.201337	0.174883	0.28148	protein.synthesis.elongation
13	Solyc06g009660	ADP-ribosylation factor-like protein 3 (AHRD V1 **-- ARL3_CAEEL); contains Interpro domain(s) IPR006687 GTP-binding protein SAR1	0.264434	0.177389	0.252126	0.306052	signalling.G-proteins
13	Solyc01g079540	ADP-ribosylation factor-like protein 3 (AHRD V1 **-- ARL3_CAEEL); contains Interpro domain(s) IPR006687 GTP-binding protein SAR1	0.253299	0.170832	0.253598	0.322272	signalling.G-proteins
13	Solyc10g054910	Peptidyl-prolyl cis-trans isomerase (AHRD V1 ***- Q9XF12_SOLTU); contains Interpro domain(s) IPR002130 Peptidyl-prolyl cis-trans isomerase, cyclophilin-type	0.260799	0.224764	0.204859	0.309577	cell.cycle.peptidylprolyl isomerase
13	Solyc07g006650	Xylose isomerase (AHRD V1 ***- B9T2E0_RICCO); contains Interpro domain(s) IPR013452 Xylose isomerase, bacterial type	0.271382	0.200147	0.24783	0.280641	minor CHO metabolism.others.Xylose isomerase
13	Solyc05g053940	Ras-related protein Rab-1A (AHRD V1 ***- B6RB23_HALDI); contains Interpro domain(s) IPR003579 Ras small GTPase, Rab type	0.30844	0.209667	0.221831	0.260061	signalling.G-proteins
13	Solyc01g005560	Isocitrate dehydrogenase (AHRD V1 ***- D2D324_GOSHI); contains Interpro domain(s) IPR004790 Isocitrate dehydrogenase NADP-dependent, eukaryotic	0.242405	0.217567	0.241303	0.298725	TCA / org. transformation.TCA.IDH
13	Solyc06g073370	40S ribosomal protein S18 (AHRD V1 ***- B4G286_MAIZE); contains Interpro domain(s) IPR001892 Ribosomal protein S13	0.219205	0.242612	0.198708	0.339474	protein.synthesis.ribosomal protein.eukaryotic.40S subunit.S18
13	Solyc07g008370	60S ribosomal protein L7 (AHRD V1 ***- D7MY49_ARALY); contains Interpro domain(s) IPR005998 Ribosomal protein L7, eukaryotic	0.230877	0.227502	0.23352	0.308101	protein.synthesis.ribosomal protein.eukaryotic.60S subunit.L7
13	Solyc02g089170	Alpha-1 4-glucan-protein synthase (AHRD V1 **-* B9RLK7_RICCO); contains Interpro domain(s) IPR004901 Alpha-1,4-glucan-protein synthase, UDP-forming	0.27609	0.203217	0.259936	0.260757	cell wall.cell wall proteins.RGP
13	Solyc08g041870	Aspartate aminotransferase (AHRD V1 **** Q2XTE6_SOLTU); contains Interpro domain(s) IPR000796 Aspartate/other aminotransferase	0.292523	0.207104	0.233938	0.266435	amino acid metabolism.synthesis.central amino acid metabolism.aspartate.aspartate aminotransferase
13	Solyc10g017550	Actin depolymerizing factor 3 (AHRD V1 **** B9GWH0_POPTR); contains Interpro domain(s) IPR002108 Actin-binding, cofilin/tropomyosin type	0.272416	0.177387	0.244966	0.30523	cell.organisation
13	Solyc01g008330	Acetyl-CoA carboxylase biotin carboxylase (AHRD V1 ***- B4VQU4_9CYAN); contains Interpro domain(s) IPR004549 Acetyl-CoA carboxylase, biotin carboxylase	0.251577	0.226607	0.241548	0.280268	lipid metabolism.FA synthesis and FA elongation.Acetyl CoA Carboxylation.heteromeric Complex.Biotin Carboxylase
13	Solyc08g083320	Granule-bound starch synthase (AHRD V1 **** B0ZTE3_SOLTU); contains Interpro domain(s) IPR011835 Glycogen/starch synthases, ADP-glucose type	0.268533	0.169719	0.234634	0.327114	major CHO metabolism.synthesis.starch.starch synthase
13	Solyc05g055770	Basic leucine zipper and W2 domain-containing protein 2 (AHRD V1 **-- A8N5N1_COPC7); contains Interpro domain(s) IPR003307 eIF4-gamma/eIF5/eIF2-epsilon	0.286808	0.208996	0.230048	0.274148	protein.synthesis.initiation
13	Solyc10g083970	S-adenosylmethionine synthase (AHRD V1 ***- B5LAW6_CAPAN); contains Interpro domain(s) IPR002133 S-adenosylmethionine synthetase	0.272811	0.212104	0.222656	0.292429	amino acid metabolism.synthesis.aspartate family.methionine
13	Solyc02g065740	Alpha-1 4-glucan-protein synthase (UDP-forming) (AHRD V1 **-* Q2HV87_MEDTR); contains Interpro domain(s) IPR004901 Alpha-1,4-glucan-protein synthase, UDP-forming	0.286673	0.223525	0.207098	0.282705	cell wall.cell wall proteins.RGP
13	Solyc01g100380	Calreticulin 2 calcium-binding protein (AHRD V1 **** A8HMC0_CHLRE); contains Interpro domain(s) IPR009169 Calreticulin	0.299843	0.15781	0.224253	0.318094	signalling.calcium
13	Solyc12g011000	Citrate synthase (AHRD V1 ***- B9IFM7_POPTR); contains Interpro domain(s) IPR010953 Citrate synthase, type II	0.282379	0.21283	0.194377	0.310413	gluconeogenese/ glyoxylate cycle.citrate synthase
13	Solyc01g109540	Coatomer subunit gamma (AHRD V1 ***- B6SV32_MAIZE); contains Interpro domain(s) IPR017106 Coatomer, gamma subunit	0.298309	0.222325	0.199546	0.279819	cell.vesicle transport
13	Solyc01g090700	Enoyl-CoA-hydratase (AHRD V1 ***- Q9SE41_AVIMR); contains Interpro domain(s) IPR001753 Crotonase, core	0.25963	0.225249	0.217129	0.297992	amino acid metabolism.degradation.aromatic aa.tryptophan
13	Solyc05g055760	Isopentenyl-diphosphate delta-isomerase (AHRD V1 **** Q84RZ8_9GENT); contains Interpro domain(s) IPR011876 Isopentenyl-diphosphate delta-isomerase, type 1	0.283972	0.168581	0.259148	0.288299	secondary metabolism.isoprenoids.mevalonate pathway.isopentenyl pyrophosphate:dimethyllallyl pyrophosphate isomerase
13	Solyc03g093360	Wound/stress protein (AHRD V1 **-- Q672Q3_SOLLC); contains Interpro domain(s) IPR001024 Lipoxygenase, LH2	0.25021	0.204818	0.251384	0.293588	not assigned.unknown
13	Solyc03g063110	Stearoyl-acyl carrier protein desaturase (AHRD V1 **** B7TZ44_SPIOL); contains Interpro domain(s) IPR005067 Fatty acid desaturase, type 2	0.299881	0.209286	0.207613	0.28322	lipid metabolism.FA synthesis and FA elongation.ACP desaturase
13	Solyc08g066360	Malic enzyme (AHRD V1 ***- B9RKI6_RICCO); contains Interpro domain(s) IPR012302 Malic enzyme, NAD-binding	0.222688	0.198261	0.261585	0.317466	TCA / org. transformation.other organic acid transformaitons.malic
13	Solyc12g095960	Insulin-like growth factor 2 mRNA-binding protein 2 (AHRD V1 *-** IF2B2_PONAB); contains Interpro domain(s) IPR018111 K Homology, type 1, subgroup	0.301625	0.174184	0.190677	0.333515	RNA.RNA binding
13	Solyc09g007250	60S ribosomal protein L4/L1 (AHRD V1 ***- D7L8A9_ARALY); contains Interpro domain(s) IPR002136 Ribosomal protein L4/L1e	0.278954	0.200145	0.259314	0.261588	protein.synthesis.ribosomal protein.eukaryotic.60S subunit.L4/L1
13	Solyc03g118910	T-complex protein 1 subunit delta (AHRD V1 ***- B9S339_RICCO); contains Interpro domain(s) IPR012717 T-complex protein 1, delta subunit	0.283854	0.166712	0.271424	0.27801	protein.folding
13	Solyc06g074980	26S protease regulatory subunit 6B homolog (AHRD V1 *--- PRS6B_ARATH); contains Interpro domain(s) IPR005938 ATPase, AAA-type, CDC48	0.27122	0.194932	0.24203	0.291819	protein.degradation.AAA type
13	Solyc11g069720	26S protease regulatory subunit 6B homolog (AHRD V1 *--- PRS6B_ARATH); contains Interpro domain(s) IPR005938 ATPase, AAA-type, CDC48	0.251009	0.205871	0.255611	0.287509	protein.degradation.AAA type
13	Solyc05g010670	Chaperone protein htpG (AHRD V1 ***- HTPG_MYXXD); contains Interpro domain(s) IPR001404 Heat shock protein Hsp90	0.259477	0.21069	0.232641	0.297191	stress.abiotic.heat
13	Solyc01g095410	Eukaryotic translation initiation factor 1A (AHRD V1 **** Q7Y1V3_ORYSJ); contains Interpro domain(s) IPR001253 Translation initiation factor 1A (eIF-1A)	0.286843	0.143375	0.244703	0.325079	protein.synthesis.initiation
13	Solyc09g007940	Adenosine kinase (AHRD V1 **** D2D2Z6_GOSHI); contains Interpro domain(s) IPR001805 Adenosine kinase	0.249328	0.209037	0.211885	0.329749	nucleotide metabolism.salvage.nucleoside kinases.adenosine kinase
13	Solyc05g009530	Dihydrolipoyllysine-residue acetyltransferase component of pyruvate dehydrogenase complex (AHRD V1 **** A5GUY8_SYNR3); contains Interpro domain(s) IPR001078 2-oxoacid dehydrogenase acyltransferase, catalytic domain	0.310169	0.168685	0.251201	0.269944	TCA / org. transformation.TCA.pyruvate DH.E2
13	Solyc01g100360	Dihydrolipoyl dehydrogenase (AHRD V1 ***- B5LAW5_CAPAN); contains Interpro domain(s) IPR006258 Dihydrolipoamide dehydrogenase	0.28526	0.175469	0.215362	0.323908	lipid metabolism.FA synthesis and FA elongation.pyruvate DH
13	Solyc01g107870	Poly(A) RNA binding protein (AHRD V1 **** B2CJ74_9HYPO); contains Interpro domain(s) IPR006515 Polyadenylate binding protein, human types 1, 2, 3, 4	0.276055	0.171027	0.256334	0.296585	RNA.processing
13	Solyc07g042150	Ubiquinone biosynthesis protein COQ9 mitochondrial (AHRD V1 ***- C1BL51_OSMMO); contains Interpro domain(s) IPR012762 Ubiquinone biosynthesis protein COQ9	0.274703	0.164049	0.221094	0.340154	not assigned.unknown
13	Solyc10g083650	Peroxiredoxin ahpC/TSA family (AHRD V1 **-- Q1YGN4_MOBAS); contains Interpro domain(s) IPR013740 Redoxin	0.298024	0.18815	0.216892	0.296934	redox.peroxiredoxin
13	Solyc08g081250	Aminopeptidase N (AHRD V1 ***- D5C0C8_NITHN); contains Interpro domain(s) IPR012779 Peptidase M1, alanyl aminopeptidase	0.245497	0.182698	0.228893	0.342911	protein.degradation
13	Solyc07g006790	Dihydrolipoyllysine-residue acetyltransferase component of pyruvate dehydrogenase complex (AHRD V1 **** A4TXZ0_9PROT); contains Interpro domain(s) IPR006257 Dihydrolipoamide acetyltransferase, long form	0.31377	0.173888	0.207988	0.304354	TCA / org. transformation.TCA.pyruvate DH.E2
13	Solyc12g098150	Voltage-gated potassium channel beta subunit (AHRD V1 **-- B6T7A1_MAIZE); contains Interpro domain(s) IPR005399 Potassium channel, voltage-dependent, beta subunit, KCNAB-related	0.29551	0.212359	0.16663	0.325502	hormone metabolism.auxin.induced-regulated-responsive-activated
13	Solyc01g086800	Histone H3 (AHRD V1 **** Q53NE3_ORYSJ); contains Interpro domain(s) IPR000164 Histone H3	0.241193	0.213718	0.219386	0.325702	DNA.synthesis/chromatin structure.histone
13	Solyc01g009990	Peptidyl-prolyl cis-trans isomerase (AHRD V1 ***- B9RMA5_RICCO); contains Interpro domain(s) IPR002130 Peptidyl-prolyl cis-trans isomerase, cyclophilin-type	0.275909	0.212038	0.216563	0.295489	cell.cycle.peptidylprolyl isomerase
13	Solyc10g079500	Inosine-5&apos-monophosphate dehydrogenase (AHRD V1 ***- A7XZM6_CAMSI); contains Interpro domain(s) IPR005990 IMP dehydrogenase	0.264195	0.15555	0.253772	0.326483	nucleotide metabolism.synthesis.purine.IMP dehydrogenase
13	Solyc02g087240	NADH-quinone oxidoreductase F subunit family protein (AHRD V1 **** Q23KE4_TETTH); contains Interpro domain(s) IPR011537 NADH ubiquinone oxidoreductase, F subunit	0.27499	0.223776	0.23243	0.268805	mitochondrial electron transport / ATP synthesis.NADH-DH.localisation not clear
13	Solyc03g114500	Enolase (AHRD V1 ***- A9P745_HELAN); contains Interpro domain(s) IPR000941 Enolase	0.242873	0.20337	0.231539	0.322219	glycolysis.cytosolic branch.enolase
13	Solyc08g079260	Serine/threonine-protein phosphatase (Fragment) (AHRD V1 *--- Q4RFT2_TETNG); contains Interpro domain(s) IPR011990 Tetratricopeptide-like helical	0.223053	0.206156	0.231688	0.339102	redox.thioredoxin
13	Solyc04g071140	Decarboxylase family protein (AHRD V1 ***- B1ILJ6_CLOBK); contains Interpro domain(s) IPR002129 Pyridoxal phosphate-dependent decarboxylase	0.251839	0.162909	0.280301	0.304952	amino acid metabolism.degradation.histidine
13	Solyc07g064930	Protein grpE (AHRD V1 *-*- Q1QRU3_NITHX); contains Interpro domain(s) IPR000740 GrpE nucleotide exchange factor	0.289826	0.15473	0.235268	0.320176	protein.folding
13	Solyc09g092210	Nuclear movement protein nudc (AHRD V1 *-*- Q17KI6_AEDAE); contains Interpro domain(s) IPR017447 CS	0.245709	0.198524	0.199	0.356767	cell.organisation
13	Solyc02g094440	Translocon-associated protein subunit beta (AHRD V1 ***- C1C3L8_RANCA); contains Interpro domain(s) IPR008856 Translocon-associated beta	0.261697	0.204313	0.218779	0.315211	not assigned.unknown
13	Solyc12g044600	Malic enzyme (AHRD V1 ***- O04935_SOLLC); contains Interpro domain(s) IPR012302 Malic enzyme, NAD-binding	0.262778	0.20231	0.262469	0.272443	TCA / org. transformation.other organic acid transformaitons.malic
13	Solyc01g111710	26S proteasome non-ATPase regulatory subunit 3 (AHRD V1 ***- B6TBG8_MAIZE); contains Interpro domain(s) IPR013143 PCI/PINT associated module	0.303038	0.14321	0.22641	0.327342	protein.degradation.ubiquitin.proteasom
13	Solyc09g007820	Phototropic-responsive NPH3 family protein (AHRD V1 **-- D7KEU3_ARALY); contains Interpro domain(s) IPR004249 NPH3	0.236177	0.243414	0.20148	0.318929	signalling.light
13	Solyc12g055930	UDP-glucose 4-epimerase (AHRD V1 ***- Q6XZA0_SOLTU); contains Interpro domain(s) IPR005886 UDP-glucose 4-epimerase	0.306432	0.180418	0.20109	0.31206	cell wall.precursor synthesis.UGE
13	Solyc04g079310	RNA Binding Protein 47 (AHRD V1 **-* Q9LEB3_NICPL); contains Interpro domain(s) IPR012677 Nucleotide-binding, alpha-beta plait	0.246268	0.218804	0.20454	0.330389	RNA.regulation of transcription.unclassified
13	Solyc02g091830	Hexokinase (AHRD V1 ***- Q9FVD3_CITSI); contains Interpro domain(s) IPR001312 Hexokinase	0.240716	0.215274	0.218952	0.325058	major CHO metabolism.degradation.sucrose.hexokinase
13	Solyc00g042130	ATP synthase subunit alpha (AHRD V1 ***- D4Z4I4_SPHJU); contains Interpro domain(s) IPR005294 ATPase, F1 complex, alpha subunit	0.273685	0.183517	0.186653	0.356145	mitochondrial electron transport / ATP synthesis.F1-ATPase
14	Solyc10g051380	Glycine-rich RNA-binding protein (AHRD V1 **** B2YKT9_TOBAC); contains Interpro domain(s) IPR015465 RNA recognition motif, glycine rich protein	0.243363	0.238229	0.296453	0.221954	RNA.RNA binding
14	Solyc04g045340	Phosphoglucomutase (AHRD V1 **** Q9AUQ4_ORYSA); contains Interpro domain(s) IPR016055 Alpha-D-phosphohexomutase, alpha/beta/alpha I, II and III	0.262478	0.174955	0.289583	0.272984	not assigned.unknown
14	Solyc04g074510	14-3-3 protein beta/alpha-B (AHRD V1 **-- 143BB_XENLA); contains Interpro domain(s) IPR000308 14-3-3 protein	0.243424	0.233228	0.288299	0.23505	signalling.14-3-3 proteins
14	Solyc12g088160	Phosphoenolpyruvate carboxykinase (AHRD V1 ***- Q8W505_SOLLC); contains Interpro domain(s) IPR001272 Phosphoenolpyruvate carboxykinase, ATP-utilising	0.261623	0.240837	0.288148	0.209391	gluconeogenese/ glyoxylate cycle.PEPCK
14	Solyc11g039980	ATP synthase subunit alpha (AHRD V1 ***- Q5M9V4_TOBAC); contains Interpro domain(s) IPR018118 ATPase, F1/A1 complex, alpha/beta subunit, N-terminal	0.270586	0.22599	0.292424	0.210999	PS.lightreaction.ATP synthase
14	Solyc01g010360	14-3-3-like protein GF14 epsilon (AHRD V1 **-- 14310_ARATH); contains Interpro domain(s) IPR000308 14-3-3 protein	0.245634	0.213234	0.283302	0.25783	signalling.14-3-3 proteins
14	Solyc12g008630	Mitochondrial processing peptidase alpha subunit (AHRD V1 ***- Q948V5_MORAL); contains Interpro domain(s) IPR011237 Peptidase M16, core	0.26995	0.227839	0.287948	0.214262	protein.targeting.mitochondria
14	Solyc05g012480	Mitochondrial processing peptidase beta subunit (AHRD V1 ***- Q9AXQ2_CUCME); contains Interpro domain(s) IPR011237 Peptidase M16, core	0.220456	0.224316	0.310831	0.244398	protein.targeting.mitochondria
14	Solyc09g073000	Elongation factor Tu (AHRD V1 **** B9SFP0_RICCO); contains Interpro domain(s) IPR004541 Translation elongation factor EFTu/EF1A, bacterial and organelle	0.27433	0.194852	0.295521	0.235298	protein.synthesis.elongation
14	Solyc08g078700	Heat shock protein 22 (AHRD V1 ***- Q27JQ0_METAN); contains Interpro domain(s) IPR002068 Heat shock protein Hsp20	0.223382	0.161626	0.317562	0.29743	stress.abiotic.heat
14	Solyc02g067080	UDP-D-glucose dehydrogenase (AHRD V1 ***- D2WK25_GOSHI); contains Interpro domain(s) IPR014028 UDP-glucose/GDP-mannose dehydrogenase, dimerisation and substrate-binding	0.263706	0.210689	0.300939	0.224666	cell wall.precursor synthesis.UGD
14	Solyc06g011280	Elongation factor 1-gamma (AHRD V1 ***- B7SDI2_ORYSJ); contains Interpro domain(s) IPR001662 Translation elongation factor EF1B, gamma chain, conserved	0.234192	0.210436	0.303636	0.251735	protein.synthesis.elongation
14	Solyc01g105810	Rab-GDP dissociation inhibitor (AHRD V1 **** A5CKE3_SOLLC); contains Interpro domain(s) IPR000806 Rab GDI protein	0.277231	0.148903	0.346701	0.227165	signalling.G-proteins
14	Solyc12g056530	Fructose-1 6-bisphosphatase class 1 (AHRD V1 ***- B8J024_DESDA); contains Interpro domain(s) IPR000146 Fructose-1,6-bisphosphatase	0.288152	0.208897	0.331545	0.171406	PS.calvin cycle.FBPase
14	Solyc06g005160	Ascorbate peroxidase (AHRD V1 ***- Q9SMD3_SOLLC); contains Interpro domain(s) IPR019793 Peroxidases heam-ligand binding site IPR019794 Peroxidase, active site IPR002016 Haem peroxidase, plant/fungal/bacterial	0.281513	0.199055	0.275611	0.243821	redox.ascorbate and glutathione.ascorbate
14	Solyc06g008940	Elongation factor Tu (AHRD V1 **** B9SFP0_RICCO); contains Interpro domain(s) IPR004541 Translation elongation factor EFTu/EF1A, bacterial and organelle	0.295704	0.177734	0.299434	0.227128	protein.synthesis.elongation
14	Solyc10g085640	Beta-fructofuranosidase insoluble isoenzyme 2 (AHRD V1 **-* B6U1H5_MAIZE); contains Interpro domain(s) IPR001362 Glycoside hydrolase, family 32	0.253147	0.207143	0.310924	0.228786	major CHO metabolism.degradation.sucrose.invertases.cell wall
14	Solyc03g097680	Pyruvate dehydrogenase E1 component subunit beta (AHRD V1 **-* B6T6H3_MAIZE); contains Interpro domain(s) IPR005475 Transketolase, central region	0.254405	0.191666	0.329253	0.224676	TCA / org. transformation.TCA.pyruvate DH.E1
14	Solyc12g010040	Leucyl aminopeptidase (AHRD V1 ***- D7DWG6_NOSA0); contains Interpro domain(s) IPR011356 Peptidase M17, leucyl aminopeptidase IPR000819 Peptidase M17, leucyl aminopeptidase, C-terminal	0.244728	0.187368	0.289036	0.278867	protein.degradation
14	Solyc11g028100	Elongation factor 1-gamma (AHRD V1 ***- B7SDI2_ORYSJ); contains Interpro domain(s) IPR001662 Translation elongation factor EF1B, gamma chain, conserved	0.253736	0.225174	0.307787	0.213304	protein.synthesis.elongation
14	Solyc01g073740	Citrate synthase (AHRD V1 ***- O24135_TOBAC); contains Interpro domain(s) IPR010109 Citrate synthase, eukaryotic	0.234713	0.229836	0.352381	0.18307	TCA / org. transformation.TCA.CS
14	Solyc06g076970	Peptidyl-prolyl cis-trans isomerase (AHRD V1 **** B2BF99_TOBAC); contains Interpro domain(s) IPR002130 Peptidyl-prolyl cis-trans isomerase, cyclophilin-type	0.285979	0.175912	0.285957	0.252152	cell.cycle.peptidylprolyl isomerase
14	Solyc09g057670	FK506-binding protein 2 (EC 5.2.1.8)(Peptidyl-prolyl cis-trans isomerase)(PPIase)(Rotamase) (AHRD V1 **-* C8VE36_EMENI); contains Interpro domain(s) IPR001179 Peptidyl-prolyl cis-trans isomerase, FKBP-type	0.265784	0.173794	0.348518	0.211904	cell.cycle.peptidylprolyl isomerase
14	Solyc02g088700	Mitochondrial processing peptidase beta subunit (AHRD V1 ***- Q9AXQ2_CUCME); contains Interpro domain(s) IPR011237 Peptidase M16, core	0.253756	0.207929	0.293515	0.244801	protein.targeting.mitochondria
14	Solyc09g009390	Monodehydroascorbate reductase (NADH)-like protein (AHRD V1 **** Q0WUJ1_ARATH); contains Interpro domain(s) IPR013027 FAD-dependent pyridine nucleotide-disulphide oxidoreductase	0.223926	0.214145	0.336969	0.22496	redox.ascorbate and glutathione.ascorbate
14	Solyc05g005700	Aldehyde dehydrogenase 1 (AHRD V1 **** Q84V96_LOTCO); contains Interpro domain(s) IPR015590 Aldehyde dehydrogenase	0.27314	0.184935	0.307465	0.23446	fermentation.aldehyde dehydrogenase
14	Solyc06g005390	Histone H2B (AHRD V1 ***- D7LK79_ARALY); contains Interpro domain(s) IPR000558 Histone H2B	0.256605	0.208894	0.328598	0.205903	DNA.synthesis/chromatin structure.histone
14	Solyc06g050590	Acetyl-CoA carboxylase biotin carboxyl carrier protein (AHRD V1 *-*- D3PS72_MEIRD); contains Interpro domain(s) IPR011053 Single hybrid motif	0.24886	0.191628	0.296133	0.26338	lipid metabolism.FA synthesis and FA elongation.Acetyl CoA Carboxylation
14	Solyc06g060290	Protein disulfide isomerase (AHRD V1 **** B1Q2X4_SOYBN); contains Interpro domain(s) IPR005792 Protein disulphide isomerase	0.210912	0.219838	0.39969	0.16956	redox.thioredoxin
14	Solyc06g072580	Pyruvate dehydrogenase E1 component subunit beta (AHRD V1 **-* B6T6H3_MAIZE); contains Interpro domain(s) IPR005475 Transketolase, central region	0.245636	0.190277	0.339737	0.22435	TCA / org. transformation.TCA.pyruvate DH.E1
14	Solyc08g075700	60S ribosomal protein L13 (AHRD V1 ***- Q3HRY7_SOLTU); contains Interpro domain(s) IPR001380 Ribosomal protein L13e	0.224037	0.182503	0.296952	0.296508	protein.synthesis.ribosomal protein.eukaryotic.60S subunit.L13
14	Solyc10g084350	60S ribosomal protein L4-B (L1) (AHRD V1 ***- Q8LA93_ARATH); contains Interpro domain(s) IPR002136 Ribosomal protein L4/L1e	0.225133	0.198844	0.295841	0.280181	protein.synthesis.ribosomal protein.eukaryotic.60S subunit.L4/L1
14	Solyc00g094530	NADH-ubiquinone oxidoreductase chain 1 (AHRD V1 ***- Q5M9U6_TOBAC); contains Interpro domain(s) IPR001694 NADH:ubiquinone oxidoreductase, subunit 1	0.296306	0.198686	0.290569	0.214439	mitochondrial electron transport / ATP synthesis.NADH-DH.localisation not clear
14	Solyc05g050700	Leucine-rich repeat receptor-like protein kinase (Fragment) (AHRD V1 **-* C0LGU8_ARATH); contains Interpro domain(s) IPR001611 Leucine-rich repeat	0.270554	0.224005	0.304009	0.201432	signalling.receptor kinases.leucine rich repeat XI
14	Solyc01g058390	Galactokinase (AHRD V1 **** B6V3B9_CUCME); contains Interpro domain(s) IPR000705 Galactokinase	0.205771	0.196604	0.390301	0.207324	minor CHO metabolism.galactose.galactokinases
14	Solyc07g054670	NADH dehydrogenase like protein (AHRD V1 **** O65414_ARATH); contains Interpro domain(s) IPR013027 FAD-dependent pyridine nucleotide-disulphide oxidoreductase	0.288686	0.184127	0.297318	0.229869	mitochondrial electron transport / ATP synthesis.NADH-DH.type II.external
14	Solyc10g081130	Proteasome subunit alpha type (AHRD V1 ***- Q93X34_TOBAC); contains Interpro domain(s) IPR001353 Proteasome, subunit alpha/beta	0.220617	0.192092	0.365011	0.222281	protein.degradation.ubiquitin.proteasom
14	Solyc02g078120	Eukaryotic translation initiation factor 3 subunit 7 (AHRD V1 ***- Q9FKV6_ARATH); contains Interpro domain(s) IPR007783 Eukaryotic translation initiation factor 3, subunit 7	0.283836	0.234878	0.290998	0.190288	protein.synthesis.initiation
14	Solyc05g054640	2-oxoglutarate dehydrogenase E1 component (AHRD V1 **** Q9FLH2_ARATH); contains Interpro domain(s) IPR011603 2-oxoglutarate dehydrogenase, E1 component	0.300755	0.164271	0.308468	0.226506	TCA / org. transformation.TCA.2-oxoglutarate dehydrogenase
14	Solyc06g075320	Vicilin (Fragment) (AHRD V1 **-- Q41726_ZAMFU); contains Interpro domain(s) IPR011051 Cupin, RmlC-type	0.287696	0.185591	0.272134	0.254579	development.storage proteins
14	Solyc12g009400	Pyruvate dehydrogenase E1 component alpha subunit (AHRD V1 ***- Q5N030_SYNP6); contains Interpro domain(s) IPR017597 Pyruvate dehydrogenase (acetyl-transferring) E1 component, alpha subunit, subgroup y	0.25563	0.246152	0.289685	0.208533	TCA / org. transformation.TCA.pyruvate DH.E1
14	Solyc04g081740	Prostaglandin E synthase 2-like (AHRD V1 ***- B0S751_DANRE); contains Interpro domain(s) IPR012335 Thioredoxin fold	0.232391	0.216769	0.303099	0.247741	redox.glutaredoxins
14	Solyc11g006420	5&apos-nucleotidase cytosolic III (AHRD V1 ***- B2GUX5_RAT); contains Interpro domain(s) IPR006434 HAD-superfamily hydrolase, subfamily IE	0.200389	0.17921	0.349798	0.270602	not assigned.unknown
14	Solyc03g115380	UDP-glucose dehydrogenase (AHRD V1 **** B1N754_EUCGR); contains Interpro domain(s) IPR014028 UDP-glucose/GDP-mannose dehydrogenase, dimerisation and substrate-binding	0.250795	0.193883	0.332753	0.222568	cell wall.precursor synthesis.UGD
14	Solyc10g038120	Coatomer subunit delta (AHRD V1 ***- B6TDR8_MAIZE); contains Interpro domain(s) IPR008968 Clathrin adaptor, mu subunit, C-terminal	0.240814	0.215362	0.323186	0.220638	cell.vesicle transport
14	Solyc10g081920	Coatomer subunit beta-1 (AHRD V1 ***- D7MB61_ARALY); contains Interpro domain(s) IPR016460 Coatomer, beta subunit	0.219558	0.214636	0.357047	0.208758	cell.vesicle transport
14	Solyc02g069750	Choline/ethanolamine kinase (AHRD V1 **** B6TU35_MAIZE); contains Interpro domain(s) IPR002573 Choline/ethanolamine kinase	0.275797	0.230596	0.29438	0.199227	lipid metabolism.Phospholipid synthesis.choline kinase
14	Solyc01g080930	Enoyl-CoA-hydratase (AHRD V1 ***- Q9SE41_AVIMR); contains Interpro domain(s) IPR001753 Crotonase, core	0.236071	0.225554	0.300522	0.237852	amino acid metabolism.degradation.aromatic aa.tryptophan
14	Solyc04g008280	Regulator of ribonuclease activity A (AHRD V1 ***- B6T0A4_MAIZE); contains Interpro domain(s) IPR010203 Ribonuclease E inhibitor RraA	0.27903	0.187101	0.281873	0.251996	C1-metabolism
14	Solyc00g007010	Phosphatidylinositol phosphate (PtdInsP) phosphatase involved in hydrolysis of PtdIns (AHRD V1 **** D6VWZ1_YEAST); contains Interpro domain(s) IPR002013 Synaptojanin, N-terminal	0.248883	0.137444	0.325644	0.288028	signalling.phosphinositides
14	Solyc08g081430	TIM21-like protein mitochondrial (AHRD V1 ***- C3KHJ2_ANOFI); contains Interpro domain(s) IPR013261 Mitochondrial inner membrane translocase complex, subunit Tim21	0.249171	0.220788	0.325888	0.204153	not assigned.unknown
14	Solyc12g035190	Anthranilate phosphoribosyltransferase (AHRD V1 ***- A8IBN0_CHLRE); contains Interpro domain(s) IPR005940 Anthranilate phosphoribosyl transferase	0.248662	0.222381	0.325222	0.203736	amino acid metabolism.synthesis.aromatic aa.tryptophan.anthranilate phosphoribosyltransferase
14	Solyc01g103680	Coiled-coil domain containing 47 (AHRD V1 ***- Q0VBU4_MOUSE); contains Interpro domain(s) IPR012879 Protein of unknown function DUF1682	0.234488	0.156465	0.305402	0.303645	not assigned.unknown
15	Solyc09g010400	Histone H2A (AHRD V1 ***- B9T4D3_RICCO); contains Interpro domain(s) IPR002119 Histone H2A	0	0.825443	0	0.174557	DNA.synthesis/chromatin structure.histone
15	Solyc03g120090	Pyridoxal biosynthesis lyase pdxS (AHRD V1 ***- Q2RMJ0_MOOTA); contains Interpro domain(s) IPR001852 Vitamin B6 biosynthesis protein	0	0.771942	0	0.228058	Co-factor and vitamine metabolism
15	Solyc11g073260	Histone H2A (AHRD V1 ***- C6TMV8_SOYBN); contains Interpro domain(s) IPR002119 Histone H2A	0	0.793352	0	0.206648	DNA.synthesis/chromatin structure.histone
15	Solyc06g082650	60S ribosomal protein L10 (AHRD V1 ***- Q3SC85_SOLLC); contains Interpro domain(s) IPR001197 Ribosomal protein L10e	0	0.746803	0	0.253197	protein.synthesis.ribosomal protein.eukaryotic.60S subunit.L10
15	Solyc09g007350	30S ribosomal protein S12 (AHRD V1 ***- RS12_MYCPU); contains Interpro domain(s) IPR005680 Ribosomal protein S23, eukaryotic/archaeal	0	1	0	0	protein.synthesis.ribosomal protein.eukaryotic.40S subunit.S23
15	Solyc02g082250	Thioredoxin reductase (AHRD V1 **** B9SRA3_RICCO); contains Interpro domain(s) IPR005982 Thioredoxin reductase	0	1	0	0	redox.thioredoxin
15	Solyc01g110120	V-type proton ATPase subunit a (AHRD V1 **** VPH1_NEUCR); contains Interpro domain(s) IPR002490 ATPase, V0/A0 complex, 116-kDa subunit	0.183963	0.816037	0	0	transport.p- and v-ATPases
15	Solyc05g012340	Erlin-2 (AHRD V1 ***- D3PHE1_9MAXI); contains Interpro domain(s) IPR001107 Band 7 protein	0	1	0	0	not assigned.unknown
16	Solyc03g005730	3-isopropylmalate dehydratase large subunit 2 (AHRD V1 ***- B6U6T6_MAIZE); contains Interpro domain(s) IPR011826 Homoaconitase/3-isopropylmalate dehydratase, large subunit, prokaryotic	1	0	0	0	TCA / org. transformation.TCA.aconitase
16	Solyc09g007180	Adenylate kinase (AHRD V1 **** B6SLP1_MAIZE); contains Interpro domain(s) IPR006259 Adenylate kinase, subfamily	1	0	0	0	nucleotide metabolism.phosphotransfer and pyrophosphatases.adenylate kinase
16	Solyc03g115760	Vesicle transport v-SNARE 11-like (AHRD V1 ***- Q307Y3_SOLTU); contains Interpro domain(s) IPR007705 Vesicle transport v-SNARE	1	0	0	0	cell.vesicle transport
17	Solyc09g005470	NAD-dependent epimerase/dehydratase (AHRD V1 **-- B2J2A7_NOSP7); contains Interpro domain(s) IPR016040 NAD(P)-binding domain	0.153596	0	0.601977	0.244427	cell wall.precursor synthesis.UXS
17	Solyc02g093680	Succinate dehydrogenase iron-sulfur protein (AHRD V1 **** C0NQC7_AJECG); contains Interpro domain(s) IPR004489 Succinate dehydrogenase/fumarate reductase iron-sulphur protein	0.154721	0	0.596194	0.249086	TCA / org. transformation.TCA.succinate dehydrogenase
17	Solyc01g014210	ADP ATP carrier protein-like (AHRD V1 **** Q2XTC3_SOLTU); contains Interpro domain(s) IPR002113 Adenine nucleotide translocator 1	0.165839	0.0941253	0.540375	0.199661	major CHO metabolism.synthesis.starch.transporter
17	Solyc06g073330	Lysyl-tRNA synthetase (AHRD V1 **** B9SY11_RICCO); contains Interpro domain(s) IPR002313 Lysyl-tRNA synthetase, class II	0	0.145049	0.655524	0.199427	protein.aa activation.lysine-tRNA ligase
17	Solyc05g013990	T-complex protein 1 subunit epsilon (AHRD V1 ***- B6TSC6_MAIZE); contains Interpro domain(s) IPR012718 T-complex protein 1, epsilon subunit	0.16313	0	0.83687	0	protein.folding
17	Solyc06g072380	Dihydroxyacetone kinase family protein (AHRD V1 **** D7L7W3_ARALY); contains Interpro domain(s) IPR012734 Dihydroxyacetone kinase	0	0.176623	0.5856	0.237777	minor CHO metabolism.others
18	Solyc02g032940	Aspartic proteinase (AHRD V1 **-* Q8L6A8_THECC); contains Interpro domain(s) IPR001461 Peptidase A1	0.424215	0.353718	0.0726405	0.149427	protein.degradation.aspartate protease
18	Solyc05g010260	6-phosphogluconate dehydrogenase decarboxylating (AHRD V1 **** B9SXT4_RICCO); contains Interpro domain(s) IPR006114 6-phosphogluconate dehydrogenase, C-terminal	0.513232	0.369592	0	0.117176	OPP.oxidative PP.6-phosphogluconate dehydrogenase
18	Solyc11g007120	Fe/S biogenesis protein nfuA (AHRD V1 *--- NFUA_HAMD5); contains Interpro domain(s) IPR017065 HIRA-interacting protein 5	0.465416	0.208113	0.101858	0.224613	protein.assembly and cofactor ligation
18	Solyc08g014340	Cysteine synthase (AHRD V1 **** Q9FS26_SOLTU); contains Interpro domain(s) IPR005859 Cysteine synthase A	0.362804	0.321912	0.158283	0.157001	amino acid metabolism.synthesis.serine-glycine-cysteine group.cysteine.OASTL
18	Solyc02g085790	T-complex protein 1 subunit zeta (AHRD V1 ***- B6U118_MAIZE); contains Interpro domain(s) IPR012722 T-complex protein 1, zeta subunit	0.478221	0.429327	0	0.0924523	protein.folding
18	Solyc01g009100	Ribosomal protein L30 (AHRD V1 ***- B3TLP4_ELAGV); contains Interpro domain(s) IPR000231 Ribosomal protein L30e	0.34394	0.330015	0.113531	0.212514	protein.synthesis.ribosomal protein.eukaryotic.60S subunit.L30
18	Solyc09g018450	Ubiquitin-activating enzyme E1 (AHRD V1 **** Q75VJ8_TOBAC); contains Interpro domain(s) IPR018075 Ubiquitin-activating enzyme, E1	0.391227	0.268123	0.164998	0.175652	protein.degradation.ubiquitin.E1
18	Solyc07g008340	Zinc import ATP-binding protein ZnuC (AHRD V1 *-*- ZNUC_RICCN); contains Interpro domain(s) IPR013283 ABC transporter, ABCE	0.442979	0.206179	0.106305	0.244537	RNA.transcription
18	Solyc01g006980	Malonyl CoA-acyl carrier protein transacylase containing protein expressed (AHRD V1 ***- Q10MS3_ORYSJ); contains Interpro domain(s) IPR004410 Malonyl CoA-acyl carrier protein transacylase	0.366735	0.327974	0.146069	0.159222	lipid metabolism.FA synthesis and FA elongation.Acetyl CoA Transacylase
18	Solyc06g068320	Prolyl-tRNA synthetase (AHRD V1 **** Q54Q07_DICDI); contains Interpro domain(s) IPR004499 Prolyl-tRNA synthetase, class IIa, prokaryotic-type	0.515803	0.241674	0.123294	0.119229	protein.aa activation.bifunctional aminoacyl-tRNA synthetase
18	Solyc03g006870	Phosphoglucomutase (AHRD V1 **** C1MKX8_MICPS); contains Interpro domain(s) IPR016055 Alpha-D-phosphohexomutase, alpha/beta/alpha I, II and III	0.357893	0.35977	0.0855478	0.196789	not assigned.unknown
18	Solyc10g080320	Adenylosuccinate synthetase (AHRD V1 **** Q9FYW9_SOLLC); contains Interpro domain(s) IPR001114 Adenylosuccinate synthetase	0.429321	0.289546	0	0.281133	nucleotide metabolism.synthesis.purine.adenylosuccinate synthase
18	Solyc09g064370	Alcohol dehydrogenase (AHRD V1 **** Q1HQD0_BOMMO); contains Interpro domain(s) IPR014183 Alcohol dehydrogenase class III/S-(hydroxymethyl)glutathione dehydrogenase	0.430988	0.381893	0	0.187119	misc.alcohol dehydrogenases
18	Solyc06g076150	Eukaryotic translation initiation factor 3 subunit 8-like protein (AHRD V1 **** Q9LIL2_ARATH); contains Interpro domain(s) IPR008905 Eukaryotic translation initiation factor 3 subunit 8, N-terminal	0.406274	0.356236	0.120735	0.116755	protein.synthesis.initiation
18	Solyc07g043560	Heat shock protein 4 (AHRD V1 ***- B6U237_MAIZE); contains Interpro domain(s) IPR013126 Heat shock protein 70	0.425016	0.381062	0.100998	0.0929246	stress.abiotic.heat
18	Solyc04g014460	RNA binding protein (AHRD V1 *--* C1N7F4_MICPS); contains Interpro domain(s) IPR012677 Nucleotide-binding, alpha-beta plait	0.362587	0.321284	0.158707	0.157422	RNA.RNA binding
18	Solyc02g093690	ATP12 ATPase (AHRD V1 ***- B6TXI2_MAIZE); contains Interpro domain(s) IPR011419 ATP12, ATPase F1F0-assembly protein	0.436991	0.291587	0.129864	0.141558	RNA.regulation of transcription.unclassified
18	Solyc08g075390	Isopentenyl-diphosphate delta-isomerase family protein (AHRD V1 *--- B1KWZ7_CLOBM); contains Interpro domain(s) IPR000086 NUDIX hydrolase domain	0.442761	0.256453	0.156654	0.144132	not assigned.unknown
18	Solyc01g086740	Chaperone protein dnaJ (AHRD V1 ***- B6TA99_MAIZE); contains Interpro domain(s) IPR012724 Chaperone DnaJ	0.322592	0.413099	0	0.264309	stress.abiotic.heat
18	Solyc03g121640	chaperonin (AHRD V1 ***- D3NRF5_AZOS1); contains Interpro domain(s) IPR001844 Chaperonin Cpn60	0.384608	0.300272	0	0.31512	protein.folding
19	Solyc06g069860	60S ribosomal protein L34 (AHRD V1 ***- B6UH15_MAIZE); contains Interpro domain(s) IPR008195 Ribosomal protein L34e	0.697271	0	0	0.302729	protein.synthesis.ribosomal protein.eukaryotic.60S subunit.L34
19	Solyc10g018060	Elicitor-responsive protein 3 (AHRD V1 *--- B6U4Y1_MAIZE); contains Interpro domain(s) IPR018029 C2 membrane targeting protein	0.721936	0	0	0.278064	not assigned.unknown
19	Solyc02g094370	Exocyst complex protein EXO70 (AHRD V1 *--- EXO70_KLULA); contains Interpro domain(s) IPR004140 Exo70 exocyst complex subunit	0.77592	0	0	0.22408	cell.vesicle transport
19	Solyc09g050020	Cytochrome b (AHRD V1 **** Q95871_TOBAC); contains Interpro domain(s) IPR016175 Cytochrome b/b6	0.697271	0	0	0.302729	PS.lightreaction.cytochrome b6/f.cytochrome b6 (CYB6)
20	Solyc11g042930	SKP1 (AHRD V1 ***- Q68GS0_TOBAC); contains Interpro domain(s) IPR016897 E3 ubiquitin ligase, SCF complex, Skp subunit	0.170195	0.0980968	0.437661	0.294048	protein.degradation.ubiquitin.E3.SCF.SKP
20	Solyc02g066990	Unknown Protein (AHRD V1)	0.0790004	0.0466925	0.434707	0.439601	not assigned.unknown
20	Solyc01g059880	ATP citrate lyase a-subunit (AHRD V1 **** Q93YH4_LUPAL); contains Interpro domain(s) IPR016141 Citrate synthase-like, core	0.221003	0.106824	0.364337	0.307835	TCA / org. transformation.other organic acid transformaitons.atp-citrate lyase
20	Solyc12g010860	14-3-3 protein beta/alpha (AHRD V1 **-- 1433B_XENTR); contains Interpro domain(s) IPR000308 14-3-3 protein	0.168714	0.120494	0.349874	0.360919	signalling.14-3-3 proteins
20	Solyc06g035520	Acetyl esterase (AHRD V1 *--- AES_SALSV); contains Interpro domain(s) IPR013094 Alpha/beta hydrolase fold-3	0.15407	0.149743	0.405031	0.291157	Biodegradation of Xenobiotics
20	Solyc07g049280	Diphosphate-fructose-6-phosphate 1-phosphotransferase (AHRD V1 ***- D0TAW1_9BACE); contains Interpro domain(s) IPR011183 Pyrophosphate-dependent phosphofructokinase PfpB	0.238111	0.117113	0.38318	0.261596	not assigned.unknown
20	Solyc12g005330	50S ribosomal protein L2 (AHRD V1 ***- RL2_EDWI9); contains Interpro domain(s) IPR002171 Ribosomal protein L2	0.145863	0.170795	0.384781	0.298561	protein.synthesis.ribosomal protein.eukaryotic.60S subunit.L8
20	Solyc03g117490	Glycerol kinase (AHRD V1 ***- Q6RUF8_SOYBN); contains Interpro domain(s) IPR005999 Glycerol kinase	0.209732	0.114442	0.382724	0.293103	lipid metabolism.glyceral metabolism.glycerol kinase
20	Solyc07g016200	Proteasome subunit beta type (AHRD V1 ***- B9SPS6_RICCO); contains Interpro domain(s) IPR000243 Peptidase T1A, proteasome beta-subunit	0.0775744	0.185766	0.415348	0.321311	protein.degradation.ubiquitin.proteasom
20	Solyc02g093340	Heterogeneous nuclear ribonucleoprotein A3 (AHRD V1 *--- B6TGB9_MAIZE); contains Interpro domain(s) IPR012677 Nucleotide-binding, alpha-beta plait	0.225153	0.0875691	0.387506	0.299772	RNA.RNA binding
20	Solyc07g054180	Unknown Protein (AHRD V1); contains Interpro domain(s) IPR000996 Clathrin light chain	0.100285	0.11626	0.385465	0.39799	not assigned.unknown
20	Solyc06g067960	Glutaredoxin family protein (AHRD V1 ***- D7L4W4_ARALY); contains Interpro domain(s) IPR004480 Glutaredoxin-related protein	0.224947	0	0.445946	0.329107	redox.glutaredoxins
21	Solyc05g052100	Glutamate dehydrogenase (AHRD V1 **** Q94IA5_BRANA); contains Interpro domain(s) IPR014362 Glutamate dehydrogenase	0.259867	0.307966	0.190842	0.241325	N-metabolism.N-degradation.glutamate dehydrogenase
21	Solyc12g039120	40S ribosomal protein S19-like (AHRD V1 ***- Q2VCJ6_SOLTU); contains Interpro domain(s) IPR001266 Ribosomal protein S19e	0.275419	0.235881	0.156638	0.332062	protein.synthesis.ribosomal protein.eukaryotic.40S subunit.S19
21	Solyc09g066430	60S ribosomal protein L14 (AHRD V1 ***- D7MEJ2_ARALY); contains Interpro domain(s) IPR002784 Ribosomal protein L14	0.269484	0.309273	0.176143	0.2451	protein.synthesis.ribosomal protein.eukaryotic.60S subunit.L14
21	Solyc01g103380	Ras-related protein Rab-25 (AHRD V1 ***- RAB25_MOUSE); contains Interpro domain(s) IPR015595 Rab11-related	0.311573	0.239913	0.144236	0.304278	signalling.G-proteins
21	Solyc05g054590	Bifunctional polymyxin resistance protein ArnA (AHRD V1 **-- ARNA_ERWCT); contains Interpro domain(s) IPR016040 NAD(P)-binding domain	0.238423	0.273626	0.181457	0.306494	cell wall.precursor synthesis.UXS
21	Solyc12g089310	Tubulin beta-1 chain (AHRD V1 ***- D7KT68_ARALY); contains Interpro domain(s) IPR002453 Beta tubulin	0.276545	0.256505	0.199148	0.267803	cell.organisation
21	Solyc07g045350	Acetyl-CoA C-acetyltransferase protein (AHRD V1 **** D3YN47_9ERIC); contains Interpro domain(s) IPR002155 Thiolase	0.248624	0.312492	0.105626	0.333259	secondary metabolism.isoprenoids.mevalonate pathway.acetyl-CoA C-acyltransferase
21	Solyc12g099480	Bifunctional polymyxin resistance protein ArnA (AHRD V1 **-- ARNA_PHOLL); contains Interpro domain(s) IPR016040 NAD(P)-binding domain	0.25494	0.281472	0.165096	0.298493	cell wall.precursor synthesis.UXS
21	Solyc04g081490	Tubulin beta-1 chain (AHRD V1 ***- D7KT68_ARALY); contains Interpro domain(s) IPR002453 Beta tubulin	0.282745	0.264559	0.178603	0.274093	cell.organisation
21	Solyc01g097870	40S ribosomal protein S24 (AHRD V1 ***- C6TAW2_SOYBN); contains Interpro domain(s) IPR001976 Ribosomal protein S24e	0.275205	0.299268	0.179969	0.245558	protein.synthesis.ribosomal protein.eukaryotic.40S subunit.S24
21	Solyc12g096540	40S ribosomal protein S10-like (AHRD V1 ***- Q2XPV4_SOLTU); contains Interpro domain(s) IPR005326 Plectin/S10, N-terminal	0.260556	0.261667	0.20532	0.272457	protein.synthesis.ribosomal protein.eukaryotic.40S subunit.S10
21	Solyc06g007360	40S ribosomal protein S4-like protein (AHRD V1 ***- Q2XPX5_SOLTU); contains Interpro domain(s) IPR000876 Ribosomal protein S4e	0.293678	0.282904	0.139135	0.284283	protein.synthesis.ribosomal protein.eukaryotic.40S subunit.S4
21	Solyc01g111510	Ascorbate peroxidase (AHRD V1 **** Q8W4V7_CAPAN); contains Interpro domain(s) IPR002207 Plant ascorbate peroxidase	0.311729	0.223745	0.174703	0.289823	redox.ascorbate and glutathione.ascorbate
21	Solyc02g023970	GTP-binding protein (AHRD V1 **** Q9M7P3_CAPAN); contains Interpro domain(s) IPR004396 Conserved hypothetical protein CHP00092	0.345897	0.263146	0.134439	0.256518	signalling.G-proteins
21	Solyc08g068340	Eukaryotic translation initiation factor 3 subunit 6-interacting protein (AHRD V1 ***- B6SYA1_MAIZE); contains Interpro domain(s) IPR019382 RNA polymerase I-associated factor PAF67	0.271399	0.318946	0.167494	0.242161	not assigned.unknown
21	Solyc09g090190	Dehydration-responsive protein-like (AHRD V1 **-- Q653G1_ORYSJ); contains Interpro domain(s) IPR004159 Protein of unknown function DUF248, methyltransferase putative	0.279034	0.271197	0.17592	0.273849	stress.abiotic.drought/salt
21	Solyc01g007910	Succinyl-CoA ligase (AHRD V1 ***- B9RL91_RICCO); contains Interpro domain(s) IPR005810 Succinyl-CoA ligase, alpha subunit	0.224094	0.331165	0.142129	0.302612	TCA / org. transformation.TCA.succinyl-CoA ligase
21	Solyc01g007740	Peroxiredoxin (AHRD V1 **-- Q9FE12_PHAVU); contains Interpro domain(s) IPR000866 Alkyl hydroperoxide reductase/ Thiol specific antioxidant/ Mal allergen	0.330853	0.254264	0.165994	0.248889	redox.peroxiredoxin.BAS1
21	Solyc11g019920	Protein disulfide isomerase (AHRD V1 ***- Q5EUD3_MAIZE); contains Interpro domain(s) IPR013766 Thioredoxin domain	0.280617	0.247265	0.167606	0.304512	redox.thioredoxin
21	Solyc11g017070	Eukaryotic translation initiation factor 3 subunit 2 (AHRD V1 ***- B6SSB6_MAIZE); contains Interpro domain(s) IPR020472 G-protein beta WD-40 repeat, region	0.246573	0.316969	0.161867	0.274591	signalling.G-proteins
21	Solyc11g039830	Glycyl-tRNA synthetase (AHRD V1 ***- D7KEM8_ARALY); contains Interpro domain(s) IPR002315 Glycyl-tRNA synthetase, alpha2 dimer	0.249896	0.315607	0.14005	0.294447	protein.aa activation.glycine-tRNA ligase
21	Solyc01g088370	Eukaryotic translation initiation factor 3 subunit B (AHRD V1 **** B2VZ72_PYRTR); contains Interpro domain(s) IPR011400 Translation initiation factor eIF-3b	0.292338	0.258547	0.153126	0.295989	protein.synthesis.initiation
21	Solyc01g007340	Acetyl-coenzyme A carboxylase carboxyl transferase subunit beta (AHRD V1 ***- ACCD_EPIVI); contains Interpro domain(s) IPR000438 Acetyl-CoA carboxylase carboxyl transferase, beta subunit	0.262462	0.307278	0.164518	0.265742	not assigned.unknown
21	Solyc03g120850	chaperonin (AHRD V1 ***- B2IXD2_NOSP7); contains Interpro domain(s) IPR001844 Chaperonin Cpn60	0.247568	0.274457	0.199638	0.278337	protein.folding
21	Solyc08g062630	Aminopeptidase-like protein (AHRD V1 ***- Q9SN00_ARATH); contains Interpro domain(s) IPR015568 Peptidase M1, puromycin-sensitive aminopeptidase	0.237605	0.307219	0.149368	0.305808	protein.degradation
21	Solyc02g087300	Protein transport SEC13-like protein (AHRD V1 **-- Q2PYY1_SOLTU); contains Interpro domain(s) IPR020472 G-protein beta WD-40 repeat, region	0.318155	0.281913	0.139259	0.260673	protein.targeting.secretory pathway.plasma membrane
21	Solyc09g098280	Eukaryotic translation initiation factor 3 subunit 3 (AHRD V1 ***- B4FR57_MAIZE); contains Interpro domain(s) IPR000555 Mov34/MPN/PAD-1	0.347957	0.271658	0.145447	0.234938	protein.synthesis.initiation
21	Solyc06g082630	26S protease regulatory subunit 6B (AHRD V1 ***- B6TRH7_MAIZE); contains Interpro domain(s) IPR005937 26S proteasome subunit P45	0.202114	0.268334	0.120616	0.408936	protein.degradation.ubiquitin.proteasom
21	Solyc02g091970	Branched-chain-amino-acid aminotransferase (AHRD V1 ***- Q9SNY8_SOLTU); contains Interpro domain(s) IPR005786 Branched-chain amino acid aminotransferase II	0.25552	0.337495	0.151004	0.255981	amino acid metabolism.synthesis.branched chain group.common.branched-chain amino acid aminotransferase
22	Solyc04g011390	Histone H4 (AHRD V1 ***- B6T0P4_MAIZE); contains Interpro domain(s) IPR001951 Histone H4	0.236401	0.339156	0.193577	0.230866	DNA.synthesis/chromatin structure.histone
22	Solyc12g096700	Ribosomal L9-like protein (AHRD V1 ***- B3TLR1_ELAGV); contains Interpro domain(s) IPR002359 Ribosomal protein L6, conserved site-2	0.20737	0.36582	0.174798	0.252013	protein.synthesis.ribosomal protein.eukaryotic.60S subunit.L9
22	Solyc04g081880	Ribonuclease P protein subunit p25 (AHRD V1 *--- RPP25_RAT); contains Interpro domain(s) IPR002775 Alba, DNA/RNA-binding protein	0.220687	0.325846	0.239728	0.21374	RNA.regulation of transcription.putative transcription regulator
22	Solyc04g063290	30S ribosomal protein S5 (AHRD V1 ***- C5K1T7_AJEDS); contains Interpro domain(s) IPR005711 Ribosomal protein S5, eukaryotic/archaeal	0.225093	0.345347	0.215792	0.213768	protein.synthesis.ribosomal protein.eukaryotic.40S subunit.S2
22	Solyc09g091070	Malate dehydrogenase (AHRD V1 **** O48906_MEDSA); contains Interpro domain(s) IPR010097 Malate dehydrogenase, NAD-dependent, eukaryotes and gamma proteobacteria	0.25199	0.311658	0.213423	0.22293	gluconeogenesis.Malate DH
22	Solyc02g082000	30S ribosomal protein S19 (AHRD V1 *-*- RS19_BRAHW); contains Interpro domain(s) IPR005713 Ribosomal protein S15, eukaryotic/archaeal	0.187439	0.38104	0.190961	0.240559	protein.synthesis.ribosomal protein.eukaryotic.40S subunit.S15
22	Solyc02g093900	Cytochrome c1 (AHRD V1 **** Q9FKS5_ARATH); contains Interpro domain(s) IPR002326 Cytochrome c1	0.299115	0.373824	0.23541	0.0916512	mitochondrial electron transport / ATP synthesis.cytochrome c
22	Solyc09g064450	NADH dehydrogenase (Ubiquinone) (AHRD V1 **** D7FUY2_ECTSI); contains Interpro domain(s) IPR016040 NAD(P)-binding domain	0.224153	0.332899	0.244983	0.197965	mitochondrial electron transport / ATP synthesis.NADH-DH.localisation not clear
22	Solyc02g067460	Porin/voltage-dependent anion-selective channel protein (AHRD V1 **** A9P802_POPTR); contains Interpro domain(s) IPR001925 Porin, eukaryotic type	0.232076	0.324888	0.235096	0.20794	transport.sugars
22	Solyc01g111450	Proteasome subunit alpha type (AHRD V1 ***- Q38HT8_SOLTU); contains Interpro domain(s) IPR000426 Proteasome, alpha-subunit, conserved site	0.258388	0.321098	0.225294	0.19522	protein.degradation.ubiquitin.proteasom
22	Solyc10g078620	Ribosomal protein S5 (AHRD V1 ***- A8J2I5_CHLRE); contains Interpro domain(s) IPR005716 Ribosomal protein S7, eukaryotic/archaeal	0.263212	0.326892	0.195744	0.214153	protein.synthesis.ribosomal protein.eukaryotic.40S subunit.S5
22	Solyc07g042250	chaperonin (AHRD V1 *-*- B4WMS9_9SYNE); contains Interpro domain(s) IPR017416 Chaperonin 21, chloroplast IPR018369 Chaperonin Cpn10, conserved site	0.248272	0.326647	0.213646	0.211435	protein.folding
22	Solyc10g085650	Beta-fructofuranosidase insoluble isoenzyme 2 (AHRD V1 **-- B6U1H5_MAIZE); contains Interpro domain(s) IPR001362 Glycoside hydrolase, family 32	0.224618	0.406539	0.141869	0.226974	major CHO metabolism.degradation.sucrose.invertases.cell wall
22	Solyc06g084230	40S ribosomal protein S24 (AHRD V1 ***- C6TAW2_SOYBN); contains Interpro domain(s) IPR001976 Ribosomal protein S24e	0.292012	0.318588	0.191587	0.197812	protein.synthesis.ribosomal protein.eukaryotic.40S subunit.S24
22	Solyc02g084920	Proteasome subunit beta type (AHRD V1 ***- C6SY64_SOYBN); contains Interpro domain(s) IPR001353 Proteasome, subunit alpha/beta	0.263775	0.309987	0.210121	0.216118	protein.degradation.ubiquitin.proteasom
22	Solyc07g053280	Ketol-acid reductoisomerase (AHRD V1 ***- D6QSY0_CATRO); contains Interpro domain(s) IPR016206 Ketol-acid reductoisomerase, plant	0.237192	0.346801	0.226805	0.189203	amino acid metabolism.synthesis.branched chain group.common
22	Solyc10g078550	Glutamate dehydrogenase (AHRD V1 **** Q8L6A0_TOBAC); contains Interpro domain(s) IPR014362 Glutamate dehydrogenase	0.293247	0.420711	0.14818	0.137862	N-metabolism.N-degradation.glutamate dehydrogenase
22	Solyc08g080190	Choline dehydrogenase (AHRD V1 ***- A8NUQ9_COPC7); contains Interpro domain(s) IPR012132 Glucose-methanol-choline oxidoreductase	0.239149	0.418128	0.208482	0.13424	misc.nitrilases, *nitrile lyases, berberine bridge enzymes, reticuline oxidases, troponine reductases
22	Solyc05g017760	Acetyl-CoA C-acetyltransferase (AHRD V1 **** D9U856_9LAMI); contains Interpro domain(s) IPR002155 Thiolase	0.297522	0.329574	0.16271	0.210193	secondary metabolism.isoprenoids.mevalonate pathway.acetyl-CoA C-acyltransferase
22	Solyc03g094010	Glutamate dehydrogenase (AHRD V1 **** Q94IA5_BRANA); contains Interpro domain(s) IPR014362 Glutamate dehydrogenase	0.260741	0.374102	0.159509	0.205648	N-metabolism.N-degradation.glutamate dehydrogenase
22	Solyc02g063490	Malate dehydrogenase (AHRD V1 **** B9S7S1_RICCO); contains Interpro domain(s) IPR010097 Malate dehydrogenase, NAD-dependent, eukaryotes and gamma proteobacteria	0.263299	0.313239	0.233035	0.190427	gluconeogenesis.Malate DH
22	Solyc06g082090	Methionine aminopeptidase (AHRD V1 **-- C5FF46_NANOT); contains Interpro domain(s) IPR004545 Proliferation-associated protein 1	0.305138	0.335288	0.160939	0.198635	protein.degradation.metalloprotease
22	Solyc05g052470	Ferritin (AHRD V1 ***- A7UGG8_SOLTU); contains Interpro domain(s) IPR001519 Ferritin, N-terminal	0.243712	0.378847	0.226855	0.150586	metal handling.binding, chelation and storage
22	Solyc06g071700	Primary amine oxidase (AHRD V1 **** B4WL51_9SYNE); contains Interpro domain(s) IPR000269 Copper amine oxidase	0.287684	0.335583	0.161839	0.214894	misc.oxidases - copper, flavone etc.
22	Solyc01g103370	Ras-related protein Rab-1A (AHRD V1 ***- C0HBJ4_SALSA); contains Interpro domain(s) IPR003579 Ras small GTPase, Rab type	0.274077	0.342535	0.186006	0.197382	signalling.G-proteins
22	Solyc03g083290	40S ribosomal protein S12 (AHRD V1 ***- A9P9K3_POPTR); contains Interpro domain(s) IPR000530 Ribosomal protein S12e	0.245884	0.314869	0.213963	0.225284	protein.synthesis.ribosomal protein.eukaryotic.40S subunit.S12
22	Solyc09g059310	Ras GTPase-activating protein-binding protein 2 (AHRD V1 *--- B5X4A8_SALSA); contains Interpro domain(s) IPR018222 Nuclear transport factor 2, Eukaryote	0.274883	0.367102	0.184026	0.173989	protein.targeting.nucleus
22	Solyc06g083300	Ras GTPase-activating protein-binding protein 2 (AHRD V1 *--- B5X4A8_SALSA); contains Interpro domain(s) IPR018222 Nuclear transport factor 2, Eukaryote	0.254288	0.401453	0.169821	0.174438	protein.targeting.nucleus
22	Solyc12g019300	Acetolactate synthase small subunit (AHRD V1 ***- Q9SMC2_NICPL); contains Interpro domain(s) IPR019455 Acetolactate synthase, small subunit, C-terminal	0.337991	0.397206	0.134621	0.130182	amino acid metabolism.synthesis.branched chain group.common.acetolactate synthase
22	Solyc12g042900	Cytochrome c oxidase subunit Vb (AHRD V1 ***- Q0KKQ8_PEA); contains Interpro domain(s) IPR002124 Cytochrome c oxidase, subunit Vb	0.336816	0.366265	0.158937	0.137981	mitochondrial electron transport / ATP synthesis.cytochrome c oxidase
22	Solyc04g011590	Histidine amino acid transporter (AHRD V1 **** Q85V22_ORYSI); contains Interpro domain(s) IPR013057 Amino acid transporter, transmembrane	0.251998	0.325197	0.202295	0.22051	transport.amino acids
22	Solyc04g082030	Ornithine decarboxylase (AHRD V1 **** Q9SXF3_TOBAC); contains Interpro domain(s) IPR002433 Ornithine decarboxylase	0.304881	0.393071	0.144517	0.15753	amino acid metabolism.synthesis.aspartate family.lysine.diaminopimelate decarboxylase
22	Solyc10g007180	DAG protein (AHRD V1 *--- B6TDH1_MAIZE); contains Interpro domain(s) IPR015500 Peptidase S8, subtilisin-related	0.227494	0.379189	0.206926	0.186392	development.unspecified
22	Solyc12g014230	DAG protein (AHRD V1 *--- B6TDH1_MAIZE)	0.2827	0.349714	0.22858	0.139006	development.unspecified
22	Solyc05g018520	NADH-cytochrome b5 reductase-like protein (AHRD V1 **** B6TCK3_MAIZE); contains Interpro domain(s) IPR001709 Flavoprotein pyridine nucleotide cytochrome reductase	0.254072	0.325354	0.212405	0.208168	N-metabolism.nitrate metabolism.NR
22	Solyc05g026540	Transmembrane protein 214 (AHRD V1 *-*- TM214_BOVIN)	0.254319	0.425993	0.111317	0.208371	not assigned.unknown
22	Solyc06g007710	Mitochondrial import receptor subunit TOM40 (AHRD V1 ***- B6TEP3_MAIZE); contains Interpro domain(s) IPR001925 Porin, eukaryotic type	0.282678	0.361986	0.12373	0.231606	protein.targeting.mitochondria
23	Solyc02g021400	40S ribosomal protein S28 (AHRD V1 ***- B6T1V2_MAIZE); contains Interpro domain(s) IPR000289 Ribosomal protein S28e	0	0	0	1	protein.synthesis.ribosomal protein.eukaryotic.40S subunit.S28
24	Solyc11g042850	5-dehydro-2-deoxygluconokinase (AHRD V1 **-- IOLC_GEOTN); contains Interpro domain(s) IPR011611 Carbohydrate/purine kinase	0.230616	0.249623	0.270178	0.249584	major CHO metabolism.degradation.sucrose.fructokinase
24	Solyc06g073190	Fructokinase-like (AHRD V1 **-* Q307Z3_SOLTU); contains Interpro domain(s) IPR002173 Carbohydrate/puine kinase, PfkB, conserved site	0.225332	0.280449	0.251613	0.242606	major CHO metabolism.degradation.sucrose.fructokinase
24	Solyc04g007550	ATP synthase subunit beta (AHRD V1 ***- O82722_NICSY); contains Interpro domain(s) IPR005722 ATPase, F1 complex, beta subunit	0.244605	0.250026	0.22925	0.27612	mitochondrial electron transport / ATP synthesis.F1-ATPase
24	Solyc05g008460	ATP synthase subunit beta (AHRD V1 ***- O82722_NICSY); contains Interpro domain(s) IPR005722 ATPase, F1 complex, beta subunit	0.241257	0.253693	0.234844	0.270206	mitochondrial electron transport / ATP synthesis.F1-ATPase
24	Solyc10g081510	5-methyltetrahydropteroyltriglutamate--homocysteine methyltransferase (AHRD V1 ***- B6UF55_MAIZE); contains Interpro domain(s) IPR006276 5-methyltetrahydropteroyltriglutamate--homocysteine S-methyltransferase	0.217128	0.246798	0.227065	0.309008	amino acid metabolism.synthesis.aspartate family.methionine
24	Solyc02g063070	14-3-3 protein beta/alpha-1 (AHRD V1 **-- 143B1_DANRE); contains Interpro domain(s) IPR000308 14-3-3 protein	0.231089	0.262555	0.237205	0.269151	signalling.14-3-3 proteins
24	Solyc01g111760	V-type ATP synthase beta chain (AHRD V1 ***- VATB_PYRHO); contains Interpro domain(s) IPR005723 ATPase, V1 complex, subunit B	0.23846	0.242684	0.244892	0.273964	mitochondrial electron transport / ATP synthesis.F1-ATPase
24	Solyc09g009020	Enolase (AHRD V1 ***- C5J0G6_TOBAC); contains Interpro domain(s) IPR000941 Enolase	0.205433	0.22396	0.269923	0.300684	glycolysis.cytosolic branch.enolase
24	Solyc02g091130	ATP synthase subunit beta (AHRD V1 ***- Q9ZR78_NICSY); contains Interpro domain(s) IPR005722 ATPase, F1 complex, beta subunit	0.245801	0.250469	0.230264	0.273466	mitochondrial electron transport / ATP synthesis.F1-ATPase
24	Solyc10g085550	Enolase (AHRD V1 ***- C5J0G6_TOBAC); contains Interpro domain(s) IPR000941 Enolase	0.221767	0.214381	0.257428	0.306425	glycolysis.cytosolic branch.enolase
24	Solyc04g012120	14-3-3 protein beta/alpha-1 (AHRD V1 **-- 143B1_ONCMY); contains Interpro domain(s) IPR000308 14-3-3 protein	0.236685	0.24352	0.287693	0.232102	signalling.14-3-3 proteins
24	Solyc01g100860	ADP-ribosylation factor (AHRD V1 ***- D7KT27_ARALY); contains Interpro domain(s) IPR006688 ADP-ribosylation factor	0.203175	0.257358	0.301555	0.237911	protein.targeting.secretory pathway.unspecified
24	Solyc11g010200	14-3-3 protein beta/alpha-1 (AHRD V1 **-- 143B1_ONCMY); contains Interpro domain(s) IPR000308 14-3-3 protein	0.233728	0.245921	0.290811	0.22954	signalling.14-3-3 proteins
24	Solyc11g065990	Actin (AHRD V1 ***- B5M4V6_TOBAC); contains Interpro domain(s) IPR004000 Actin/actin-like	0.221966	0.245214	0.277424	0.255396	cell.organisation
24	Solyc12g096000	ATP-dependent RNA helicase eIF4A (AHRD V1 ***- A8PG49_COPC7); contains Interpro domain(s) IPR011545 DNA/RNA helicase, DEAD/DEAH box type, N-terminal	0.230056	0.225814	0.246508	0.297622	RNA.processing.RNA helicase
24	Solyc01g104770	Actin (AHRD V1 ***- Q6F4H4_TOBAC); contains Interpro domain(s) IPR004000 Actin/actin-like	0.215787	0.244219	0.276724	0.263269	cell.organisation
24	Solyc05g012420	14-3-3 protein sigma gamma zeta beta/alpha (AHRD V1 **-- Q16QZ7_AEDAE); contains Interpro domain(s) IPR000308 14-3-3 protein	0.206026	0.242271	0.268802	0.282901	signalling.14-3-3 proteins
24	Solyc05g053470	chaperonin (AHRD V1 ***- D2LE93_RHOVA); contains Interpro domain(s) IPR001844 Chaperonin Cpn60	0.240134	0.216775	0.282544	0.260547	protein.folding
24	Solyc06g062800	ATP-dependent RNA helicase eIF4A (AHRD V1 ***- A8PG49_COPC7); contains Interpro domain(s) IPR011545 DNA/RNA helicase, DEAD/DEAH box type, N-terminal	0.232451	0.230999	0.249075	0.287475	RNA.processing.RNA helicase
24	Solyc01g010540	Ribosomal protein (AHRD V1 ***- B3TM27_ELAGV); contains Interpro domain(s) IPR002942 RNA-binding S4 IPR018079 Ribosomal protein S4, conserved site IPR001912 Ribosomal protein S4	0.251319	0.2307	0.277164	0.240817	protein.synthesis.ribosomal protein.eukaryotic.40S subunit.S9
24	Solyc06g005150	Ascorbate peroxidase (AHRD V1 ***- Q52QQ4_SOLLC); contains Interpro domain(s) IPR019793 Peroxidases heam-ligand binding site IPR019794 Peroxidase, active site IPR002016 Haem peroxidase, plant/fungal/bacterial	0.19658	0.272086	0.27834	0.252994	redox.ascorbate and glutathione.ascorbate
24	Solyc03g078400	Actin (AHRD V1 ***- Q7XZJ2_GOSHI); contains Interpro domain(s) IPR004000 Actin/actin-like	0.205119	0.256344	0.2806	0.257938	cell.organisation
24	Solyc06g076090	Actin (AHRD V1 ***- B5M4V6_TOBAC); contains Interpro domain(s) IPR004000 Actin/actin-like	0.205888	0.247963	0.287063	0.259087	cell.organisation
24	Solyc01g028810	chaperonin (AHRD V1 ***- B4VMY1_9CYAN); contains Interpro domain(s) IPR001844 Chaperonin Cpn60	0.229842	0.248556	0.263094	0.258508	protein.folding
24	Solyc07g065840	Heat shock protein 90 (AHRD V1 ***- Q14TB1_TOBAC); contains Interpro domain(s) IPR003594 ATP-binding region, ATPase-like IPR001404 Heat shock protein Hsp90	0.227162	0.222068	0.282903	0.267867	stress.abiotic.heat
24	Solyc01g099770	Translationally-controlled tumor protein homolog (AHRD V1 ***- B5XDL0_SALSA); contains Interpro domain(s) IPR001983 Translationally controlled tumour-associated TCTP	0.233848	0.254723	0.276306	0.235122	not assigned.unknown
24	Solyc01g099780	Translationally-controlled tumor protein homolog (AHRD V1 ***- B5XDL0_SALSA); contains Interpro domain(s) IPR001983 Translationally controlled tumour-associated TCTP	0.225767	0.264241	0.266084	0.243908	not assigned.unknown
24	Solyc11g072190	Elongation factor beta-1 (AHRD V1 ***- A2YPM1_ORYSI); contains Interpro domain(s) IPR014038 Translation elongation factor EF1B, beta and delta chains, guanine nucleotide exchange	0.211298	0.27562	0.262895	0.250186	protein.synthesis.elongation
24	Solyc06g007610	Early tobacco anther 1 (AHRD V1 ***- Q84XA0_TOBAC)	0.228231	0.263194	0.2715	0.237075	not assigned.unknown
24	Solyc07g041310	Ribosomal protein (AHRD V1 ***- B3TLR8_ELAGV); contains Interpro domain(s) IPR005703 Ribosomal protein S3, eukaryotic/archaeal	0.238518	0.229708	0.268218	0.263556	protein.synthesis.ribosomal protein.eukaryotic.40S subunit.S3
24	Solyc12g098500	Adenosylhomocysteinase (AHRD V1 ***- A1KYB0_TOBAC); contains Interpro domain(s) IPR000043 S-adenosyl-L-homocysteine hydrolase	0.246239	0.232756	0.274191	0.246813	not assigned.unknown
24	Solyc07g062650	Malate dehydrogenase (AHRD V1 **** Q645N1_SOLLC); contains Interpro domain(s) IPR010097 Malate dehydrogenase, NAD-dependent, eukaryotes and gamma proteobacteria	0.223446	0.285183	0.251653	0.239717	TCA / org. transformation.TCA.malate DH
24	Solyc09g091180	chaperonin (AHRD V1 ***- Q6N0B9_9PROT); contains Interpro domain(s) IPR001844 Chaperonin Cpn60	0.196213	0.30743	0.287813	0.208544	protein.folding
24	Solyc01g106210	Chaperone DnaK (AHRD V1 ***- A2Q199_MEDTR); contains Interpro domain(s) IPR012725 Chaperone DnaK	0.203701	0.237107	0.248046	0.311146	stress.abiotic.heat
24	Solyc11g073200	Legumin 11S-globulin (AHRD V1 **-- Q39770_GINBI); contains Interpro domain(s) IPR014710 RmlC-like jelly roll fold	0.215878	0.301413	0.264354	0.218355	development.storage proteins
24	Solyc04g011510	Triosephosphate isomerase (AHRD V1 **** Q38JI4_SOLTU); contains Interpro domain(s) IPR000652 Triosephosphate isomerase	0.239247	0.260055	0.254063	0.246635	PS.calvin cycle.TPI
24	Solyc08g061960	Ribosomal protein (AHRD V1 ***- B3TLR8_ELAGV); contains Interpro domain(s) IPR005703 Ribosomal protein S3, eukaryotic/archaeal	0.227758	0.253086	0.248235	0.270921	protein.synthesis.ribosomal protein.eukaryotic.40S subunit.S3
24	Solyc09g092390	Adenosylhomocysteinase (AHRD V1 **** Q2XTD0_SOLTU); contains Interpro domain(s) IPR000043 S-adenosyl-L-homocysteine hydrolase	0.234989	0.241142	0.264283	0.259586	not assigned.unknown
24	Solyc12g044630	Profilin (AHRD V1 ***- Q9SMC0_TOBAC); contains Interpro domain(s) IPR005455 Profilin, plant	0.193467	0.260738	0.254085	0.29171	cell.organisation
24	Solyc12g015880	Heat shock protein 90 (AHRD V1 ***- Q14TB1_TOBAC); contains Interpro domain(s) IPR019805 Heat shock protein Hsp90, conserved site IPR018249 EF-HAND 2 IPR001404 Heat shock protein Hsp90	0.24873	0.226989	0.258469	0.265812	stress.abiotic.heat
24	Solyc02g088690	UDP-glucose 6-dehydrogenase (AHRD V1 **** B6TBY8_MAIZE); contains Interpro domain(s) IPR001732 UDP-glucose/GDP-mannose dehydrogenase, N-terminal	0.231735	0.248806	0.281094	0.238365	cell wall.precursor synthesis.UGD
24	Solyc06g083790	Succinyl-CoA ligase (AHRD V1 **** B4D5D9_9BACT); contains Interpro domain(s) IPR005809 Succinyl-CoA synthetase, beta subunit	0.213034	0.259943	0.243918	0.283105	TCA / org. transformation.TCA.succinyl-CoA ligase
24	Solyc07g016150	Elongation factor 1-beta (AHRD V1 ***- D7KES3_ARALY); contains Interpro domain(s) IPR014038 Translation elongation factor EF1B, beta and delta chains, guanine nucleotide exchange	0.22103	0.276104	0.256423	0.246442	protein.synthesis.elongation
24	Solyc11g073210	Legumin 11S-globulin (AHRD V1 **-- Q39770_GINBI); contains Interpro domain(s) IPR014710 RmlC-like jelly roll fold	0.234912	0.253368	0.264142	0.247578	development.storage proteins
24	Solyc12g055800	V-type ATP synthase alpha chain (AHRD V1 ***- VATA_METTH); contains Interpro domain(s) IPR005725 ATPase, V1 complex, subunit A	0.214469	0.249964	0.271282	0.264285	transport.p- and v-ATPases.H+-transporting two-sector ATPase
24	Solyc08g062920	Elongation factor EF-2 (AHRD V1 **** Q9SGT4_ARATH); contains Interpro domain(s) IPR000795 Protein synthesis factor, GTP-binding	0.247153	0.24655	0.279943	0.226355	protein.synthesis.elongation
24	Solyc04g082460	Catalase (AHRD V1 **** Q8L7J7_CAPAN); contains Interpro domain(s) IPR018028 Catalase related subgroup	0.241031	0.248735	0.277473	0.23276	redox.dismutases and catalases
24	Solyc03g098790	Kunitz-type protease inhibitor (AHRD V1 **** Q3S488_SOLTU); contains Interpro domain(s) IPR002160 Proteinase inhibitor I3, Kunitz legume	0.233767	0.267711	0.266599	0.231923	not assigned.unknown
24	Solyc05g008600	Fructose-bisphosphate aldolase (AHRD V1 ***- B9SJY9_RICCO); contains Interpro domain(s) IPR000741 Fructose-bisphosphate aldolase, class-I	0.209359	0.224136	0.306006	0.260499	PS.calvin cycle.aldolase
24	Solyc12g057110	14-3-3 protein beta/alpha-B (AHRD V1 **-- 143BB_XENLA); contains Interpro domain(s) IPR000308 14-3-3 protein	0.226834	0.258565	0.287627	0.226974	signalling.14-3-3 proteins
24	Solyc11g062190	Mitochondrial ADP/ATP carrier proteins (AHRD V1 ***- Q2UU95_ASPOR); contains Interpro domain(s) IPR002113 Adenine nucleotide translocator 1	0.232358	0.270434	0.278838	0.21837	major CHO metabolism.synthesis.starch.transporter
24	Solyc04g077020	Tubulin alpha-3 chain (AHRD V1 ***- B6SPX4_MAIZE); contains Interpro domain(s) IPR002452 Alpha tubulin	0.247104	0.253223	0.234467	0.265206	cell.organisation
24	Solyc01g103480	Coatomer subunit delta (AHRD V1 ***- B6TDR8_MAIZE); contains Interpro domain(s) IPR008968 Clathrin adaptor, mu subunit, C-terminal	0.234495	0.228633	0.274763	0.26211	cell.vesicle transport
24	Solyc04g005510	Eukaryotic translation initiation factor 5A (AHRD V1 **** D6N3G5_GOSHI); contains Interpro domain(s) IPR001884 Translation elongation factor, IF5A	0.214788	0.228184	0.277525	0.279502	protein.synthesis.initiation
24	Solyc05g005710	Spermidine synthase (AHRD V1 **** Q93X16_SOLTU); contains Interpro domain(s) IPR001045 Spermine synthase	0.199245	0.280798	0.26059	0.259367	polyamine metabolism.synthesis.spermidine synthase
24	Solyc07g044840	2 3-bisphosphoglycerate-independent phosphoglycerate mutase (AHRD V1 **** B9S1V6_RICCO); contains Interpro domain(s) IPR005995 Phosphoglycerate mutase, 2,3-bisphosphoglycerate-independent	0.215186	0.228708	0.301522	0.254584	not assigned.unknown
24	Solyc01g098000	Elongation factor-like protein (AHRD V1 ***- Q3HVL1_SOLTU); contains Interpro domain(s) IPR014038 Translation elongation factor EF1B, beta and delta chains, guanine nucleotide exchange	0.244434	0.227043	0.266778	0.261745	protein.synthesis.elongation
24	Solyc02g082830	Phosphoserine aminotransferase (AHRD V1 **** B9H657_POPTR); contains Interpro domain(s) IPR003248 Phosphoserine aminotransferase	0.237596	0.225804	0.276307	0.260293	amino acid metabolism.synthesis.serine-glycine-cysteine group.serine.phosphoserine aminotransferase
24	Solyc05g053300	Dihydrolipoyl dehydrogenase (AHRD V1 ***- Q8GT30_SOLLC); contains Interpro domain(s) IPR012999 Pyridine nucleotide-disulphide oxidoreductase, class I, active site IPR006258 Dihydrolipoamide dehydrogenase	0.223659	0.242185	0.249883	0.284273	TCA / org. transformation.TCA.pyruvate DH.E3
24	Solyc12g096150	60S ribosomal protein L13 (AHRD V1 ***- Q3HRY7_SOLTU); contains Interpro domain(s) IPR001380 Ribosomal protein L13e	0.222307	0.240954	0.237522	0.299218	protein.synthesis.ribosomal protein.eukaryotic.60S subunit.L13
24	Solyc05g053810	Serine hydroxymethyltransferase (AHRD V1 **** D2D306_GOSHI); contains Interpro domain(s) IPR001085 Serine hydroxymethyltransferase	0.244619	0.246303	0.264602	0.244476	C1-metabolism.glycine hydroxymethyltransferase
24	Solyc01g105060	(3R)-hydroxymyristoyl- (AHRD V1 ***- Q9LX13_ARATH); contains Interpro domain(s) IPR010084 Beta-hydroxyacyl-(acyl-carrier-protein) dehydratase FabZ	0.220047	0.281783	0.247766	0.250404	lipid metabolism.FA synthesis and FA elongation.beta hydroxyacyl ACP dehydratase
24	Solyc01g009180	5-methyltetrahydropteroyltriglutamate--homocysteine methyltransferase (AHRD V1 ***- B6UF55_MAIZE); contains Interpro domain(s) IPR006276 5-methyltetrahydropteroyltriglutamate--homocysteine S-methyltransferase	0.220693	0.27418	0.245547	0.259581	amino acid metabolism.synthesis.aspartate family.methionine
24	Solyc10g084050	26S protease regulatory subunit 6B homolog (AHRD V1 *--- PRS6B_ARATH); contains Interpro domain(s) IPR005938 ATPase, AAA-type, CDC48	0.212877	0.203622	0.27607	0.307431	protein.degradation.AAA type
24	Solyc08g075090	60S ribosomal protein L7 (AHRD V1 *-*- D7MY49_ARALY); contains Interpro domain(s) IPR005998 Ribosomal protein L7, eukaryotic	0.224025	0.242865	0.231652	0.301457	protein.synthesis.ribosomal protein.eukaryotic.60S subunit.L7
24	Solyc12g042650	40S ribosomal protein S12 (AHRD V1 ***- Q8H2J8_ORYSJ); contains Interpro domain(s) IPR000530 Ribosomal protein S12e	0.202477	0.259284	0.264817	0.273421	protein.synthesis.ribosomal protein.eukaryotic.40S subunit.S12
24	Solyc10g082030	Peroxiredoxin (AHRD V1 **-- Q9FE12_PHAVU); contains Interpro domain(s) IPR000866 Alkyl hydroperoxide reductase/ Thiol specific antioxidant/ Mal allergen	0.214834	0.250705	0.265169	0.269292	redox.peroxiredoxin.BAS1
24	Solyc06g081980	Pyridoxal biosynthesis lyase pdxS (AHRD V1 ***- D0MQW5_PHYIN); contains Interpro domain(s) IPR001852 Vitamin B6 biosynthesis protein	0.226796	0.238447	0.229539	0.305219	Co-factor and vitamine metabolism
24	Solyc06g051310	Clathrin heavy chain (AHRD V1 ***- Q39834_SOYBN); contains Interpro domain(s) IPR016341 Clathrin, heavy chain	0.224043	0.252575	0.290796	0.232587	cell.vesicle transport
24	Solyc05g052510	Clathrin heavy chain (AHRD V1 ***- Q39834_SOYBN); contains Interpro domain(s) IPR016341 Clathrin, heavy chain	0.215304	0.24179	0.302516	0.240389	cell.vesicle transport
24	Solyc09g090520	Heterogeneous nuclear ribonucleoprotein A3 (AHRD V1 *--- B6TGB9_MAIZE); contains Interpro domain(s) IPR012677 Nucleotide-binding, alpha-beta plait	0.190437	0.220696	0.252885	0.335982	RNA.RNA binding
24	Solyc06g007470	40S ribosomal protein S26 (AHRD V1 ***- B6TXN6_MAIZE); contains Interpro domain(s) IPR000892 Ribosomal protein S26e	0.202477	0.259284	0.264817	0.273421	protein.synthesis.ribosomal protein.eukaryotic.40S subunit.S26
24	Solyc03g120990	Malic enzyme (AHRD V1 ***- O04935_SOLLC); contains Interpro domain(s) IPR012302 Malic enzyme, NAD-binding	0.20536	0.269053	0.264222	0.261365	TCA / org. transformation.other organic acid transformaitons.malic
24	Solyc06g069020	Elongation factor 1 alpha (AHRD V1 ***- Q2F6A7_BOMMO); contains Interpro domain(s) IPR000795 Protein synthesis factor, GTP-binding	0.202477	0.259284	0.264817	0.273421	protein.synthesis.elongation
25	Solyc06g062690	Nucleosome assembly protein 1-like protein 4 (AHRD V1 ***- Q70Z16_TOBAC); contains Interpro domain(s) IPR002164 Nucleosome assembly protein (NAP)	0.295888	0.511631	0.0966318	0.095849	DNA.synthesis/chromatin structure
25	Solyc06g074430	60s acidic ribosomal protein-like protein (AHRD V1 ***- Q3HVP0_SOLTU); contains Interpro domain(s) IPR001813 Ribosomal protein 60S	0.276306	0.44667	0.187518	0.0895056	protein.synthesis.ribosomal protein.eukaryotic.60S subunit.P2
25	Solyc11g022590	Kunitz trypsin inhibitor 4 (Fragment) (AHRD V1 **** C1J5E0_POPBA); contains Interpro domain(s) IPR002160 Proteinase inhibitor I3, Kunitz legume	0.291179	0.482179	0.11522	0.111421	not assigned.unknown
25	Solyc08g074620	Polyphenol oxidase (AHRD V1 ***- Q41428_SOLTU); contains Interpro domain(s) IPR016213 Polyphenol oxidase, plant	0.331308	0.526213	0.0715294	0.07095	not assigned.unknown
25	Solyc02g093640	3-ketoacyl-CoA reductase 1 (AHRD V1 **-- Q0VH88_GOSHI); contains Interpro domain(s) IPR002347 Glucose/ribitol dehydrogenase	0.275089	0.540249	0.184662	0	misc.short chain dehydrogenase/reductase (SDR)
25	Solyc09g008670	Threonine ammonia-lyase biosynthetic (AHRD V1 **** B1XNT1_SYNP2); contains Interpro domain(s) IPR000634 Serine/threonine dehydratase, pyridoxal-phosphate-binding site IPR005787 Threonine dehydratase I	0.311479	0.477133	0.211389	0	amino acid metabolism.degradation.aspartate family.threonine
25	Solyc01g108660	N-acetyl-gamma-glutamyl-phosphate reductase (AHRD V1 ***- A7WPL0_TOBAC); contains Interpro domain(s) IPR000706 N-acetyl-gamma-glutamyl-phosphate reductase	0.312933	0.561461	0.125606	0	amino acid metabolism.synthesis.glutamate family.arginine
25	Solyc04g006970	Phosphoenolpyruvate carboxylase (AHRD V1 **** A6YM33_RICCO); contains Interpro domain(s) IPR015813 Pyruvate/Phosphoenolpyruvate kinase, catalytic core	0.134526	0.675247	0.190227	0	glycolysis.cytosolic branch.phospho-enol-pyruvate carboxylase (PEPC)
25	Solyc07g005600	Transmembrane 9 superfamily protein member 4 (AHRD V1 **** B6SXZ2_MAIZE); contains Interpro domain(s) IPR004240 Nonaspanin (TM9SF)	0.279419	0.537022	0.183559	0	not assigned.unknown
26	Solyc06g069090	40S ribosomal protein S7-like protein (AHRD V1 ***- Q3HRX6_SOLTU); contains Interpro domain(s) IPR000554 Ribosomal protein S7e	0.290079	0.424653	0	0.285268	protein.synthesis.ribosomal protein.eukaryotic.40S subunit.S7
26	Solyc06g071920	Glyceraldehyde-3-phosphate dehydrogenase (AHRD V1 **** Q9XG67_TOBAC); contains Interpro domain(s) IPR000173 Glyceraldehyde 3-phosphate dehydrogenase	0.178667	0.452733	0.13387	0.234731	glycolysis.cytosolic branch.glyceraldehyde 3-phosphate dehydrogenase (GAP-DH)
26	Solyc11g069150	Proteasome subunit beta type (AHRD V1 ***- B9IKM7_POPTR); contains Interpro domain(s) IPR016295 Proteasome endopeptidase complex, beta subunit	0.158624	0.467522	0.144282	0.229572	protein.degradation.ubiquitin.proteasom
26	Solyc06g053210	Ubiquitin (AHRD V1 ***- C1GNZ3_PARBA); contains Interpro domain(s) IPR019956 Ubiquitin subgroup	0.0909257	0.489622	0.180255	0.239196	protein.degradation.ubiquitin.ubiquitin
26	Solyc02g070940	Chlorophyll a/b binding protein (AHRD V1 **** Q41422_SOLTU); contains Interpro domain(s) IPR001344 Chlorophyll A-B binding protein	0.194912	0.475453	0.0853146	0.24432	PS.lightreaction.photosystem II.LHC-II
26	Solyc01g007320	ATP synthase subunit beta chloroplastic (AHRD V1 ***- Q8MBF8_9SOLA); contains Interpro domain(s) IPR005722 ATPase, F1 complex, beta subunit	0.192989	0.506199	0.105348	0.195463	mitochondrial electron transport / ATP synthesis.F1-ATPase
26	Solyc11g012110	60S ribosomal protein L6 (AHRD V1 ***- B9RHH3_RICCO); contains Interpro domain(s) IPR000915 Ribosomal protein L6E	0.0780934	0.586265	0.208436	0.127205	protein.synthesis.ribosomal protein.eukaryotic.60S subunit.L6
26	Solyc05g052150	ATP synthase subunit delta&apos;, mitochondrial (AHRD V1 ***- ATP4_IPOBA)	0	0.579462	0.180232	0.240306	mitochondrial electron transport / ATP synthesis.F1-ATPase
26	Solyc01g099900	Ribosomal protein L18 (AHRD V1 ***- C5X0Q5_SORBI); contains Interpro domain(s) IPR000039 Ribosomal protein L18e	0.250948	0.446787	0	0.302265	protein.synthesis.ribosomal protein.eukaryotic.60S subunit.L18
26	Solyc07g047850	Chlorophyll a-b binding protein 4, chloroplastic (AHRD V1 **** CB24_SOLLC); contains Interpro domain(s) IPR001344 Chlorophyll A-B binding protein	0.221478	0.450028	0.0959448	0.232549	PS.lightreaction.photosystem II.LHC-II
26	Solyc07g044760	ATP-dependent RNA helicase (AHRD V1 *-*- Q6L724_HORVU); contains Interpro domain(s) IPR011545 DNA/RNA helicase, DEAD/DEAH box type, N-terminal	0.192615	0.465215	0.0837599	0.25841	RNA.processing.RNA helicase
26	Solyc03g025270	rRNA 2&apos-O-methyltransferase fibrillarin (AHRD V1 ***- B6JX17_SCHJY); contains Interpro domain(s) IPR000692 Fibrillarin	0.10215	0.630967	0.133984	0.132899	RNA.processing
26	Solyc07g053650	26S proteasome regulatory subunit (AHRD V1 ***- A8J3A4_CHLRE); contains Interpro domain(s) IPR016643 26S proteasome regulatory complex, non-ATPase subcomplex, Rpn1 subunit	0.0950745	0.584546	0.137609	0.18277	protein.degradation.ubiquitin.proteasom
26	Solyc06g073280	LL-diaminopimelate aminotransferase (AHRD V1 **** A8IW39_CHLRE); contains Interpro domain(s) IPR019942 LL-diaminopimelate aminotransferase, plant-related	0.250557	0.479013	0.0471494	0.223281	amino acid metabolism.synthesis.aromatic aa.phenylalanine and tyrosine
26	Solyc06g083540	Ribonuclease P protein subunit p25 (AHRD V1 *--- RPP25_HUMAN); contains Interpro domain(s) IPR002775 Alba, DNA/RNA-binding protein	0	0.504635	0.172489	0.322876	RNA.regulation of transcription.putative transcription regulator
26	Solyc12g007170	Fatty acid oxidation complex subunit alpha (AHRD V1 ***- FADJ_ECOHS); contains Interpro domain(s) IPR006176 3-hydroxyacyl-CoA dehydrogenase, NAD binding	0.186347	0.582227	0	0.231426	lipid metabolism.lipid degradation.beta-oxidation.multifunctional
26	Solyc12g044300	Acyl-CoA synthetase (AMP-forming)/AMP-acid ligase II (AHRD V1 **** C7MWS2_SACVD); contains Interpro domain(s) IPR000873 AMP-dependent synthetase and ligase	0.163687	0.642932	0	0.19338	lipid metabolism.FA synthesis and FA elongation.acyl coa ligase
27	Solyc01g110390	NADH dehydrogenase (AHRD V1 **** NDUB9_MOUSE); contains Interpro domain(s) IPR008011 Complex 1 LYR protein	0.317108	0.177055	0.276494	0.229344	not assigned.unknown
27	Solyc03g034180	14-3-3 protein beta/alpha-1 (AHRD V1 **-- 143B1_DANRE); contains Interpro domain(s) IPR000308 14-3-3 protein	0.302987	0.231614	0.261442	0.203957	signalling.14-3-3 proteins
27	Solyc06g073900	Unknown Protein (AHRD V1)	0.34175	0.203974	0.256508	0.197768	not assigned.unknown
27	Solyc03g115360	40S ribosomal protein S19-like (AHRD V1 ***- Q2VCJ6_SOLTU); contains Interpro domain(s) IPR001266 Ribosomal protein S19e	0.341466	0.202446	0.243286	0.212802	protein.synthesis.ribosomal protein.eukaryotic.40S subunit.S19
27	Solyc01g087120	F1-ATP synthase delta subunit (AHRD V1 ***- Q9SXX1_IPOBA); contains Interpro domain(s) IPR000711 ATPase, F1 complex, OSCP/delta subunit	0.336715	0.199915	0.238454	0.224916	mitochondrial electron transport / ATP synthesis.F1-ATPase
27	Solyc11g012020	EH-domain-containing protein 1 (AHRD V1 **-* B6U193_MAIZE); contains Interpro domain(s) IPR001401 Dynamin, GTPase region	0.323062	0.177444	0.268643	0.230851	signalling.calcium
27	Solyc05g005490	Carbonic anhydrase (AHRD V1 ***- Q5NE21_SOLLC); contains Interpro domain(s) IPR015892 Carbonic anhydrase, prokaryotic-like, conserved site	0.313213	0.18594	0.273448	0.227398	TCA / org. transformation.carbonic anhydrases
27	Solyc06g067920	Cytochrome c1 (AHRD V1 **** Q9FKS5_ARATH); contains Interpro domain(s) IPR002326 Cytochrome c1	0.393097	0.219964	0.171751	0.215187	mitochondrial electron transport / ATP synthesis.cytochrome c
27	Solyc03g118020	Tudor / nuclease domain-containing protein (AHRD V1 ***- B6KG97_TOXGO); contains Interpro domain(s) IPR016685 RNA-induced silencing complex, nuclease component Tudor-SN	0.318795	0.222487	0.277992	0.180726	RNA.regulation of transcription.Zn-finger(CCHC)
27	Solyc12g009140	Proteasome subunit alpha type (AHRD V1 ***- D2D307_GOSHI); contains Interpro domain(s) IPR001353 Proteasome, subunit alpha/beta	0.38432	0.16128	0.22791	0.226491	protein.degradation.ubiquitin.proteasom
27	Solyc12g010790	Ras-related protein Rab-25 (AHRD V1 ***- RAB25_BOVIN); contains Interpro domain(s) IPR015595 Rab11-related	0.343946	0.21225	0.175685	0.26812	signalling.G-proteins
27	Solyc01g088080	T-complex protein theta subunit (AHRD V1 ***- A8IF08_CHLRE); contains Interpro domain(s) IPR012721 T-complex protein 1, theta subunit	0.316655	0.233314	0.205558	0.244472	protein.folding
27	Solyc10g005510	Glyceraldehyde-3-phosphate dehydrogenase (AHRD V1 **** Q8VWN9_CAPAN); contains Interpro domain(s) IPR000173 Glyceraldehyde 3-phosphate dehydrogenase	0.315993	0.238847	0.249139	0.196021	glycolysis.cytosolic branch.glyceraldehyde 3-phosphate dehydrogenase (GAP-DH)
27	Solyc06g075260	Vicilin (Fragment) (AHRD V1 *--- Q41726_ZAMFU); contains Interpro domain(s) IPR011051 Cupin, RmlC-type	0.30497	0.228598	0.262467	0.203964	development.storage proteins
27	Solyc03g118750	Phosphoethanolamine N-methyltransferase (AHRD V1 **** Q9AXH3_SOLLC); contains Interpro domain(s) IPR000896 Hemocyanin, copper-containing	0.345719	0.177482	0.226471	0.250328	lipid metabolism.Phospholipid synthesis
27	Solyc04g011360	Ras-related protein Rab-8A (AHRD V1 ***- C1C362_9MAXI); contains Interpro domain(s) IPR003579 Ras small GTPase, Rab type	0.332934	0.216278	0.220515	0.230273	signalling.G-proteins
27	Solyc01g010760	Porin/voltage-dependent anion-selective channel protein (AHRD V1 **** A9P802_POPTR); contains Interpro domain(s) IPR001925 Porin, eukaryotic type	0.391778	0.20745	0.208952	0.19182	transport.sugars
27	Solyc03g058920	Porin/voltage-dependent anion-selective channel protein (AHRD V1 **** A9P802_POPTR); contains Interpro domain(s) IPR001925 Porin, eukaryotic type	0.311086	0.214476	0.219338	0.2551	transport.sugars
27	Solyc01g079820	Redoxin domain protein (AHRD V1 **-- A1WHD5_VEREI); contains Interpro domain(s) IPR013740 Redoxin	0.324	0.247998	0.2534	0.174603	redox.peroxiredoxin
27	Solyc06g075270	Convicilin (Fragment) (AHRD V1 **-- B0BCK6_9FABA); contains Interpro domain(s) IPR011051 Cupin, RmlC-type	0.317365	0.185768	0.271995	0.224872	development.storage proteins
27	Solyc09g009360	NADH-quinone oxidoreductase subunit D (AHRD V1 ***- C4YU74_9RICK); contains Interpro domain(s) IPR001135 NADH-quinone oxidoreductase, subunit D	0.324968	0.263313	0.265337	0.146382	PS.lightreaction.cyclic electron flow-chlororespiration
27	Solyc09g075450	Fumarate hydratase class II (AHRD V1 ***- C5GAL1_AJEDR); contains Interpro domain(s) IPR005677 Fumarate hydratase, class II	0.350899	0.184366	0.294569	0.170165	TCA / org. transformation.TCA.fumarase
27	Solyc02g091870	Tubulin alpha-3 chain (AHRD V1 ***- B6SPX4_MAIZE); contains Interpro domain(s) IPR002452 Alpha tubulin	0.316984	0.20527	0.233702	0.244044	cell.organisation
27	Solyc11g070030	NADH-quinone oxidoreductase subunit B (AHRD V1 ***- D3SFJ4_THISK); contains Interpro domain(s) IPR006138 NADH:ubiquinone oxidoreductase, 20 kDa subunit	0.370732	0.236464	0.24151	0.151294	PS.lightreaction.NADH DH
27	Solyc03g118010	Tudor / nuclease domain-containing protein (AHRD V1 ***- B6KG97_TOXGO); contains Interpro domain(s) IPR016685 RNA-induced silencing complex, nuclease component Tudor-SN	0.316638	0.256385	0.254816	0.17216	RNA.regulation of transcription.Zn-finger(CCHC)
27	Solyc08g077920	Isocitrate dehydrogenase (AHRD V1 **** Q17P79_AEDAE); contains Interpro domain(s) IPR004434 Isocitrate dehydrogenase NAD-dependent, mitochondrial	0.323911	0.193541	0.231984	0.250564	TCA / org. transformation.TCA.IDH
27	Solyc11g068830	Orotidine 5&apos-phosphate decarboxylase (Orotate phosphoribosyltransferase) (AHRD V1 **** C4QAV6_SCHMA); contains Interpro domain(s) IPR001754 Orotidine 5'-phosphate decarboxylase, core	0.336767	0.215625	0.220226	0.227382	nucleotide metabolism.synthesis.pyrimidine.orotate phosphoribosyltransferase
27	Solyc03g065340	Phosphorylase (AHRD V1 **** B9SJB6_RICCO); contains Interpro domain(s) IPR011833 Glycogen/starch/alpha-glucan phosphorylase	0.32215	0.270009	0.220772	0.18707	major CHO metabolism.degradation.starch.starch phosphorylase
27	Solyc01g106430	Inorganic pyrophosphatase family protein (AHRD V1 **** D7M262_ARALY); contains Interpro domain(s) IPR008162 Inorganic pyrophosphatase	0.397332	0.206531	0.194902	0.201235	nucleotide metabolism.phosphotransfer and pyrophosphatases.misc
27	Solyc02g091580	Oligopeptidase A (AHRD V1 ***- Q9LSL3_ARATH); contains Interpro domain(s) IPR001567 Peptidase M3A and M3B, thimet/oligopeptidase F	0.342452	0.279492	0.190932	0.187124	protein.degradation
27	Solyc02g086610	Isocitrate dehydrogenase-like protein (AHRD V1 **** Q8LPJ5_ARATH); contains Interpro domain(s) IPR004790 Isocitrate dehydrogenase NADP-dependent, eukaryotic	0.361977	0.174064	0.283735	0.180224	TCA / org. transformation.TCA.IDH
27	Solyc09g048990	V-type proton ATPase subunit E (AHRD V1 **** D3PGM0_9MAXI); contains Interpro domain(s) IPR002842 ATPase, V1/A1 complex, subunit E	0.387677	0.152928	0.253518	0.205877	transport.p- and v-ATPases.H+-transporting two-sector ATPase
27	Solyc01g109850	Diaminopimelate decarboxylase (AHRD V1 **** D2DKE7_SOYBN); contains Interpro domain(s) IPR002986 Diaminopimelate decarboxylase	0.350673	0.269907	0.21463	0.16479	amino acid metabolism.synthesis.aspartate family.lysine.diaminopimelate decarboxylase
27	Solyc10g005810	Farnesyl pyrophosphate synthase (AHRD V1 ***- Q4TTY7_9APIA); contains Interpro domain(s) IPR008949 Terpenoid synthase	0.355276	0.191432	0.288397	0.164894	secondary metabolism.isoprenoids.mevalonate pathway.farnesyl pyrophosphate synthetase
27	Solyc11g033280	ATP-dependent RNA helicase FAL1 (AHRD V1 ***- A8NX16_COPC7); contains Interpro domain(s) IPR011545 DNA/RNA helicase, DEAD/DEAH box type, N-terminal	0.333299	0.238168	0.249425	0.179109	RNA.processing.RNA helicase
27	Solyc11g008280	Serine carboxypeptidase (AHRD V1 ***- Q9XH61_9ASTR); contains Interpro domain(s) IPR001563 Peptidase S10, serine carboxypeptidase	0.384299	0.226264	0.263611	0.125826	protein.degradation.serine protease
27	Solyc11g009080	Phospho-2-dehydro-3-deoxyheptonate aldolase 1 (AHRD V1 ***- B6TUB8_MAIZE); contains Interpro domain(s) IPR002480 DAHP synthetase, class II	0.391119	0.210745	0.205059	0.193076	amino acid metabolism.synthesis.aromatic aa.chorismate.3-deoxy-D-arabino-heptulosonate 7-phosphate synthase
28	Solyc02g070570	30S ribosomal protein S11 (AHRD V1 ***- RS11_CAUSK); contains Interpro domain(s) IPR018102 Ribosomal S11, conserved site	0.217841	0.298524	0.21349	0.270146	protein.synthesis.ribosomal protein.eukaryotic.40S subunit.S14
28	Solyc09g010100	30S ribosomal protein S11 (AHRD V1 ***- RS11_CAUSK); contains Interpro domain(s) IPR018102 Ribosomal S11, conserved site	0.228272	0.290977	0.216226	0.264524	protein.synthesis.ribosomal protein.eukaryotic.40S subunit.S14
28	Solyc05g005820	Glyceraldehyde-3-phosphate dehydrogenase (AHRD V1 **** Q9XG67_TOBAC); contains Interpro domain(s) IPR000173 Glyceraldehyde 3-phosphate dehydrogenase	0.202174	0.289361	0.227313	0.281152	glycolysis.cytosolic branch.glyceraldehyde 3-phosphate dehydrogenase (GAP-DH)
28	Solyc09g010630	heat shock protein (AHRD V1 ***- B2D2G5_CAPSN); contains Interpro domain(s) IPR013126 Heat shock protein 70	0.21726	0.300564	0.218744	0.263432	stress.abiotic.heat
28	Solyc05g014470	Glyceraldehyde 3-phosphate dehydrogenase (AHRD V1 **** Q8LK04_SOLTU); contains Interpro domain(s) IPR000173 Glyceraldehyde 3-phosphate dehydrogenase	0.188884	0.320385	0.259529	0.231202	glycolysis.cytosolic branch.glyceraldehyde 3-phosphate dehydrogenase (GAP-DH)
28	Solyc11g066060	heat shock protein (AHRD V1 ***- B2D2G5_CAPSN); contains Interpro domain(s) IPR013126 Heat shock protein 70	0.207194	0.305606	0.2355	0.2517	stress.abiotic.heat
28	Solyc08g082820	Heat shock protein (AHRD V1 ***- Q84KP8_CYAME); contains Interpro domain(s) IPR013126 Heat shock protein 70	0.182673	0.306482	0.258258	0.252588	stress.abiotic.heat
28	Solyc06g076020	heat shock protein (AHRD V1 ***- B2D2G5_CAPSN); contains Interpro domain(s) IPR013126 Heat shock protein 70	0.203841	0.305909	0.215663	0.274587	stress.abiotic.heat
28	Solyc03g082920	Heat shock protein (AHRD V1 ***- Q84KP8_CYAME); contains Interpro domain(s) IPR013126 Heat shock protein 70	0.158252	0.310427	0.256494	0.274827	stress.abiotic.heat
28	Solyc11g069790	chaperonin (AHRD V1 ***- B2IXD2_NOSP7); contains Interpro domain(s) IPR001844 Chaperonin Cpn60	0.182494	0.296563	0.245925	0.275017	protein.folding
28	Solyc04g011440	heat shock protein (AHRD V1 ***- B2D2G5_CAPSN); contains Interpro domain(s) IPR013126 Heat shock protein 70	0.188867	0.324058	0.2232	0.263876	stress.abiotic.heat
28	Solyc09g008280	S-adenosylmethionine synthase (AHRD V1 ***- B5LAW6_CAPAN); contains Interpro domain(s) IPR002133 S-adenosylmethionine synthetase	0.216593	0.281202	0.221549	0.280656	amino acid metabolism.synthesis.aspartate family.methionine
28	Solyc03g115990	Malate dehydrogenase (AHRD V1 **** O48906_MEDSA); contains Interpro domain(s) IPR010097 Malate dehydrogenase, NAD-dependent, eukaryotes and gamma proteobacteria	0.210315	0.283223	0.24073	0.265731	TCA / org. transformation.TCA.malate DH
28	Solyc05g005690	30S ribosomal protein S9 (AHRD V1 ***- C5JX04_AJEDS); contains Interpro domain(s) IPR000754 Ribosomal protein S9	0.17401	0.252691	0.224452	0.348846	protein.synthesis.ribosomal protein.eukaryotic.40S subunit.S16
28	Solyc04g026100	30S ribosomal protein S9 (AHRD V1 ***- C5JX04_AJEDS); contains Interpro domain(s) IPR000754 Ribosomal protein S9	0.210697	0.277268	0.236943	0.275092	protein.synthesis.ribosomal protein.eukaryotic.40S subunit.S16
28	Solyc06g036290	Heat shock protein 90 (Fragment) (AHRD V1 **-- Q00NU9_WHEAT); contains Interpro domain(s) IPR003594 ATP-binding region, ATPase-like IPR001404 Heat shock protein Hsp90	0.178338	0.307474	0.210928	0.30326	stress.abiotic.heat
28	Solyc11g011470	NADH-ubiquinone oxidoreductase subunit (AHRD V1 ***- B9T118_RICCO); contains Interpro domain(s) IPR010228 NADH:ubiquinone oxidoreductase, subunit G	0.226941	0.273755	0.22043	0.278873	mitochondrial electron transport / ATP synthesis.NADH-DH.localisation not clear
28	Solyc11g066100	heat shock protein (AHRD V1 ***- B2D2G5_CAPSN); contains Interpro domain(s) IPR013126 Heat shock protein 70	0.189963	0.287048	0.239262	0.283727	stress.abiotic.heat
28	Solyc07g047790	Chaperone protein htpG (AHRD V1 ***- HTPG_IDILO); contains Interpro domain(s) IPR001404 Heat shock protein Hsp90	0.188494	0.299507	0.25383	0.258169	stress.abiotic.heat
28	Solyc03g007890	Heat shock protein 90 (Fragment) (AHRD V1 **-- Q2L3T8_WHEAT); contains Interpro domain(s) IPR003594 ATP-binding region, ATPase-like IPR001404 Heat shock protein Hsp90	0.175341	0.306512	0.206077	0.31207	stress.abiotic.heat
28	Solyc03g078290	40S ribosomal protein S18 (AHRD V1 ***- B4G286_MAIZE); contains Interpro domain(s) IPR001892 Ribosomal protein S13	0.213995	0.252241	0.199771	0.333994	protein.synthesis.ribosomal protein.eukaryotic.40S subunit.S18
28	Solyc06g050980	Ferritin (AHRD V1 ***- Q308A9_SOLTU); contains Interpro domain(s) IPR001519 Ferritin, N-terminal	0.218344	0.320538	0.225154	0.235964	metal handling.binding, chelation and storage
28	Solyc06g053820	30S ribosomal protein S19 (AHRD V1 *-*- RS19_SHEAM); contains Interpro domain(s) IPR005713 Ribosomal protein S15, eukaryotic/archaeal	0.166778	0.34503	0.203272	0.28492	protein.synthesis.ribosomal protein.eukaryotic.40S subunit.S15
28	Solyc10g078740	Enoyl reductase (AHRD V1 ***- P93062_BRANA); contains Interpro domain(s) IPR014358 Enoyl-[acyl-carrier-protein] reductase (NADH)	0.201136	0.288975	0.226191	0.283698	lipid metabolism.FA synthesis and FA elongation.enoyl ACP reductase
28	Solyc12g005860	3-isopropylmalate dehydratase large subunit (AHRD V1 *--- LEUC_BACWK); contains Interpro domain(s) IPR006249 Aconitase/iron regulatory protein 2	0.20491	0.263172	0.218827	0.313091	TCA / org. transformation.TCA.aconitase
28	Solyc03g113800	Betaine aldehyde dehydrogenase (AHRD V1 **** D2DEK8_LYCBA); contains Interpro domain(s) IPR015590 Aldehyde dehydrogenase	0.183385	0.347082	0.204171	0.265361	fermentation.aldehyde dehydrogenase
28	Solyc09g090140	Malate dehydrogenase (AHRD V1 **** Q2PYY8_SOLTU); contains Interpro domain(s) IPR011274 Malate dehydrogenase, NAD-dependent, cytosolic	0.197847	0.323554	0.187722	0.290877	TCA / org. transformation.other organic acid transformaitons.cyt MDH
28	Solyc08g079170	Stress-induced protein sti1-like protein (AHRD V1 **-- Q9STH1_ARATH); contains Interpro domain(s) IPR011990 Tetratricopeptide-like helical	0.195863	0.270702	0.232918	0.300517	stress
28	Solyc07g042220	Beta-galactosidase (AHRD V1 **** B9RR68_RICCO); contains Interpro domain(s) IPR001944 Glycoside hydrolase, family 35	0.194542	0.348175	0.211193	0.24609	misc.gluco-, galacto- and mannosidases.beta-galactosidase
28	Solyc11g013440	Eukaryotic translation initiation factor 3 subunit 5 (AHRD V1 ***- B4FRD9_MAIZE); contains Interpro domain(s) IPR000555 Mov34/MPN/PAD-1	0.205204	0.317431	0.235583	0.241782	protein.degradation.ubiquitin.proteasom
28	Solyc03g114860	Alpha-1 4-glucan-protein synthase (AHRD V1 **-* B9RLK7_RICCO); contains Interpro domain(s) IPR004901 Alpha-1,4-glucan-protein synthase, UDP-forming	0.205733	0.309399	0.188005	0.296862	cell wall.cell wall proteins.RGP
28	Solyc03g117630	heat shock protein (AHRD V1 ***- B2D2G5_CAPSN); contains Interpro domain(s) IPR013126 Heat shock protein 70	0.164029	0.337112	0.201284	0.297574	stress.abiotic.heat
28	Solyc08g082430	Nucleoside diphosphate kinase (AHRD V1 ***- D5ILC3_SOLTU); contains Interpro domain(s) IPR001564 Nucleoside diphosphate kinase, core	0.227899	0.316727	0.204182	0.251193	nucleotide metabolism.phosphotransfer and pyrophosphatases.nucleoside diphosphate kinase
28	Solyc04g077040	Xylulose kinase (AHRD V1 ***- D7MPD2_ARALY); contains Interpro domain(s) IPR000577 Carbohydrate kinase, FGGY	0.225255	0.26743	0.191371	0.315944	minor CHO metabolism.sugar kinases
28	Solyc07g006640	ADP-ribosylation factor 3 (AHRD V1 ***- B4FM64_MAIZE); contains Interpro domain(s) IPR006688 ADP-ribosylation factor	0.174872	0.292916	0.228713	0.303499	protein.targeting.secretory pathway.unspecified
28	Solyc05g056250	Asparaginyl-tRNA synthetase (AHRD V1 **** SYN_PYRHO); contains Interpro domain(s) IPR004523 Aspartyl-tRNA synthetase, class IIb, archea/euk type	0.179211	0.350522	0.228263	0.242003	protein.aa activation.aspartate-tRNA ligase
28	Solyc06g053400	2-isopropylmalate synthase 1 (AHRD V1 **** Q30DX9_9BRAS); contains Interpro domain(s) IPR005671 Bacterial 2-isopropylmalate synthase	0.126369	0.311039	0.249209	0.313382	amino acid metabolism.synthesis.branched chain group.leucine specific.2-isopropylmalate synthase
28	Solyc07g052350	3-isopropylmalate dehydratase large subunit (AHRD V1 *--- LEUC_NATPD); contains Interpro domain(s) IPR006249 Aconitase/iron regulatory protein 2	0.178102	0.31037	0.241301	0.270226	TCA / org. transformation.TCA.aconitase
28	Solyc02g085350	Succinate dehydrogenase flavoprotein subunit (AHRD V1 **** B8CCT7_THAPS); contains Interpro domain(s) IPR011281 Succinate dehydrogenase, flavoprotein subunit	0.189859	0.347594	0.186901	0.275646	TCA / org. transformation.TCA.succinate dehydrogenase
28	Solyc07g009140	26S proteasome non-ATPase regulatory subunit 6 (AHRD V1 ***- B4FVL1_MAIZE); contains Interpro domain(s) IPR019585 26S proteasome, regulatory subunit Rpn7	0.19723	0.289702	0.210662	0.302407	protein.degradation.ubiquitin.proteasom
28	Solyc12g096220	60S ribosomal protein L7 (AHRD V1 *-*- D7LR12_ARALY); contains Interpro domain(s) IPR005512 Rop nucleotide exchanger, PRONE	0.187383	0.267578	0.239966	0.305073	signalling.G-proteins
28	Solyc03g112360	60S ribosomal protein L27A (AHRD V1 ***- B6VC54_VERFO); contains Interpro domain(s) IPR001196 Ribosomal protein L15	0.222167	0.284498	0.193325	0.30001	protein.synthesis.ribosomal protein.eukaryotic.60S subunit.L27A
28	Solyc12g056120	6-phosphogluconate dehydrogenase decarboxylating (AHRD V1 ***- Q9FFR3_ARATH); contains Interpro domain(s) IPR006113 6-phosphogluconate dehydrogenase, decarboxylating	0.106034	0.331294	0.19838	0.364293	OPP.oxidative PP.6-phosphogluconate dehydrogenase
28	Solyc04g009310	ATP-dependent Clp protease proteolytic subunit (AHRD V1 ***- A5AL82_VITVI); contains Interpro domain(s) IPR001907 Peptidase S14, ClpP	0.22755	0.291391	0.206977	0.274082	protein.degradation.serine protease
28	Solyc01g099580	Desiccation-related protein PCC13-62 (AHRD V1 *-*- B6TNA6_MAIZE); contains Interpro domain(s) IPR011424 C1-like	0.128702	0.34572	0.177445	0.348133	stress.abiotic.drought/salt
28	Solyc09g005740	Chloroplast lumen common family protein (AHRD V1 *--- D7LUJ6_ARALY); contains Interpro domain(s) IPR011990 Tetratricopeptide-like helical	0.222167	0.284498	0.193325	0.30001	not assigned.unknown
28	Solyc03g118170	Glycyl-tRNA synthetase (AHRD V1 **** D7KEM8_ARALY); contains Interpro domain(s) IPR002315 Glycyl-tRNA synthetase, alpha2 dimer	0.15745	0.34892	0.197388	0.296243	protein.aa activation.glycine-tRNA ligase
28	Solyc03g123600	Alanine aminotransferase (AHRD V1 ***- Q6VEJ5_CAPAN); contains Interpro domain(s) IPR004839 Aminotransferase, class I and II	0.173634	0.289415	0.227093	0.309857	amino acid metabolism.synthesis.central amino acid metabolism.alanine.alanine aminotransferase
28	Solyc10g076600	Acyl-CoA dehydrogenase (AHRD V1 ***- A3XH21_LEEBM); contains Interpro domain(s) IPR009100 Acyl-CoA dehydrogenase/oxidase, middle and N-terminal	0.223867	0.286675	0.187154	0.302305	lipid metabolism.lipid degradation.beta-oxidation.acyl CoA DH
29	Solyc12g014180	Malate dehydrogenase (AHRD V1 ***- Q8L5C9_SOLTU); contains Interpro domain(s) IPR010097 Malate dehydrogenase, NAD-dependent, eukaryotes and gamma proteobacteria	0.240945	0.285644	0.241698	0.231714	TCA / org. transformation.TCA.malate DH
29	Solyc07g066600	Phosphoglycerate kinase (AHRD V1 ***- Q2VCK2_SOLTU); contains Interpro domain(s) IPR001576 Phosphoglycerate kinase	0.268618	0.224748	0.241723	0.264911	PS.calvin cycle.phosphoglycerate kinase
29	Solyc04g011400	UDP-glucose 4-epimerase (AHRD V1 **-* D5RML8_9PROT); contains Interpro domain(s) IPR016040 NAD(P)-binding domain	0.259719	0.253434	0.245713	0.241134	cell wall.precursor synthesis.UXS
29	Solyc10g083570	Fructose-bisphosphate aldolase (AHRD V1 ***- Q308A5_SOLTU); contains Interpro domain(s) IPR000741 Fructose-bisphosphate aldolase, class-I	0.258846	0.241111	0.251731	0.248312	PS.calvin cycle.aldolase
29	Solyc01g089970	Nucleoside diphosphate kinase (AHRD V1 ***- Q3Y5A4_SOLCH); contains Interpro domain(s) IPR001564 Nucleoside diphosphate kinase, core	0.247214	0.279671	0.266748	0.206367	nucleotide metabolism.phosphotransfer and pyrophosphatases.nucleoside diphosphate kinase
29	Solyc01g066700	Bifunctional polymyxin resistance protein ArnA (AHRD V1 **-- ARNA_SALPC); contains Interpro domain(s) IPR016040 NAD(P)-binding domain	0.248838	0.250231	0.246201	0.25473	cell wall.precursor synthesis.UXS
29	Solyc06g008260	60 ribosomal protein L14 (AHRD V1 ***- B6TMP6_MAIZE); contains Interpro domain(s) IPR002784 Ribosomal protein L14	0.293869	0.265308	0.219503	0.22132	protein.synthesis.ribosomal protein.eukaryotic.60S subunit.L14
29	Solyc03g097900	40S ribosomal protein S1 (AHRD V1 ***- RS3A_LENED); contains Interpro domain(s) IPR001593 Ribosomal protein S3Ae	0.256897	0.27636	0.217176	0.249567	protein.synthesis.ribosomal protein.eukaryotic.40S subunit.S3A
29	Solyc06g072490	40S ribosomal protein S1 (AHRD V1 ***- RS3A_LACBS); contains Interpro domain(s) IPR001593 Ribosomal protein S3Ae	0.249738	0.264736	0.220316	0.26521	protein.synthesis.ribosomal protein.eukaryotic.40S subunit.S3A
29	Solyc10g081030	Nascent polypeptide-associated complex alpha subunit-like protein (AHRD V1 ***- B6T903_MAIZE); contains Interpro domain(s) IPR016641 Nascent polypeptide-associated complex, alpha subunit	0.267567	0.237767	0.242472	0.252194	protein.synthesis.elongation
29	Solyc11g072450	Mitochondrial F0 ATP synthase D chain (AHRD V1 ***- B3TLP5_ELAGV); contains Interpro domain(s) IPR008689 ATPase, F0 complex, subunit D, mitochondrial	0.282236	0.23225	0.255918	0.229596	mitochondrial electron transport / ATP synthesis.F1-ATPase
29	Solyc03g115110	ATP synthase gamma chain (AHRD V1 ***- B9SZS3_RICCO); contains Interpro domain(s) IPR000131 ATPase, F1 complex, gamma subunit	0.290406	0.235754	0.280089	0.19375	mitochondrial electron transport / ATP synthesis.F1-ATPase
29	Solyc09g009260	Fructose-bisphosphate aldolase (AHRD V1 ***- Q2PYX3_SOLTU); contains Interpro domain(s) IPR000741 Fructose-bisphosphate aldolase, class-I	0.241717	0.267881	0.243723	0.246679	PS.calvin cycle.aldolase
29	Solyc08g008340	Nucleoside diphosphate kinase (AHRD V1 ***- D5ILC3_SOLTU); contains Interpro domain(s) IPR001564 Nucleoside diphosphate kinase, core	0.275349	0.264813	0.225477	0.234361	nucleotide metabolism.phosphotransfer and pyrophosphatases.nucleoside diphosphate kinase
29	Solyc11g006550	Uricase (AHRD V1 ***- A2SXR3_SOLLC); contains Interpro domain(s) IPR002042 Uricase	0.300504	0.222042	0.234924	0.24253	nucleotide metabolism.degradation
29	Solyc00g019950	NADH-quinone oxidoreductase subunit C (AHRD V1 ***- NUOC_MAGSA); contains Interpro domain(s) IPR001268 NADH:ubiquinone oxidoreductase, 30 kDa subunit	0.257567	0.272327	0.250041	0.220065	mitochondrial electron transport / ATP synthesis.NADH-DH.localisation not clear
29	Solyc06g076870	60S acidic ribosomal protein P0 (AHRD V1 ***- D7LEE5_ARALY); contains Interpro domain(s) IPR001790 Ribosomal protein L10	0.292337	0.231797	0.24259	0.233276	protein.synthesis.ribosomal protein.eukaryotic.60S subunit.P0
29	Solyc05g012070	Alpha-1 4-glucan-protein synthase (AHRD V1 **-* B9RLK7_RICCO); contains Interpro domain(s) IPR004901 Alpha-1,4-glucan-protein synthase, UDP-forming	0.253588	0.258403	0.259798	0.228211	cell wall.cell wall proteins.RGP
29	Solyc11g008680	Acyl- (AHRD V1 ***- Q4JIJ4_9ROSI); contains Interpro domain(s) IPR005067 Fatty acid desaturase, type 2	0.294731	0.245043	0.237549	0.222676	lipid metabolism.FA synthesis and FA elongation.ACP desaturase
29	Solyc07g053260	14-3-3 protein sigma gamma zeta beta/alpha (AHRD V1 **-- Q16QZ7_AEDAE); contains Interpro domain(s) IPR000308 14-3-3 protein	0.252553	0.265703	0.243745	0.237998	signalling.14-3-3 proteins
29	Solyc01g111170	Peptidyl-prolyl cis-trans isomerase (AHRD V1 ***- Q9XF12_SOLTU); contains Interpro domain(s) IPR002130 Peptidyl-prolyl cis-trans isomerase, cyclophilin-type	0.259176	0.267999	0.233484	0.239341	cell.cycle.peptidylprolyl isomerase
29	Solyc12g042920	Cytochrome c1 (AHRD V1 ***- Q9FKS5_ARATH); contains Interpro domain(s) IPR002326 Cytochrome c1	0.285025	0.238781	0.237988	0.238206	mitochondrial electron transport / ATP synthesis.cytochrome c
29	Solyc01g111300	Cold shock protein-1 (AHRD V1 *-*- Q8LPA7_WHEAT); contains Interpro domain(s) IPR002059 Cold-shock protein, DNA-binding	0.265987	0.261321	0.228891	0.2438	stress.abiotic.cold
29	Solyc04g016350	40S ribosomal protein S4-like protein (AHRD V1 ***- Q2XPX5_SOLTU); contains Interpro domain(s) IPR000876 Ribosomal protein S4e	0.27881	0.286971	0.199003	0.235216	protein.synthesis.ribosomal protein.eukaryotic.40S subunit.S4
29	Solyc01g100320	Thioredoxin/protein disulfide isomerase (AHRD V1 **** Q2U681_ASPOR); contains Interpro domain(s) IPR005788 Disulphide isomerase	0.282369	0.258907	0.268315	0.190409	redox.thioredoxin
29	Solyc04g080570	2,3,4,5-tetrahydropyridine-2,6-dicarboxylate N-acetyltransferase (AHRD V1 *--- DAPH_CLOB6); contains Interpro domain(s) IPR011004 Trimeric LpxA-like	0.243657	0.284926	0.230328	0.241089	mitochondrial electron transport / ATP synthesis.NADH-DH.complex I.carbonic anhydrase
29	Solyc00g006800	Transaldolase (AHRD V1 ***- Q9FVH1_SOLLC); contains Interpro domain(s) IPR014634 Transaldolase, bacterial/plant type	0.257463	0.30103	0.231737	0.20977	OPP.non-reductive PP.transaldolase
29	Solyc07g062530	Phosphoenolpyruvate carboxylase 2 (AHRD V1 ***- Q9SCB2_SOLLC); contains Interpro domain(s) IPR015813 Pyruvate/Phosphoenolpyruvate kinase, catalytic core IPR001449 Phosphoenolpyruvate carboxylase	0.264382	0.286723	0.227897	0.220997	not assigned.unknown
29	Solyc09g091470	3-ketoacyl CoA thiolase 2 (AHRD V1 **** C8YNG7_PETHY); contains Interpro domain(s) IPR002155 Thiolase	0.28716	0.226334	0.250668	0.235838	amino acid metabolism.degradation.branched-chain group.shared
29	Solyc05g006520	Pyruvate dehydrogenase E1 component alpha subunit (AHRD V1 ***- B6TMS5_MAIZE); contains Interpro domain(s) IPR017597 Pyruvate dehydrogenase (acetyl-transferring) E1 component, alpha subunit, subgroup y	0.286755	0.283296	0.250279	0.17967	TCA / org. transformation.TCA.pyruvate DH.E1
29	Solyc01g087070	Mitochondrial ADP/ATP carrier proteins (AHRD V1 **** Q2UU95_ASPOR); contains Interpro domain(s) IPR002113 Adenine nucleotide translocator 1	0.249289	0.261947	0.267472	0.221292	transport.metabolite transporters at the mitochondrial membrane
29	Solyc10g049890	Phosphoglycerate dehydrogenase (AHRD V1 **** D2D316_GOSHI); contains Interpro domain(s) IPR015508 D-3-phosphogylcerate Dehydrogenase	0.257927	0.258001	0.229108	0.254965	amino acid metabolism.synthesis.serine-glycine-cysteine group.serine.phosphoglycerate dehydrogenase
29	Solyc10g085020	Tubulin beta chain (AHRD V1 ***- B9HP96_POPTR); contains Interpro domain(s) IPR002453 Beta tubulin	0.27126	0.267492	0.213664	0.247584	cell.organisation
29	Solyc06g076640	Tubulin beta chain (AHRD V1 ***- B9GKJ5_POPTR); contains Interpro domain(s) IPR002453 Beta tubulin	0.280459	0.215929	0.250657	0.252955	cell.organisation
29	Solyc06g063090	Alanine aminotransferase (AHRD V1 **** Q6VEJ5_CAPAN); contains Interpro domain(s) IPR004839 Aminotransferase, class I and II	0.25959	0.242749	0.234456	0.263205	amino acid metabolism.synthesis.central amino acid metabolism.alanine.alanine aminotransferase
29	Solyc06g005060	Elongation factor 1-alpha (AHRD V1 ***- Q8H9C0_SOLTU); contains Interpro domain(s) IPR004539 Translation elongation factor EF1A, eukaryotic and archaeal IPR000795 Protein synthesis factor, GTP-binding	0.237882	0.306019	0.232359	0.22374	protein.synthesis.elongation
29	Solyc06g072120	40S ribosomal protein SA (AHRD V1 ***- B4G194_MAIZE); contains Interpro domain(s) IPR005707 Ribosomal protein S2, eukaryotic/archaeal	0.26074	0.28906	0.242106	0.208094	protein.synthesis.ribosomal protein.eukaryotic.40S subunit.SA
29	Solyc03g070390	Alpha-1 4-glucan-protein synthase (AHRD V1 **-* B9RLK7_RICCO); contains Interpro domain(s) IPR004901 Alpha-1,4-glucan-protein synthase, UDP-forming	0.274939	0.229015	0.24023	0.255817	cell wall.cell wall proteins.RGP
29	Solyc06g035970	Tubulin beta chain (AHRD V1 ***- B9GKJ5_POPTR); contains Interpro domain(s) IPR002453 Beta tubulin	0.257603	0.257936	0.240353	0.244108	cell.organisation
29	Solyc11g070090	Carboxyl-terminal peptidase (AHRD V1 ***- B6U8T6_MAIZE); contains Interpro domain(s) IPR004314 Protein of unknown function DUF239, plant	0.243329	0.293899	0.231322	0.23145	protein.degradation
29	Solyc10g080940	Tubulin beta chain (AHRD V1 ***- B9HNJ2_POPTR); contains Interpro domain(s) IPR002453 Beta tubulin	0.276352	0.23899	0.26204	0.222618	cell.organisation
29	Solyc01g090750	T-complex protein 1 subunit alpha (AHRD V1 ***- B9SF60_RICCO); contains Interpro domain(s) IPR012715 T-complex protein 1, alpha subunit	0.259513	0.248652	0.259833	0.232002	protein.folding
29	Solyc04g081570	Chaperone protein htpG (AHRD V1 **-- HTPG_MYCA1); contains Interpro domain(s) IPR015566 Molecular chaperone, heat shock protein, endoplasmin	0.23158	0.300695	0.244947	0.222778	stress.abiotic.heat
29	Solyc06g019170	Gamma-glutamyl phosphate reductase (AHRD V1 ***- D3TQ43_GLOMM); contains Interpro domain(s) IPR005766 Delta l-pyrroline-5-carboxylate synthetase	0.263224	0.234174	0.248125	0.254477	amino acid metabolism.synthesis.glutamate family.proline
29	Solyc03g097790	V-type proton ATPase subunit C (AHRD V1 **** VATC_ARATH); contains Interpro domain(s) IPR004907 ATPase, V1 complex, subunit C	0.272373	0.253834	0.254207	0.219587	transport.p- and v-ATPases
29	Solyc05g052070	Ras-related protein Rab-1A (AHRD V1 ***- B9EN43_SALSA); contains Interpro domain(s) IPR002078 RNA polymerase sigma factor 54, interaction	0.283707	0.24298	0.25433	0.218984	signalling.G-proteins
29	Solyc12g099440	Fatty acid oxidation complex subunit alpha (AHRD V1 ***- FADJ_ECOHS); contains Interpro domain(s) IPR006176 3-hydroxyacyl-CoA dehydrogenase, NAD binding	0.238835	0.300956	0.264811	0.195397	lipid metabolism.lipid degradation.beta-oxidation.multifunctional
29	Solyc03g111200	Adenylate kinase (AHRD V1 ***- D7MQ61_ARALY); contains Interpro domain(s) IPR006259 Adenylate kinase, subfamily	0.275843	0.265615	0.23352	0.225022	nucleotide metabolism.phosphotransfer and pyrophosphatases.adenylate kinase
29	Solyc06g067940	Cytochrome c oxidase subunit Vb (AHRD V1 ***- Q0KKQ8_PEA); contains Interpro domain(s) IPR002124 Cytochrome c oxidase, subunit Vb	0.288485	0.247072	0.209446	0.254998	mitochondrial electron transport / ATP synthesis.cytochrome c oxidase
29	Solyc10g085920	Bifunctional polymyxin resistance protein ArnA (AHRD V1 **-- ARNA_KLEP3); contains Interpro domain(s) IPR016040 NAD(P)-binding domain	0.287026	0.222688	0.230692	0.259595	cell wall.precursor synthesis.UXS
29	Solyc03g111180	Aspartyl aminopeptidase-like protein (AHRD V1 ***- Q8LF32_ARATH); contains Interpro domain(s) IPR001948 Peptidase M18, aminopeptidase I	0.306355	0.269609	0.20104	0.222996	protein.degradation.aspartate protease
29	Solyc01g102940	Methionine s-methyltransferase (AHRD V1 **** B9N0J3_POPTR); contains Interpro domain(s) IPR015424 Pyridoxal phosphate-dependent transferase, major region	0.277338	0.260504	0.206122	0.256037	amino acid metabolism.synthesis.aspartate family.methionine.methionine S-methyltransferase
29	Solyc05g050970	Transketolase 1 (AHRD V1 **** O78327_CAPAN); contains Interpro domain(s) IPR005478 Bacterial transketolase	0.244627	0.278181	0.24662	0.230573	PS.calvin cycle.transketolase
29	Solyc06g065520	T-complex protein eta subunit (AHRD V1 ***- A8HQ74_CHLRE); contains Interpro domain(s) IPR012720 T-complex protein 1, eta subunit	0.273193	0.227681	0.23575	0.263376	protein.folding
29	Solyc07g066610	Phosphoglycerate kinase (AHRD V1 ***- O81394_SOLTU); contains Interpro domain(s) IPR001576 Phosphoglycerate kinase	0.263657	0.304637	0.216753	0.214953	PS.calvin cycle.phosphoglycerate kinase
29	Solyc01g005620	Mitochondrial 2-oxoglutarate/malate carrier protein (AHRD V1 **** Q9FSF4_TOBAC); contains Interpro domain(s) IPR001993 Mitochondrial substrate carrier	0.262811	0.252949	0.25296	0.23128	transport.metabolite transporters at the mitochondrial membrane
29	Solyc03g121070	Hexokinase (AHRD V1 ***- Q8H0Q2_SOLLC); contains Interpro domain(s) IPR019807 Hexokinase, conserved site IPR001312 Hexokinase	0.295053	0.246707	0.258368	0.199872	major CHO metabolism.degradation.sucrose.hexokinase
29	Solyc03g078570	Ras-related protein Rab-6A (AHRD V1 ***- B6STE7_MAIZE); contains Interpro domain(s) IPR015600 Rab6-related	0.296062	0.29654	0.237355	0.170043	signalling.G-proteins
29	Solyc08g080170	Hydroxymethylglutaryl-CoA synthase (AHRD V1 **** A9ZMZ7_HEVBR); contains Interpro domain(s) IPR010122 Hydroxymethylglutaryl-CoA synthase, eukaryotic	0.258921	0.239174	0.253908	0.247997	secondary metabolism.isoprenoids.mevalonate pathway.HMG-CoA synthase
29	Solyc04g051830	Developmentally regulated GTP binding protein 1 (AHRD V1 **-* A8WE95_PEA); contains Interpro domain(s) IPR004095 TGS	0.286243	0.223476	0.228019	0.262261	transport.ammonium
29	Solyc12g043110	Heat shock protein 4 (AHRD V1 ***- B6U237_MAIZE); contains Interpro domain(s) IPR013126 Heat shock protein 70	0.263898	0.254114	0.252235	0.229753	stress.abiotic.heat
29	Solyc05g050810	Chaperone dnaJ 3 (AHRD V1 **** A8NGQ1_COPC7); contains Interpro domain(s) IPR003095 Heat shock protein DnaJ	0.28493	0.222451	0.259169	0.233451	stress.abiotic.heat
29	Solyc10g074590	Pantothenate kinase 4 (AHRD V1 **** B6TFD8_MAIZE); contains Interpro domain(s) IPR016949 Uncharacterised conserved protein UCP030210	0.279032	0.249541	0.242808	0.228619	Co-factor and vitamine metabolism.pantothenate.pantothenate kinase (PANK)
30	Solyc10g008010	Proteasome subunit alpha type (AHRD V1 ***- Q38M52_SOLTU); contains Interpro domain(s) IPR001353 Proteasome, subunit alpha/beta	0.100862	0.23899	0.123221	0.536927	protein.degradation.ubiquitin.proteasom
30	Solyc09g075010	Prostaglandin E synthase 3 (AHRD V1 *--- B4FLE3_MAIZE); contains Interpro domain(s) IPR017447 CS	0.199764	0.15596	0.181703	0.462573	not assigned.unknown
30	Solyc01g111120	Triosephosphate isomerase (AHRD V1 **** D6N3G7_GOSHI); contains Interpro domain(s) IPR000652 Triosephosphate isomerase	0.100606	0.24092	0.122909	0.535565	PS.calvin cycle.TPI
30	Solyc11g011960	UTP-glucose 1 phosphate uridylyltransferase (AHRD V1 ***- B3VDY8_EUCGR); contains Interpro domain(s) IPR016267 UTP--glucose-1-phosphate uridylyltransferase, subgroup	0.203989	0.14501	0.157166	0.493834	glycolysis.unclear/dually targeted.UGPase
30	Solyc10g007480	Dtdp-glucose 4 6-dehydratase (AHRD V1 *-*- B8C5W5_THAPS); contains Interpro domain(s) IPR016040 NAD(P)-binding domain	0.102613	0.11877	0.244947	0.533669	cell wall.precursor synthesis.UDP-glucose 4,6-dehydratase
30	Solyc09g018790	Gamma hydroxybutyrate dehydrogenase-like protein (AHRD V1 **** Q84VC8_ORYSJ); contains Interpro domain(s) IPR015815 3-hydroxyacid dehydrogenase/reductase	0.115652	0.134075	0.160386	0.589887	OPP.oxidative PP.6-phosphogluconate dehydrogenase
30	Solyc07g065050	Cell division protein ftsZ (AHRD V1 ***- B6TH29_MAIZE); contains Interpro domain(s) IPR000158 Cell division protein FtsZ, N-terminal	0.157142	0	0.191978	0.65088	cell.division
