# Supplementary material for: Proteomics of Heat-Stress and Ethylene-Mediated Thermotolerance Mechanisms in Tomato Pollen Grains
Source: Front Plant Sci. 2018 Nov 12;9:1558. doi: 10.3389/fpls.2018.01558 (PMC6240657; doi:10.3389/fpls.2018.01558)
Supplement: Supplementary file 6 [file Table_6.XLSX]

## Sheet: P-HS vs P-C
Table S6. Differentially expressed pollen proteins between the applied treatments. P-C, pollen derived from plants maintained at control conditions; P-HS, pollen derived from plants exposed to HS conditions; P-E-C, pollen derived from plants pretreated with 1 ppm ethephon followed by maintaining the plants at control conditions; P-E-HS, pollen derived from plants pretreated with 1 ppm ethephon fo…
Accession	BIN code	BIN Name	Description	P-C-1	P-C-2	P-C-3	P-HS-1	P-HS-2	P-HS-3	P-E-C-1	P-E-C-2	P-E-C-3	P-E-HS-1	P-E-HS-2	P-E-HS-3	Maxcount	P-C	P-HS	P-E-C	P-E-HS	Fold change P-HS vs P-C
solyc05g005700	5.1	fermentation.aldehyde dehydrogenase	Aldehyde dehydrogenase 1 (AHRD V1 **** Q84V96_LOTCO); contains Interpro domain(s) IPR015590 Aldehyde dehydrogenase	0.0014332	0.00146136	0.00116682	0.000847078	0.00107334	0.000829427	0.00228078	0.00135107	0.000939922	0.00114037	0.00110279	0.00124308	3	0.00135379	0.000916614	0.00152393	0.00116208	-1.5
solyc05g005490	8.3	TCA / org. transformation.carbonic anhydrases	Carbonic anhydrase (AHRD V1 ***- Q5NE21_SOLLC); contains Interpro domain(s) IPR015892 Carbonic anhydrase, prokaryotic-like, conserved site	0.00141448	0.000480759	0.000921269	0.00167203	0	0	0.0011255	0.00133343	0	0.00150064	0.000544195	0	3	0.000938836	0.000624011	0.000852975	0.000714945	-1.5
solyc05g055760	16.1.2.7	secondary metabolism.isoprenoids.mevalonate pathway.isopentenyl pyrophosphate:dimethyllallyl pyrophosphate isomerase	Isopentenyl-diphosphate delta-isomerase (AHRD V1 **** Q84RZ8_9GENT); contains Interpro domain(s) IPR011876 Isopentenyl-diphosphate delta-isomerase, type 1	0.00161311	0.00054827	0.00105064	0.00190683	0	0	0	0.00152068	0.00141055	0	0.00186184	0.00139912	3	0.00107067	0.000702276	0.00101041	0.00112032	-1.5
solyc12g095960	27.4	RNA.RNA binding	Insulin-like growth factor 2 mRNA-binding protein 2 (AHRD V1 *-** IF2B2_PONAB); contains Interpro domain(s) IPR018111 K Homology, type 1, subgroup	0.000438751	0.00134212	0.000857292	0	0	0.0015235	0.00104734	0.000620415	0	0.000698214	0.000506404	0.00171247	3	0.000879387	0.000574499	0.000589251	0.000972362	-1.5
solyc07g008340	27.2	RNA.transcription	Zinc import ATP-binding protein ZnuC (AHRD V1 *-*- ZNUC_RICCN); contains Interpro domain(s) IPR013283 ABC transporter, ABCE	0.000437233	0.000222912	0.000427163	0	0	0.000506075	0.000260928	0	0	0.000347899	0.000252326	0	3	0.000362436	0.000235358	0.000153643	0.000233408	-1.5
solyc03g119880	26.19	misc.plastocyanin-like	Early nodulin-55-1 (Fragment) (AHRD V1 *--- NO551_SOYBN); contains Interpro domain(s) IPR003245 Plastocyanin-like	0.000770489	0.00157126	0.000752744	0	0	0.0017836	0.000919613	0.00217902	0.00101061	0	0	0.00100242	3	0.0010315	0.000661202	0.00136975	0.000400807	-1.6
solyc11g068830	23.1.1.5	nucleotide metabolism.synthesis.pyrimidine.orotate phosphoribosyltransferase	Orotidine 5&apos-phosphate decarboxylase (Orotate phosphoribosyltransferase) (AHRD V1 **** C4QAV6_SCHMA); contains Interpro domain(s) IPR001754 Orotidine 5'-phosphate decarboxylase, core	0.000529812	0.000540224	0.00051761	0.000313141	0.000396782	0.000306615	0.000316177	0.00037459	0.000347462	0.000421563	0.000305753	0.000344648	3	0.000529215	0.000338846	0.000346077	0.000357321	-1.6
solyc11g042930	29.5.11.4.3.1	protein.degradation.ubiquitin.E3.SCF.SKP	SKP1 (AHRD V1 ***- Q68GS0_TOBAC); contains Interpro domain(s) IPR016897 E3 ubiquitin ligase, SCF complex, Skp subunit	0.000815227	0.0016625	0.000796452	0	0	0.00188717	0.00389204	0.00345831	0.00106929	0.00259465	0.000940931	0.00212125	3	0.00109139	0.000695723	0.00280655	0.00188561	-1.6
solyc06g066440	2.2.1.4	major CHO metabolism.degradation.sucrose.hexokinase	Hexokinase (AHRD V1 ***- Q9FR27_SOLLC); contains Interpro domain(s) IPR001312 Hexokinase	0.000937738	0.000239042	0.000458071	0.000831363	0	0	0.000559616	0.000663004	0.000307495	0.00149229	0.00108233	0.000305004	3	0.00054495	0.000343788	0.000510038	0.000959874	-1.6
solyc12g010790	30.5	signalling.G-proteins	Ras-related protein Rab-25 (AHRD V1 ***- RAB25_BOVIN); contains Interpro domain(s) IPR015595 Rab11-related	0.00174692	0.00237499	0.00170668	0.00137667	0.000872188	0.00134798	0.00139001	0.000823408	0.000763777	0.000926662	0.00134419	0.00227277	3	0.00194286	0.00119894	0.0009924	0.00151454	-1.6
solyc07g064510	27.3.99	RNA.regulation of transcription.unclassified	Polyadenylate-binding protein 2 (AHRD V1 **-* PABP2_ARATH); contains Interpro domain(s) IPR012677 Nucleotide-binding, alpha-beta plait	0.000308196	0.000314252	0.000301098	0.000364313	0	0	0	0	0	0	0	0	3	0.000307848	0.000188104	0.0001	0.0001	-1.6
solyc05g053730	35.2	not assigned.unknown	Genomic DNA chromosome 5 TAC clone K21P3 (AHRD V1 *-*- Q9FJ19_ARATH)	0.000631801	0.000644217	0.00061725	0	0.000946324	0	0	0	0	0	0.000729221	0.000821985	3	0.000631089	0.000382108	0.0001	0.000550402	-1.7
solyc07g041930	35.2	not assigned.unknown	Adenylyl cyclase (AHRD V1 ***- C5MTW3_NICBE)	0.000317488	0.000323727	0.000310176	0.000375297	0	0	0.000378936	0	0	0.00050524	0.000366443	0.000413058	3	0.00031713	0.000191766	0.000192979	0.000428247	-1.7
solyc06g008940	29.2.4	protein.synthesis.elongation	Elongation factor Tu (AHRD V1 **** B9SFP0_RICCO); contains Interpro domain(s) IPR004541 Translation elongation factor EFTu/EF1A, bacterial and organelle	0.00196125	0.00285684	0.0021898	0.00165597	0.00125897	0.00129717	0.00401286	0.00198093	0.00110248	0.0013376	0.00258704	0.00145807	3	0.00233596	0.00140403	0.00236542	0.00179423	-1.7
solyc06g072740	30.4.5	signalling.phosphinositides.inositol-1,3,4-trisphosphate 5/6-kinase	Inositol-tetrakisphosphate 1-kinase 1 (AHRD V1 **** B6TJ44_MAIZE); contains Interpro domain(s) IPR017427 Inositol-tetrakisphosphate 1-kinase	0.000797225	0.000406446	0.0011683	0	0.0011941	0	0	0.000563658	0.000522838	0	0.000920153	0.0010372	3	0.000790656	0.0004647	0.000395499	0.000685786	-1.7
solyc06g007630	35.2	not assigned.unknown	Ferredoxin (AHRD V1 ***- B6TR21_MAIZE); contains Interpro domain(s) IPR001041 Ferredoxin	0.000784846	0.000800269	0.00076677	0	0.00117556	0	0	0	0	0	0	0	3	0.000783962	0.000458519	0.0001	0.0001	-1.7
solyc01g110390	35.2	not assigned.unknown	NADH dehydrogenase (AHRD V1 **** NDUB9_MOUSE); contains Interpro domain(s) IPR008011 Complex 1 LYR protein	0.00318555	0.00324815	0.00311219	0.00251039	0.00159046	0.00122904	0.00253473	0.00300302	0.00278554	0.0016898	0.00245116	0.00276297	3	0.00318196	0.00177663	0.00277443	0.00230131	-1.8
solyc01g102560	29.2.3	protein.synthesis.initiation	Eukaryotic translation initiation factor 3 subunit 8-like protein (AHRD V1 ***- Q9LIL2_ARATH); contains Interpro domain(s) IPR000717 Proteasome component region PCI	0.000407614	0.000415624	0.000398226	0	0	0.000471792	0	0	0	0	0	0	3	0.000407154	0.000223931	0.0001	0.0001	-1.8
solyc04g056390	16.1.2.7	secondary metabolism.isoprenoids.mevalonate pathway.isopentenyl pyrophosphate:dimethyllallyl pyrophosphate isomerase	Isopentenyl-diphosphate delta-isomerase (AHRD V1 **** Q84RZ8_9GENT); contains Interpro domain(s) IPR011876 Isopentenyl-diphosphate delta-isomerase, type 1	0.000429797	0.000438243	0.000419898	0.000508055	0	0	0	0	0.00056374	0	0.000496069	0.000559173	3	0.000429313	0.000236018	0.00025458	0.000385081	-1.8
solyc01g095410	29.2.3	protein.synthesis.initiation	Eukaryotic translation initiation factor 1A (AHRD V1 **** Q7Y1V3_ORYSJ); contains Interpro domain(s) IPR001253 Translation initiation factor 1A (eIF-1A)	0.001755	0.00178949	0.00171458	0	0.00262868	0	0.00209467	0.00124083	0.00115097	0.00279286	0.00202561	0.00114165	3	0.00175303	0.000942893	0.00149549	0.00198671	-1.9
solyc05g051510	31.2	cell.division	Prohibitin (AHRD V1 ***- O04361_TOBAC); contains Interpro domain(s) IPR000163 Prohibitin	0.000456174	0.000465139	0.000445668	0	0	0.000527998	0	0	0.00119668	0	0	0.00118698	3	0.00045566	0.000242666	0.000465559	0.000462327	-1.9
solyc09g075450	8.1.8	TCA / org. transformation.TCA.fumarase	Fumarate hydratase class II (AHRD V1 ***- C5GAL1_AJEDR); contains Interpro domain(s) IPR005677 Fumarate hydratase, class II	0.00127895	0.00130408	0.000999595	0.000907094	0.000383127	0.000592128	0.00091589	0.0010851	0.00100652	0.000814112	0.000590462	0.000332787	3	0.00119421	0.00062745	0.0010025	0.000579121	-1.9
solyc10g054280	12.2.99	N-metabolism.ammonia metabolism.unspecified	Haloacid dehalogenase-like hydrolase family protein (AHRD V1 ***- A8PMG5_BRUMA); contains Interpro domain(s) IPR005834 Haloacid dehalogenase-like hydrolase	0.000513659	0.000523754	0.000501829	0.000607188	0	0	0.000613076	0.00072634	0.000673738	0	0.000592863	0	3	0.000513081	0.000269063	0.000671051	0.000264288	-1.9
solyc09g082770	31.4	cell.vesicle transport	Transmembrane emp24 domain-containing protein 3 (AHRD V1 ***- B6TE63_MAIZE); contains Interpro domain(s) IPR000348 emp24/gp25L/p24	0.000579634	0.000591025	0.000566285	0.000685175	0	0	0.000691819	0.000819631	0.000760273	0.000922411	0.00133802	0.000754115	3	0.000578981	0.000295058	0.000757241	0.00100485	-2
solyc12g099260	8.2.11	TCA / org. transformation.other organic acid transformaitons.atp-citrate lyase	ATP citrate lyase a-subunit (AHRD V1 **** Q93YH4_LUPAL); contains Interpro domain(s) IPR016141 Citrate synthase-like, core	0.000623488	0.000423827	0.000812171	0.000737014	0	0	0.000248054	0.000881643	0.000545196	0.000661466	0.000719626	0.00027039	3	0.000619829	0.000312338	0.000558297	0.000550494	-2
solyc01g104680	30.5	signalling.G-proteins	GTP-binding nuclear protein Ran-A1 (AHRD V1 **-- B3TM31_ELAGV); contains Interpro domain(s) IPR018210 GTP-binding nuclear protein, Ran, conserved site IPR002041 Ran GTPase	0.000571766	0.000583002	0.000558597	0	0	0.00066179	0	0	0.000749953	0	0	0.000743878	3	0.000571122	0.000287263	0.000316651	0.000314626	-2
solyc05g043430	26.1	misc.misc2	Carboxymethylenebutenolidase-like protein (AHRD V1 ***- Q8LQS5_ORYSJ); contains Interpro domain(s) IPR002925 Dienelactone hydrolase	0.000574365	0.000585652	0.000561136	0	0	0.000664798	0	0	0.000753362	0	0	0	3	0.000573718	0.000288266	0.000317787	0.0001	-2
solyc04g064510	30.5	signalling.G-proteins	Ras-related protein Rab-18 (AHRD V1 ***- B6TSE5_MAIZE); contains Interpro domain(s) IPR015598 Rab18	0.000604594	0.000616476	0.00059067	0	0	0.000699787	0	0.000854926	0.000793012	0.000962132	0.000697819	0.000786588	3	0.000603913	0.000299929	0.000582646	0.000815513	-2
solyc02g068130	29.3.2	protein.targeting.mitochondria	Mitochondrial import receptor subunit TOM20 (AHRD V1 ***- B3TM32_ELAGV); contains Interpro domain(s) IPR010547 Plant specific mitochondrial import receptor subunit TOM20	0.000619413	0.000631585	0.000605147	0	0	0.000716939	0.000739297	0.00087588	0.000812449	0.000985714	0.00142985	0.000805867	3	0.000618715	0.000305646	0.000809209	0.00107381	-2
solyc06g065470	27.4	RNA.RNA binding	RNA-binding protein 8A (AHRD V1 *--* B6TR37_MAIZE); contains Interpro domain(s) IPR012677 Nucleotide-binding, alpha-beta plait	0.000648001	0.000660735	0.000633077	0	0	0.000750029	0.000773418	0	0	0.00103121	0.000747919	0.000843061	3	0.000647271	0.000316676	0.000324473	0.000874063	-2
solyc02g086610	8.1.4	TCA / org. transformation.TCA.IDH	Isocitrate dehydrogenase-like protein (AHRD V1 **** Q8LPJ5_ARATH); contains Interpro domain(s) IPR004790 Isocitrate dehydrogenase NADP-dependent, eukaryotic	0.0013414	0.00136776	0.00157261	0.00063426	0.000803672	0.000621043	0.00192123	0.000379362	0.00105567	0.000853867	0.000928944	0.000349038	3	0.00142726	0.000686325	0.00111875	0.000710616	-2.1
solyc03g044210	33.1	development.storage proteins	Vicilin (Fragment) (AHRD V1 **-- Q41726_ZAMFU); contains Interpro domain(s) IPR011051 Cupin, RmlC-type	0.00055543	0.000283172	0.000271319	0.000328282	0	0	0.000331465	0.000392702	0.000364263	0	0.000320537	0	3	0.000369974	0.000176094	0.00036281	0.000173512	-2.1
solyc06g073790	29.2.1.2.1.11	protein.synthesis.ribosomal protein.eukaryotic.40S subunit.S11	40S ribosomal protein S11 (AHRD V1 ***- D7MBM0_ARALY); contains Interpro domain(s) IPR000266 Ribosomal protein S17	0.000794718	0.000810336	0.000776415	0	0	0.000919846	0.000948532	0.00112377	0	0.00126469	0.000917259	0.00103394	3	0.000793823	0.000373282	0.000724101	0.00107196	-2.1
solyc03g097470	11.1.3	lipid metabolism.FA synthesis and FA elongation.ketoacyl ACP synthase	3-oxoacyl- (AHRD V1 ***- D5A3B9_SPIPL); contains Interpro domain(s) IPR004655 Beta-ketoacyl-acyl carrier protein synthase III (FabH)	0.000293179	0.000298941	0.000572854	0.000346562	0	0	0	0.00041457	0.000384547	0	0.000338386	0	3	0.000388325	0.000182187	0.000299705	0.000179462	-2.1
solyc08g006040	29.2.1.2.1.6	protein.synthesis.ribosomal protein.eukaryotic.40S subunit.S6	40S ribosomal protein S6 (AHRD V1 ***- B6T1H0_MAIZE); contains Interpro domain(s) IPR014401 Ribosomal protein S6, eukaryotic	0.00152241	0.00103489	0.000495783	0.00119974	0	0	0.000605689	0.000717589	0.00133124	0.000807573	0.00058572	0.00132046	3	0.00101769	0.000466581	0.00088484	0.000904583	-2.2
solyc12g096300	29.2.1.2.1.6	protein.synthesis.ribosomal protein.eukaryotic.40S subunit.S6	40S ribosomal protein S6 (AHRD V1 ***- B6T1H0_MAIZE); contains Interpro domain(s) IPR014401 Ribosomal protein S6, eukaryotic	0.00152241	0.00103489	0.000495783	0.00119974	0	0	0.000605689	0.000717589	0.00133124	0	0	0.00132046	3	0.00101769	0.000466581	0.00088484	0.000506819	-2.2
solyc12g009140	29.5.11.20	protein.degradation.ubiquitin.proteasom	Proteasome subunit alpha type (AHRD V1 ***- D2D307_GOSHI); contains Interpro domain(s) IPR001353 Proteasome, subunit alpha/beta	0.0025683	0.00209501	0.00100366	0	0	0.00237814	0.000613076	0.00072634	0.00202121	0.000817421	0.00118573	0.00133656	3	0.00188899	0.00085938	0.00112021	0.00111324	-2.2
solyc11g007120	29.8	protein.assembly and cofactor ligation	Fe/S biogenesis protein nfuA (AHRD V1 *--- NFUA_HAMD5); contains Interpro domain(s) IPR017065 HIRA-interacting protein 5	0.000909066	0.000926931	0.00088813	0.000537296	0.000680809	0	0	0	0.000596186	0.00072333	0	0.000591356	3	0.000908042	0.000439368	0.000265395	0.000471562	-2.2
solyc11g039840	9.5	mitochondrial electron transport / ATP synthesis.cytochrome c reductase	Ubiquinol-cytochrome c reductase iron-sulfur subunit (AHRD V1 **** Q38M54_SOLTU); contains Interpro domain(s) IPR005805 Rieske iron-sulphur protein, C-terminal	0.000953662	0.000972403	0.000931698	0.000563653	0.000714207	0	0.00113824	0.000674262	0.00125086	0.00227644	0.00220142	0.000620366	3	0.000952588	0.000459287	0.00102112	0.00169941	-2.2
solyc05g005510	27.3.99	RNA.regulation of transcription.unclassified	DNA-binding related protein (Fragment) (AHRD V1 ***- A9XNX9_9MYRT); contains Interpro domain(s) IPR012340 Nucleic acid-binding, OB-fold	0.00130268	0.00132828	0.00127268	0.00153988	0	0	0	0.00184206	0.00170866	0	0.00150355	0.00169481	3	0.00130122	0.000579959	0.0012169	0.00109945	-2.2
solyc06g071000	13.2.2.2	amino acid metabolism.degradation.glutamate family.proline	N-succinylglutamate 5-semialdehyde dehydrogenase (AHRD V1 *-*- ASTD_VIBCH); contains Interpro domain(s) IPR015590 Aldehyde dehydrogenase	0.00136852	0.00116285	0.001337	0.000808853	0.000341633	0.000527998	0.00136116	0.00161263	0.00119668	0.000725941	0.00105303	0.000593491	3	0.00128946	0.000559495	0.00139016	0.00079082	-2.3
solyc09g048990	34.1.1	transport.p- and v-ATPases.H+-transporting two-sector ATPase	V-type proton ATPase subunit E (AHRD V1 **** D3PGM0_9MAXI); contains Interpro domain(s) IPR002842 ATPase, V1/A1 complex, subunit E	0.00203807	0.00207812	0.00199113	0.00240916	0	0	0.00121626	0.00144096	0.00133661	0.00324332	0	0	3	0.00203577	0.000869721	0.00133128	0.00114777	-2.3
solyc02g094370	31.4	cell.vesicle transport	Exocyst complex protein EXO70 (AHRD V1 *--- EXO70_KLULA); contains Interpro domain(s) IPR004140 Exo70 exocyst complex subunit	0.00035395	0.000180453	0.000172899	0	0	0	0	0	0	0	0.000204264	0	3	0.000235767	0.0001	0.0001	0.000134755	-2.4
solyc06g007570	29.2.1.2.1.8	protein.synthesis.ribosomal protein.eukaryotic.40S subunit.S8	40S ribosomal protein S8 (AHRD V1 ***- Q0E158_ORYSJ); contains Interpro domain(s) IPR001047 Ribosomal protein S8e	0.00229746	0.00292826	0.00168341	0.000678946	0.000860295	0.0013296	0.00274212	0.00243654	0.00226009	0.00274208	0.00198878	0.00149452	3	0.00230304	0.000956279	0.00247958	0.00207513	-2.4
solyc03g117470	30.3	signalling.calcium	Calcineurin subunit B (AHRD V1 *-*- B6U4N5_MAIZE); contains Interpro domain(s) IPR011992 EF-Hand type	0.000425455	0.000867632	0.000415657	0.000502923	0	0	0	0.000601615	0.000558046	0	0.000491058	0	3	0.000569581	0.000234308	0.000419887	0.000230353	-2.4
solyc10g006070	29.2.1.2.1.8	protein.synthesis.ribosomal protein.eukaryotic.40S subunit.S8	40S ribosomal protein S8 (AHRD V1 ***- Q2XPV9_SOLTU); contains Interpro domain(s) IPR001047 Ribosomal protein S8e	0.00228706	0.00349801	0.00167579	0.000675874	0.000856402	0.00132358	0.00272971	0.00323402	0.00149991	0.00272967	0.00197979	0.00148776	3	0.00248696	0.000951952	0.00248788	0.00206574	-2.6
solyc12g056450	16.1.2.2	secondary metabolism.isoprenoids.mevalonate pathway.HMG-CoA synthase	Hydroxymethylglutaryl-CoA synthase (AHRD V1 ***- A9ZMZ7_HEVBR); contains Interpro domain(s) IPR010122 Hydroxymethylglutaryl-CoA synthase, eukaryotic	0.000547014	0.000557764	0.000267208	0.000323308	0	0	0.000326443	0	0	0	0	0.000355838	3	0.000457328	0.000174436	0.000175481	0.000185279	-2.6
solyc04g051370	29.5.11.20	protein.degradation.ubiquitin.proteasom	26S proteasome non-ATPase regulatory subunit 12 (AHRD V1 ***- B5X386_SALSA); contains Interpro domain(s) IPR000717 Proteasome component region PCI	0.000571766	0.000874503	0.000837896	0	0	0.00066179	0.000682428	0	0.000374976	0.000454945	0.000329964	0.000743878	3	0.000761388	0.000287263	0.000385801	0.000509596	-2.7
solyc02g085150	35.2	not assigned.unknown	LEA-like protein (AHRD V1 *-*- Q8L5P5_LILLO); contains Interpro domain(s) IPR004238 Late embryogenesis abundant protein	0.00402618	0.000315793	0.000302574	0.00146439	0	0	0.000739297	0.00306558	0.00203112	0.00197143	0.00178731	0	3	0.00154818	0.000554798	0.00194533	0.00128624	-2.8
solyc01g006630	35.2	not assigned.unknown	Oxidoreductase family protein (AHRD V1 ***- D7KZW5_ARALY); contains Interpro domain(s) IPR016040 NAD(P)-binding domain	0.000703957	0.00071779	0.000343872	0.000416067	0	0	0	0.000995429	0	0	0.000406251	0.00045793	3	0.00058854	0.000205356	0.000398476	0.000321394	-2.9
solyc03g113030	3.5	minor CHO metabolism.others	Aldose 1-epimerase-like protein (AHRD V1 ***- Q8LFH1_ARATH); contains Interpro domain(s) IPR015443 Aldose-1-epimerase	0.000355944	0.000725878	0.000695493	0	0	0.000411988	0.000424835	0.000503323	0.000466872	0	0.000410829	0.00092618	3	0.000592439	0.000203996	0.00046501	0.000479003	-2.9
solyc03g120010	33.99	development.unspecified	Eukaryotic translation initiation factor 3 subunit 2 (AHRD V1 **-- B6SSB6_MAIZE); contains Interpro domain(s) IPR017986 WD40 repeat, region	0.000709889	0.000723839	0.000693539	0	0.000531643	0	0.000847284	0.00150573	0.000931121	0.000564847	0.000409675	0.000461789	3	0.000709089	0.000243881	0.00109471	0.00047877	-2.9
solyc06g073300	29.2.1.2.2.27	protein.synthesis.ribosomal protein.eukaryotic.60S subunit.L27	60S ribosomal protein L27 (AHRD V1 ***- A5C1Z2_VITVI); contains Interpro domain(s) IPR001141 Ribosomal protein L27e	0.000936002	0.00190879	0.00182889	0	0.00140196	0	0	0.00132355	0.0024554	0	0.00108033	0.00243551	3	0.00155789	0.000533987	0.00129298	0.00120528	-2.9
solyc07g009330	29.2.1.2.2.99	protein.synthesis.ribosomal protein.eukaryotic.60S subunit.unknown	60S acidic ribosomal protein P3 (AHRD V1 ***- B4G1B3_MAIZE); contains Interpro domain(s) IPR001813 Ribosomal protein 60S	0.0021237	0.00108272	0.0010374	0	0	0.00122904	0.00126737	0.00150151	0	0.0016898	0.00122558	0.00138149	3	0.0014146	0.000476346	0.000956292	0.00143229	-3
solyc01g109940	29.5.11.20	protein.degradation.ubiquitin.proteasom	26S protease regulatory subunit (AHRD V1 ***- C0NAB1_AJECG); contains Interpro domain(s) IPR005937 26S proteasome subunit P45	0.000952464	0.000647454	0.000930528	0.000375297	0.00047554	0	0.000378936	0	0.000832862	0.00101048	0.000732886	0.00123917	3	0.000843482	0.000316946	0.000437266	0.00099418	-3
solyc07g043550	10.1.9	cell wall.precursor synthesis.MUR4	UDP-glucose 4-epimerase (AHRD V1 **** A6LK35_THEM4); contains Interpro domain(s) IPR005886 UDP-glucose 4-epimerase	0.00251047	0.0012799	0.00122632	0.00148379	0	0	0	0.00177496	0.000548807	0	0.00144878	0	3	0.00167223	0.000561263	0.000807923	0.000549595	-3
solyc07g064800	8.1.5	TCA / org. transformation.TCA.2-oxoglutarate dehydrogenase	Dihydrolipoyllysine-residue succinyltransferase component of 2-oxoglutarate dehydrogenase complex (AHRD V1 **** B6TRW8_MAIZE); contains Interpro domain(s) IPR006255 Dihydrolipoamide succinyltransferase	0.000810002	0.000275306	0.000527564	0.000319163	0	0	0.000322258	0	0	0.00085934	0.000623266	0	3	0.000537624	0.000173054	0.000174086	0.000527535	-3.1
solyc11g008870	25.6	C1-metabolism.methylenetetrahydrofolate reductase	Methylenetetrahydrofolate reductase (AHRD V1 ***- A5ATB7_VITVI); contains Interpro domain(s) IPR004621 Eukaryotic-type methylenetetrahydrofolate reductase	0.000425455	0.000433816	0.000623485	0.000251462	0	0	0.0007617	0.000300807	0.000279023	0.000338528	0.000736587	0.000276763	3	0.000494252	0.000150487	0.000447177	0.000450626	-3.3
solyc03g005730	8.1.3	TCA / org. transformation.TCA.aconitase	3-isopropylmalate dehydratase large subunit 2 (AHRD V1 ***- B6U6T6_MAIZE); contains Interpro domain(s) IPR011826 Homoaconitase/3-isopropylmalate dehydratase, large subunit, prokaryotic	0.000248252	0.00025313	0.000485069	0	0	0	0	0	0	0	0	0	3	0.000328817	0.0001	0.0001	0.0001	-3.3
solyc01g005250	13.1.3.6.1.2	amino acid metabolism.synthesis.aspartate family.misc.homoserine.aspartate semialdehyde dehydrogenase	Aspartate-semialdehyde dehydrogenase (AHRD V1 ***- B6TWW1_MAIZE); contains Interpro domain(s) IPR005986 Aspartate-semialdehyde dehydrogenase, bacterial	0.000994962	0.000676343	0.000324016	0.000392042	0	0	0.000395844	0	0.000870024	0	0	0.000862976	3	0.000665107	0.000197347	0.000455289	0.000354325	-3.4
solyc04g082640	35.2	not assigned.unknown	Unknown Protein (AHRD V1)	0.000747694	0.000762387	0.00219142	0.000883835	0	0	0.000892406	0.00105728	0	0.00118986	0.000862984	0	3	0.00123383	0.000361278	0.000683227	0.000717613	-3.4
solyc06g060260	21.2.1	redox.ascorbate and glutathione.ascorbate	Ascorbate peroxidase (AHRD V1 **** Q8LSK6_SOLLC); contains Interpro domain(s) IPR002207 Plant ascorbate peroxidase	0.000366262	0.000373459	0.0014313	0.000432951	0	0	0.00043715	0.000517912	0.000480405	0.00116571	0.000422737	0.000953026	3	0.000723675	0.000210984	0.000478489	0.000847159	-3.4
solyc09g005720	29.2.1.2.2.523	protein.synthesis.ribosomal protein.eukaryotic.60S subunit.L23A	60S ribosomal protein L23a (AHRD V1 ***- B6TN30_MAIZE); contains Interpro domain(s) IPR001014 Ribosomal protein L23/L25, conserved site	0.00165177	0.00168423	0.00161373	0	0.00123702	0	0.000985729	0.00116784	0.00108327	0	0.00095323	0.00107449	3	0.00164991	0.000479008	0.00107894	0.00070924	-3.4
solyc09g050020	1.1.3.3	PS.lightreaction.cytochrome b6/f.cytochrome b6 (CYB6)	Cytochrome b (AHRD V1 **** Q95871_TOBAC); contains Interpro domain(s) IPR016175 Cytochrome b/b6	0.000347144	0.000353965	0.000339148	0	0	0	0	0	0	0	0	0.00045164	3	0.000346752	0.0001	0.0001	0.000217213	-3.5
solyc02g092430	29.2.1.2.2.26	protein.synthesis.ribosomal protein.eukaryotic.60S subunit.L26	Ribosomal protein L26 (AHRD V1 ***- A8HMG7_CHLRE); contains Interpro domain(s) IPR005756 Ribosomal protein L26, eukaryotic/archaeal	0.000865481	0.00264747	0.000845548	0.00102307	0	0	0	0.00122383	0.00227041	0	0.000998933	0	3	0.00145283	0.00040769	0.00119808	0.000399644	-3.6
solyc10g081660	2.1.1.2	major CHO metabolism.synthesis.sucrose.SPP	Sucrose phosphate phosphatase (AHRD V1 ***- Q5J3N8_ACTCH); contains Interpro domain(s) IPR012847 Sucrose phosphatase, plant and cyanobacteria IPR006380 Sucrose-6F-phosphate phosphohydrolase, plant and cyanobacteria	0.00118927	0.000303161	0.00174282	0.000702909	0	0	0.000709725	0.000420422	0.000779951	0.000946286	0.000686326	0.000386816	3	0.00107842	0.00030097	0.0006367	0.000673143	-3.6
solyc03g123730	29.5.11.20	protein.degradation.ubiquitin.proteasom	26S protease regulatory subunit 7 (AHRD V1 ***- B5DG36_SALSA); contains Interpro domain(s) IPR005937 26S proteasome subunit P45	0.000295234	0.000903108	0.000865304	0	0	0.000341719	0.00070475	0.000834951	0	0.000939653	0.000340758	0.000384105	3	0.000687882	0.000180573	0.000546567	0.000554838	-3.8
solyc01g101040	8.2.11	TCA / org. transformation.other organic acid transformaitons.atp-citrate lyase	ATP-citrate lyase A-3 (AHRD V1 **** D7KJQ3_ARALY); contains Interpro domain(s) IPR016102 Succinyl-CoA synthetase-like	0.000597448	0.000304594	0.000291844	0	0	0	0	0	0.000391819	0.00047538	0.000344785	0	3	0.000397962	0.0001	0.000197273	0.000306722	-4
solyc06g036350	9.1.2	mitochondrial electron transport / ATP synthesis.NADH-DH.localisation not clear	NADH dehydrogenase (AHRD V1 ***- D3BQF3_POLPA); contains Interpro domain(s) IPR006806 ETC complex I subunit	0.00144412	0.0014725	0.00141086	0.000853532	0	0	0	0.00102103	0.000947083	0	0.000833396	0.000939411	3	0.00144249	0.000351177	0.00068937	0.000624269	-4.1
solyc11g006070	31.3.1	cell.cycle.peptidylprolyl isomerase	Peptidyl-prolyl cis-trans isomerase (AHRD V1 ***- B5LWR0_ZIZJJ); contains Interpro domain(s) IPR002130 Peptidyl-prolyl cis-trans isomerase, cyclophilin-type	0.000825884	0.00168423	0.00242059	0	0	0.000955919	0.000985729	0	0.00216653	0	0.00095323	0.00214898	3	0.00164357	0.000385306	0.00108409	0.0010674	-4.3
solyc06g083180	29.2.1.2.1.8	protein.synthesis.ribosomal protein.eukaryotic.40S subunit.S8	40S ribosomal protein S8 (AHRD V1 ***- Q0E158_ORYSJ); contains Interpro domain(s) IPR001047 Ribosomal protein S8e	0.00229746	0.00292826	0.00168341	0	0.000860295	0.000664798	0.00274212	0.00243654	0.00150672	0.00274208	0.00198878	0.00149452	3	0.00230304	0.000541698	0.00222846	0.00207513	-4.5
solyc01g112020	35.2	not assigned.unknown	Pentatricopeptide repeat-containing protein (AHRD V1 *-*- D7MUM4_ARALY); contains Interpro domain(s) IPR002885 Pentatricopeptide repeat	0.000289154	0.000884508	0.000282494	0	0	0	0	0	0.000758534	0	0	0	3	0.000485386	0.0001	0.000319511	0.0001	-4.9
solyc12g006410	10.1.9	cell wall.precursor synthesis.MUR4	UDP-glucose 4-epimerase (AHRD V1 ***- B3XXH6_9BACT); contains Interpro domain(s) IPR005886 UDP-glucose 4-epimerase	0.00158346	0.000645832	0.000928196	0.000374356	0	0	0	0.000447818	0.000415387	0	0.000365524	0	3	0.0010525	0.000191452	0.000321069	0.000188508	-5.5
solyc06g082740	20.1	stress.biotic	Reticulon family protein (AHRD V1 ***- B2WS91_9BRAS); contains Interpro domain(s) IPR003388 Reticulon	0.000551791	0.000562635	0.000539083	0	0	0	0	0.00078026	0.000723754	0	0.000636874	0	3	0.00055117	0.0001	0.000534671	0.000278958	-5.5
solyc11g013260	31.2	cell.division	Prohibitin (AHRD V1 ***- O04361_TOBAC); contains Interpro domain(s) IPR000163 Prohibitin	0.000839603	0.000428051	0.000410133	0	0	0	0	0	0.00055063	0	0	0.000546169	3	0.000559262	0.0001	0.00025021	0.000248723	-5.6
solyc10g079200	34.9	transport.metabolite transporters at the mitochondrial membrane	Mitochondrial carrier protein (AHRD V1 ***- B1N662_SOLLC); contains Interpro domain(s) IPR018108 Mitochondrial substrate/solute carrier IPR001993 Mitochondrial substrate carrier	0.000425455	0.000433816	0.000831313	0	0	0	0.0005078	0.000601615	0	0.000677056	0.000491058	0.00110705	3	0.000563528	0.0001	0.000403138	0.000758388	-5.6
solyc10g018060	35.2	not assigned.unknown	Elicitor-responsive protein 3 (AHRD V1 *--- B6U4Y1_MAIZE); contains Interpro domain(s) IPR018029 C2 membrane targeting protein	0.000571766	0.000583002	0.000558597	0	0	0	0	0	0	0	0.000659929	0	3	0.000571122	0.0001	0.0001	0.000286643	-5.7
solyc03g115760	31.4	cell.vesicle transport	Vesicle transport v-SNARE 11-like (AHRD V1 ***- Q307Y3_SOLTU); contains Interpro domain(s) IPR007705 Vesicle transport v-SNARE	0.000571766	0.000583002	0.000558597	0	0	0	0	0	0	0	0	0	3	0.000571122	0.0001	0.0001	0.0001	-5.7
solyc09g061230	21.2	redox.ascorbate and glutathione	Cytochrome b5 (AHRD V1 **** Q9ZWT2_ARATH); contains Interpro domain(s) IPR001199 Cytochrome b5	0.00190015	0.00290624	0.00278459	0.00112307	0	0	0.00113396	0.00134346	0	0.00302384	0.00328972	0	3	0.00253033	0.000441023	0.000859138	0.00213785	-5.7
solyc05g005160	8.2.11	TCA / org. transformation.other organic acid transformaitons.atp-citrate lyase	ATP-citrate lyase A-2 (AHRD V1 **** D7KWP3_ARALY); contains Interpro domain(s) IPR016102 Succinyl-CoA synthetase-like	0.000896172	0.000304594	0.000583688	0	0	0	0.000713081	0.00042241	0.00117546	0.00142614	0.000344785	0	3	0.000594818	0.0001	0.000770316	0.000623642	-5.9
solyc04g074550	9.7	mitochondrial electron transport / ATP synthesis.cytochrome c oxidase	Cytochrome c oxidase subunit VIb (AHRD V1 *-*- B4R7T3_DROSI); contains Interpro domain(s) IPR003213 Cytochrome c oxidase, subunit VIb	0.000683028	0.000696451	0.000667297	0	0	0	0	0	0	0.00108695	0.000788347	0.000888632	3	0.000682259	0.0001	0.0001	0.00092131	-6.8
solyc09g007180	23.4.1	nucleotide metabolism.phosphotransfer and pyrophosphatases.adenylate kinase	Adenylate kinase (AHRD V1 **** B6SLP1_MAIZE); contains Interpro domain(s) IPR006259 Adenylate kinase, subfamily	0.000449681	0.000917035	0.000878648	0	0	0	0	0	0	0	0	0	3	0.000748454	0.0001	0.0001	0.0001	-7.5
solyc02g070310	29.2.1.2.2.32	protein.synthesis.ribosomal protein.eukaryotic.60S subunit.L32	Ribosomal protein L32 (AHRD V1 ***- Q45NI6_MEDSA); contains Interpro domain(s) IPR018263 Ribosomal protein L32e, conserved site IPR001515 Ribosomal protein L32e	0.000950077	0.000968747	0.000928196	0	0	0	0	0	0.00124616	0	0	0.00123607	3	0.000949007	0.0001	0.000482054	0.000478689	-9.5
solyc10g007700	30.5	signalling.G-proteins	Ras-related protein Rab-2-A (AHRD V1 ***- B6T1U8_MAIZE); contains Interpro domain(s) IPR003579 Ras small GTPase, Rab type	0.00119773	0.000610632	0.00117014	0	0	0	0.000714771	0.000846823	0	0.00190603	0.000691205	0	3	0.000992834	0.0001	0.000553864	0.000899077	-9.9
solyc06g069860	29.2.1.2.2.34	protein.synthesis.ribosomal protein.eukaryotic.60S subunit.L34	60S ribosomal protein L34 (AHRD V1 ***- B6UH15_MAIZE); contains Interpro domain(s) IPR008195 Ribosomal protein L34e	0.001053	0.00107369	0.00102875	0	0	0	0	0	0	0	0	0.00136997	3	0.00105182	0.0001	0.0001	0.000523325	-10.5
solyc07g005560	29.2.3	protein.synthesis.initiation	Eukaryotic translation initiation factor 5A (AHRD V1 ***- D6N3G5_GOSHI); contains Interpro domain(s) IPR019769 Translation elongation factor, IF5A, hypusine site	0.000789751	0.00161054	0.000771563	0	0	0	0	0.00111675	0.00103587	0	0	0	3	0.00105729	0.0001	0.000750873	0.0001	-10.6
solyc09g091170	35.2	not assigned.unknown	NADH dehydrogenase 1 alpha subcomplex subunit 13 (AHRD V1 **** B5X9S0_SALSA); contains Interpro domain(s) IPR009346 GRIM-19	0.000883638	0.000901003	0.00172657	0	0	0	0.00105466	0.00124951	0.00231804	0	0	0	3	0.0011704	0.0001	0.00154074	0.0001	-11.7
solyc09g090590	33.99	development.unspecified	Calcium binding protein Caleosin (AHRD V1 **** A8N0P5_COPC7); contains Interpro domain(s) IPR007736 Caleosin related	0.00102732	0.00157126	0.00100366	0	0	0	0.000613076	0.00072634	0.000673738	0	0.000592863	0	3	0.00120075	0.0001	0.000671051	0.000264288	-12
solyc10g078960	29.2.1.2.2.21	protein.synthesis.ribosomal protein.eukaryotic.60S subunit.L21	60S ribosomal protein L21-like protein (AHRD V1 ***- Q3HVK5_SOLTU); contains Interpro domain(s) IPR001147 Ribosomal protein L21e	0.000770489	0.00157126	0.00150549	0	0	0	0.00183923	0	0.00202121	0.00122613	0.000889294	0.00100242	3	0.00128241	0.0001	0.00132015	0.00103928	-12.8
solyc02g068450	34.1.1	transport.p- and v-ATPases.H+-transporting two-sector ATPase	Vacuolar ATPase F subunit (AHRD V1 **** B8Y6I1_HEVBR); contains Interpro domain(s) IPR005772 ATPase, V1 complex, subunit F, eukaryotic	0.00221685	0.00113021	0.00108289	0	0	0	0.00132295	0	0	0.00176391	0.00127934	0	3	0.00147665	0.0001	0.000507651	0.00104775	-14.8
solyc02g068740	1.2.4.4	PS.photorespiration.glycine cleavage.H protein	Glycine cleavage system H protein 1 (AHRD V1 ***- B6UHJ7_MAIZE); contains Interpro domain(s) IPR017453 Glycine cleavage H-protein, subgroup	0.00328208	0.000836645	0.000801624	0	0	0	0.000979329	0.00116026	0	0	0.00094704	0	3	0.00164012	0.0001	0.000746528	0.000382347	-16.4
solyc10g051390	27.4	RNA.RNA binding	RNA-binding glycine-rich protein-1b (AHRD V1 **** Q40427_NICSY); contains Interpro domain(s) IPR015465 RNA recognition motif, glycine rich protein	0.00107085	0.00109189	0.00627712	0	0	0	0.00255621	0.00151423	0.00280915	0.00170412	0	0	3	0.00281329	0.0001	0.0022932	0.000634705	-28.1
solyc12g098330	29.2.1.2.2.513	protein.synthesis.ribosomal protein.eukaryotic.60S subunit.L13A	60S ribosomal protein L13a-like protein (AHRD V1 ***- Q3HRW1_SOLTU); contains Interpro domain(s) IPR005755 Ribosomal protein L13, eukaryotic/archaeal	0	0	0.000599272	0.000725088	0.000918761	0.000709979	0.00146424	0	0.000804561	0	0.000707982	0.000798044	3	0.000266424	0.000784609	0.0007896	0.000535342	2.9
solyc12g044300	11.1.8	lipid metabolism.FA synthesis and FA elongation.acyl coa ligase	Acyl-CoA synthetase (AMP-forming)/AMP-acid ligase II (AHRD V1 **** C7MWS2_SACVD); contains Interpro domain(s) IPR000873 AMP-dependent synthetase and ligase	0	0	0.000381019	0.000461013	0.000584151	0.000451406	0	0	0	0	0.000450137	0	3	0.000193673	0.000498857	0.0001	0.000216712	2.6
solyc06g071920	4.1.8	glycolysis.cytosolic branch.glyceraldehyde 3-phosphate dehydrogenase (GAP-DH)	Glyceraldehyde-3-phosphate dehydrogenase (AHRD V1 **** Q9XG67_TOBAC); contains Interpro domain(s) IPR000173 Glyceraldehyde 3-phosphate dehydrogenase	0.00112487	0.0015293	0.00109896	0.0031026	0.0033697	0.00303795	0.00179011	0.000530206	0.000491809	0.00119339	0.00129832	0.00243912	3	0.00125104	0.00317008	0.000937374	0.00164361	2.5
solyc04g054470	35.2	not assigned.unknown	Myosin class II heavy chain (ISS) (AHRD V1 *-*- Q014V4_OSTTA)	0	0	0	0.000233753	0.000296189	0.000228882	0.000472039	0	0	0.000314688	0	0	3	0.0001	0.000252941	0.000224013	0.000171563	2.5
solyc02g086240	29.2.1.2.2.11	protein.synthesis.ribosomal protein.eukaryotic.60S subunit.L11	50S ribosomal protein L5 (AHRD V1 ***- RL5_XANP2); contains Interpro domain(s) IPR002132 Ribosomal protein L5	0.000698123	0.00142368	0.00204613	0.00247572	0.00418265	0.00323217	0.00249972	0.00296154	0.00366275	0.00222194	0.00241731	0.00454135	3	0.00138931	0.00329684	0.00304134	0.0030602	2.4
solyc08g079070	7.2.2	OPP.non-reductive PP.transaldolase	Transaldolase (AHRD V1 **** D6N3G8_GOSHI); contains Interpro domain(s) IPR001585 Transaldolase	0.000636576	0	0	0.000752484	0.000476738	0.000736804	0	0.000450074	0.00041748	0.000506513	0	0.000414098	3	0.000278859	0.000655342	0.000322518	0.000340204	2.4
solyc12g014050	26.7	misc.oxidases - copper, flavone etc.	Zinc-containing alcohol dehydrogenase (AHRD V1 **-- D3B4R9_POLPA); contains Interpro domain(s) IPR002085 Alcohol dehydrogenase superfamily, zinc-containing	0	0.000325362	0	0.000377192	0.000477941	0.000369332	0.00038085	0.000451211	0.000418534	0.000507792	0.000368294	0.000415144	3	0.000175121	0.000408155	0.000416865	0.00043041	2.3
solyc03g118170	29.1.14	protein.aa activation.glycine-tRNA ligase	Glycyl-tRNA synthetase (AHRD V1 **** D7KEM8_ARALY); contains Interpro domain(s) IPR002315 Glycyl-tRNA synthetase, alpha2 dimer	0.000406957	0.000207477	0.000198792	0.000721585	0.000609549	0.000471032	0.000485722	0	0.000533783	0.00129524	0.000234854	0	3	0.000271076	0.000600722	0.000373168	0.000543364	2.2
solyc05g012270	13.1.2.3.22	amino acid metabolism.synthesis.glutamate family.arginine.arginosuccinate synthase	Argininosuccinate synthase (AHRD V1 **** B9S599_RICCO); contains Interpro domain(s) IPR001518 Argininosuccinate synthase	0.00025579	0.000260817	0.000249899	0.000604729	0.000383127	0.000592128	0.00122119	0	0.000335505	0.000814112	0.000590462	0.000665575	3	0.000255502	0.000526661	0.000552231	0.00069005	2.1
solyc02g094470	34.9	transport.metabolite transporters at the mitochondrial membrane	Mitochondrial phosphate carrier protein (AHRD V1 **** B9GFH9_POPTR); contains Interpro domain(s) IPR001993 Mitochondrial substrate carrier	0.00141185	0.00215939	0.00206899	0.00333784	0.00370071	0.00449389	0.00210638	0.00349373	0.00277776	0.00168508	0.00244432	0.00229605	3	0.00188008	0.00384414	0.00279262	0.00214181	2
solyc09g010400	28.1.3	DNA.synthesis/chromatin structure.histone	Histone H2A (AHRD V1 ***- B9T4D3_RICCO); contains Interpro domain(s) IPR002119 Histone H2A	0	0	0	0.00103013	0.00130527	0.00302598	0	0	0	0	0	0.00113377	3	0.0001	0.00178713	0.0001	0.000444591	17.9
solyc06g071910	26.22	misc.short chain dehydrogenase/reductase (SDR)	3-oxoacyl-reductase (AHRD V1 ***- B6THT6_MAIZE); contains Interpro domain(s) IPR011284 3-oxoacyl-(acyl-carrier-protein) reductase	0.000787291	0.000802763	0.00115374	0.00186129	0.00176883	0.0018225	0.000469834	0.000556634	0.00206529	0.000626435	0.000454343	0.00102428	3	0.000914597	0.00181754	0.00103059	0.000701686	2
solyc05g056250	29.1.12	protein.aa activation.aspartate-tRNA ligase	Asparaginyl-tRNA synthetase (AHRD V1 **** SYN_PYRHO); contains Interpro domain(s) IPR004523 Aspartyl-tRNA synthetase, class IIb, archea/euk type	0.00023228	0.000236844	0.00022693	0.000823722	0	0.000537704	0.000277236	0	0.000609337	0.000369643	0.000268096	0.0003022	3	0.000232018	0.000487142	0.000328858	0.000313313	2
solyc04g006970	4.1.15	glycolysis.cytosolic branch.phospho-enol-pyruvate carboxylase (PEPC)	Phosphoenolpyruvate carboxylase (AHRD V1 **** A6YM33_RICCO); contains Interpro domain(s) IPR015813 Pyruvate/Phosphoenolpyruvate kinase, catalytic core	0.000120343	0	0	0.000284511	0.000180252	0.000139291	0	0.000170171	0	0	0	0	3	0.000106781	0.000201351	0.00012339	0.0001	1.9
solyc06g062690	28.1	DNA.synthesis/chromatin structure	Nucleosome assembly protein 1-like protein 4 (AHRD V1 ***- Q70Z16_TOBAC); contains Interpro domain(s) IPR002164 Nucleosome assembly protein (NAP)	0.000362064	0.000738358	0.000353725	0	0	0.00251442	0	0	0.000474899	0	0	0.000471051	3	0.000484715	0.000904808	0.000224966	0.000223684	1.9
solyc02g085350	8.1.7	TCA / org. transformation.TCA.succinate dehydrogenase	Succinate dehydrogenase flavoprotein subunit (AHRD V1 **** B8CCT7_THAPS); contains Interpro domain(s) IPR011281 Succinate dehydrogenase, flavoprotein subunit	0.000803563	0.000614515	0.00098132	0.00142482	0.00180539	0.0011626	0.000719316	0.000852208	0.000790491	0.00127876	0.00115933	0.00104545	3	0.000799799	0.00146427	0.000787338	0.00116118	1.8
solyc12g096700	29.2.1.2.2.9	protein.synthesis.ribosomal protein.eukaryotic.60S subunit.L9	Ribosomal L9-like protein (AHRD V1 ***- B3TLR1_ELAGV); contains Interpro domain(s) IPR002359 Ribosomal protein L6, conserved site-2	0.00325671	0.00265656	0.00190902	0.00461963	0.00390237	0.00527726	0.00310962	0.000921029	0.00256298	0.00310957	0.0030071	0.00338963	3	0.00260743	0.00459975	0.00219788	0.00316877	1.8
solyc05g052150	9.9	mitochondrial electron transport / ATP synthesis.F1-ATPase	ATP synthase subunit delta&apos;, mitochondrial (AHRD V1 ***- ATP4_IPOBA)	0	0	0	0.00160611	0.00203511	0.00157264	0.00162168	0	0	0.00216221	0	0	3	0.0001	0.00173795	0.000607228	0.000787404	17.4
solyc07g052350	8.1.3	TCA / org. transformation.TCA.aconitase	3-isopropylmalate dehydratase large subunit (AHRD V1 *--- LEUC_NATPD); contains Interpro domain(s) IPR006249 Aconitase/iron regulatory protein 2	0.000888966	0.000906436	0.000744422	0.00120095	0.00190216	0.00132291	0.00136417	0.00107746	0.000999435	0.00121258	0.00131919	0.00132178	3	0.000846608	0.00147534	0.00114702	0.00128452	1.7
solyc04g011440	20.2.1	stress.abiotic.heat	heat shock protein (AHRD V1 ***- B2D2G5_CAPSN); contains Interpro domain(s) IPR013126 Heat shock protein 70	0.00232922	0.00296874	0.0030341	0.00367111	0.00523313	0.00539191	0.00324337	0.00329363	0.0033097	0.00370665	0.00313644	0.00479807	3	0.00277735	0.00476538	0.00328223	0.00388038	1.7
solyc08g082820	20.2.1	stress.abiotic.heat	Heat shock protein (AHRD V1 ***- Q84KP8_CYAME); contains Interpro domain(s) IPR013126 Heat shock protein 70	0.00227676	0.00212804	0.00259505	0.0038127	0.00397854	0.00395285	0.00294387	0.00321945	0.00373287	0.00362317	0.00284681	0.00320895	3	0.00233328	0.0039147	0.00329873	0.00322631	1.7
solyc06g053400	13.1.4.4.1	amino acid metabolism.synthesis.branched chain group.leucine specific.2-isopropylmalate synthase	2-isopropylmalate synthase 1 (AHRD V1 **** Q30DX9_9BRAS); contains Interpro domain(s) IPR005671 Bacterial 2-isopropylmalate synthase	0	0.000421057	0	0.000488131	0.000309256	0.00023898	0.000246432	0.00058392	0	0	0.000238308	0.000805867	3	0.000207019	0.000345456	0.000310117	0.000381392	1.7
solyc11g069790	29.6	protein.folding	chaperonin (AHRD V1 ***- B2IXD2_NOSP7); contains Interpro domain(s) IPR001844 Chaperonin Cpn60	0.00150429	0.00197209	0.00146964	0.00304833	0.00225315	0.00273607	0.00256491	0.00212714	0.00197309	0.00239388	0.00198428	0.00307545	3	0.00164867	0.00267919	0.00222171	0.00248454	1.6
solyc11g073260	28.1.3	DNA.synthesis/chromatin structure.histone	Histone H2A (AHRD V1 ***- C6TMV8_SOYBN); contains Interpro domain(s) IPR002119 Histone H2A	0	0	0	0.00105935	0.0013423	0.00207455	0	0	0	0	0	0.00116594	3	0.0001	0.00149207	0.0001	0.000455312	14.9
solyc02g093640	26.22	misc.short chain dehydrogenase/reductase (SDR)	3-ketoacyl-CoA reductase 1 (AHRD V1 **-- Q0VH88_GOSHI); contains Interpro domain(s) IPR002347 Glucose/ribitol dehydrogenase	0	0	0.000771563	0.000466776	0.000591453	0.000457049	0	0	0.000517936	0	0	0	3	0.000323854	0.000505092	0.000239312	0.0001	1.6
solyc06g076020	20.2.1	stress.abiotic.heat	heat shock protein (AHRD V1 ***- B2D2G5_CAPSN); contains Interpro domain(s) IPR013126 Heat shock protein 70	0.00292501	0.00357898	0.00381019	0.00437962	0.00613358	0.00496547	0.00349112	0.00358462	0.00383656	0.00496508	0.00360109	0.00532768	3	0.00343806	0.00515956	0.00363744	0.00463128	1.5
solyc03g120090	18	Co-factor and vitamine metabolism	Pyridoxal biosynthesis lyase pdxS (AHRD V1 ***- Q2RMJ0_MOOTA); contains Interpro domain(s) IPR001852 Vitamin B6 biosynthesis protein	0	0	0	0.000489732	0.00124108	0.00191811	0	0	0	0	0	0.00107801	3	0.0001	0.00121631	0.0001	0.000426004	12.2
solyc09g007350	29.2.1.2.1.23	protein.synthesis.ribosomal protein.eukaryotic.40S subunit.S23	30S ribosomal protein S12 (AHRD V1 ***- RS12_MYCPU); contains Interpro domain(s) IPR005680 Ribosomal protein S23, eukaryotic/archaeal	0	0	0	0.00105189	0.00133285	0.00102997	0	0	0	0	0	0	3	0.0001	0.00113824	0.0001	0.0001	11.4
solyc06g082650	29.2.1.2.2.10	protein.synthesis.ribosomal protein.eukaryotic.60S subunit.L10	60S ribosomal protein L10 (AHRD V1 ***- Q3SC85_SOLLC); contains Interpro domain(s) IPR001197 Ribosomal protein L10e	0	0	0	0.000725088	0.000918761	0.000709979	0	0	0	0	0	0.000798044	3	0.0001	0.000784609	0.0001	0.000332681	7.8
solyc06g083540	27.3.67	RNA.regulation of transcription.putative transcription regulator	Ribonuclease P protein subunit p25 (AHRD V1 *--- RPP25_HUMAN); contains Interpro domain(s) IPR002775 Alba, DNA/RNA-binding protein	0	0	0	0.000570108	0.000722385	0.000558227	0	0	0.000632594	0	0.000556657	0.000627469	3	0.0001	0.000616907	0.000277531	0.000428042	6.2
solyc11g012110	29.2.1.2.2.6	protein.synthesis.ribosomal protein.eukaryotic.60S subunit.L6	60S ribosomal protein L6 (AHRD V1 ***- B9RHH3_RICCO); contains Interpro domain(s) IPR000915 Ribosomal protein L6E	0	0	0.000539083	0.00130453	0.000826484	0.00191601	0.000658588	0.00078026	0	0.000878103	0	0	3	0.000246361	0.00134901	0.000512949	0.000359368	5.5
solyc01g110120	34.1	transport.p- and v-ATPases	V-type proton ATPase subunit a (AHRD V1 **** VPH1_NEUCR); contains Interpro domain(s) IPR002490 ATPase, V0/A0 complex, 116-kDa subunit	0	0.000157126	0.000150549	0.000546469	0.000461622	0.000356721	0	0	0	0	0	0	3	0.000135892	0.000454937	0.0001	0.0001	4.4
solyc05g012340	35.2	not assigned.unknown	Erlin-2 (AHRD V1 ***- D3PHE1_9MAXI); contains Interpro domain(s) IPR001107 Band 7 protein	0	0	0	0.000413762	0.000524279	0.00040514	0	0	0	0	0	0	3	0.0001	0.000447727	0.0001	0.0001	4.5
solyc02g082250	21.1	redox.thioredoxin	Thioredoxin reductase (AHRD V1 **** B9SRA3_RICCO); contains Interpro domain(s) IPR005982 Thioredoxin reductase	0	0	0	0.000406998	0.000515708	0.000398517	0	0	0	0	0	0	3	0.0001	0.000440407	0.0001	0.0001	4.4
solyc03g025270	27.1	RNA.processing	rRNA 2&apos-O-methyltransferase fibrillarin (AHRD V1 ***- B6JX17_SCHJY); contains Interpro domain(s) IPR000692 Fibrillarin	0.000402421	0	0	0.00095139	0.000602754	0.000931564	0	0	0.000527833	0	0	0.000523557	3	0.000200807	0.000828569	0.000242611	0.000241186	4.1
solyc06g072510	34.9	transport.metabolite transporters at the mitochondrial membrane	Mitochondrial phosphate carrier protein (AHRD V1 **** B9GFH9_POPTR); contains Interpro domain(s) IPR001993 Mitochondrial substrate carrier	0.000349061	0	0	0.000825239	0.000522831	0.000808042	0.00041662	0.00148077	0.000457844	0.000555485	0.000402885	0	3	0.00018302	0.000718704	0.000785078	0.00035279	3.9
solyc07g053650	29.5.11.20	protein.degradation.ubiquitin.proteasom	26S proteasome regulatory subunit (AHRD V1 ***- A8J3A4_CHLRE); contains Interpro domain(s) IPR016643 26S proteasome regulatory complex, non-ATPase subcomplex, Rpn1 subunit	0	0	0.000300365	0.000726852	0.000230249	0.000889632	0	0.000434743	0	0	0.000177426	0.000399993	3	0.000166788	0.000615578	0.000211581	0.000225806	3.7
solyc11g069150	29.5.11.20	protein.degradation.ubiquitin.proteasom	Proteasome subunit beta type (AHRD V1 ***- B9IKM7_POPTR); contains Interpro domain(s) IPR016295 Proteasome endopeptidase complex, beta subunit	0.000515756	0.000525891	0.000503878	0.00121933	0.00154502	0.00179088	0	0.000729304	0.000676488	0.00164152	0.000595283	0	3	0.000515175	0.00151841	0.000501931	0.000778933	2.9

## Sheet: P-E-C vs P-C
Accession	BIN code	BIN Name	Description	P-C-1	P-C-2	P-C-3	P-HS-1	P-HS-2	P-HS-3	P-E-C-1	P-E-C-2	P-E-C-3	P-E-HS-1	P-E-HS-2	P-E-HS-3	Maxcount	P-C	P-HS	P-E-C	P-E-HS	Fold change P-E-C vs P-C
solyc01g100860	29.3.4.99	protein.targeting.secretory pathway.unspecified	ADP-ribosylation factor (AHRD V1 ***- D7KT27_ARALY); contains Interpro domain(s) IPR006688 ADP-ribosylation factor	0.00488686	0.00498289	0.00477431	0.00742715	0.00627397	0.00484825	0.00749917	0.00691026	0.00732551	0.00333291	0.00564038	0.00817443	3	0.00488135	0.00618312	0.00724498	0.00571591	1.5
solyc12g019290	33.99	development.unspecified	Pentatricopeptide repeat-containing protein (AHRD V1 ***- D7LJQ6_ARALY); contains Interpro domain(s) IPR002885 Pentatricopeptide repeat	0.000172859	0	0.000168878	0.000204334	0.000258912	0.000200076	0.000206315	0.000244432	0.00022673	0	0.000199513	0.000224893	3	0.000147246	0.000221107	0.000225826	0.000174802	1.5
solyc05g012390	35.2	not assigned.unknown	Pentatricopeptide repeat-containing protein (AHRD V1 ***- D7KQQ2_ARALY); contains Interpro domain(s) IPR002885 Pentatricopeptide repeat	0.000204798	0.000208822	0	0	0	0.000237043	0.000244435	0.000289594	0.000268622	0	0	0.000266446	3	0.000171207	0.000145681	0.00026755	0.000155482	1.6
solyc01g106260	20.2.1	stress.abiotic.heat	Chaperone DnaK (AHRD V1 ***- A2Q199_MEDTR); contains Interpro domain(s) IPR012725 Chaperone DnaK	0.00113158	0.00153843	0.00128978	0.00133763	0.00225988	0.00174634	0.00202589	0.0018668	0.00247373	0.0021009	0.00217678	0.00220832	3	0.00131993	0.00178128	0.00212214	0.002162	1.6
solyc02g072130	29.3.4.99	protein.targeting.secretory pathway.unspecified	Protein transport protein SEC61 alpha subunit (AHRD V1 ***- D3B1K5_POLPA); contains Interpro domain(s) IPR002208 SecY protein	0.000266022	0.000271249	0	0.000314459	0.000398452	0.000615813	0.000317509	0.000376167	0.000348925	0	0.00030704	0.000346099	3	0.000212424	0.000442908	0.000347534	0.000251046	1.6
solyc03g112870	34.8	transport.metabolite transporters at the envelope membrane	Glucose-6P/phosphate translocator (AHRD V1 **** Q9MSB4_MESCR); contains Interpro domain(s) IPR004696 Tpt phosphate/phosphoenolpyruvate translocator	0.000308196	0.000314252	0	0.000364313	0	0	0.000367845	0.000435804	0.000404243	0	0	0	3	0.000240816	0.000188104	0.000402631	0.0001	1.7
solyc01g111540	26.3.2	misc.gluco-, galacto- and mannosidases.beta-galactosidase	Beta-galactosidase (AHRD V1 **** B2LYJ4_PETHY); contains Interpro domain(s) IPR001944 Glycoside hydrolase, family 35	0.000152058	0	0	0.00035949	0	0	0.000181488	0.000215018	0.000199446	0	0.000175504	0.00019783	3	0.000117353	0.000186497	0.000198651	0.000157778	1.7
solyc12g096520	29.4	protein.postranslational modification	Protein phosphatase 2C (AHRD V1 ***- Q8S8Z0_MESCR); contains Interpro domain(s) IPR015655 Protein phosphatase 2C	0.000431264	0.000439739	0	0	0.000645955	0.000499166	0.000514732	0.000609828	0.000565664	0.000686299	0	0.000561082	3	0.000323667	0.00041504	0.000563408	0.000449127	1.7
solyc06g074300	29.2.1.2.2.510	protein.synthesis.ribosomal protein.eukaryotic.60S subunit.L10A	Ribosomal protein (AHRD V1 ***- Q6ER67_ORYSJ); contains Interpro domain(s) IPR002143 Ribosomal protein L1	0.000585001	0	0.000571528	0.000691519	0.000876226	0.00135422	0.000698225	0.00082722	0.000767313	0.000930952	0.000675205	0	3	0.000418843	0.000973988	0.000764253	0.000568719	1.8
solyc06g053210	29.5.11.1	protein.degradation.ubiquitin.ubiquitin	Ubiquitin (AHRD V1 ***- C1GNZ3_PARBA); contains Interpro domain(s) IPR019956 Ubiquitin subgroup	0.000672129	0	0.000656649	0.000794512	0.00402691	0.00233387	0.000802216	0.000950423	0.000881594	0.0010696	0.00155153	0.000874452	3	0.000476259	0.0023851	0.000878078	0.0011652	1.8
solyc06g067960	21.4	redox.glutaredoxins	Glutaredoxin family protein (AHRD V1 ***- D7L4W4_ARALY); contains Interpro domain(s) IPR004480 Glutaredoxin-related protein	0.000743296	0	0.000726177	0	0	0	0.000887156	0.00105106	0.000974939	0.00118286	0	0.000967041	3	0.000523157	0.0001	0.00097105	0.000749966	1.9
solyc01g067730	11.1.12	lipid metabolism.FA synthesis and FA elongation.ACP protein	Acyl carrier protein (AHRD V1 ***- Q9XF20_CAPCH); contains Interpro domain(s) IPR003231 Acyl carrier protein (ACP)	0	0.000947378	0.000907721	0	0.00139165	0.00107541	0.00110895	0.00131382	0.00121867	0.00147857	0.00107238	0.0012088	3	0.0006517	0.000855687	0.00121381	0.00125325	1.9
solyc08g015860	30.5	signalling.G-proteins	Rab GDP dissociation inhibitor (AHRD V1 **** C0LSK7_NICBE); contains Interpro domain(s) IPR000806 Rab GDI protein	0.00056919	0.000870563	0.000556081	0.00201849	0.000852544	0.000329404	0.00101903	0.00160973	0.00111986	0.000905791	0.000656956	0.00111079	3	0.000665278	0.00106681	0.00124954	0.000891179	1.9
solyc12g040510	30.5	signalling.G-proteins	Guanine nucleotide-binding protein beta subunit-like protein (AHRD V1 **-- B6SJ21_MAIZE); contains Interpro domain(s) IPR020472 G-protein beta WD-40 repeat, region	0.00153629	0.00117486	0.00112568	0.00181603	0.000575273	0.00266727	0.00320886	0.0021724	0.00201507	0.00305601	0.00132989	0.00199875	3	0.00127895	0.00168619	0.00246544	0.00212822	1.9
solyc03g116620	11.9.3	lipid metabolism.lipid degradation.lysophospholipases	Phospholipase D (AHRD V1 **** D2E4A5_9ROSI); contains Interpro domain(s) IPR011402 Phospholipase D, plant	0	0	0.000304439	0.000552533	0.000233372	0	0.000371927	0.00044064	0.000204364	0.000495896	0.000359665	0	3	0.000168146	0.000295302	0.000338977	0.00031852	2
solyc12g088720	27.1	RNA.processing	Polyadenylate-binding protein 2 (AHRD V1 ***- B6U4M0_MAIZE); contains Interpro domain(s) IPR006515 Polyadenylate binding protein, human types 1, 2, 3, 4	0.00056919	0.000580376	0.000741442	0.00134566	0.00142091	0.000439206	0.000905805	0.00160973	0.00149315	0.000905791	0.00109493	0.000987369	3	0.000630336	0.00106859	0.00133623	0.000996029	2.1
solyc02g086240	29.2.1.2.2.11	protein.synthesis.ribosomal protein.eukaryotic.60S subunit.L11	50S ribosomal protein L5 (AHRD V1 ***- RL5_XANP2); contains Interpro domain(s) IPR002132 Ribosomal protein L5	0.000698123	0.00142368	0.00204613	0.00247572	0.00418265	0.00323217	0.00249972	0.00296154	0.00366275	0.00222194	0.00241731	0.00454135	3	0.00138931	0.00329684	0.00304134	0.0030602	2.2
solyc03g063150	26.7	misc.oxidases - copper, flavone etc.	Laccase-2 (AHRD V1 **-- LAC2_ORYSJ); contains Interpro domain(s) IPR001117 Multicopper oxidase, type 1	0.000454533	0	0	0.00107459	0	0	0.000271253	0.000642732	0.000596186	0.000361665	0	0	3	0.000218178	0.000424864	0.00050339	0.000187222	2.3
solyc07g054180	35.2	not assigned.unknown	Unknown Protein (AHRD V1); contains Interpro domain(s) IPR000996 Clathrin light chain	0	0.00030972	0	0.000359058	0	0	0.00036254	0.000429518	0.000398412	0.000483379	0.000350587	0.000395185	3	0.000169907	0.000186353	0.000396824	0.000409717	2.3
solyc09g082060	13.1.5.3.1	amino acid metabolism.synthesis.serine-glycine-cysteine group.cysteine.OASTL	Cysteine synthase (AHRD V1 **** Q3LAG5_TOBAC); contains Interpro domain(s) IPR005859 Cysteine synthase A	0.000388801	0.000396441	0.000379846	0.000919189	0.00116471	0.000450017	0	0.00109957	0.0015299	0	0	0.000505837	3	0.000388363	0.000844638	0.000909823	0.000235279	2.3
solyc12g014050	26.7	misc.oxidases - copper, flavone etc.	Zinc-containing alcohol dehydrogenase (AHRD V1 **-- D3B4R9_POLPA); contains Interpro domain(s) IPR002085 Alcohol dehydrogenase superfamily, zinc-containing	0	0.000325362	0	0.000377192	0.000477941	0.000369332	0.00038085	0.000451211	0.000418534	0.000507792	0.000368294	0.000415144	3	0.000175121	0.000408155	0.000416865	0.00043041	2.4
solyc01g094400	31.1	cell.organisation	Actin depolymerizing factor 10 (AHRD V1 **** B9I489_POPTR); contains Interpro domain(s) IPR002108 Actin-binding, cofilin/tropomyosin type	0.00276701	0	0	0.00327084	0.0013815	0	0.0022017	0.00391269	0.00120978	0.00146778	0.00319367	0	3	0.000989004	0.00158411	0.00244139	0.00158715	2.5
solyc06g035520	24	Biodegradation of Xenobiotics	Acetyl esterase (AHRD V1 *--- AES_SALSV); contains Interpro domain(s) IPR013094 Alpha/beta hydrolase fold-3	0.000387608	0.000395225	0.000757362	0.000916369	0.000580567	0	0.00138788	0.00164429	0.00101681	0.000616827	0.0017895	0.000504285	3	0.000513398	0.000532312	0.00134966	0.000970204	2.6
solyc01g014210	2.1.2.5	major CHO metabolism.synthesis.starch.transporter	ADP ATP carrier protein-like (AHRD V1 **** Q2XTC3_SOLTU); contains Interpro domain(s) IPR002113 Adenine nucleotide translocator 1	0	0.000867632	0	0	0	0.000492443	0.0005078	0.00120323	0.00111609	0	0.000491058	0.000553525	3	0.000355877	0.000230814	0.000942374	0.000381528	2.6
solyc09g011240	3.5	minor CHO metabolism.others	Reductase 2 (AHRD V1 **** Q6TY50_HYDMC); contains Interpro domain(s) IPR020471 Aldo/keto reductase subgroup	0	0	0.000389432	0.000471193	0.00059705	0	0.000475762	0.000563658	0.000522838	0	0.000460076	0	3	0.000196477	0.000389414	0.000520753	0.000220025	2.7
solyc05g013990	29.6	protein.folding	T-complex protein 1 subunit epsilon (AHRD V1 ***- B6TSC6_MAIZE); contains Interpro domain(s) IPR012718 T-complex protein 1, epsilon subunit	0	0.000240829	0	0	0	0	0.0002819	0.00033398	0.000619587	0	0	0	3	0.000146943	0.0001	0.000411823	0.0001	2.8
solyc06g072380	3.5	minor CHO metabolism.others	Dihydroxyacetone kinase family protein (AHRD V1 **** D7L7W3_ARALY); contains Interpro domain(s) IPR012734 Dihydroxyacetone kinase	0	0	0	0.000256206	0	0	0.000258691	0.000306483	0.000284287	0.000344915	0	0	3	0.0001	0.000152069	0.000283154	0.000181638	2.8
solyc12g035710	35.2	not assigned.unknown	Cbs domain containing protein expressed (Fragment) (AHRD V1 *--- A6N095_ORYSI); contains Interpro domain(s) IPR002550 Protein of unknown function DUF21	0.00025579	0	0	0.000604729	0	0	0.000610593	0.0003617	0.000335505	0	0	0	3	0.00015193	0.000268243	0.000435933	0.0001	2.9
solyc03g007810	4.2.14	glycolysis.plastid branch.pyruvate kinase (PK)	Pyruvate kinase (AHRD V1 ***- A5BTB0_VITVI); contains Interpro domain(s) IPR001697 Pyruvate kinase	0.000218616	0.000445825	0.000213581	0.000258422	0.000654896	0.000253037	0.000782785	0.000927403	0.00086024	0.000695798	0	0	3	0.000292674	0.000388785	0.000856809	0.000298599	2.9
solyc09g091840	21.2.2	redox.ascorbate and glutathione.glutathione	Glutathione-disulfide reductase (AHRD V1 **** Q1D9Y5_MYXXD); contains Interpro domain(s) IPR006324 Glutathione reductase, plant	0	0.000283796	0	0.000329005	0	0.000322149	0.000332195	0.000787135	0.000365065	0	0	0	3	0.000161265	0.000250385	0.000494798	0.0001	3.1
solyc05g056400	21.1	redox.thioredoxin	Protein disulfide isomerase (AHRD V1 **** Q6IV17_IPOBA); contains Interpro domain(s) IPR005792 Protein disulphide isomerase	0	0	0	0	0	0.000552951	0.000285098	0.000337769	0.000313307	0	0	0	3	0.0001	0.000250984	0.000312058	0.0001	3.1
solyc09g005470	10.1.5	cell wall.precursor synthesis.UXS	NAD-dependent epimerase/dehydratase (AHRD V1 **-- B2J2A7_NOSP7); contains Interpro domain(s) IPR016040 NAD(P)-binding domain	0.00170757	0	0	0	0	0	0.00203806	0.00241459	0.00223972	0.00271737	0	0	3	0.000635857	0.0001	0.00223079	0.000972458	3.5
solyc06g073330	29.1.6	protein.aa activation.lysine-tRNA ligase	Lysyl-tRNA synthetase (AHRD V1 **** B9SY11_RICCO); contains Interpro domain(s) IPR002313 Lysyl-tRNA synthetase, class II	0	0	0	0	0	0.000241745	0.000249284	0.000295338	0.000547899	0.000332373	0	0	3	0.0001	0.000147248	0.000364174	0.000177458	3.6
solyc01g110060	26.13	misc.acid and other phosphatases	Purple acid phosphatase (AHRD V1 **** Q84KZ2_TOBAC); contains Interpro domain(s) IPR015914 Purple acid phosphatase, N-terminal	0	0.000277083	0	0	0	0.00157264	0.000648674	0.000384257	0.000712858	0	0	0.000353542	3	0.000159028	0.00059088	0.00058193	0.000184514	3.7
solyc07g016200	29.5.11.20	protein.degradation.ubiquitin.proteasom	Proteasome subunit beta type (AHRD V1 ***- B9SPS6_RICCO); contains Interpro domain(s) IPR000243 Peptidase T1A, proteasome beta-subunit	0	0	0.000523093	0.000632916	0	0.000619727	0.000639053	0.000757117	0.00140457	0.000852058	0.000617984	0.000696597	3	0.000241031	0.000450881	0.000933581	0.000722213	3.9
solyc06g072510	34.9	transport.metabolite transporters at the mitochondrial membrane	Mitochondrial phosphate carrier protein (AHRD V1 **** B9GFH9_POPTR); contains Interpro domain(s) IPR001993 Mitochondrial substrate carrier	0.000349061	0	0	0.000825239	0.000522831	0.000808042	0.00041662	0.00148077	0.000457844	0.000555485	0.000402885	0	3	0.00018302	0.000718704	0.000785078	0.00035279	4.3
solyc12g017520	33.2	development.late embryogenesis abundant	Salt tolerance protein II (AHRD V1 **-- B8XXR0_SESPO)	0.00173096	0	0	0.00204614	0	0.0020035	0.00206598	0.00244767	0.00454081	0.0027546	0	0	3	0.000643654	0.00138321	0.00301815	0.000984866	4.7
solyc09g061230	21.2	redox.ascorbate and glutathione	Cytochrome b5 (AHRD V1 **** Q9ZWT2_ARATH); contains Interpro domain(s) IPR001199 Cytochrome b5	0.00190015	0.00290624	0.00278459	0.00112307	0	0	0.00113396	0.00134346	0	0.00302384	0.00328972	0	3	0.00253033	0.000441023	0.000859138	0.00213785	-2.9
solyc05g043430	26.1	misc.misc2	Carboxymethylenebutenolidase-like protein (AHRD V1 ***- Q8LQS5_ORYSJ); contains Interpro domain(s) IPR002925 Dienelactone hydrolase	0.000574365	0.000585652	0.000561136	0	0	0.000664798	0	0	0.000753362	0	0	0	3	0.000573718	0.000288266	0.000317787	0.0001	-1.8
solyc01g104680	30.5	signalling.G-proteins	GTP-binding nuclear protein Ran-A1 (AHRD V1 **-- B3TM31_ELAGV); contains Interpro domain(s) IPR018210 GTP-binding nuclear protein, Ran, conserved site IPR002041 Ran GTPase	0.000571766	0.000583002	0.000558597	0	0	0.00066179	0	0	0.000749953	0	0	0.000743878	3	0.000571122	0.000287263	0.000316651	0.000314626	-1.8
solyc06g067920	9.6	mitochondrial electron transport / ATP synthesis.cytochrome c	Cytochrome c1 (AHRD V1 **** Q9FKS5_ARATH); contains Interpro domain(s) IPR002326 Cytochrome c1	0.0015795	0.000805271	0.00115734	0.000933551	0.000591453	0.000457049	0.000471302	0.000558374	0.000517936	0	0.000911526	0.00102748	3	0.00118071	0.000660684	0.000515871	0.000679669	-2.3
solyc09g098280	29.2.3	protein.synthesis.initiation	Eukaryotic translation initiation factor 3 subunit 3 (AHRD V1 ***- B4FR57_MAIZE); contains Interpro domain(s) IPR000555 Mov34/MPN/PAD-1	0.000747694	0.000762387	0.000730474	0.000883835	0	0.000865418	0.000446203	0	0.000490354	0.000594928	0.000431492	0.000486382	3	0.000746851	0.000616418	0.000345519	0.000504267	-2.2
solyc06g007360	29.2.1.2.1.4	protein.synthesis.ribosomal protein.eukaryotic.40S subunit.S4	40S ribosomal protein S4-like protein (AHRD V1 ***- Q2XPX5_SOLTU); contains Interpro domain(s) IPR000876 Ribosomal protein S4e	0.00191455	0.00292826	0.00187045	0.00226315	0.00143382	0.00276999	0.000571275	0.00135363	0.0012556	0	0.0027622	0.00373629	3	0.00223775	0.00215566	0.00106017	0.0021995	-2.1
solyc06g036350	9.1.2	mitochondrial electron transport / ATP synthesis.NADH-DH.localisation not clear	NADH dehydrogenase (AHRD V1 ***- D3BQF3_POLPA); contains Interpro domain(s) IPR006806 ETC complex I subunit	0.00144412	0.0014725	0.00141086	0.000853532	0	0	0	0.00102103	0.000947083	0	0.000833396	0.000939411	3	0.00144249	0.000351177	0.00068937	0.000624269	-2.1
solyc01g106430	23.4.99	nucleotide metabolism.phosphotransfer and pyrophosphatases.misc	Inorganic pyrophosphatase family protein (AHRD V1 **** D7M262_ARALY); contains Interpro domain(s) IPR008162 Inorganic pyrophosphatase	0.00087145	0.00133286	0.00127707	0	0.00130527	0.00050433	0.000520057	0.000616136	0.000571516	0.000693399	0.000502911	0.000566886	3	0.00116046	0.000636535	0.000569236	0.000587732	-2
solyc02g067740	35.2	not assigned.unknown	Genomic DNA chromosome 3 TAC clone K24A2 (AHRD V1 ***- Q9LIJ1_ARATH)	0.000593241	0.000604899	0.000579578	0.000701259	0	0.000343323	0.00035403	0.000419436	0	0.000944064	0.00102707	0	3	0.000592572	0.000381527	0.000291155	0.000690379	-2
solyc06g071880	29.2.1.2.2.17	protein.synthesis.ribosomal protein.eukaryotic.60S subunit.L17	60S ribosomal protein L17 (AHRD V1 ***- D7KV33_ARALY); contains Interpro domain(s) IPR005721 Ribosomal protein L22/L17, eukaryotic/archaeal	0.00276701	0.00376185	0.00270329	0.00109028	0	0.00213512	0.0022017	0.00130423	0.00120978	0.00293556	0.00425823	0.00239996	3	0.00307738	0.00110847	0.0015719	0.00319791	-2
solyc12g010790	30.5	signalling.G-proteins	Ras-related protein Rab-25 (AHRD V1 ***- RAB25_BOVIN); contains Interpro domain(s) IPR015595 Rab11-related	0.00174692	0.00237499	0.00170668	0.00137667	0.000872188	0.00134798	0.00139001	0.000823408	0.000763777	0.000926662	0.00134419	0.00227277	3	0.00194286	0.00119894	0.0009924	0.00151454	-2
solyc11g039830	29.1.14	protein.aa activation.glycine-tRNA ligase	Glycyl-tRNA synthetase (AHRD V1 ***- D7KEM8_ARALY); contains Interpro domain(s) IPR002315 Glycyl-tRNA synthetase, alpha2 dimer	0.000513659	0.000349169	0.000334553	0.000404792	0.000512913	0.000594535	0.000204359	0.000242113	0.000224579	0.000544948	0.000197621	0.00066828	3	0.000399127	0.00050408	0.000223684	0.000470283	-1.8
solyc09g090590	33.99	development.unspecified	Calcium binding protein Caleosin (AHRD V1 **** A8N0P5_COPC7); contains Interpro domain(s) IPR007736 Caleosin related	0.00102732	0.00157126	0.00100366	0	0	0	0.000613076	0.00072634	0.000673738	0	0.000592863	0	3	0.00120075	0.0001	0.000671051	0.000264288	-1.8
solyc06g071700	26.7	misc.oxidases - copper, flavone etc.	Primary amine oxidase (AHRD V1 **** B4WL51_9SYNE); contains Interpro domain(s) IPR000269 Copper amine oxidase	0	0.000499393	0.000637985	0.000192982	0	0.00113376	0.000194853	0.000230852	0.000214134	0	0	0.000849597	3	0.000412459	0.000475582	0.00021328	0.000349866	-1.9
solyc03g080160	29.2.4	protein.synthesis.elongation	Nascent polypeptide-associated complex alpha subunit-like protein (AHRD V1 ***- B6SU89_MAIZE); contains Interpro domain(s) IPR016641 Nascent polypeptide-associated complex, alpha subunit	0.00247765	0.00315793	0.00242059	0.000732197	0.00185554	0.00215082	0.000739297	0.00175176	0.0016249	0.00197143	0.00142985	0.00322347	3	0.00268539	0.00157952	0.00137199	0.00220825	-2
solyc03g118750	11.3	lipid metabolism.Phospholipid synthesis	Phosphoethanolamine N-methyltransferase (AHRD V1 **** Q9AXH3_SOLLC); contains Interpro domain(s) IPR000896 Hemocyanin, copper-containing	0.00180147	0.00183687	0.00201141	0.00212949	0.000770936	0	0.000921486	0.00109173	0.00168778	0.00122863	0.00118814	0.0016741	3	0.00188325	0.00100014	0.00123366	0.00136362	-1.5
solyc09g005720	29.2.1.2.2.523	protein.synthesis.ribosomal protein.eukaryotic.60S subunit.L23A	60S ribosomal protein L23a (AHRD V1 ***- B6TN30_MAIZE); contains Interpro domain(s) IPR001014 Ribosomal protein L23/L25, conserved site	0.00165177	0.00168423	0.00161373	0	0.00123702	0	0.000985729	0.00116784	0.00108327	0	0.00095323	0.00107449	3	0.00164991	0.000479008	0.00107894	0.00070924	-1.5
solyc01g097870	29.2.1.2.1.24	protein.synthesis.ribosomal protein.eukaryotic.40S subunit.S24	40S ribosomal protein S24 (AHRD V1 ***- C6TAW2_SOYBN); contains Interpro domain(s) IPR001976 Ribosomal protein S24e	0.00190015	0.00193749	0.00185639	0.00224614	0.00284609	0.00109967	0.00113396	0.00134346	0.00124616	0.00151192	0.00109657	0.00247213	3	0.00189801	0.00206396	0.00124119	0.00169354	-1.5
solyc11g068830	23.1.1.5	nucleotide metabolism.synthesis.pyrimidine.orotate phosphoribosyltransferase	Orotidine 5&apos-phosphate decarboxylase (Orotate phosphoribosyltransferase) (AHRD V1 **** C4QAV6_SCHMA); contains Interpro domain(s) IPR001754 Orotidine 5'-phosphate decarboxylase, core	0.000529812	0.000540224	0.00051761	0.000313141	0.000396782	0.000306615	0.000316177	0.00037459	0.000347462	0.000421563	0.000305753	0.000344648	3	0.000529215	0.000338846	0.000346077	0.000357321	-1.5
solyc09g048990	34.1.1	transport.p- and v-ATPases.H+-transporting two-sector ATPase	V-type proton ATPase subunit E (AHRD V1 **** D3PGM0_9MAXI); contains Interpro domain(s) IPR002842 ATPase, V1/A1 complex, subunit E	0.00203807	0.00207812	0.00199113	0.00240916	0	0	0.00121626	0.00144096	0.00133661	0.00324332	0	0	3	0.00203577	0.000869721	0.00133128	0.00114777	-1.5
solyc12g039120	29.2.1.2.1.19	protein.synthesis.ribosomal protein.eukaryotic.40S subunit.S19	40S ribosomal protein S19-like (AHRD V1 ***- Q2VCJ6_SOLTU); contains Interpro domain(s) IPR001266 Ribosomal protein S19e	0.00265091	0.00270301	0.00258986	0.0031336	0.00264706	0.00102277	0.00210932	0.00124951	0.00115902	0.00421858	0.00305967	0.00229926	3	0.00264793	0.00226781	0.00150595	0.0031925	-1.8
solyc01g111510	21.2.1	redox.ascorbate and glutathione.ascorbate	Ascorbate peroxidase (AHRD V1 **** Q8W4V7_CAPAN); contains Interpro domain(s) IPR002207 Plant ascorbate peroxidase	0.00132084	0.000897863	0.000860279	0.00104089	0.000659459	0.000509601	0.000525493	0.000622577	0.00057749	0.000700647	0.00101634	0.00114562	3	0.00102633	0.000736651	0.000575187	0.000954202	-1.8
solyc03g083390	31.1	cell.organisation	Nuclear movement protein nudc (AHRD V1 *-*- Q17KI6_AEDAE); contains Interpro domain(s) IPR017447 CS	0.000418411	0.000853267	0.00081755	0.000494597	0	0.00145287	0.000998785	0	0	0.00133169	0.000965856	0.00108872	3	0.00069641	0.000682489	0.000399595	0.00112876	-1.7
solyc02g070940	1.1.1.1	PS.lightreaction.photosystem II.LHC-II	Chlorophyll a/b binding protein (AHRD V1 **** Q41422_SOLTU); contains Interpro domain(s) IPR001344 Chlorophyll A-B binding protein	0.000476831	0.000486201	0.000465849	0.000563653	0.000714207	0.00220763	0	0	0.000625432	0	0.000550356	0.00124073	3	0.000476294	0.00116183	0.000275144	0.000630362	-1.7
solyc04g014460	27.4	RNA.RNA binding	RNA binding protein (AHRD V1 *--* C1N7F4_MICPS); contains Interpro domain(s) IPR012677 Nucleotide-binding, alpha-beta plait	0.00046456	0.000473689	0.00045386	0	0.000695827	0.000537704	0	0	0.000609337	0	0	0.000604401	3	0.000464036	0.00044451	0.000269779	0.000268134	-1.7
solyc01g006980	11.1.2	lipid metabolism.FA synthesis and FA elongation.Acetyl CoA Transacylase	Malonyl CoA-acyl carrier protein transacylase containing protein expressed (AHRD V1 ***- Q10MS3_ORYSJ); contains Interpro domain(s) IPR004410 Malonyl CoA-acyl carrier protein transacylase	0.000351978	0.000358895	0.000343872	0.000416067	0.0005272	0	0.000420102	0	0	0	0	0.00045793	3	0.000351582	0.000347756	0.000206701	0.00021931	-1.7
solyc04g056390	16.1.2.7	secondary metabolism.isoprenoids.mevalonate pathway.isopentenyl pyrophosphate:dimethyllallyl pyrophosphate isomerase	Isopentenyl-diphosphate delta-isomerase (AHRD V1 **** Q84RZ8_9GENT); contains Interpro domain(s) IPR011876 Isopentenyl-diphosphate delta-isomerase, type 1	0.000429797	0.000438243	0.000419898	0.000508055	0	0	0	0	0.00056374	0	0.000496069	0.000559173	3	0.000429313	0.000236018	0.00025458	0.000385081	-1.7
solyc02g087300	29.3.4.4	protein.targeting.secretory pathway.plasma membrane	Protein transport SEC13-like protein (AHRD V1 **-- Q2PYY1_SOLTU); contains Interpro domain(s) IPR020472 G-protein beta WD-40 repeat, region	0.000418411	0.000426634	0.000408775	0	0.000626705	0.00048429	0	0	0.000548807	0	0.000482928	0.000544361	3	0.00041794	0.000403665	0.000249602	0.000375763	-1.7
solyc06g007710	29.3.2	protein.targeting.mitochondria	Mitochondrial import receptor subunit TOM40 (AHRD V1 ***- B6TEP3_MAIZE); contains Interpro domain(s) IPR001925 Porin, eukaryotic type	0.000402421	0.000410329	0.000393153	0.000475695	0.000602754	0.000465782	0	0	0.000527833	0	0.000464472	0.000523557	3	0.000401968	0.000514744	0.000242611	0.000362676	-1.7
solyc07g041930	35.2	not assigned.unknown	Adenylyl cyclase (AHRD V1 ***- C5MTW3_NICBE)	0.000317488	0.000323727	0.000310176	0.000375297	0	0	0.000378936	0	0	0.00050524	0.000366443	0.000413058	3	0.00031713	0.000191766	0.000192979	0.000428247	-1.6
solyc04g082030	13.1.3.5.5	amino acid metabolism.synthesis.aspartate family.lysine.diaminopimelate decarboxylase	Ornithine decarboxylase (AHRD V1 **** Q9SXF3_TOBAC); contains Interpro domain(s) IPR002433 Ornithine decarboxylase	0.000293179	0.000896822	0.000286427	0.000346562	0.000878259	0.00067868	0.000699845	0	0	0	0	0.000762863	3	0.000492143	0.0006345	0.000299948	0.000320954	-1.6
solyc01g095570	34.9	transport.metabolite transporters at the mitochondrial membrane	Mitochondrial carrier-like protein (AHRD V1 ***- Q2PYY0_SOLTU); contains Interpro domain(s) IPR002067 Mitochondrial carrier protein	0.000355944	0.000362939	0.000347747	0	0.00053314	0	0	0	0.000466872	0	0	0	3	0.000355543	0.00024438	0.000222291	0.0001	-1.6
solyc06g076150	29.2.3	protein.synthesis.initiation	Eukaryotic translation initiation factor 3 subunit 8-like protein (AHRD V1 **** Q9LIL2_ARATH); contains Interpro domain(s) IPR008905 Eukaryotic translation initiation factor 3 subunit 8, N-terminal	0.000139779	0.000285052	0.00013656	0.000330461	0	0.000161787	0.000166833	0	0	0	0.000161332	0	3	0.00018713	0.000197416	0.000122278	0.000120444	-1.5
solyc01g112020	35.2	not assigned.unknown	Pentatricopeptide repeat-containing protein (AHRD V1 *-*- D7MUM4_ARALY); contains Interpro domain(s) IPR002885 Pentatricopeptide repeat	0.000289154	0.000884508	0.000282494	0	0	0	0	0	0.000758534	0	0	0	3	0.000485386	0.0001	0.000319511	0.0001	-1.5
solyc08g075390	35.2	not assigned.unknown	Isopentenyl-diphosphate delta-isomerase family protein (AHRD V1 *--- B1KWZ7_CLOBM); contains Interpro domain(s) IPR000086 NUDIX hydrolase domain	0.000322759	0.000164551	0.000157663	0	0	0.000373577	0	0.000228199	0	0	0	0.000209958	3	0.000214991	0.000191192	0.000142733	0.000136653	-1.5
solyc01g006630	35.2	not assigned.unknown	Oxidoreductase family protein (AHRD V1 ***- D7KZW5_ARALY); contains Interpro domain(s) IPR016040 NAD(P)-binding domain	0.000703957	0.00071779	0.000343872	0.000416067	0	0	0	0.000995429	0	0	0.000406251	0.00045793	3	0.00058854	0.000205356	0.000398476	0.000321394	-1.5
solyc08g014340	13.1.5.3.1	amino acid metabolism.synthesis.serine-glycine-cysteine group.cysteine.OASTL	Cysteine synthase (AHRD V1 **** Q9FS26_SOLTU); contains Interpro domain(s) IPR005859 Cysteine synthase A	0.000327358	0.00100137	0.000639637	0.000386964	0.000980647	0.0003789	0	0	0.000858754	0	0	0.000851798	3	0.000656123	0.00058217	0.000352918	0.000350599	-1.9
solyc12g042900	9.7	mitochondrial electron transport / ATP synthesis.cytochrome c oxidase	Cytochrome c oxidase subunit Vb (AHRD V1 ***- Q0KKQ8_PEA); contains Interpro domain(s) IPR002124 Cytochrome c oxidase, subunit Vb	0.00146931	0.00149818	0.00143547	0.00173684	0.00220075	0.000850323	0	0.00207767	0	0	0.000847932	0.000955796	3	0.00146765	0.00159597	0.000759223	0.000634576	-1.9
solyc02g070310	29.2.1.2.2.32	protein.synthesis.ribosomal protein.eukaryotic.60S subunit.L32	Ribosomal protein L32 (AHRD V1 ***- Q45NI6_MEDSA); contains Interpro domain(s) IPR018263 Ribosomal protein L32e, conserved site IPR001515 Ribosomal protein L32e	0.000950077	0.000968747	0.000928196	0	0	0	0	0	0.00124616	0	0	0.00123607	3	0.000949007	0.0001	0.000482054	0.000478689	-2
solyc07g047850	1.1.1.1	PS.lightreaction.photosystem II.LHC-II	Chlorophyll a-b binding protein 4, chloroplastic (AHRD V1 **** CB24_SOLLC); contains Interpro domain(s) IPR001344 Chlorophyll A-B binding protein	0.000476831	0.00194481	0.000465849	0.00112731	0.00142841	0.00331145	0	0	0.00125086	0	0.000550356	0.00248146	3	0.000962495	0.00195572	0.000483622	0.00104394	-2
solyc06g065470	27.4	RNA.RNA binding	RNA-binding protein 8A (AHRD V1 *--* B6TR37_MAIZE); contains Interpro domain(s) IPR012677 Nucleotide-binding, alpha-beta plait	0.000648001	0.000660735	0.000633077	0	0	0.000750029	0.000773418	0	0	0.00103121	0.000747919	0.000843061	3	0.000647271	0.000316676	0.000324473	0.000874063	-2
solyc02g021560	27.4	RNA.RNA binding	Heterogeneous nuclear ribonucleoprotein A3-like protein 2 (AHRD V1 **-- B6TV58_MAIZE); contains Interpro domain(s) IPR000504 RNA recognition motif, RNP-1	0.000293179	0.000597881	0.000286427	0.000346562	0.00043913	0	0	0	0.000384547	0	0.000338386	0.00114429	3	0.000392496	0.00029523	0.000194849	0.00052756	-2
solyc01g101040	8.2.11	TCA / org. transformation.other organic acid transformaitons.atp-citrate lyase	ATP-citrate lyase A-3 (AHRD V1 **** D7KJQ3_ARALY); contains Interpro domain(s) IPR016102 Succinyl-CoA synthetase-like	0.000597448	0.000304594	0.000291844	0	0	0	0	0	0.000391819	0.00047538	0.000344785	0	3	0.000397962	0.0001	0.000197273	0.000306722	-2
solyc07g043560	20.2.1	stress.abiotic.heat	Heat shock protein 4 (AHRD V1 ***- B6U237_MAIZE); contains Interpro domain(s) IPR013126 Heat shock protein 70	0.000283956	0.000144768	0.000416124	0.000167829	0.000425314	0.000164332	0	0.000200764	0	0	0	0.000184716	3	0.000281616	0.000252492	0.000133588	0.000128239	-2.1
solyc06g062690	28.1	DNA.synthesis/chromatin structure	Nucleosome assembly protein 1-like protein 4 (AHRD V1 ***- Q70Z16_TOBAC); contains Interpro domain(s) IPR002164 Nucleosome assembly protein (NAP)	0.000362064	0.000738358	0.000353725	0	0	0.00251442	0	0	0.000474899	0	0	0.000471051	3	0.000484715	0.000904808	0.000224966	0.000223684	-2.2
solyc12g019300	13.1.4.1.1	amino acid metabolism.synthesis.branched chain group.common.acetolactate synthase	Acetolactate synthase small subunit (AHRD V1 ***- Q9SMC2_NICPL); contains Interpro domain(s) IPR019455 Acetolactate synthase, small subunit, C-terminal	0.00114873	0.0011713	0.00112227	0.00271578	0	0.0013296	0.00137106	0	0	0	0.00132586	0	3	0.00114744	0.00138179	0.000523687	0.000508619	-2.2
solyc11g013260	31.2	cell.division	Prohibitin (AHRD V1 ***- O04361_TOBAC); contains Interpro domain(s) IPR000163 Prohibitin	0.000839603	0.000428051	0.000410133	0	0	0	0	0	0.00055063	0	0	0.000546169	3	0.000559262	0.0001	0.00025021	0.000248723	-2.2
solyc03g006870	35.2	not assigned.unknown	Phosphoglucomutase (AHRD V1 **** C1MKX8_MICPS); contains Interpro domain(s) IPR016055 Alpha-D-phosphohexomutase, alpha/beta/alpha I, II and III	0.000199937	0.000407732	0.000390665	0.000472684	0.00029947	0.000231417	0.000238634	0	0	0.000318174	0.000230766	0	3	0.000332778	0.000334524	0.000146211	0.000216313	-2.3
solyc11g010190	31.2	cell.division	Prohibitin (AHRD V1 ***- O04361_TOBAC); contains Interpro domain(s) IPR000163 Prohibitin	0.000905808	0.000461804	0.000442473	0	0	0.00104843	0	0	0.000594049	0.000720737	0.000522739	0.00117847	3	0.000603362	0.000416142	0.000264683	0.000807316	-2.3
solyc02g093690	27.3.99	RNA.regulation of transcription.unclassified	ATP12 ATPase (AHRD V1 ***- B6TXI2_MAIZE); contains Interpro domain(s) IPR011419 ATP12, ATPase F1F0-assembly protein	0.000372744	0.000760138	0.000364159	0.000440614	0.000558303	0	0.000444887	0	0	0	0	0.000484947	3	0.000499014	0.000366306	0.000214962	0.000228316	-2.3
solyc07g008340	27.2	RNA.transcription	Zinc import ATP-binding protein ZnuC (AHRD V1 *-*- ZNUC_RICCN); contains Interpro domain(s) IPR013283 ABC transporter, ABCE	0.000437233	0.000222912	0.000427163	0	0	0.000506075	0.000260928	0	0	0.000347899	0.000252326	0	3	0.000362436	0.000235358	0.000153643	0.000233408	-2.4
solyc06g068320	29.1.40	protein.aa activation.bifunctional aminoacyl-tRNA synthetase	Prolyl-tRNA synthetase (AHRD V1 **** Q54Q07_DICDI); contains Interpro domain(s) IPR004499 Prolyl-tRNA synthetase, class IIa, prokaryotic-type	0.00024536	0.000500363	0.000479418	0.000290035	0	0.000283991	0.000292848	0	0	0	0.000283193	0	3	0.00040838	0.000224676	0.000164283	0.000161064	-2.5
solyc12g056450	16.1.2.2	secondary metabolism.isoprenoids.mevalonate pathway.HMG-CoA synthase	Hydroxymethylglutaryl-CoA synthase (AHRD V1 ***- A9ZMZ7_HEVBR); contains Interpro domain(s) IPR010122 Hydroxymethylglutaryl-CoA synthase, eukaryotic	0.000547014	0.000557764	0.000267208	0.000323308	0	0	0.000326443	0	0	0	0	0.000355838	3	0.000457328	0.000174436	0.000175481	0.000185279	-2.6
solyc01g009100	29.2.1.2.2.30	protein.synthesis.ribosomal protein.eukaryotic.60S subunit.L30	Ribosomal protein L30 (AHRD V1 ***- B3TLP4_ELAGV); contains Interpro domain(s) IPR000231 Ribosomal protein L30e	0.00112822	0.00115039	0.00220446	0	0.00168986	0.00261171	0	0	0.00147982	0	0.00130218	0.00146783	3	0.00149436	0.00146719	0.000559939	0.00095667	-2.7
solyc02g068450	34.1.1	transport.p- and v-ATPases.H+-transporting two-sector ATPase	Vacuolar ATPase F subunit (AHRD V1 **** B8Y6I1_HEVBR); contains Interpro domain(s) IPR005772 ATPase, V1 complex, subunit F, eukaryotic	0.00221685	0.00113021	0.00108289	0	0	0	0.00132295	0	0	0.00176391	0.00127934	0	3	0.00147665	0.0001	0.000507651	0.00104775	-2.9
solyc07g064800	8.1.5	TCA / org. transformation.TCA.2-oxoglutarate dehydrogenase	Dihydrolipoyllysine-residue succinyltransferase component of 2-oxoglutarate dehydrogenase complex (AHRD V1 **** B6TRW8_MAIZE); contains Interpro domain(s) IPR006255 Dihydrolipoamide succinyltransferase	0.000810002	0.000275306	0.000527564	0.000319163	0	0	0.000322258	0	0	0.00085934	0.000623266	0	3	0.000537624	0.000173054	0.000174086	0.000527535	-3.1
solyc09g082970	4.2.14	glycolysis.plastid branch.pyruvate kinase (PK)	Pyruvate kinase (AHRD V1 **** B9HKC4_POPTR); contains Interpro domain(s) IPR001697 Pyruvate kinase	0.000426173	0.000651822	0.000416358	0.000503771	0	0.000246637	0.000254328	0	0	0	0.000491886	0.000554459	3	0.000498117	0.000283469	0.000151443	0.000382115	-3.3
solyc02g032940	29.5.4	protein.degradation.aspartate protease	Aspartic proteinase (AHRD V1 **-* Q8L6A8_THECC); contains Interpro domain(s) IPR001461 Peptidase A1	0.000471493	0.000480759	0.000690952	0.000278672	0	0.00109146	0.000281374	0	0	0	0.000272097	0.000306711	3	0.000547735	0.000490044	0.000160458	0.000226269	-3.4
solyc06g073280	13.1.6.2	amino acid metabolism.synthesis.aromatic aa.phenylalanine and tyrosine	LL-diaminopimelate aminotransferase (AHRD V1 **** A8IW39_CHLRE); contains Interpro domain(s) IPR019942 LL-diaminopimelate aminotransferase, plant-related	0.000548201	0.000558973	0.000803362	0.000648018	0.00205276	0.000951772	0	0	0.000359522	0	0.00063273	0.00106983	3	0.000636845	0.00121752	0.000186507	0.000600853	-3.4
solyc11g007120	29.8	protein.assembly and cofactor ligation	Fe/S biogenesis protein nfuA (AHRD V1 *--- NFUA_HAMD5); contains Interpro domain(s) IPR017065 HIRA-interacting protein 5	0.000909066	0.000926931	0.00088813	0.000537296	0.000680809	0	0	0	0.000596186	0.00072333	0	0.000591356	3	0.000908042	0.000439368	0.000265395	0.000471562	-3.4
solyc03g098600	20.2.3	stress.abiotic.drought/salt	Oligosaccharyl transferase STT3 subunit (AHRD V1 ***- B6T514_MAIZE); contains Interpro domain(s) IPR003674 Oligosaccharyl transferase, STT3 subunit	0.00017429	0.000177715	0.000170276	0.000206025	0	0	0	0	0	0	0	0	3	0.000174094	0.000135342	0.0001	0.0001	-1.7
solyc03g121640	29.6	protein.folding	chaperonin (AHRD V1 ***- D3NRF5_AZOS1); contains Interpro domain(s) IPR001844 Chaperonin Cpn60	0.000220524	0.000224858	0.000215445	0.000260677	0	0.000255245	0	0	0	0	0.000254527	0.000286906	3	0.000220276	0.000205308	0.0001	0.000213811	-2.2
solyc02g094370	31.4	cell.vesicle transport	Exocyst complex protein EXO70 (AHRD V1 *--- EXO70_KLULA); contains Interpro domain(s) IPR004140 Exo70 exocyst complex subunit	0.00035395	0.000180453	0.000172899	0	0	0	0	0	0	0	0.000204264	0	3	0.000235767	0.0001	0.0001	0.000134755	-2.4
solyc01g086740	20.2.1	stress.abiotic.heat	Chaperone protein dnaJ (AHRD V1 ***- B6TA99_MAIZE); contains Interpro domain(s) IPR012724 Chaperone DnaJ	0.000285238	0.000290843	0.000278668	0.000337174	0.000427234	0.000330148	0	0	0	0	0.000329219	0.000371099	3	0.000284916	0.000364852	0.0001	0.000266773	-2.8
solyc07g064510	27.3.99	RNA.regulation of transcription.unclassified	Polyadenylate-binding protein 2 (AHRD V1 **-* PABP2_ARATH); contains Interpro domain(s) IPR012677 Nucleotide-binding, alpha-beta plait	0.000308196	0.000314252	0.000301098	0.000364313	0	0	0	0	0	0	0	0	3	0.000307848	0.000188104	0.0001	0.0001	-3.1
solyc03g005730	8.1.3	TCA / org. transformation.TCA.aconitase	3-isopropylmalate dehydratase large subunit 2 (AHRD V1 ***- B6U6T6_MAIZE); contains Interpro domain(s) IPR011826 Homoaconitase/3-isopropylmalate dehydratase, large subunit, prokaryotic	0.000248252	0.00025313	0.000485069	0	0	0	0	0	0	0	0	0	3	0.000328817	0.0001	0.0001	0.0001	-3.3
solyc10g080320	23.1.2.20	nucleotide metabolism.synthesis.purine.adenylosuccinate synthase	Adenylosuccinate synthetase (AHRD V1 **** Q9FYW9_SOLLC); contains Interpro domain(s) IPR001114 Adenylosuccinate synthetase	0.000249231	0.000254129	0.000486982	0.000294612	0.000373303	0	0	0	0	0	0	0.000648509	3	0.000330114	0.000255972	0.0001	0.000282836	-3.3
solyc09g064370	26.11.1	misc.alcohol dehydrogenases	Alcohol dehydrogenase (AHRD V1 **** Q1HQD0_BOMMO); contains Interpro domain(s) IPR014183 Alcohol dehydrogenase class III/S-(hydroxymethyl)glutathione dehydrogenase	0.000330786	0.000337286	0.000323168	0	0.000495458	0.000382868	0	0	0	0	0	0.000430359	3	0.000330413	0.000326109	0.0001	0.00021012	-3.3
solyc09g050020	1.1.3.3	PS.lightreaction.cytochrome b6/f.cytochrome b6 (CYB6)	Cytochrome b (AHRD V1 **** Q95871_TOBAC); contains Interpro domain(s) IPR016175 Cytochrome b/b6	0.000347144	0.000353965	0.000339148	0	0	0	0	0	0	0	0	0.00045164	3	0.000346752	0.0001	0.0001	0.000217213	-3.5
solyc01g102560	29.2.3	protein.synthesis.initiation	Eukaryotic translation initiation factor 3 subunit 8-like protein (AHRD V1 ***- Q9LIL2_ARATH); contains Interpro domain(s) IPR000717 Proteasome component region PCI	0.000407614	0.000415624	0.000398226	0	0	0.000471792	0	0	0	0	0	0	3	0.000407154	0.000223931	0.0001	0.0001	-4.1
solyc02g085790	29.6	protein.folding	T-complex protein 1 subunit zeta (AHRD V1 ***- B6U118_MAIZE); contains Interpro domain(s) IPR012722 T-complex protein 1, zeta subunit	0.000236187	0.000481658	0.000692243	0.000558386	0.000707532	0	0	0	0	0	0.000272606	0	3	0.000470029	0.000455306	0.0001	0.000157535	-4.7
solyc10g018060	35.2	not assigned.unknown	Elicitor-responsive protein 3 (AHRD V1 *--- B6U4Y1_MAIZE); contains Interpro domain(s) IPR018029 C2 membrane targeting protein	0.000571766	0.000583002	0.000558597	0	0	0	0	0	0	0	0.000659929	0	3	0.000571122	0.0001	0.0001	0.000286643	-5.7
solyc03g115760	31.4	cell.vesicle transport	Vesicle transport v-SNARE 11-like (AHRD V1 ***- Q307Y3_SOLTU); contains Interpro domain(s) IPR007705 Vesicle transport v-SNARE	0.000571766	0.000583002	0.000558597	0	0	0	0	0	0	0	0	0	3	0.000571122	0.0001	0.0001	0.0001	-5.7
solyc05g053730	35.2	not assigned.unknown	Genomic DNA chromosome 5 TAC clone K21P3 (AHRD V1 *-*- Q9FJ19_ARATH)	0.000631801	0.000644217	0.00061725	0	0.000946324	0	0	0	0	0	0.000729221	0.000821985	3	0.000631089	0.000382108	0.0001	0.000550402	-6.3
solyc01g099900	29.2.1.2.2.18	protein.synthesis.ribosomal protein.eukaryotic.60S subunit.L18	Ribosomal protein L18 (AHRD V1 ***- C5X0Q5_SORBI); contains Interpro domain(s) IPR000039 Ribosomal protein L18e	0.000675723	0.000689002	0.000660161	0.00079876	0.00202422	0.000782115	0	0	0	0	0.00155983	0.000879128	3	0.000674962	0.0012017	0.0001	0.00084632	-6.7
solyc04g074550	9.7	mitochondrial electron transport / ATP synthesis.cytochrome c oxidase	Cytochrome c oxidase subunit VIb (AHRD V1 *-*- B4R7T3_DROSI); contains Interpro domain(s) IPR003213 Cytochrome c oxidase, subunit VIb	0.000683028	0.000696451	0.000667297	0	0	0	0	0	0	0.00108695	0.000788347	0.000888632	3	0.000682259	0.0001	0.0001	0.00092131	-6.8
solyc09g007180	23.4.1	nucleotide metabolism.phosphotransfer and pyrophosphatases.adenylate kinase	Adenylate kinase (AHRD V1 **** B6SLP1_MAIZE); contains Interpro domain(s) IPR006259 Adenylate kinase, subfamily	0.000449681	0.000917035	0.000878648	0	0	0	0	0	0	0	0	0	3	0.000748454	0.0001	0.0001	0.0001	-7.5
solyc06g007630	35.2	not assigned.unknown	Ferredoxin (AHRD V1 ***- B6TR21_MAIZE); contains Interpro domain(s) IPR001041 Ferredoxin	0.000784846	0.000800269	0.00076677	0	0.00117556	0	0	0	0	0	0	0	3	0.000783962	0.000458519	0.0001	0.0001	-7.8
solyc06g069860	29.2.1.2.2.34	protein.synthesis.ribosomal protein.eukaryotic.60S subunit.L34	60S ribosomal protein L34 (AHRD V1 ***- B6UH15_MAIZE); contains Interpro domain(s) IPR008195 Ribosomal protein L34e	0.001053	0.00107369	0.00102875	0	0	0	0	0	0	0	0	0.00136997	3	0.00105182	0.0001	0.0001	0.000523325	-10.5
solyc05g010260	7.1.3	OPP.oxidative PP.6-phosphogluconate dehydrogenase	6-phosphogluconate dehydrogenase decarboxylating (AHRD V1 **** B9SXT4_RICCO); contains Interpro domain(s) IPR006114 6-phosphogluconate dehydrogenase, C-terminal	0.000932548	0.000950874	0.00136661	0.00110235	0.000698394	0.000539688	0	0	0	0.000742014	0	0	3	0.00108334	0.000780144	0.0001	0.000314005	-10.8
solyc06g069090	29.2.1.2.1.7	protein.synthesis.ribosomal protein.eukaryotic.40S subunit.S7	40S ribosomal protein S7-like protein (AHRD V1 ***- Q3HRX6_SOLTU); contains Interpro domain(s) IPR000554 Ribosomal protein S7e	0.000661572	0.00134915	0.00129267	0.000782032	0.000990915	0.00306294	0	0	0	0	0.00152716	0.00172143	3	0.00110113	0.00161196	0.0001	0.0011162	-11

## Sheet: P-E-HS vs P-C
Accession	BIN code	BIN Name	Description	P-C-1	P-C-2	P-C-3	P-HS-1	P-HS-2	P-HS-3	P-E-C-1	P-E-C-2	P-E-C-3	P-E-HS-1	P-E-HS-2	P-E-HS-3	Maxcount	P-C	P-HS	P-E-C	P-E-HS	Fold change P-E-Hs vs P-C
solyc12g100120	35.2	not assigned.unknown	Acetyl-CoA carboxylase-like protein (AHRD V1 *-*- Q8ABH3_BACTN); contains Interpro domain(s) IPR012878 Protein of unknown function DUF1680	0.000146081	0.000148952	0.000142717	0.00017268	0.000218803	0	0	0.000206566	0	0	0	0	3	0.000145917	0.000163828	0.000135522	0.0001	-1.5
solyc11g068830	23.1.1.5	nucleotide metabolism.synthesis.pyrimidine.orotate phosphoribosyltransferase	Orotidine 5&apos-phosphate decarboxylase (Orotate phosphoribosyltransferase) (AHRD V1 **** C4QAV6_SCHMA); contains Interpro domain(s) IPR001754 Orotidine 5'-phosphate decarboxylase, core	0.000529812	0.000540224	0.00051761	0.000313141	0.000396782	0.000306615	0.000316177	0.00037459	0.000347462	0.000421563	0.000305753	0.000344648	3	0.000529215	0.000338846	0.000346077	0.000357321	-1.5
solyc03g120010	33.99	development.unspecified	Eukaryotic translation initiation factor 3 subunit 2 (AHRD V1 **-- B6SSB6_MAIZE); contains Interpro domain(s) IPR017986 WD40 repeat, region	0.000709889	0.000723839	0.000693539	0	0.000531643	0	0.000847284	0.00150573	0.000931121	0.000564847	0.000409675	0.000461789	3	0.000709089	0.000243881	0.00109471	0.00047877	-1.5
solyc09g098280	29.2.3	protein.synthesis.initiation	Eukaryotic translation initiation factor 3 subunit 3 (AHRD V1 ***- B4FR57_MAIZE); contains Interpro domain(s) IPR000555 Mov34/MPN/PAD-1	0.000747694	0.000762387	0.000730474	0.000883835	0	0.000865418	0.000446203	0	0.000490354	0.000594928	0.000431492	0.000486382	3	0.000746851	0.000616418	0.000345519	0.000504267	-1.5
solyc01g100320	21.1	redox.thioredoxin	Thioredoxin/protein disulfide isomerase (AHRD V1 **** Q2U681_ASPOR); contains Interpro domain(s) IPR005788 Disulphide isomerase	0.00246385	0.00215337	0.00171936	0.00166427	0.0021088	0.00203699	0.00126031	0.00199086	0.00277002	0.00168038	0.00121875	0.00137379	3	0.00211219	0.00193669	0.00200706	0.00142431	-1.5
solyc10g079880	29.2.3	protein.synthesis.initiation	Eukaryotic translation initiation factor 3 subunit 6 (AHRD V1 ***- B6TRV3_MAIZE); contains Interpro domain(s) IPR016650 Translation initiation factor 3, subunit 6, eukaryotic	0.000576987	0.000294163	0.000563699	0.000682046	0	0.000333917	0.00103299	0.000407944	0.000378401	0	0	0.000750671	3	0.000478283	0.000371988	0.000606445	0.00031689	-1.5
solyc04g082030	13.1.3.5.5	amino acid metabolism.synthesis.aspartate family.lysine.diaminopimelate decarboxylase	Ornithine decarboxylase (AHRD V1 **** Q9SXF3_TOBAC); contains Interpro domain(s) IPR002433 Ornithine decarboxylase	0.000293179	0.000896822	0.000286427	0.000346562	0.000878259	0.00067868	0.000699845	0	0	0	0	0.000762863	3	0.000492143	0.0006345	0.000299948	0.000320954	-1.5
solyc06g076150	29.2.3	protein.synthesis.initiation	Eukaryotic translation initiation factor 3 subunit 8-like protein (AHRD V1 **** Q9LIL2_ARATH); contains Interpro domain(s) IPR008905 Eukaryotic translation initiation factor 3 subunit 8, N-terminal	0.000139779	0.000285052	0.00013656	0.000330461	0	0.000161787	0.000166833	0	0	0	0.000161332	0	3	0.00018713	0.000197416	0.000122278	0.000120444	-1.6
solyc09g064370	26.11.1	misc.alcohol dehydrogenases	Alcohol dehydrogenase (AHRD V1 **** Q1HQD0_BOMMO); contains Interpro domain(s) IPR014183 Alcohol dehydrogenase class III/S-(hydroxymethyl)glutathione dehydrogenase	0.000330786	0.000337286	0.000323168	0	0.000495458	0.000382868	0	0	0	0	0	0.000430359	3	0.000330413	0.000326109	0.0001	0.00021012	-1.6
solyc08g075390	35.2	not assigned.unknown	Isopentenyl-diphosphate delta-isomerase family protein (AHRD V1 *--- B1KWZ7_CLOBM); contains Interpro domain(s) IPR000086 NUDIX hydrolase domain	0.000322759	0.000164551	0.000157663	0	0	0.000373577	0	0.000228199	0	0	0	0.000209958	3	0.000214991	0.000191192	0.000142733	0.000136653	-1.6
solyc09g050020	1.1.3.3	PS.lightreaction.cytochrome b6/f.cytochrome b6 (CYB6)	Cytochrome b (AHRD V1 **** Q95871_TOBAC); contains Interpro domain(s) IPR016175 Cytochrome b/b6	0.000347144	0.000353965	0.000339148	0	0	0	0	0	0	0	0	0.00045164	3	0.000346752	0.0001	0.0001	0.000217213	-1.6
solyc01g006980	11.1.2	lipid metabolism.FA synthesis and FA elongation.Acetyl CoA Transacylase	Malonyl CoA-acyl carrier protein transacylase containing protein expressed (AHRD V1 ***- Q10MS3_ORYSJ); contains Interpro domain(s) IPR004410 Malonyl CoA-acyl carrier protein transacylase	0.000351978	0.000358895	0.000343872	0.000416067	0.0005272	0	0.000420102	0	0	0	0	0.00045793	3	0.000351582	0.000347756	0.000206701	0.00021931	-1.6
solyc03g115360	29.2.1.2.1.19	protein.synthesis.ribosomal protein.eukaryotic.40S subunit.S19	40S ribosomal protein S19-like (AHRD V1 ***- Q2VCJ6_SOLTU); contains Interpro domain(s) IPR001266 Ribosomal protein S19e	0.00441819	0.00360401	0.00345315	0.0031336	0.00264706	0.00102277	0.00210932	0.00374852	0.00231804	0.00281239	0.00203978	0.00229926	3	0.00382512	0.00226781	0.00272529	0.00238381	-1.6
solyc06g071000	13.2.2.2	amino acid metabolism.degradation.glutamate family.proline	N-succinylglutamate 5-semialdehyde dehydrogenase (AHRD V1 *-*- ASTD_VIBCH); contains Interpro domain(s) IPR015590 Aldehyde dehydrogenase	0.00136852	0.00116285	0.001337	0.000808853	0.000341633	0.000527998	0.00136116	0.00161263	0.00119668	0.000725941	0.00105303	0.000593491	3	0.00128946	0.000559495	0.00139016	0.00079082	-1.6
solyc09g082060	13.1.5.3.1	amino acid metabolism.synthesis.serine-glycine-cysteine group.cysteine.OASTL	Cysteine synthase (AHRD V1 **** Q3LAG5_TOBAC); contains Interpro domain(s) IPR005859 Cysteine synthase A	0.000388801	0.000396441	0.000379846	0.000919189	0.00116471	0.000450017	0	0.00109957	0.0015299	0	0	0.000505837	3	0.000388363	0.000844638	0.000909823	0.000235279	-1.7
solyc12g056530	1.3.7	PS.calvin cycle.FBPase	Fructose-1 6-bisphosphatase class 1 (AHRD V1 ***- B8J024_DESDA); contains Interpro domain(s) IPR000146 Fructose-1,6-bisphosphatase	0.00111494	0.00113685	0.00108926	0.000878636	0.00111332	0.000430163	0.00133073	0.00105106	0.00146241	0.000591428	0.000428954	0.000967041	3	0.00111369	0.000807374	0.0012814	0.000662474	-1.7
solyc09g010460	29.2.3	protein.synthesis.initiation	Eukaryotic translation initiation factor 3 subunit A (AHRD V1 ***- Q24JU4_HUMAN); contains Interpro domain(s) IPR000717 Proteasome component region PCI	0.00012437	0.000253629	0.000243012	0.000147016	0.000558853	0.000143952	0.000296883	0.000175866	0.000326259	0	0	0.000161808	3	0.000207004	0.000283274	0.000266336	0.000120603	-1.7
solyc06g073900	35.2	not assigned.unknown	Unknown Protein (AHRD V1)	0.00341514	0.00522338	0.00500473	0.00302773	0.00511527	0	0.00101903	0.00362188	0.00559931	0.00271737	0.0029563	0.00222158	3	0.00454775	0.00274767	0.00341341	0.00263175	-1.7
solyc04g014460	27.4	RNA.RNA binding	RNA binding protein (AHRD V1 *--* C1N7F4_MICPS); contains Interpro domain(s) IPR012677 Nucleotide-binding, alpha-beta plait	0.00046456	0.000473689	0.00045386	0	0.000695827	0.000537704	0	0	0.000609337	0	0	0.000604401	3	0.000464036	0.00044451	0.000269779	0.000268134	-1.7
solyc03g098600	20.2.3	stress.abiotic.drought/salt	Oligosaccharyl transferase STT3 subunit (AHRD V1 ***- B6T514_MAIZE); contains Interpro domain(s) IPR003674 Oligosaccharyl transferase, STT3 subunit	0.00017429	0.000177715	0.000170276	0.000206025	0	0	0	0	0	0	0	0	3	0.000174094	0.000135342	0.0001	0.0001	-1.7
solyc02g094370	31.4	cell.vesicle transport	Exocyst complex protein EXO70 (AHRD V1 *--- EXO70_KLULA); contains Interpro domain(s) IPR004140 Exo70 exocyst complex subunit	0.00035395	0.000180453	0.000172899	0	0	0	0	0	0	0	0.000204264	0	3	0.000235767	0.0001	0.0001	0.000134755	-1.7
solyc09g048990	34.1.1	transport.p- and v-ATPases.H+-transporting two-sector ATPase	V-type proton ATPase subunit E (AHRD V1 **** D3PGM0_9MAXI); contains Interpro domain(s) IPR002842 ATPase, V1/A1 complex, subunit E	0.00203807	0.00207812	0.00199113	0.00240916	0	0	0.00121626	0.00144096	0.00133661	0.00324332	0	0	3	0.00203577	0.000869721	0.00133128	0.00114777	-1.8
solyc01g100850	34.16	transport.ABC transporters and multidrug resistance systems	ABC transporter ATP-binding protein (AHRD V1 ***- Q88ZT3_LACPL); contains Interpro domain(s) IPR003439 ABC transporter-like	0.000385245	0.000392815	0.000376372	0.000455391	0.000577027	0	0	0.000544755	0.000505304	0	0.000444647	0	3	0.000384811	0.000377473	0.000383353	0.000214882	-1.8
solyc01g104680	30.5	signalling.G-proteins	GTP-binding nuclear protein Ran-A1 (AHRD V1 **-- B3TM31_ELAGV); contains Interpro domain(s) IPR018210 GTP-binding nuclear protein, Ran, conserved site IPR002041 Ran GTPase	0.000571766	0.000583002	0.000558597	0	0	0.00066179	0	0	0.000749953	0	0	0.000743878	3	0.000571122	0.000287263	0.000316651	0.000314626	-1.8
solyc10g005810	16.1.2.9	secondary metabolism.isoprenoids.mevalonate pathway.farnesyl pyrophosphate synthetase	Farnesyl pyrophosphate synthase (AHRD V1 ***- Q4TTY7_9APIA); contains Interpro domain(s) IPR008949 Terpenoid synthase	0.000939481	0.000478972	0.000917844	0.000555272	0.000703587	0	0	0.000664236	0.00123226	0	0.00108434	0	3	0.000778766	0.000452953	0.0006655	0.000428115	-1.8
solyc08g014340	13.1.5.3.1	amino acid metabolism.synthesis.serine-glycine-cysteine group.cysteine.OASTL	Cysteine synthase (AHRD V1 **** Q9FS26_SOLTU); contains Interpro domain(s) IPR005859 Cysteine synthase A	0.000327358	0.00100137	0.000639637	0.000386964	0.000980647	0.0003789	0	0	0.000858754	0	0	0.000851798	3	0.000656123	0.00058217	0.000352918	0.000350599	-1.9
solyc01g005250	13.1.3.6.1.2	amino acid metabolism.synthesis.aspartate family.misc.homoserine.aspartate semialdehyde dehydrogenase	Aspartate-semialdehyde dehydrogenase (AHRD V1 ***- B6TWW1_MAIZE); contains Interpro domain(s) IPR005986 Aspartate-semialdehyde dehydrogenase, bacterial	0.000994962	0.000676343	0.000324016	0.000392042	0	0	0.000395844	0	0.000870024	0	0	0.000862976	3	0.000665107	0.000197347	0.000455289	0.000354325	-1.9
solyc11g008280	29.5.5	protein.degradation.serine protease	Serine carboxypeptidase (AHRD V1 ***- Q9XH61_9ASTR); contains Interpro domain(s) IPR001563 Peptidase S10, serine carboxypeptidase	0.000252216	0.000257172	0.000492814	0.00029814	0	0.000291927	0	0.000356646	0.000330818	0	0	0.000328138	3	0.000334068	0.000230022	0.000262488	0.000176046	-1.9
solyc10g054280	12.2.99	N-metabolism.ammonia metabolism.unspecified	Haloacid dehalogenase-like hydrolase family protein (AHRD V1 ***- A8PMG5_BRUMA); contains Interpro domain(s) IPR005834 Haloacid dehalogenase-like hydrolase	0.000513659	0.000523754	0.000501829	0.000607188	0	0	0.000613076	0.00072634	0.000673738	0	0.000592863	0	3	0.000513081	0.000269063	0.000671051	0.000264288	-1.9
solyc01g106430	23.4.99	nucleotide metabolism.phosphotransfer and pyrophosphatases.misc	Inorganic pyrophosphatase family protein (AHRD V1 **** D7M262_ARALY); contains Interpro domain(s) IPR008162 Inorganic pyrophosphatase	0.00087145	0.00133286	0.00127707	0	0.00130527	0.00050433	0.000520057	0.000616136	0.000571516	0.000693399	0.000502911	0.000566886	3	0.00116046	0.000636535	0.000569236	0.000587732	-2
solyc06g082740	20.1	stress.biotic	Reticulon family protein (AHRD V1 ***- B2WS91_9BRAS); contains Interpro domain(s) IPR003388 Reticulon	0.000551791	0.000562635	0.000539083	0	0	0	0	0.00078026	0.000723754	0	0.000636874	0	3	0.00055117	0.0001	0.000534671	0.000278958	-2
solyc02g070310	29.2.1.2.2.32	protein.synthesis.ribosomal protein.eukaryotic.60S subunit.L32	Ribosomal protein L32 (AHRD V1 ***- Q45NI6_MEDSA); contains Interpro domain(s) IPR018263 Ribosomal protein L32e, conserved site IPR001515 Ribosomal protein L32e	0.000950077	0.000968747	0.000928196	0	0	0	0	0	0.00124616	0	0	0.00123607	3	0.000949007	0.0001	0.000482054	0.000478689	-2
solyc10g018060	35.2	not assigned.unknown	Elicitor-responsive protein 3 (AHRD V1 *--- B6U4Y1_MAIZE); contains Interpro domain(s) IPR018029 C2 membrane targeting protein	0.000571766	0.000583002	0.000558597	0	0	0	0	0	0	0	0.000659929	0	3	0.000571122	0.0001	0.0001	0.000286643	-2
solyc12g096300	29.2.1.2.1.6	protein.synthesis.ribosomal protein.eukaryotic.40S subunit.S6	40S ribosomal protein S6 (AHRD V1 ***- B6T1H0_MAIZE); contains Interpro domain(s) IPR014401 Ribosomal protein S6, eukaryotic	0.00152241	0.00103489	0.000495783	0.00119974	0	0	0.000605689	0.000717589	0.00133124	0	0	0.00132046	3	0.00101769	0.000466581	0.00088484	0.000506819	-2
solyc02g086610	8.1.4	TCA / org. transformation.TCA.IDH	Isocitrate dehydrogenase-like protein (AHRD V1 **** Q8LPJ5_ARATH); contains Interpro domain(s) IPR004790 Isocitrate dehydrogenase NADP-dependent, eukaryotic	0.0013414	0.00136776	0.00157261	0.00063426	0.000803672	0.000621043	0.00192123	0.000379362	0.00105567	0.000853867	0.000928944	0.000349038	3	0.00142726	0.000686325	0.00111875	0.000710616	-2
solyc06g069860	29.2.1.2.2.34	protein.synthesis.ribosomal protein.eukaryotic.60S subunit.L34	60S ribosomal protein L34 (AHRD V1 ***- B6UH15_MAIZE); contains Interpro domain(s) IPR008195 Ribosomal protein L34e	0.001053	0.00107369	0.00102875	0	0	0	0	0	0	0	0	0.00136997	3	0.00105182	0.0001	0.0001	0.000523325	-2
solyc04g076090	4.2.3	glycolysis.plastid branch.glucose-6-phosphate isomerase	Glucose-6-phosphate isomerase (AHRD V1 **** Q68HC8_SOLLC); contains Interpro domain(s) IPR001672 Phosphoglucose isomerase (PGI)	0.000204798	0.000208822	0.000200081	0.000242088	0	0	0	0.000289594	0	0	0	0	3	0.000204567	0.000147363	0.000163198	0.0001	-2
solyc09g075450	8.1.8	TCA / org. transformation.TCA.fumarase	Fumarate hydratase class II (AHRD V1 ***- C5GAL1_AJEDR); contains Interpro domain(s) IPR005677 Fumarate hydratase, class II	0.00127895	0.00130408	0.000999595	0.000907094	0.000383127	0.000592128	0.00091589	0.0010851	0.00100652	0.000814112	0.000590462	0.000332787	3	0.00119421	0.00062745	0.0010025	0.000579121	-2.1
solyc11g007120	29.8	protein.assembly and cofactor ligation	Fe/S biogenesis protein nfuA (AHRD V1 *--- NFUA_HAMD5); contains Interpro domain(s) IPR017065 HIRA-interacting protein 5	0.000909066	0.000926931	0.00088813	0.000537296	0.000680809	0	0	0	0.000596186	0.00072333	0	0.000591356	3	0.000908042	0.000439368	0.000265395	0.000471562	-2.1
solyc10g006290	27.1.19	RNA.processing.ribonucleases	Endoribonuclease L-PSP family protein (AHRD V1 **-* D7LAZ0_ARALY); contains Interpro domain(s) IPR019897 YjgF-like protein, conserved site	0.00135145	0.000689002	0.000660161	0	0.00202422	0	0.000806506	0.000955506	0.000886308	0.00107532	0	0	3	0.000900203	0.000741408	0.000882773	0.000425108	-2.1
solyc03g044210	33.1	development.storage proteins	Vicilin (Fragment) (AHRD V1 **-- Q41726_ZAMFU); contains Interpro domain(s) IPR011051 Cupin, RmlC-type	0.00055543	0.000283172	0.000271319	0.000328282	0	0	0.000331465	0.000392702	0.000364263	0	0.000320537	0	3	0.000369974	0.000176094	0.00036281	0.000173512	-2.1
solyc03g097470	11.1.3	lipid metabolism.FA synthesis and FA elongation.ketoacyl ACP synthase	3-oxoacyl- (AHRD V1 ***- D5A3B9_SPIPL); contains Interpro domain(s) IPR004655 Beta-ketoacyl-acyl carrier protein synthase III (FabH)	0.000293179	0.000298941	0.000572854	0.000346562	0	0	0	0.00041457	0.000384547	0	0.000338386	0	3	0.000388325	0.000182187	0.000299705	0.000179462	-2.2
solyc06g062690	28.1	DNA.synthesis/chromatin structure	Nucleosome assembly protein 1-like protein 4 (AHRD V1 ***- Q70Z16_TOBAC); contains Interpro domain(s) IPR002164 Nucleosome assembly protein (NAP)	0.000362064	0.000738358	0.000353725	0	0	0.00251442	0	0	0.000474899	0	0	0.000471051	3	0.000484715	0.000904808	0.000224966	0.000223684	-2.2
solyc02g093690	27.3.99	RNA.regulation of transcription.unclassified	ATP12 ATPase (AHRD V1 ***- B6TXI2_MAIZE); contains Interpro domain(s) IPR011419 ATP12, ATPase F1F0-assembly protein	0.000372744	0.000760138	0.000364159	0.000440614	0.000558303	0	0.000444887	0	0	0	0	0.000484947	3	0.000499014	0.000366306	0.000214962	0.000228316	-2.2
solyc07g043560	20.2.1	stress.abiotic.heat	Heat shock protein 4 (AHRD V1 ***- B6U237_MAIZE); contains Interpro domain(s) IPR013126 Heat shock protein 70	0.000283956	0.000144768	0.000416124	0.000167829	0.000425314	0.000164332	0	0.000200764	0	0	0	0.000184716	3	0.000281616	0.000252492	0.000133588	0.000128239	-2.2
solyc09g018450	29.5.11.2	protein.degradation.ubiquitin.E1	Ubiquitin-activating enzyme E1 (AHRD V1 **** Q75VJ8_TOBAC); contains Interpro domain(s) IPR018075 Ubiquitin-activating enzyme, E1	0.000466274	0.000356578	0.000227768	0.000275587	0.000174599	0.000269844	0.000278259	0.000164834	0	0.000185503	0.000134543	0.000151658	3	0.000350206	0.00024001	0.000181031	0.000157235	-2.2
solyc11g013260	31.2	cell.division	Prohibitin (AHRD V1 ***- O04361_TOBAC); contains Interpro domain(s) IPR000163 Prohibitin	0.000839603	0.000428051	0.000410133	0	0	0	0	0	0.00055063	0	0	0.000546169	3	0.000559262	0.0001	0.00025021	0.000248723	-2.2
solyc12g019300	13.1.4.1.1	amino acid metabolism.synthesis.branched chain group.common.acetolactate synthase	Acetolactate synthase small subunit (AHRD V1 ***- Q9SMC2_NICPL); contains Interpro domain(s) IPR019455 Acetolactate synthase, small subunit, C-terminal	0.00114873	0.0011713	0.00112227	0.00271578	0	0.0013296	0.00137106	0	0	0	0.00132586	0	3	0.00114744	0.00138179	0.000523687	0.000508619	-2.3
solyc01g100390	34.3	transport.amino acids	Pyrophosphate-energized proton pump (AHRD V1 ***- B0SRX3_LEPBP); contains Interpro domain(s) IPR004131 Inorganic H+ pyrophosphatase	0.000166045	0.000507924	0.000324442	0.000588836	0	0.000384377	0.000198182	0.000234796	0.000217792	0	0	0.000216028	3	0.000332804	0.000357738	0.000216923	0.000138676	-2.4
solyc06g036350	9.1.2	mitochondrial electron transport / ATP synthesis.NADH-DH.localisation not clear	NADH dehydrogenase (AHRD V1 ***- D3BQF3_POLPA); contains Interpro domain(s) IPR006806 ETC complex I subunit	0.00144412	0.0014725	0.00141086	0.000853532	0	0	0	0.00102103	0.000947083	0	0.000833396	0.000939411	3	0.00144249	0.000351177	0.00068937	0.000624269	-2.4
solyc09g005720	29.2.1.2.2.523	protein.synthesis.ribosomal protein.eukaryotic.60S subunit.L23A	60S ribosomal protein L23a (AHRD V1 ***- B6TN30_MAIZE); contains Interpro domain(s) IPR001014 Ribosomal protein L23/L25, conserved site	0.00165177	0.00168423	0.00161373	0	0.00123702	0	0.000985729	0.00116784	0.00108327	0	0.00095323	0.00107449	3	0.00164991	0.000479008	0.00107894	0.00070924	-2.4
solyc12g042900	9.7	mitochondrial electron transport / ATP synthesis.cytochrome c oxidase	Cytochrome c oxidase subunit Vb (AHRD V1 ***- Q0KKQ8_PEA); contains Interpro domain(s) IPR002124 Cytochrome c oxidase, subunit Vb	0.00146931	0.00149818	0.00143547	0.00173684	0.00220075	0.000850323	0	0.00207767	0	0	0.000847932	0.000955796	3	0.00146765	0.00159597	0.000759223	0.000634576	-2.4
solyc12g056450	16.1.2.2	secondary metabolism.isoprenoids.mevalonate pathway.HMG-CoA synthase	Hydroxymethylglutaryl-CoA synthase (AHRD V1 ***- A9ZMZ7_HEVBR); contains Interpro domain(s) IPR010122 Hydroxymethylglutaryl-CoA synthase, eukaryotic	0.000547014	0.000557764	0.000267208	0.000323308	0	0	0.000326443	0	0	0	0	0.000355838	3	0.000457328	0.000174436	0.000175481	0.000185279	-2.5
solyc03g117470	30.3	signalling.calcium	Calcineurin subunit B (AHRD V1 *-*- B6U4N5_MAIZE); contains Interpro domain(s) IPR011992 EF-Hand type	0.000425455	0.000867632	0.000415657	0.000502923	0	0	0	0.000601615	0.000558046	0	0.000491058	0	3	0.000569581	0.000234308	0.000419887	0.000230353	-2.5
solyc02g062860	34.2	transport.sugars	Solute carrier family 2, facilitated glucose transporter member 2 (AHRD V1 ***- GTR2_MOUSE); contains Interpro domain(s) IPR003663 Sugar/inositol transporter	0.000254246	0.000777727	0.000496781	0.000601079	0.000380815	0	0.000303454	0.000719032	0.00066696	0.000404599	0	0	3	0.000509584	0.000360631	0.000563149	0.000201533	-2.5
solyc06g068320	29.1.40	protein.aa activation.bifunctional aminoacyl-tRNA synthetase	Prolyl-tRNA synthetase (AHRD V1 **** Q54Q07_DICDI); contains Interpro domain(s) IPR004499 Prolyl-tRNA synthetase, class IIa, prokaryotic-type	0.00024536	0.000500363	0.000479418	0.000290035	0	0.000283991	0.000292848	0	0	0	0.000283193	0	3	0.00040838	0.000224676	0.000164283	0.000161064	-2.5
solyc03g119880	26.19	misc.plastocyanin-like	Early nodulin-55-1 (Fragment) (AHRD V1 *--- NO551_SOYBN); contains Interpro domain(s) IPR003245 Plastocyanin-like	0.000770489	0.00157126	0.000752744	0	0	0.0017836	0.000919613	0.00217902	0.00101061	0	0	0.00100242	3	0.0010315	0.000661202	0.00136975	0.000400807	-2.6
solyc06g074430	29.2.1.2.2.82	protein.synthesis.ribosomal protein.eukaryotic.60S subunit.P2	60s acidic ribosomal protein-like protein (AHRD V1 ***- Q3HVP0_SOLTU); contains Interpro domain(s) IPR001813 Ribosomal protein 60S	0.000815227	0.0016625	0.000796452	0.000963666	0.00244213	0.00188717	0	0.00115277	0.00106929	0	0	0.00106063	3	0.00109139	0.00176432	0.00077402	0.000420209	-2.6
solyc11g067100	29.2.1.2.2.99	protein.synthesis.ribosomal protein.eukaryotic.60S subunit.unknown	60s acidic ribosomal protein-like protein (AHRD V1 ***- Q3HVP0_SOLTU); contains Interpro domain(s) IPR001813 Ribosomal protein 60S	0.00111823	0.00228041	0.00109248	0.00132184	0.00167491	0.00258859	0.00266932	0.00158124	0.00146672	0	0	0.00145484	3	0.00149704	0.00186178	0.00190576	0.000551613	-2.7
solyc09g008670	13.2.3.2	amino acid metabolism.degradation.aspartate family.threonine	Threonine ammonia-lyase biosynthetic (AHRD V1 **** B1XNT1_SYNP2); contains Interpro domain(s) IPR000634 Serine/threonine dehydratase, pyridoxal-phosphate-binding site IPR005787 Threonine dehydratase I	0.00021237	0.000433087	0.000207479	0.000251039	0.000318092	0.000737423	0	0.000300302	0.000278554	0	0	0	3	0.000284312	0.000435518	0.000226285	0.0001	-2.8
solyc01g009380	35.2	not assigned.unknown	Nicalin (AHRD V1 ***- B4FZF8_MAIZE); contains Interpro domain(s) IPR008710 Nicastrin	0.000447293	0.000228041	0.000218496	0.000264368	0.000334982	0.000258859	0.000266932	0.000316247	0.000293344	0	0	0	3	0.000297943	0.00028607	0.000292174	0.0001	-3
solyc02g085790	29.6	protein.folding	T-complex protein 1 subunit zeta (AHRD V1 ***- B6U118_MAIZE); contains Interpro domain(s) IPR012722 T-complex protein 1, zeta subunit	0.000236187	0.000481658	0.000692243	0.000558386	0.000707532	0	0	0	0	0	0.000272606	0	3	0.000470029	0.000455306	0.0001	0.000157535	-3
solyc05g018570	29.5.11.20	protein.degradation.ubiquitin.proteasom	26S protease regulatory subunit 8 homolog A (AHRD V1 ***- PRS8A_ARATH); contains Interpro domain(s) IPR005937 26S proteasome subunit P45	0.000303022	0.000308977	0.000296043	0.000358197	0	0.000350733	0.000723341	0	0	0	0	0	3	0.000302681	0.000269643	0.00030778	0.0001	-3
solyc10g077030	29.5.11.20	protein.degradation.ubiquitin.proteasom	Proteasome subunit alpha type (AHRD V1 ***- Q93X34_TOBAC); contains Interpro domain(s) IPR001353 Proteasome, subunit alpha/beta	0.000507471	0.00155233	0.000991566	0.000599872	0	0.00117474	0.000605689	0.00143518	0.00133124	0.000807573	0	0	3	0.00101712	0.000624872	0.00112404	0.000335858	-3
solyc07g043550	10.1.9	cell wall.precursor synthesis.MUR4	UDP-glucose 4-epimerase (AHRD V1 **** A6LK35_THEM4); contains Interpro domain(s) IPR005886 UDP-glucose 4-epimerase	0.00251047	0.0012799	0.00122632	0.00148379	0	0	0	0.00177496	0.000548807	0	0.00144878	0	3	0.00167223	0.000561263	0.000807923	0.000549595	-3
solyc07g032100	31.4	cell.vesicle transport	Coatomer alpha subunit-like protein (AHRD V1 **-- Q70I39_LOTJA); contains Interpro domain(s) IPR016391 Coatomer, alpha subunit	0.000310977	0.000105696	0.000607629	0.000490133	0.000310525	0.00011998	0.000371165	0.000293158	0	0	0	0.000134862	3	0.000341434	0.000306879	0.000254774	0.000111621	-3.1
solyc07g064510	27.3.99	RNA.regulation of transcription.unclassified	Polyadenylate-binding protein 2 (AHRD V1 **-* PABP2_ARATH); contains Interpro domain(s) IPR012677 Nucleotide-binding, alpha-beta plait	0.000308196	0.000314252	0.000301098	0.000364313	0	0	0	0	0	0	0	0	3	0.000307848	0.000188104	0.0001	0.0001	-3.1
solyc02g093900	9.6	mitochondrial electron transport / ATP synthesis.cytochrome c	Cytochrome c1 (AHRD V1 **** Q9FKS5_ARATH); contains Interpro domain(s) IPR002326 Cytochrome c1	0.00140922	0.00143692	0.000917844	0.00166582	0.00140717	0.0016311	0.00168197	0.000664236	0.000616132	0	0.000542172	0.000611141	3	0.00125466	0.00156803	0.000987446	0.000417771	-3.3
solyc03g005730	8.1.3	TCA / org. transformation.TCA.aconitase	3-isopropylmalate dehydratase large subunit 2 (AHRD V1 ***- B6U6T6_MAIZE); contains Interpro domain(s) IPR011826 Homoaconitase/3-isopropylmalate dehydratase, large subunit, prokaryotic	0.000248252	0.00025313	0.000485069	0	0	0	0	0	0	0	0	0	3	0.000328817	0.0001	0.0001	0.0001	-3.3
solyc09g009750	29.5.1	protein.degradation.subtilases	Subtilisin-like serine protease (AHRD V1 **-* Q8L7D2_ARATH); contains Interpro domain(s) IPR015500 Peptidase S8, subtilisin-related	0.000339678	0.000346353	0.00066371	0.000200764	0.000254388	0	0.000405421	0.000240161	0.000445537	0	0.000196027	0	3	0.000449914	0.000185051	0.000363706	0.000132009	-3.4
solyc05g010260	7.1.3	OPP.oxidative PP.6-phosphogluconate dehydrogenase	6-phosphogluconate dehydrogenase decarboxylating (AHRD V1 **** B9SXT4_RICCO); contains Interpro domain(s) IPR006114 6-phosphogluconate dehydrogenase, C-terminal	0.000932548	0.000950874	0.00136661	0.00110235	0.000698394	0.000539688	0	0	0	0.000742014	0	0	3	0.00108334	0.000780144	0.0001	0.000314005	-3.5
solyc01g095570	34.9	transport.metabolite transporters at the mitochondrial membrane	Mitochondrial carrier-like protein (AHRD V1 ***- Q2PYY0_SOLTU); contains Interpro domain(s) IPR002067 Mitochondrial carrier protein	0.000355944	0.000362939	0.000347747	0	0.00053314	0	0	0	0.000466872	0	0	0	3	0.000355543	0.00024438	0.000222291	0.0001	-3.6
solyc02g092430	29.2.1.2.2.26	protein.synthesis.ribosomal protein.eukaryotic.60S subunit.L26	Ribosomal protein L26 (AHRD V1 ***- A8HMG7_CHLRE); contains Interpro domain(s) IPR005756 Ribosomal protein L26, eukaryotic/archaeal	0.000865481	0.00264747	0.000845548	0.00102307	0	0	0	0.00122383	0.00227041	0	0.000998933	0	3	0.00145283	0.00040769	0.00119808	0.000399644	-3.6
solyc06g007780	29.3.1	protein.targeting.nucleus	Ras GTPase-activating protein-binding protein 2 (AHRD V1 *--- B5X4A8_SALSA); contains Interpro domain(s) IPR018222 Nuclear transport factor 2, Eukaryote	0.000264352	0.00080864	0.00103305	0.000312486	0.00118785	0.000611948	0	0.000373807	0.00104021	0	0	0.000343927	3	0.000702016	0.000704096	0.000504671	0.000181309	-3.9
solyc11g006690	29.2.1.2.1.17	protein.synthesis.ribosomal protein.eukaryotic.40S subunit.S17	40S ribosomal protein S17-like protein (AHRD V1 ***- Q3HRX4_SOLTU); contains Interpro domain(s) IPR001210 Ribosomal protein S17e	0.001755	0.00178949	0.00171458	0.00103728	0.00394302	0.00101566	0.00418935	0	0.00230194	0	0	0.00114165	3	0.00175303	0.00199865	0.0021971	0.000447215	-3.9
solyc01g102560	29.2.3	protein.synthesis.initiation	Eukaryotic translation initiation factor 3 subunit 8-like protein (AHRD V1 ***- Q9LIL2_ARATH); contains Interpro domain(s) IPR000717 Proteasome component region PCI	0.000407614	0.000415624	0.000398226	0	0	0.000471792	0	0	0	0	0	0	3	0.000407154	0.000223931	0.0001	0.0001	-4.1
solyc01g104590	29.2.1.2.2.3	protein.synthesis.ribosomal protein.eukaryotic.60S subunit.L3	Ribosomal protein L3 (AHRD V1 ***- Q6SKP4_SOLLC); contains Interpro domain(s) IPR019926 Ribosomal protein L3, conserved site IPR000597 Ribosomal protein L3	0.000649667	0.00132487	0.000634705	0.00038398	0.000486542	0.000375978	0.000387703	0.00045933	0.000426066	0	0	0.000422614	3	0.000869746	0.0004155	0.000424367	0.000207538	-4.2
solyc12g009890	34.1.1.6	transport.p- and v-ATPases.H+-transporting two-sector ATPase.subunit H	Vacuolar ATPase subunit H protein (AHRD V1 ***- B6SIW6_MAIZE); contains Interpro domain(s) IPR004908 ATPase, V1 complex, subunit H	0.00083498	0.000851388	0.000543833	0.000329005	0.000416883	0	0.00066439	0.000393567	0.000365065	0	0.000321243	0	3	0.0007434	0.000281963	0.000474341	0.000173748	-4.3
solyc02g068740	1.2.4.4	PS.photorespiration.glycine cleavage.H protein	Glycine cleavage system H protein 1 (AHRD V1 ***- B6UHJ7_MAIZE); contains Interpro domain(s) IPR017453 Glycine cleavage H-protein, subgroup	0.00328208	0.000836645	0.000801624	0	0	0	0.000979329	0.00116026	0	0	0.00094704	0	3	0.00164012	0.0001	0.000746528	0.000382347	-4.3
solyc10g051390	27.4	RNA.RNA binding	RNA-binding glycine-rich protein-1b (AHRD V1 **** Q40427_NICSY); contains Interpro domain(s) IPR015465 RNA recognition motif, glycine rich protein	0.00107085	0.00109189	0.00627712	0	0	0	0.00255621	0.00151423	0.00280915	0.00170412	0	0	3	0.00281329	0.0001	0.0022932	0.000634705	-4.4
solyc09g090590	33.99	development.unspecified	Calcium binding protein Caleosin (AHRD V1 **** A8N0P5_COPC7); contains Interpro domain(s) IPR007736 Caleosin related	0.00102732	0.00157126	0.00100366	0	0	0	0.000613076	0.00072634	0.000673738	0	0.000592863	0	3	0.00120075	0.0001	0.000671051	0.000264288	-4.5
solyc01g112020	35.2	not assigned.unknown	Pentatricopeptide repeat-containing protein (AHRD V1 *-*- D7MUM4_ARALY); contains Interpro domain(s) IPR002885 Pentatricopeptide repeat	0.000289154	0.000884508	0.000282494	0	0	0	0	0	0.000758534	0	0	0	3	0.000485386	0.0001	0.000319511	0.0001	-4.9
solyc12g006410	10.1.9	cell wall.precursor synthesis.MUR4	UDP-glucose 4-epimerase (AHRD V1 ***- B3XXH6_9BACT); contains Interpro domain(s) IPR005886 UDP-glucose 4-epimerase	0.00158346	0.000645832	0.000928196	0.000374356	0	0	0	0.000447818	0.000415387	0	0.000365524	0	3	0.0010525	0.000191452	0.000321069	0.000188508	-5.6
solyc03g115760	31.4	cell.vesicle transport	Vesicle transport v-SNARE 11-like (AHRD V1 ***- Q307Y3_SOLTU); contains Interpro domain(s) IPR007705 Vesicle transport v-SNARE	0.000571766	0.000583002	0.000558597	0	0	0	0	0	0	0	0	0	3	0.000571122	0.0001	0.0001	0.0001	-5.7
solyc05g043430	26.1	misc.misc2	Carboxymethylenebutenolidase-like protein (AHRD V1 ***- Q8LQS5_ORYSJ); contains Interpro domain(s) IPR002925 Dienelactone hydrolase	0.000574365	0.000585652	0.000561136	0	0	0.000664798	0	0	0.000753362	0	0	0	3	0.000573718	0.000288266	0.000317787	0.0001	-5.7
solyc09g007180	23.4.1	nucleotide metabolism.phosphotransfer and pyrophosphatases.adenylate kinase	Adenylate kinase (AHRD V1 **** B6SLP1_MAIZE); contains Interpro domain(s) IPR006259 Adenylate kinase, subfamily	0.000449681	0.000917035	0.000878648	0	0	0	0	0	0	0	0	0	3	0.000748454	0.0001	0.0001	0.0001	-7.5
solyc06g007630	35.2	not assigned.unknown	Ferredoxin (AHRD V1 ***- B6TR21_MAIZE); contains Interpro domain(s) IPR001041 Ferredoxin	0.000784846	0.000800269	0.00076677	0	0.00117556	0	0	0	0	0	0	0	3	0.000783962	0.000458519	0.0001	0.0001	-7.8
solyc07g005560	29.2.3	protein.synthesis.initiation	Eukaryotic translation initiation factor 5A (AHRD V1 ***- D6N3G5_GOSHI); contains Interpro domain(s) IPR019769 Translation elongation factor, IF5A, hypusine site	0.000789751	0.00161054	0.000771563	0	0	0	0	0.00111675	0.00103587	0	0	0	3	0.00105729	0.0001	0.000750873	0.0001	-10.6
solyc10g005820	16.1.2.9	secondary metabolism.isoprenoids.mevalonate pathway.farnesyl pyrophosphate synthetase	Farnesyl pyrophosphate synthase (AHRD V1 ***- O65004_SOLLC); contains Interpro domain(s) IPR008949 Terpenoid synthase	0.00106185	0.00108272	0.0010374	0.00125519	0.00159046	0	0.00126737	0	0.00139277	0	0	0	3	0.00106065	0.000981885	0.000920045	0.0001	-10.6
solyc09g091170	35.2	not assigned.unknown	NADH dehydrogenase 1 alpha subcomplex subunit 13 (AHRD V1 **** B5X9S0_SALSA); contains Interpro domain(s) IPR009346 GRIM-19	0.000883638	0.000901003	0.00172657	0	0	0	0.00105466	0.00124951	0.00231804	0	0	0	3	0.0011704	0.0001	0.00154074	0.0001	-11.7
solyc06g082630	29.5.11.20	protein.degradation.ubiquitin.proteasom	26S protease regulatory subunit 6B (AHRD V1 ***- B6TRH7_MAIZE); contains Interpro domain(s) IPR005937 26S proteasome subunit P45	0.000610436	0	0	0	0.000457161	0.000353274	0.000364291	0	0	0.000485714	0.000352281	0.000397094	3	0.000270145	0.000303479	0.000188097	0.000411696	1.5
solyc10g007950	3.2.1	minor CHO metabolism.trehalose.TPS	Alpha alpha-trehalose-phosphate synthase (AHRD V1 **** D0NRZ0_PHYIN); contains Interpro domain(s) IPR001830 Glycosyl transferase, family 20	0.000147445	0	0	0.000174292	0	0	0	0.000208494	0.000193395	0.000234639	0.00017018	0.000191828	3	0.000115815	0.000124764	0.000167296	0.000198882	1.7
solyc07g054180	35.2	not assigned.unknown	Unknown Protein (AHRD V1); contains Interpro domain(s) IPR000996 Clathrin light chain	0	0.00030972	0	0.000359058	0	0	0.00036254	0.000429518	0.000398412	0.000483379	0.000350587	0.000395185	3	0.000169907	0.000186353	0.000396824	0.000409717	2.4
solyc12g014050	26.7	misc.oxidases - copper, flavone etc.	Zinc-containing alcohol dehydrogenase (AHRD V1 **-- D3B4R9_POLPA); contains Interpro domain(s) IPR002085 Alcohol dehydrogenase superfamily, zinc-containing	0	0.000325362	0	0.000377192	0.000477941	0.000369332	0.00038085	0.000451211	0.000418534	0.000507792	0.000368294	0.000415144	3	0.000175121	0.000408155	0.000416865	0.00043041	2.5
solyc07g065050	31.2	cell.division	Cell division protein ftsZ (AHRD V1 ***- B6TH29_MAIZE); contains Interpro domain(s) IPR000158 Cell division protein FtsZ, N-terminal	0	0	0.00029463	0	0	0	0.000359944	0	0	0.000479918	0.000348077	0.000392356	3	0.000164877	0.0001	0.000186648	0.000406784	2.5
solyc10g007480	10.1.10	cell wall.precursor synthesis.UDP-glucose 4,6-dehydratase	Dtdp-glucose 4 6-dehydratase (AHRD V1 *-*- B8C5W5_THAPS); contains Interpro domain(s) IPR016040 NAD(P)-binding domain	0.00021417	0	0	0	0	0.000247891	0.000511243	0	0	0.000340823	0.000494387	0.000278639	3	0.000138057	0.000149297	0.000237081	0.000371283	2.7
solyc07g063890	29.2.1.2.2.8	protein.synthesis.ribosomal protein.eukaryotic.60S subunit.L8	50S ribosomal protein L2 (AHRD V1 ***- RL2_EDWI9); contains Interpro domain(s) IPR002171 Ribosomal protein L2	0	0	0.000474808	0	0	0.00112504	0.000580064	0.000687229	0	0.000773406	0.000560939	0.000632296	3	0.000224936	0.000441681	0.000455764	0.000655547	2.9
solyc07g016200	29.5.11.20	protein.degradation.ubiquitin.proteasom	Proteasome subunit beta type (AHRD V1 ***- B9SPS6_RICCO); contains Interpro domain(s) IPR000243 Peptidase T1A, proteasome beta-subunit	0	0	0.000523093	0.000632916	0	0.000619727	0.000639053	0.000757117	0.00140457	0.000852058	0.000617984	0.000696597	3	0.000241031	0.000450881	0.000933581	0.000722213	3
solyc05g056390	29.6	protein.folding	chaperonin (AHRD V1 ***- O24186_ORYSA); contains Interpro domain(s) IPR001476 Chaperonin Cpn10	0	0.00132828	0	0	0.00195118	0	0	0.00184206	0.00170866	0.00207305	0.00150355	0.00169481	3	0.000509427	0.000717061	0.0012169	0.00175714	3.4
solyc01g111120	1.3.5	PS.calvin cycle.TPI	Triosephosphate isomerase (AHRD V1 **** D6N3G7_GOSHI); contains Interpro domain(s) IPR000652 Triosephosphate isomerase	0	0	0.000378681	0.000458185	0	0.000448637	0.000462628	0	0	0.000616827	0.00089475	0.000504285	3	0.000192894	0.000335607	0.000220876	0.000671954	3.5
solyc09g018790	7.1.3	OPP.oxidative PP.6-phosphogluconate dehydrogenase	Gamma hydroxybutyrate dehydrogenase-like protein (AHRD V1 **** Q84VC8_ORYSJ); contains Interpro domain(s) IPR015815 3-hydroxyacid dehydrogenase/reductase	0	0.000448932	0	0.000520447	0	0	0	0.000622577	0	0.000700647	0.00101634	0.000572812	3	0.000216311	0.000240149	0.000274192	0.000763265	3.5
solyc10g008010	29.5.11.20	protein.degradation.ubiquitin.proteasom	Proteasome subunit alpha type (AHRD V1 ***- Q38M52_SOLTU); contains Interpro domain(s) IPR001353 Proteasome, subunit alpha/beta	0	0	0.000525319	0	0	0.00124473	0.000641773	0	0	0.000855684	0.00124123	0.000699562	3	0.000241773	0.000481576	0.000280591	0.000932158	3.9
solyc02g066990	35.2	not assigned.unknown	Unknown Protein (AHRD V1)	0.00075892	0	0	0.000448553	0	0	0	0.00268288	0.00149315	0.00241544	0.00131391	0.000493685	3	0.00031964	0.000216184	0.00142534	0.00140768	4.4
solyc02g021400	29.2.1.2.1.28	protein.synthesis.ribosomal protein.eukaryotic.40S subunit.S28	40S ribosomal protein S28 (AHRD V1 ***- B6T1V2_MAIZE); contains Interpro domain(s) IPR000289 Ribosomal protein S28e	0	0	0	0	0	0	0	0	0	0.00309363	0.00224376	0.00252918	3	0.0001	0.0001	0.0001	0.00262219	26.2
solyc09g090140	8.2.9	TCA / org. transformation.other organic acid transformaitons.cyt MDH	Malate dehydrogenase (AHRD V1 **** Q2PYY8_SOLTU); contains Interpro domain(s) IPR011274 Malate dehydrogenase, NAD-dependent, cytosolic	0.00152241	0.00155233	0.00111551	0.00179962	0.00285037	0.00220264	0.0013628	0.00161457	0.000998431	0.00242272	0.00175716	0.00198069	3	0.00139675	0.00228421	0.00132527	0.00205352	1.5
solyc03g044010	34.2	transport.porins	Mitochondrial porin (Voltage-dependent anion channel) outer membrane protein (AHRD V1 **** C4R1Z2_PICPG); contains Interpro domain(s) IPR001925 Porin, eukaryotic type	0.000922337	0.00141069	0.000901095	0.00109028	0.0013815	0.000533779	0.000550426	0.00260846	0.00241956	0.00146778	0.00159683	0.00179997	3	0.00107804	0.00100185	0.00185948	0.00162153	1.5
solyc07g052350	8.1.3	TCA / org. transformation.TCA.aconitase	3-isopropylmalate dehydratase large subunit (AHRD V1 *--- LEUC_NATPD); contains Interpro domain(s) IPR006249 Aconitase/iron regulatory protein 2	0.000888966	0.000906436	0.000744422	0.00120095	0.00190216	0.00132291	0.00136417	0.00107746	0.000999435	0.00121258	0.00131919	0.00132178	3	0.000846608	0.00147534	0.00114702	0.00128452	1.5
solyc01g106210	20.2.1	stress.abiotic.heat	Chaperone DnaK (AHRD V1 ***- A2Q199_MEDTR); contains Interpro domain(s) IPR012725 Chaperone DnaK	0.00222661	0.00264876	0.00235661	0.00263204	0.00277922	0.00300672	0.00354341	0.00209903	0.0031639	0.00354336	0.00364075	0.00386248	3	0.00241066	0.00280599	0.00293545	0.0036822	1.5
solyc12g088720	27.1	RNA.processing	Polyadenylate-binding protein 2 (AHRD V1 ***- B6U4M0_MAIZE); contains Interpro domain(s) IPR006515 Polyadenylate binding protein, human types 1, 2, 3, 4	0.00056919	0.000580376	0.000741442	0.00134566	0.00142091	0.000439206	0.000905805	0.00160973	0.00149315	0.000905791	0.00109493	0.000987369	3	0.000630336	0.00106859	0.00133623	0.000996029	1.6
solyc09g008840	11.1.30	lipid metabolism.FA synthesis and FA elongation.pyruvate kinase	Pyruvate kinase (AHRD V1 ***- A9P7U5_POPTR); contains Interpro domain(s) IPR001697 Pyruvate kinase	0.000719318	0.000977938	0.000468501	0.00141716	0.00107741	0.000832574	0.000858538	0.0013562	0.00125799	0.0011447	0.00110698	0.00124779	3	0.000721919	0.00110905	0.00115758	0.00116649	1.6
solyc01g106260	20.2.1	stress.abiotic.heat	Chaperone DnaK (AHRD V1 ***- A2Q199_MEDTR); contains Interpro domain(s) IPR012725 Chaperone DnaK	0.00113158	0.00153843	0.00128978	0.00133763	0.00225988	0.00174634	0.00202589	0.0018668	0.00247373	0.0021009	0.00217678	0.00220832	3	0.00131993	0.00178128	0.00212214	0.002162	1.6
solyc09g090520	27.4	RNA.RNA binding	Heterogeneous nuclear ribonucleoprotein A3 (AHRD V1 *--- B6TGB9_MAIZE); contains Interpro domain(s) IPR012677 Nucleotide-binding, alpha-beta plait	0.000266022	0.000542498	0.000259895	0.000314459	0	0.000923719	0.000317509	0.000752335	0.000348925	0.000846677	0	0.0010383	3	0.000356138	0.00044606	0.000472923	0.000661658	1.8
solyc03g117630	20.2.1	stress.abiotic.heat	heat shock protein (AHRD V1 ***- B2D2G5_CAPSN); contains Interpro domain(s) IPR013126 Heat shock protein 70	0.000772845	0.000788033	0.00113257	0.00114196	0.00260456	0.00178906	0.000691819	0.00109284	0.00152055	0.00153735	0.00133802	0.00201097	3	0.000897816	0.00184519	0.00110174	0.00162878	1.8
solyc08g068330	13.1.1.2.1	amino acid metabolism.synthesis.central amino acid metabolism.aspartate.aspartate aminotransferase	Aspartate aminotransferase (AHRD V1 **** B9H920_POPTR); contains Interpro domain(s) IPR000796 Aspartate/other aminotransferase	0.000559116	0.000855155	0.00109248	0.000991382	0.000837455	0.000323574	0.000333665	0.000790618	0.000366681	0.00133464	0.00161332	0.00181855	3	0.000835583	0.00071747	0.000496988	0.00158884	1.9
solyc03g119040	30.5	signalling.G-proteins	Guanine nucleotide-binding protein beta subunit-like protein (AHRD V1 **-* B4FKM1_MAIZE); contains Interpro domain(s) IPR020472 G-protein beta WD-40 repeat, region	0.00116282	0.0015809	0.00113604	0.00183274	0.000580567	0.00269182	0.00370102	0.00219239	0.00203361	0.00308414	0.0017895	0.00252143	3	0.00129326	0.00170171	0.00264234	0.00246502	1.9
solyc05g012270	13.1.2.3.22	amino acid metabolism.synthesis.glutamate family.arginine.arginosuccinate synthase	Argininosuccinate synthase (AHRD V1 **** B9S599_RICCO); contains Interpro domain(s) IPR001518 Argininosuccinate synthase	0.00025579	0.000260817	0.000249899	0.000604729	0.000383127	0.000592128	0.00122119	0	0.000335505	0.000814112	0.000590462	0.000665575	3	0.000255502	0.000526661	0.000552231	0.00069005	2.7

## Sheet: P-E-HS vs P-HS
Accession	BIN code	BIN Name	Description	P-C-1	P-C-2	P-C-3	P-HS-1	P-HS-2	P-HS-3	P-E-C-1	P-E-C-2	P-E-C-3	P-E-HS-1	P-E-HS-2	P-E-HS-3	Maxcount	P-C	P-HS	P-E-C	P-E-HS	Fold change P-E-HS vs P-HS
solyc02g021400	29.2.1.2.1.28	protein.synthesis.ribosomal protein.eukaryotic.40S subunit.S28	40S ribosomal protein S28 (AHRD V1 ***- B6T1V2_MAIZE); contains Interpro domain(s) IPR000289 Ribosomal protein S28e	0	0	0	0	0	0	0	0	0	0.00309363	0.00224376	0.00252918	3	0.0001	0.0001	0.0001	0.00262219	26.2219
solyc10g078960	29.2.1.2.2.21	protein.synthesis.ribosomal protein.eukaryotic.60S subunit.L21	60S ribosomal protein L21-like protein (AHRD V1 ***- Q3HVK5_SOLTU); contains Interpro domain(s) IPR001147 Ribosomal protein L21e	0.000770489	0.00157126	0.00150549	0	0	0	0.00183923	0	0.00202121	0.00122613	0.000889294	0.00100242	3	0.00128241	0.0001	0.00132015	0.00103928	10.3928
solyc04g074550	9.7	mitochondrial electron transport / ATP synthesis.cytochrome c oxidase	Cytochrome c oxidase subunit VIb (AHRD V1 *-*- B4R7T3_DROSI); contains Interpro domain(s) IPR003213 Cytochrome c oxidase, subunit VIb	0.000683028	0.000696451	0.000667297	0	0	0	0	0	0	0.00108695	0.000788347	0.000888632	3	0.000682259	0.0001	0.0001	0.00092131	9.2131
solyc10g079200	34.9	transport.metabolite transporters at the mitochondrial membrane	Mitochondrial carrier protein (AHRD V1 ***- B1N662_SOLLC); contains Interpro domain(s) IPR018108 Mitochondrial substrate/solute carrier IPR001993 Mitochondrial substrate carrier	0.000425455	0.000433816	0.000831313	0	0	0	0.0005078	0.000601615	0	0.000677056	0.000491058	0.00110705	3	0.000563528	0.0001	0.000403138	0.000758388	7.58388
solyc02g066990	35.2	not assigned.unknown	Unknown Protein (AHRD V1)	0.00075892	0	0	0.000448553	0	0	0	0.00268288	0.00149315	0.00241544	0.00131391	0.000493685	3	0.00031964	0.000216184	0.00142534	0.00140768	6.51148
solyc07g065050	31.2	cell.division	Cell division protein ftsZ (AHRD V1 ***- B6TH29_MAIZE); contains Interpro domain(s) IPR000158 Cell division protein FtsZ, N-terminal	0	0	0.00029463	0	0	0	0.000359944	0	0	0.000479918	0.000348077	0.000392356	3	0.000164877	0.0001	0.000186648	0.000406784	4.06784
solyc06g060260	21.2.1	redox.ascorbate and glutathione.ascorbate	Ascorbate peroxidase (AHRD V1 **** Q8LSK6_SOLLC); contains Interpro domain(s) IPR002207 Plant ascorbate peroxidase	0.000366262	0.000373459	0.0014313	0.000432951	0	0	0.00043715	0.000517912	0.000480405	0.00116571	0.000422737	0.000953026	3	0.000723675	0.000210984	0.000478489	0.000847159	4.01528
solyc06g083180	29.2.1.2.1.8	protein.synthesis.ribosomal protein.eukaryotic.40S subunit.S8	40S ribosomal protein S8 (AHRD V1 ***- Q0E158_ORYSJ); contains Interpro domain(s) IPR001047 Ribosomal protein S8e	0.00229746	0.00292826	0.00168341	0	0.000860295	0.000664798	0.00274212	0.00243654	0.00150672	0.00274208	0.00198878	0.00149452	3	0.00230304	0.000541698	0.00222846	0.00207513	3.83078
solyc09g057650	29.2.1.2.1.8	protein.synthesis.ribosomal protein.eukaryotic.40S subunit.S8	40S ribosomal protein S8 (AHRD V1 ***- Q3HRZ6_SOLTU); contains Interpro domain(s) IPR001047 Ribosomal protein S8e	0.00113838	0.00174113	0.000556081	0.00067283	0	0.000658809	0.00203806	0.00160973	0.000746575	0.00181158	0.00197087	0.00148105	3	0.0011452	0.000477213	0.00146479	0.0017545	3.67656
solyc02g068130	29.3.2	protein.targeting.mitochondria	Mitochondrial import receptor subunit TOM20 (AHRD V1 ***- B3TM32_ELAGV); contains Interpro domain(s) IPR010547 Plant specific mitochondrial import receptor subunit TOM20	0.000619413	0.000631585	0.000605147	0	0	0.000716939	0.000739297	0.00087588	0.000812449	0.000985714	0.00142985	0.000805867	3	0.000618715	0.000305646	0.000809209	0.00107381	3.51324
solyc09g082770	31.4	cell.vesicle transport	Transmembrane emp24 domain-containing protein 3 (AHRD V1 ***- B6TE63_MAIZE); contains Interpro domain(s) IPR000348 emp24/gp25L/p24	0.000579634	0.000591025	0.000566285	0.000685175	0	0	0.000691819	0.000819631	0.000760273	0.000922411	0.00133802	0.000754115	3	0.000578981	0.000295058	0.000757241	0.00100485	3.40559
solyc09g018790	7.1.3	OPP.oxidative PP.6-phosphogluconate dehydrogenase	Gamma hydroxybutyrate dehydrogenase-like protein (AHRD V1 **** Q84VC8_ORYSJ); contains Interpro domain(s) IPR015815 3-hydroxyacid dehydrogenase/reductase	0	0.000448932	0	0.000520447	0	0	0	0.000622577	0	0.000700647	0.00101634	0.000572812	3	0.000216311	0.000240149	0.000274192	0.000763265	3.1783
solyc01g109940	29.5.11.20	protein.degradation.ubiquitin.proteasom	26S protease regulatory subunit (AHRD V1 ***- C0NAB1_AJECG); contains Interpro domain(s) IPR005937 26S proteasome subunit P45	0.000952464	0.000647454	0.000930528	0.000375297	0.00047554	0	0.000378936	0	0.000832862	0.00101048	0.000732886	0.00123917	3	0.000843482	0.000316946	0.000437266	0.00099418	3.13675
solyc03g123730	29.5.11.20	protein.degradation.ubiquitin.proteasom	26S protease regulatory subunit 7 (AHRD V1 ***- B5DG36_SALSA); contains Interpro domain(s) IPR005937 26S proteasome subunit P45	0.000295234	0.000903108	0.000865304	0	0	0.000341719	0.00070475	0.000834951	0	0.000939653	0.000340758	0.000384105	3	0.000687882	0.000180573	0.000546567	0.000554838	3.07266
solyc07g009330	29.2.1.2.2.99	protein.synthesis.ribosomal protein.eukaryotic.60S subunit.unknown	60S acidic ribosomal protein P3 (AHRD V1 ***- B4G1B3_MAIZE); contains Interpro domain(s) IPR001813 Ribosomal protein 60S	0.0021237	0.00108272	0.0010374	0	0	0.00122904	0.00126737	0.00150151	0	0.0016898	0.00122558	0.00138149	3	0.0014146	0.000476346	0.000956292	0.00143229	3.00682
solyc11g008870	25.6	C1-metabolism.methylenetetrahydrofolate reductase	Methylenetetrahydrofolate reductase (AHRD V1 ***- A5ATB7_VITVI); contains Interpro domain(s) IPR004621 Eukaryotic-type methylenetetrahydrofolate reductase	0.000425455	0.000433816	0.000623485	0.000251462	0	0	0.0007617	0.000300807	0.000279023	0.000338528	0.000736587	0.000276763	3	0.000494252	0.000150487	0.000447177	0.000450626	2.99445
solyc06g071880	29.2.1.2.2.17	protein.synthesis.ribosomal protein.eukaryotic.60S subunit.L17	60S ribosomal protein L17 (AHRD V1 ***- D7KV33_ARALY); contains Interpro domain(s) IPR005721 Ribosomal protein L22/L17, eukaryotic/archaeal	0.00276701	0.00376185	0.00270329	0.00109028	0	0.00213512	0.0022017	0.00130423	0.00120978	0.00293556	0.00425823	0.00239996	3	0.00307738	0.00110847	0.0015719	0.00319791	2.88499
solyc06g073790	29.2.1.2.1.11	protein.synthesis.ribosomal protein.eukaryotic.40S subunit.S11	40S ribosomal protein S11 (AHRD V1 ***- D7MBM0_ARALY); contains Interpro domain(s) IPR000266 Ribosomal protein S17	0.000794718	0.000810336	0.000776415	0	0	0.000919846	0.000948532	0.00112377	0	0.00126469	0.000917259	0.00103394	3	0.000793823	0.000373282	0.000724101	0.00107196	2.87173
solyc07g065170	29.2.1.2.1.8	protein.synthesis.ribosomal protein.eukaryotic.40S subunit.S8	40S ribosomal protein S8 (AHRD V1 ***- B4FGG1_MAIZE); contains Interpro domain(s) IPR001047 Ribosomal protein S8e	0.00114353	0.00233201	0.00111719	0	0.000856402	0.00066179	0.00272971	0.00161701	0.00149991	0.00181978	0.00131986	0.00148776	3	0.00153091	0.000539397	0.00194888	0.00154246	2.85961
solyc12g010860	30.7	signalling.14-3-3 proteins	14-3-3 protein beta/alpha (AHRD V1 **-- 1433B_XENTR); contains Interpro domain(s) IPR000308 14-3-3 protein	0.000968278	0	0.00141897	0.00114458	0	0.000560366	0.00231137	0.00136919	0.00127004	0.00154089	0.00167637	0.00188962	3	0.000829081	0.00060165	0.0016502	0.00170229	2.82937
solyc08g074790	29.2.3	protein.synthesis.initiation	Eukaryotic translation initiation factor 3 subunit 4 (AHRD V1 ***- B4FBV8_MAIZE); contains Interpro domain(s) IPR017334 Translation initiation factor 3, RNA-binding subunit	0.00042834	0.00174703	0.0016739	0	0.00128315	0.00148734	0.00204497	0.00242277	0.00224732	0.00340823	0.00247194	0.00222911	3	0.00128309	0.000956832	0.00223835	0.00270309	2.82504
solyc06g066440	2.2.1.4	major CHO metabolism.degradation.sucrose.hexokinase	Hexokinase (AHRD V1 ***- Q9FR27_SOLLC); contains Interpro domain(s) IPR001312 Hexokinase	0.000937738	0.000239042	0.000458071	0.000831363	0	0	0.000559616	0.000663004	0.000307495	0.00149229	0.00108233	0.000305004	3	0.00054495	0.000343788	0.000510038	0.000959874	2.79206
solyc06g065470	27.4	RNA.RNA binding	RNA-binding protein 8A (AHRD V1 *--* B6TR37_MAIZE); contains Interpro domain(s) IPR012677 Nucleotide-binding, alpha-beta plait	0.000648001	0.000660735	0.000633077	0	0	0.000750029	0.000773418	0	0	0.00103121	0.000747919	0.000843061	3	0.000647271	0.000316676	0.000324473	0.000874063	2.76012
solyc11g042930	29.5.11.4.3.1	protein.degradation.ubiquitin.E3.SCF.SKP	SKP1 (AHRD V1 ***- Q68GS0_TOBAC); contains Interpro domain(s) IPR016897 E3 ubiquitin ligase, SCF complex, Skp subunit	0.000815227	0.0016625	0.000796452	0	0	0.00188717	0.00389204	0.00345831	0.00106929	0.00259465	0.000940931	0.00212125	3	0.00109139	0.000695723	0.00280655	0.00188561	2.71029
solyc10g007480	10.1.10	cell wall.precursor synthesis.UDP-glucose 4,6-dehydratase	Dtdp-glucose 4 6-dehydratase (AHRD V1 *-*- B8C5W5_THAPS); contains Interpro domain(s) IPR016040 NAD(P)-binding domain	0.00021417	0	0	0	0	0.000247891	0.000511243	0	0	0.000340823	0.000494387	0.000278639	3	0.000138057	0.000149297	0.000237081	0.000371283	2.48688
solyc02g082750	30.4	signalling.phosphinositides	Phosphatidylinositol phosphate (PtdInsP) phosphatase involved in hydrolysis of PtdIns (AHRD V1 **** D6VWZ1_YEAST); contains Interpro domain(s) IPR002013 Synaptojanin, N-terminal	0.000212728	0.000216908	0.000207828	0.000251462	0	0	0.0002539	0.000300807	0.000279023	0.000338528	0.000491058	0.000276763	3	0.000212488	0.000150487	0.00027791	0.000368783	2.45059
solyc05g056390	29.6	protein.folding	chaperonin (AHRD V1 ***- O24186_ORYSA); contains Interpro domain(s) IPR001476 Chaperonin Cpn10	0	0.00132828	0	0	0.00195118	0	0	0.00184206	0.00170866	0.00207305	0.00150355	0.00169481	3	0.000509427	0.000717061	0.0012169	0.00175714	2.45047
solyc01g088020	35.2	not assigned.unknown	Protein transport protein sec31 (AHRD V1 **-- C8V1I6_EMENI); contains Interpro domain(s) IPR017986 WD40 repeat, region	0.00022484	0.000343888	0.000439324	0.00026578	0.000168385	0.000130121	0.000536714	0.000317935	0.000147455	0.000536706	0.000389264	0.000438782	3	0.000336017	0.000188095	0.000334035	0.000454917	2.41855
solyc04g078380	31.1	cell.organisation	MFP1 attachment factor 1 (AHRD V1 **-- Q9M7N4_SOYBN)	0.000831317	0.000847654	0	0	0.00124516	0	0.000992214	0.00117552	0	0.00132293	0.000959502	0.00108156	3	0.00059299	0.000481721	0.000755913	0.00112133	2.32776
solyc03g096940	9.1.2	mitochondrial electron transport / ATP synthesis.NADH-DH.localisation not clear	NADH ubiquinone oxidoreductase subunit (AHRD V1 *-** D5RN95_9PROT); contains Interpro domain(s) IPR007763 NADH:ubiquinone oxidoreductase, 17.2 kD subunit	0.000804842	0	0.000786306	0	0.00120551	0	0	0.00113809	0.00105567	0.0012808	0.000928944	0.00104711	3	0.000563716	0.000468503	0.000764584	0.00108562	2.31721
solyc02g093340	27.4	RNA.RNA binding	Heterogeneous nuclear ribonucleoprotein A3 (AHRD V1 *--- B6TGB9_MAIZE); contains Interpro domain(s) IPR012677 Nucleotide-binding, alpha-beta plait	0.000324834	0.000662434	0	0.00038398	0	0	0.000387703	0.00045933	0.000852132	0.00051693	0.000374921	0.000422614	3	0.000362422	0.00019466	0.000566388	0.000438155	2.25087
solyc10g081660	2.1.1.2	major CHO metabolism.synthesis.sucrose.SPP	Sucrose phosphate phosphatase (AHRD V1 ***- Q5J3N8_ACTCH); contains Interpro domain(s) IPR012847 Sucrose phosphatase, plant and cyanobacteria IPR006380 Sucrose-6F-phosphate phosphohydrolase, plant and cyanobacteria	0.00118927	0.000303161	0.00174282	0.000702909	0	0	0.000709725	0.000420422	0.000779951	0.000946286	0.000686326	0.000386816	3	0.00107842	0.00030097	0.0006367	0.000673143	2.23658
solyc07g041930	35.2	not assigned.unknown	Adenylyl cyclase (AHRD V1 ***- C5MTW3_NICBE)	0.000317488	0.000323727	0.000310176	0.000375297	0	0	0.000378936	0	0	0.00050524	0.000366443	0.000413058	3	0.00031713	0.000191766	0.000192979	0.000428247	2.23318
solyc01g103010	35.2	not assigned.unknown	Cullin-associated NEDD8-dissociated protein 2 (AHRD V1 ***- B0WPV6_CULQU); contains Interpro domain(s) IPR011989 Armadillo-like helical	0.000103829	0.000211739	0.000101438	0.000122735	0	0	0.000371775	0.00014682	0	0.000330461	0.000119839	0.000270168	3	0.000139002	0.000107578	0.000206198	0.000240156	2.23238
solyc08g068330	13.1.1.2.1	amino acid metabolism.synthesis.central amino acid metabolism.aspartate.aspartate aminotransferase	Aspartate aminotransferase (AHRD V1 **** B9H920_POPTR); contains Interpro domain(s) IPR000796 Aspartate/other aminotransferase	0.000559116	0.000855155	0.00109248	0.000991382	0.000837455	0.000323574	0.000333665	0.000790618	0.000366681	0.00133464	0.00161332	0.00181855	3	0.000835583	0.00071747	0.000496988	0.00158884	2.2145
solyc07g054180	35.2	not assigned.unknown	Unknown Protein (AHRD V1); contains Interpro domain(s) IPR000996 Clathrin light chain	0	0.00030972	0	0.000359058	0	0	0.00036254	0.000429518	0.000398412	0.000483379	0.000350587	0.000395185	3	0.000169907	0.000186353	0.000396824	0.000409717	2.19861
solyc01g095410	29.2.3	protein.synthesis.initiation	Eukaryotic translation initiation factor 1A (AHRD V1 **** Q7Y1V3_ORYSJ); contains Interpro domain(s) IPR001253 Translation initiation factor 1A (eIF-1A)	0.001755	0.00178949	0.00171458	0	0.00262868	0	0.00209467	0.00124083	0.00115097	0.00279286	0.00202561	0.00114165	3	0.00175303	0.000942893	0.00149549	0.00198671	2.10703
solyc09g090700	8.2.99	TCA / org. transformation.other organic acid transformaitons.misc	Succinate semialdehyde dehydrogenase (AHRD V1 **** B6TPI6_MAIZE); contains Interpro domain(s) IPR015590 Aldehyde dehydrogenase	0	0.000987306	0.000472989	0.000286146	0	0	0.000577841	0.000342298	0	0.000385222	0.000279395	0.000314937	3	0.000520098	0.000162049	0.000340046	0.000326518	2.01494
solyc03g120010	33.99	development.unspecified	Eukaryotic translation initiation factor 3 subunit 2 (AHRD V1 **-- B6SSB6_MAIZE); contains Interpro domain(s) IPR017986 WD40 repeat, region	0.000709889	0.000723839	0.000693539	0	0.000531643	0	0.000847284	0.00150573	0.000931121	0.000564847	0.000409675	0.000461789	3	0.000709089	0.000243881	0.00109471	0.00047877	1.96313
solyc01g111710	29.5.11.20	protein.degradation.ubiquitin.proteasom	26S proteasome non-ATPase regulatory subunit 3 (AHRD V1 ***- B6TBG8_MAIZE); contains Interpro domain(s) IPR013143 PCI/PINT associated module	0.000259467	0.000264565	0.000760472	0.000306711	0	0.000300319	0.00061937	0	0.000340328	0.000412907	0.000299475	0.000675142	3	0.000428168	0.000235677	0.000353233	0.000462508	1.96247
solyc11g010190	31.2	cell.division	Prohibitin (AHRD V1 ***- O04361_TOBAC); contains Interpro domain(s) IPR000163 Prohibitin	0.000905808	0.000461804	0.000442473	0	0	0.00104843	0	0	0.000594049	0.000720737	0.000522739	0.00117847	3	0.000603362	0.000416142	0.000264683	0.000807316	1.94
solyc08g006040	29.2.1.2.1.6	protein.synthesis.ribosomal protein.eukaryotic.40S subunit.S6	40S ribosomal protein S6 (AHRD V1 ***- B6T1H0_MAIZE); contains Interpro domain(s) IPR014401 Ribosomal protein S6, eukaryotic	0.00152241	0.00103489	0.000495783	0.00119974	0	0	0.000605689	0.000717589	0.00133124	0.000807573	0.00058572	0.00132046	3	0.00101769	0.000466581	0.00088484	0.000904583	1.93875
solyc10g008010	29.5.11.20	protein.degradation.ubiquitin.proteasom	Proteasome subunit alpha type (AHRD V1 ***- Q38M52_SOLTU); contains Interpro domain(s) IPR001353 Proteasome, subunit alpha/beta	0	0	0.000525319	0	0	0.00124473	0.000641773	0	0	0.000855684	0.00124123	0.000699562	3	0.000241773	0.000481576	0.000280591	0.000932158	1.93564
solyc08g083320	2.1.2.2	major CHO metabolism.synthesis.starch.starch synthase	Granule-bound starch synthase (AHRD V1 **** B0ZTE3_SOLTU); contains Interpro domain(s) IPR011835 Glycogen/starch synthases, ADP-glucose type	0.00146931	0.00214026	0.00266586	0.00173684	0.00125757	0.000971798	0.00175368	0.00207767	0.00165189	0.00300626	0.0021804	0.00245776	3	0.00209181	0.00132207	0.00182775	0.00254814	1.92739
solyc04g051370	29.5.11.20	protein.degradation.ubiquitin.proteasom	26S proteasome non-ATPase regulatory subunit 12 (AHRD V1 ***- B5X386_SALSA); contains Interpro domain(s) IPR000717 Proteasome component region PCI	0.000571766	0.000874503	0.000837896	0	0	0.00066179	0.000682428	0	0.000374976	0.000454945	0.000329964	0.000743878	3	0.000761388	0.000287263	0.000385801	0.000509596	1.77397
solyc12g099260	8.2.11	TCA / org. transformation.other organic acid transformaitons.atp-citrate lyase	ATP citrate lyase a-subunit (AHRD V1 **** Q93YH4_LUPAL); contains Interpro domain(s) IPR016141 Citrate synthase-like, core	0.000623488	0.000423827	0.000812171	0.000737014	0	0	0.000248054	0.000881643	0.000545196	0.000661466	0.000719626	0.00027039	3	0.000619829	0.000312338	0.000558297	0.000550494	1.76249
solyc07g006790	8.1.1.2	TCA / org. transformation.TCA.pyruvate DH.E2	Dihydrolipoyllysine-residue acetyltransferase component of pyruvate dehydrogenase complex (AHRD V1 **** A4TXZ0_9PROT); contains Interpro domain(s) IPR006257 Dihydrolipoamide acetyltransferase, long form	0.000913998	0.00116495	0.00156266	0.00054021	0.000684502	0.00079343	0.000545449	0.000969329	0.00089913	0.000727254	0.00131866	0.00148641	3	0.00121387	0.000672714	0.000804636	0.00117744	1.75029
solyc12g095960	27.4	RNA.RNA binding	Insulin-like growth factor 2 mRNA-binding protein 2 (AHRD V1 *-** IF2B2_PONAB); contains Interpro domain(s) IPR018111 K Homology, type 1, subgroup	0.000438751	0.00134212	0.000857292	0	0	0.0015235	0.00104734	0.000620415	0	0.000698214	0.000506404	0.00171247	3	0.000879387	0.000574499	0.000589251	0.000972362	1.69254
solyc02g065300	29.1.4	protein.aa activation.leucine-tRNA ligase	Leucyl-tRNA synthetase (AHRD V1 **** Q5PPJ6_RAT); contains Interpro domain(s) IPR004493 Leucyl-tRNA synthetase, class Ia, archaeal/eukaryotic cytosolic	0.000234217	0.00023882	0.000114412	0.000276864	0	0	0.000419323	0.000165597	0.000153605	0.000372726	0.000270332	0.00015236	3	0.000195816	0.000158955	0.000246175	0.00026514	1.66802
solyc04g080590	29.5.11.20	protein.degradation.ubiquitin.proteasom	Proteasome subunit alpha type (AHRD V1 ***- Q8H1Y2_NICBE); contains Interpro domain(s) IPR001353 Proteasome, subunit alpha/beta	0	0.000435282	0.000417061	0	0	0.00148232	0.000509516	0	0.00111986	0.000679343	0.000985434	0.00111079	3	0.000317448	0.000560773	0.000576459	0.000925189	1.64985
solyc08g075700	29.2.1.2.2.13	protein.synthesis.ribosomal protein.eukaryotic.60S subunit.L13	60S ribosomal protein L13 (AHRD V1 ***- Q3HRY7_SOLTU); contains Interpro domain(s) IPR001380 Ribosomal protein L13e	0.0018402	0.00125091	0.00179782	0.000725088	0.00183752	0.00141996	0.00146424	0.00260213	0.00241368	0.00195229	0.00212395	0.00239413	3	0.00162964	0.00132752	0.00216002	0.00215679	1.62467
solyc10g007950	3.2.1	minor CHO metabolism.trehalose.TPS	Alpha alpha-trehalose-phosphate synthase (AHRD V1 **** D0NRZ0_PHYIN); contains Interpro domain(s) IPR001830 Glycosyl transferase, family 20	0.000147445	0	0	0.000174292	0	0	0	0.000208494	0.000193395	0.000234639	0.00017018	0.000191828	3	0.000115815	0.000124764	0.000167296	0.000198882	1.59407
solyc07g063890	29.2.1.2.2.8	protein.synthesis.ribosomal protein.eukaryotic.60S subunit.L8	50S ribosomal protein L2 (AHRD V1 ***- RL2_EDWI9); contains Interpro domain(s) IPR002171 Ribosomal protein L2	0	0	0.000474808	0	0	0.00112504	0.000580064	0.000687229	0	0.000773406	0.000560939	0.000632296	3	0.000224936	0.000441681	0.000455764	0.000655547	1.48421
solyc12g096700	29.2.1.2.2.9	protein.synthesis.ribosomal protein.eukaryotic.60S subunit.L9	Ribosomal L9-like protein (AHRD V1 ***- B3TLR1_ELAGV); contains Interpro domain(s) IPR002359 Ribosomal protein L6, conserved site-2	0.00325671	0.00265656	0.00190902	0.00461963	0.00390237	0.00527726	0.00310962	0.000921029	0.00256298	0.00310957	0.0030071	0.00338963	3	0.00260743	0.00459975	0.00219788	0.00316877	-1.45159
solyc04g054470	35.2	not assigned.unknown	Myosin class II heavy chain (ISS) (AHRD V1 *-*- Q014V4_OSTTA)	0	0	0	0.000233753	0.000296189	0.000228882	0.000472039	0	0	0.000314688	0	0	3	0.0001	0.000252941	0.000224013	0.000171563	-1.47434
solyc12g099440	11.9.4.9	lipid metabolism.lipid degradation.beta-oxidation.multifunctional	Fatty acid oxidation complex subunit alpha (AHRD V1 ***- FADJ_ECOHS); contains Interpro domain(s) IPR006176 3-hydroxyacyl-CoA dehydrogenase, NAD binding	0.000347621	0.000354452	0.00067923	0.000616375	0.000520674	0.000603531	0.000829802	0.000245777	0.000455955	0.000276597	0.000401222	0.000452261	3	0.000460434	0.000580193	0.000510511	0.000376693	-1.54023
solyc08g014340	13.1.5.3.1	amino acid metabolism.synthesis.serine-glycine-cysteine group.cysteine.OASTL	Cysteine synthase (AHRD V1 **** Q9FS26_SOLTU); contains Interpro domain(s) IPR005859 Cysteine synthase A	0.000327358	0.00100137	0.000639637	0.000386964	0.000980647	0.0003789	0	0	0.000858754	0	0	0.000851798	3	0.000656123	0.00058217	0.000352918	0.000350599	-1.6605
solyc04g008590	11.1.31	lipid metabolism.FA synthesis and FA elongation.pyruvate DH	Pyruvate dehydrogenase E1 component subunit beta (AHRD V1 ***- B6TQ36_MAIZE); contains Interpro domain(s) IPR005475 Transketolase, central region	0	0.000315793	0.000302574	0.000366098	0.000463884	0.00035847	0.000739297	0	0.000406225	0.000492857	0	0	3	0.000239455	0.000396151	0.000415174	0.000230952	-1.71529
solyc02g094470	34.9	transport.metabolite transporters at the mitochondrial membrane	Mitochondrial phosphate carrier protein (AHRD V1 **** B9GFH9_POPTR); contains Interpro domain(s) IPR001993 Mitochondrial substrate carrier	0.00141185	0.00215939	0.00206899	0.00333784	0.00370071	0.00449389	0.00210638	0.00349373	0.00277776	0.00168508	0.00244432	0.00229605	3	0.00188008	0.00384414	0.00279262	0.00214181	-1.79481
solyc06g071920	4.1.8	glycolysis.cytosolic branch.glyceraldehyde 3-phosphate dehydrogenase (GAP-DH)	Glyceraldehyde-3-phosphate dehydrogenase (AHRD V1 **** Q9XG67_TOBAC); contains Interpro domain(s) IPR000173 Glyceraldehyde 3-phosphate dehydrogenase	0.00112487	0.0015293	0.00109896	0.0031026	0.0033697	0.00303795	0.00179011	0.000530206	0.000491809	0.00119339	0.00129832	0.00243912	3	0.00125104	0.00317008	0.000937374	0.00164361	-1.92873
solyc07g043560	20.2.1	stress.abiotic.heat	Heat shock protein 4 (AHRD V1 ***- B6U237_MAIZE); contains Interpro domain(s) IPR013126 Heat shock protein 70	0.000283956	0.000144768	0.000416124	0.000167829	0.000425314	0.000164332	0	0.000200764	0	0	0	0.000184716	3	0.000281616	0.000252492	0.000133588	0.000128239	-1.96892
solyc04g082030	13.1.3.5.5	amino acid metabolism.synthesis.aspartate family.lysine.diaminopimelate decarboxylase	Ornithine decarboxylase (AHRD V1 **** Q9SXF3_TOBAC); contains Interpro domain(s) IPR002433 Ornithine decarboxylase	0.000293179	0.000896822	0.000286427	0.000346562	0.000878259	0.00067868	0.000699845	0	0	0	0	0.000762863	3	0.000492143	0.0006345	0.000299948	0.000320954	-1.97692
solyc01g104590	29.2.1.2.2.3	protein.synthesis.ribosomal protein.eukaryotic.60S subunit.L3	Ribosomal protein L3 (AHRD V1 ***- Q6SKP4_SOLLC); contains Interpro domain(s) IPR019926 Ribosomal protein L3, conserved site IPR000597 Ribosomal protein L3	0.000649667	0.00132487	0.000634705	0.00038398	0.000486542	0.000375978	0.000387703	0.00045933	0.000426066	0	0	0.000422614	3	0.000869746	0.0004155	0.000424367	0.000207538	-2.00204
solyc04g006970	4.1.15	glycolysis.cytosolic branch.phospho-enol-pyruvate carboxylase (PEPC)	Phosphoenolpyruvate carboxylase (AHRD V1 **** A6YM33_RICCO); contains Interpro domain(s) IPR015813 Pyruvate/Phosphoenolpyruvate kinase, catalytic core	0.000120343	0	0	0.000284511	0.000180252	0.000139291	0	0.000170171	0	0	0	0	3	0.000106781	0.000201351	0.00012339	0.0001	-2.01351
solyc05g052150	9.9	mitochondrial electron transport / ATP synthesis.F1-ATPase	ATP synthase subunit delta&apos;, mitochondrial (AHRD V1 ***- ATP4_IPOBA)	0	0	0	0.00160611	0.00203511	0.00157264	0.00162168	0	0	0.00216221	0	0	3	0.0001	0.00173795	0.000607228	0.000787404	-2.20719
solyc12g044300	11.1.8	lipid metabolism.FA synthesis and FA elongation.acyl coa ligase	Acyl-CoA synthetase (AMP-forming)/AMP-acid ligase II (AHRD V1 **** C7MWS2_SACVD); contains Interpro domain(s) IPR000873 AMP-dependent synthetase and ligase	0	0	0.000381019	0.000461013	0.000584151	0.000451406	0	0	0	0	0.000450137	0	3	0.000193673	0.000498857	0.0001	0.000216712	-2.30193
solyc09g010460	29.2.3	protein.synthesis.initiation	Eukaryotic translation initiation factor 3 subunit A (AHRD V1 ***- Q24JU4_HUMAN); contains Interpro domain(s) IPR000717 Proteasome component region PCI	0.00012437	0.000253629	0.000243012	0.000147016	0.000558853	0.000143952	0.000296883	0.000175866	0.000326259	0	0	0.000161808	3	0.000207004	0.000283274	0.000266336	0.000120603	-2.34882
solyc06g082650	29.2.1.2.2.10	protein.synthesis.ribosomal protein.eukaryotic.60S subunit.L10	60S ribosomal protein L10 (AHRD V1 ***- Q3SC85_SOLLC); contains Interpro domain(s) IPR001197 Ribosomal protein L10e	0	0	0	0.000725088	0.000918761	0.000709979	0	0	0	0	0	0.000798044	3	0.0001	0.000784609	0.0001	0.000332681	-2.35844
solyc05g010260	7.1.3	OPP.oxidative PP.6-phosphogluconate dehydrogenase	6-phosphogluconate dehydrogenase decarboxylating (AHRD V1 **** B9SXT4_RICCO); contains Interpro domain(s) IPR006114 6-phosphogluconate dehydrogenase, C-terminal	0.000932548	0.000950874	0.00136661	0.00110235	0.000698394	0.000539688	0	0	0	0.000742014	0	0	3	0.00108334	0.000780144	0.0001	0.000314005	-2.4845
solyc07g005600	35.2	not assigned.unknown	Transmembrane 9 superfamily protein member 4 (AHRD V1 **** B6SXZ2_MAIZE); contains Interpro domain(s) IPR004240 Nonaspanin (TM9SF)	0	0.000201004	0.00019259	0.000233024	0.000295265	0.000228168	0	0	0.000258564	0	0	0	3	0.000164531	0.000252152	0.000152855	0.0001	-2.52152
solyc05g013030	29.5.11.20	protein.degradation.ubiquitin.proteasom	26S proteasome regulatory subunit (AHRD V1 ***- A8I274_CHLRE); contains Interpro domain(s) IPR013143 PCI/PINT associated module	0	0.000609189	0.000583688	0.000353116	0.000447435	0.000691516	0.00106962	0.00042241	0.000391819	0	0	0.000388645	3	0.000430959	0.000497356	0.00062795	0.000196215	-2.53475
solyc05g054070	29.2.1.2.2.6	protein.synthesis.ribosomal protein.eukaryotic.60S subunit.L6	60S ribosomal protein L6 (AHRD V1 ***- B9RHH3_RICCO); contains Interpro domain(s) IPR000915 Ribosomal protein L6E	0	0.000562635	0.000539083	0.000652263	0.000826484	0.00127734	0.000658588	0.00156052	0	0.000878103	0	0	3	0.000400573	0.000918696	0.000773036	0.000359368	-2.55642
solyc06g071910	26.22	misc.short chain dehydrogenase/reductase (SDR)	3-oxoacyl-reductase (AHRD V1 ***- B6THT6_MAIZE); contains Interpro domain(s) IPR011284 3-oxoacyl-(acyl-carrier-protein) reductase	0.000787291	0.000802763	0.00115374	0.00186129	0.00176883	0.0018225	0.000469834	0.000556634	0.00206529	0.000626435	0.000454343	0.00102428	3	0.000914597	0.00181754	0.00103059	0.000701686	-2.59024
solyc07g032100	31.4	cell.vesicle transport	Coatomer alpha subunit-like protein (AHRD V1 **-- Q70I39_LOTJA); contains Interpro domain(s) IPR016391 Coatomer, alpha subunit	0.000310977	0.000105696	0.000607629	0.000490133	0.000310525	0.00011998	0.000371165	0.000293158	0	0	0	0.000134862	3	0.000341434	0.000306879	0.000254774	0.000111621	-2.7493
solyc12g010360	34.1	transport.p- and v-ATPases	H-ATPase (AHRD V1 ***- Q8L6I3_ORYSJ); contains Interpro domain(s) IPR006534 ATPase, P-type, plasma-membrane proton-efflux	0	0.000557764	0.000133604	0.000323308	0.000409664	0.000316571	0.000652886	0.000193376	0.000179372	0	0	0.000177919	3	0.000263789	0.000349847	0.000341878	0.000125973	-2.77716
solyc03g120090	18	Co-factor and vitamine metabolism	Pyridoxal biosynthesis lyase pdxS (AHRD V1 ***- Q2RMJ0_MOOTA); contains Interpro domain(s) IPR001852 Vitamin B6 biosynthesis protein	0	0	0	0.000489732	0.00124108	0.00191811	0	0	0	0	0	0.00107801	3	0.0001	0.00121631	0.0001	0.000426004	-2.85515
solyc03g080050	35.2	not assigned.unknown	Band 7 stomatin family protein (AHRD V1 **-- C1MUP6_MICPS); contains Interpro domain(s) IPR001972 Stomatin	0.00119208	0	0.00116462	0.0021137	0.00133914	0.00344942	0.0017785	0.00126424	0.000390895	0.000474259	0.000687944	0.00116319	3	0.0008189	0.00230075	0.00114454	0.00077513	-2.96822
solyc11g073260	28.1.3	DNA.synthesis/chromatin structure.histone	Histone H2A (AHRD V1 ***- C6TMV8_SOYBN); contains Interpro domain(s) IPR002119 Histone H2A	0	0	0	0.00105935	0.0013423	0.00207455	0	0	0	0	0	0.00116594	3	0.0001	0.00149207	0.0001	0.000455312	-3.27702
solyc11g022590	35.2	not assigned.unknown	Kunitz trypsin inhibitor 4 (Fragment) (AHRD V1 **** C1J5E0_POPBA); contains Interpro domain(s) IPR002160 Proteinase inhibitor I3, Kunitz legume	0	0.00114527	0.000548667	0.000663859	0.000841177	0.00130005	0.000670296	0	0	0	0.000648197	0	3	0.00059798	0.000935028	0.000290099	0.000282732	-3.30712
solyc11g067100	29.2.1.2.2.99	protein.synthesis.ribosomal protein.eukaryotic.60S subunit.unknown	60s acidic ribosomal protein-like protein (AHRD V1 ***- Q3HVP0_SOLTU); contains Interpro domain(s) IPR001813 Ribosomal protein 60S	0.00111823	0.00228041	0.00109248	0.00132184	0.00167491	0.00258859	0.00266932	0.00158124	0.00146672	0	0	0.00145484	3	0.00149704	0.00186178	0.00190576	0.000551613	-3.37516
solyc03g025270	27.1	RNA.processing	rRNA 2&apos-O-methyltransferase fibrillarin (AHRD V1 ***- B6JX17_SCHJY); contains Interpro domain(s) IPR000692 Fibrillarin	0.000402421	0	0	0.00095139	0.000602754	0.000931564	0	0	0.000527833	0	0	0.000523557	3	0.000200807	0.000828569	0.000242611	0.000241186	-3.4354
solyc09g082060	13.1.5.3.1	amino acid metabolism.synthesis.serine-glycine-cysteine group.cysteine.OASTL	Cysteine synthase (AHRD V1 **** Q3LAG5_TOBAC); contains Interpro domain(s) IPR005859 Cysteine synthase A	0.000388801	0.000396441	0.000379846	0.000919189	0.00116471	0.000450017	0	0.00109957	0.0015299	0	0	0.000505837	3	0.000388363	0.000844638	0.000909823	0.000235279	-3.58994
solyc02g093900	9.6	mitochondrial electron transport / ATP synthesis.cytochrome c	Cytochrome c1 (AHRD V1 **** Q9FKS5_ARATH); contains Interpro domain(s) IPR002326 Cytochrome c1	0.00140922	0.00143692	0.000917844	0.00166582	0.00140717	0.0016311	0.00168197	0.000664236	0.000616132	0	0.000542172	0.000611141	3	0.00125466	0.00156803	0.000987446	0.000417771	-3.75333
solyc11g012110	29.2.1.2.2.6	protein.synthesis.ribosomal protein.eukaryotic.60S subunit.L6	60S ribosomal protein L6 (AHRD V1 ***- B9RHH3_RICCO); contains Interpro domain(s) IPR000915 Ribosomal protein L6E	0	0	0.000539083	0.00130453	0.000826484	0.00191601	0.000658588	0.00078026	0	0.000878103	0	0	3	0.000246361	0.00134901	0.000512949	0.000359368	-3.75383
solyc09g010400	28.1.3	DNA.synthesis/chromatin structure.histone	Histone H2A (AHRD V1 ***- B9T4D3_RICCO); contains Interpro domain(s) IPR002119 Histone H2A	0	0	0	0.00103013	0.00130527	0.00302598	0	0	0	0	0	0.00113377	3	0.0001	0.00178713	0.0001	0.000444591	-4.01971
solyc06g074430	29.2.1.2.2.82	protein.synthesis.ribosomal protein.eukaryotic.60S subunit.P2	60s acidic ribosomal protein-like protein (AHRD V1 ***- Q3HVP0_SOLTU); contains Interpro domain(s) IPR001813 Ribosomal protein 60S	0.000815227	0.0016625	0.000796452	0.000963666	0.00244213	0.00188717	0	0.00115277	0.00106929	0	0	0.00106063	3	0.00109139	0.00176432	0.00077402	0.000420209	-4.19868
solyc08g074620	35.2	not assigned.unknown	Polyphenol oxidase (AHRD V1 ***- Q41428_SOLTU); contains Interpro domain(s) IPR016213 Polyphenol oxidase, plant	0	0.00109747	0.000210307	0.000508921	0.000322427	0.00124579	0	0	0.00028235	0	0	0.000280063	3	0.00046926	0.000692379	0.000160783	0.000160021	-4.3268
solyc09g008670	13.2.3.2	amino acid metabolism.degradation.aspartate family.threonine	Threonine ammonia-lyase biosynthetic (AHRD V1 **** B1XNT1_SYNP2); contains Interpro domain(s) IPR000634 Serine/threonine dehydratase, pyridoxal-phosphate-binding site IPR005787 Threonine dehydratase I	0.00021237	0.000433087	0.000207479	0.000251039	0.000318092	0.000737423	0	0.000300302	0.000278554	0	0	0	3	0.000284312	0.000435518	0.000226285	0.0001	-4.35518
solyc08g016510	29.5.11.20	protein.degradation.ubiquitin.proteasom	Proteasome subunit alpha type (AHRD V1 ***- C6SW82_SOYBN); contains Interpro domain(s) IPR001353 Proteasome, subunit alpha/beta	0	0.000543643	0.00104177	0.00126049	0.000798586	0.00185134	0	0.00150784	0.000699323	0	0	0.000693658	3	0.000561805	0.00130347	0.000769056	0.000297886	-4.37574
solyc02g082250	21.1	redox.thioredoxin	Thioredoxin reductase (AHRD V1 **** B9SRA3_RICCO); contains Interpro domain(s) IPR005982 Thioredoxin reductase	0	0	0	0.000406998	0.000515708	0.000398517	0	0	0	0	0	0	3	0.0001	0.000440407	0.0001	0.0001	-4.40407
solyc11g006690	29.2.1.2.1.17	protein.synthesis.ribosomal protein.eukaryotic.40S subunit.S17	40S ribosomal protein S17-like protein (AHRD V1 ***- Q3HRX4_SOLTU); contains Interpro domain(s) IPR001210 Ribosomal protein S17e	0.001755	0.00178949	0.00171458	0.00103728	0.00394302	0.00101566	0.00418935	0	0.00230194	0	0	0.00114165	3	0.00175303	0.00199865	0.0021971	0.000447215	-4.46911
solyc05g012340	35.2	not assigned.unknown	Erlin-2 (AHRD V1 ***- D3PHE1_9MAXI); contains Interpro domain(s) IPR001107 Band 7 protein	0	0	0	0.000413762	0.000524279	0.00040514	0	0	0	0	0	0	3	0.0001	0.000447727	0.0001	0.0001	-4.47727
solyc01g110120	34.1	transport.p- and v-ATPases	V-type proton ATPase subunit a (AHRD V1 **** VPH1_NEUCR); contains Interpro domain(s) IPR002490 ATPase, V0/A0 complex, 116-kDa subunit	0	0.000157126	0.000150549	0.000546469	0.000461622	0.000356721	0	0	0	0	0	0	3	0.000135892	0.000454937	0.0001	0.0001	-4.54937
solyc02g093640	26.22	misc.short chain dehydrogenase/reductase (SDR)	3-ketoacyl-CoA reductase 1 (AHRD V1 **-- Q0VH88_GOSHI); contains Interpro domain(s) IPR002347 Glucose/ribitol dehydrogenase	0	0	0.000771563	0.000466776	0.000591453	0.000457049	0	0	0.000517936	0	0	0	3	0.000323854	0.000505092	0.000239312	0.0001	-5.05092
solyc09g007350	29.2.1.2.1.23	protein.synthesis.ribosomal protein.eukaryotic.40S subunit.S23	30S ribosomal protein S12 (AHRD V1 ***- RS12_MYCPU); contains Interpro domain(s) IPR005680 Ribosomal protein S23, eukaryotic/archaeal	0	0	0	0.00105189	0.00133285	0.00102997	0	0	0	0	0	0	3	0.0001	0.00113824	0.0001	0.0001	-11.3824
