# Supplementary material for: Proteomics of Heat-Stress and Ethylene-Mediated Thermotolerance Mechanisms in Tomato Pollen Grains
Source: Front Plant Sci. 2018 Nov 12;9:1558. doi: 10.3389/fpls.2018.01558 (PMC6240657; doi:10.3389/fpls.2018.01558)
Supplement: Supplementary file 7 [file Table_7.XLSX]

## Sheet: Up_BP_P-HS vs P-C
Table S7. GO-term enrichment of differentially expressed pollen proteins relative to the tomato genome database. BP, biological process. Up, up-regulated; Down, down-regulated. Corrected P-value, FDR <0.05. P-C, pollen derived from plants maintained at control conditions; P-HS, pollen derived from plants exposed to HS conditions; P-E-C, pollen derived from plants pretreated with 1 ppm ethephon fo…
Gene Ontology term	Cluster frequency	Genome frequency of use	Raw P-value	Corrected P-value	Genes annotated to the term
glucose metabolic process	14 out of 38 genes, 36.8%	1590 out of 34727 genes, 4.6%	5.77e-10	0	solyc06g071920, solyc05g056250, solyc05g052150, solyc11g069150, solyc06g083540, solyc04g011440, solyc03g120090, solyc07g053650, solyc06g076020, solyc08g082820, solyc02g094470, solyc03g118170, solyc08g079070, solyc07g052350
hexose metabolic process	14 out of 38 genes, 36.8%	1687 out of 34727 genes, 4.9%	1.24e-09	0	solyc06g071920, solyc05g056250, solyc05g052150, solyc11g069150, solyc06g083540, solyc04g011440, solyc03g120090, solyc07g053650, solyc06g076020, solyc08g082820, solyc02g094470, solyc03g118170, solyc08g079070, solyc07g052350
monosaccharide metabolic process	14 out of 38 genes, 36.8%	1786 out of 34727 genes, 5.1%	2.59e-09	0	solyc06g071920, solyc05g056250, solyc05g052150, solyc11g069150, solyc06g083540, solyc04g011440, solyc03g120090, solyc07g053650, solyc06g076020, solyc08g082820, solyc02g094470, solyc03g118170, solyc08g079070, solyc07g052350
gluconeogenesis	9 out of 38 genes, 23.7%	496 out of 34727 genes, 1.4%	2.59e-09	0	solyc06g071920, solyc05g056250, solyc11g069150, solyc06g083540, solyc04g011440, solyc06g076020, solyc07g053650, solyc03g118170, solyc07g052350
hexose biosynthetic process	9 out of 38 genes, 23.7%	525 out of 34727 genes, 1.5%	4.25e-09	0	solyc06g071920, solyc05g056250, solyc11g069150, solyc06g083540, solyc04g011440, solyc06g076020, solyc07g053650, solyc03g118170, solyc07g052350
monosaccharide biosynthetic process	9 out of 38 genes, 23.7%	541 out of 34727 genes, 1.6%	5.51e-09	0	solyc06g071920, solyc05g056250, solyc11g069150, solyc06g083540, solyc04g011440, solyc06g076020, solyc07g053650, solyc03g118170, solyc07g052350
glucose catabolic process	12 out of 38 genes, 31.6%	1385 out of 34727 genes, 4.0%	1.59e-08	0	solyc06g071920, solyc05g056250, solyc05g052150, solyc11g069150, solyc06g083540, solyc04g011440, solyc03g120090, solyc06g076020, solyc08g082820, solyc02g094470, solyc08g079070, solyc07g052350
hexose catabolic process	12 out of 38 genes, 31.6%	1404 out of 34727 genes, 4.0%	1.85e-08	0	solyc06g071920, solyc05g056250, solyc05g052150, solyc11g069150, solyc06g083540, solyc04g011440, solyc03g120090, solyc06g076020, solyc08g082820, solyc02g094470, solyc08g079070, solyc07g052350
monosaccharide catabolic process	12 out of 38 genes, 31.6%	1413 out of 34727 genes, 4.1%	1.99e-08	0	solyc06g071920, solyc05g056250, solyc05g052150, solyc11g069150, solyc06g083540, solyc04g011440, solyc03g120090, solyc06g076020, solyc08g082820, solyc02g094470, solyc08g079070, solyc07g052350
cotranslational protein targeting to membrane	7 out of 38 genes, 18.4%	289 out of 34727 genes, 0.8%	2.6e-08	0	solyc06g082650, solyc12g096700, solyc09g007350, solyc02g086240, solyc08g082820, solyc11g012110, solyc12g098330
SRP-dependent cotranslational protein targeting to membrane	7 out of 38 genes, 18.4%	289 out of 34727 genes, 0.8%	2.6e-08	0	solyc06g082650, solyc12g096700, solyc09g007350, solyc02g086240, solyc08g082820, solyc11g012110, solyc12g098330
alcohol catabolic process	12 out of 38 genes, 31.6%	1472 out of 34727 genes, 4.2%	3.12e-08	0	solyc06g071920, solyc05g056250, solyc05g052150, solyc11g069150, solyc06g083540, solyc04g011440, solyc03g120090, solyc06g076020, solyc08g082820, solyc02g094470, solyc08g079070, solyc07g052350
protein targeting to ER	7 out of 38 genes, 18.4%	309 out of 34727 genes, 0.9%	4.11e-08	0	solyc06g082650, solyc12g096700, solyc09g007350, solyc02g086240, solyc08g082820, solyc11g012110, solyc12g098330
alcohol biosynthetic process	9 out of 38 genes, 23.7%	710 out of 34727 genes, 2.0%	5.69e-08	0	solyc06g071920, solyc05g056250, solyc11g069150, solyc06g083540, solyc04g011440, solyc06g076020, solyc07g053650, solyc03g118170, solyc07g052350
generation of precursor metabolites and energy	14 out of 38 genes, 36.8%	2300 out of 34727 genes, 6.6%	6.38e-08	0	solyc06g071920, solyc05g056250, solyc02g082250, solyc06g072510, solyc05g052150, solyc11g069150, solyc06g083540, solyc04g011440, solyc04g006970, solyc06g076020, solyc01g110120, solyc02g094470, solyc07g052350, solyc02g085350
cellular alcohol metabolic process	15 out of 38 genes, 39.5%	2734 out of 34727 genes, 7.9%	7.19e-08	0	solyc06g071920, solyc05g056250, solyc05g052150, solyc02g093640, solyc11g069150, solyc06g083540, solyc04g011440, solyc03g120090, solyc07g053650, solyc06g076020, solyc08g082820, solyc02g094470, solyc03g118170, solyc08g079070, solyc07g052350
macromolecular complex subunit organization	15 out of 38 genes, 39.5%	2896 out of 34727 genes, 8.3%	1.53e-07	0	solyc06g082650, solyc05g056250, solyc12g096700, solyc11g069150, solyc11g012110, solyc11g073260, solyc06g062690, solyc12g014050, solyc01g110120, solyc02g086240, solyc07g053650, solyc09g007350, solyc03g118170, solyc12g098330, solyc09g010400
cellular process	38 out of 38 genes, 100.0%	23063 out of 34727 genes, 66.4%	1.74e-07	0	solyc02g082250, solyc06g072510, solyc12g096700, solyc05g012340, solyc09g007350, solyc07g053650, solyc06g076020, solyc06g071910, solyc02g086240, solyc03g118170, solyc08g079070, solyc02g085350, solyc06g071920, solyc06g053400, solyc05g052150, solyc04g054470, solyc06g083540, solyc04g006970, solyc06g062690, solyc01g110120, solyc02g094470, solyc12g098330, solyc09g010400, solyc05g056250, solyc11g069150,…
cellular protein complex disassembly	8 out of 38 genes, 21.1%	601 out of 34727 genes, 1.7%	2.37e-07	0	solyc06g082650, solyc12g096700, solyc11g012110, solyc06g062690, solyc02g086240, solyc09g007350, solyc03g118170, solyc12g098330
protein complex disassembly	8 out of 38 genes, 21.1%	605 out of 34727 genes, 1.7%	2.5e-07	0	solyc06g082650, solyc12g096700, solyc11g012110, solyc06g062690, solyc02g086240, solyc09g007350, solyc03g118170, solyc12g098330
cellular macromolecular complex disassembly	8 out of 38 genes, 21.1%	606 out of 34727 genes, 1.7%	2.53e-07	0	solyc06g082650, solyc12g096700, solyc11g012110, solyc06g062690, solyc02g086240, solyc09g007350, solyc03g118170, solyc12g098330
macromolecular complex disassembly	8 out of 38 genes, 21.1%	615 out of 34727 genes, 1.8%	2.83e-07	0	solyc06g082650, solyc12g096700, solyc11g012110, solyc06g062690, solyc02g086240, solyc09g007350, solyc03g118170, solyc12g098330
viral transcription	6 out of 38 genes, 15.8%	252 out of 34727 genes, 0.7%	3.12e-07	0	solyc06g082650, solyc12g096700, solyc09g007350, solyc02g086240, solyc11g012110, solyc12g098330
viral genome expression	6 out of 38 genes, 15.8%	256 out of 34727 genes, 0.7%	3.42e-07	0	solyc06g082650, solyc12g096700, solyc09g007350, solyc02g086240, solyc11g012110, solyc12g098330
mRNA transcription	6 out of 38 genes, 15.8%	265 out of 34727 genes, 0.8%	4.19e-07	0	solyc06g082650, solyc12g096700, solyc09g007350, solyc02g086240, solyc11g012110, solyc12g098330
cellular carbohydrate catabolic process	12 out of 38 genes, 31.6%	1875 out of 34727 genes, 5.4%	4.31e-07	0	solyc06g071920, solyc05g056250, solyc05g052150, solyc11g069150, solyc06g083540, solyc04g011440, solyc03g120090, solyc06g076020, solyc08g082820, solyc02g094470, solyc08g079070, solyc07g052350
translation	10 out of 38 genes, 26.3%	1199 out of 34727 genes, 3.5%	4.54e-07	0	solyc06g082650, solyc05g056250, solyc12g096700, solyc04g054470, solyc11g012110, solyc06g083540, solyc02g086240, solyc09g007350, solyc03g118170, solyc12g098330
macromolecular complex assembly	14 out of 38 genes, 36.8%	2700 out of 34727 genes, 7.8%	4.6e-07	0	solyc06g082650, solyc05g056250, solyc12g096700, solyc11g069150, solyc11g012110, solyc11g073260, solyc06g062690, solyc12g014050, solyc01g110120, solyc02g086240, solyc07g053650, solyc09g007350, solyc12g098330, solyc09g010400
carbohydrate catabolic process	12 out of 38 genes, 31.6%	1891 out of 34727 genes, 5.4%	4.72e-07	0	solyc06g071920, solyc05g056250, solyc05g052150, solyc11g069150, solyc06g083540, solyc04g011440, solyc03g120090, solyc06g076020, solyc08g082820, solyc02g094470, solyc08g079070, solyc07g052350
nucleobase, nucleoside and nucleotide metabolic process	14 out of 38 genes, 36.8%	2744 out of 34727 genes, 7.9%	5.6e-07	0	solyc11g069790, solyc06g071920, solyc05g052150, solyc05g012270, solyc04g054470, solyc06g083540, solyc03g025270, solyc03g120090, solyc12g014050, solyc01g110120, solyc08g082820, solyc02g094470, solyc03g118170, solyc08g079070
cellular component disassembly	8 out of 38 genes, 21.1%	676 out of 34727 genes, 1.9%	5.77e-07	0	solyc06g082650, solyc12g096700, solyc11g012110, solyc06g062690, solyc02g086240, solyc09g007350, solyc03g118170, solyc12g098330
translational termination	6 out of 38 genes, 15.8%	293 out of 34727 genes, 0.8%	7.54e-07	0	solyc06g082650, solyc12g096700, solyc09g007350, solyc02g086240, solyc11g012110, solyc12g098330
cellular metabolic process	36 out of 38 genes, 94.7%	20675 out of 34727 genes, 59.5%	9.61e-07	0	solyc02g082250, solyc06g072510, solyc12g096700, solyc05g012340, solyc09g007350, solyc07g053650, solyc06g076020, solyc06g071910, solyc02g086240, solyc03g118170, solyc08g079070, solyc02g085350, solyc06g071920, solyc06g053400, solyc05g052150, solyc04g054470, solyc06g083540, solyc04g006970, solyc06g062690, solyc01g110120, solyc02g094470, solyc12g098330, solyc05g056250, solyc11g069150, solyc11g012110,…
nucleobase, nucleoside, nucleotide and nucleic acid metabolic process	26 out of 38 genes, 68.4%	10426 out of 34727 genes, 30.0%	1.17e-06	0	solyc05g056250, solyc12g096700, solyc11g069150, solyc11g012110, solyc04g011440, solyc03g120090, solyc12g014050, solyc09g007350, solyc07g053650, solyc06g076020, solyc02g086240, solyc08g082820, solyc03g118170, solyc08g079070, solyc11g069790, solyc06g071920, solyc06g082650, solyc05g012270, solyc05g052150, solyc04g054470, solyc06g083540, solyc03g025270, solyc06g062690, solyc01g110120, solyc02g094470,…
pyruvate metabolic process	9 out of 38 genes, 23.7%	1031 out of 34727 genes, 3.0%	1.29e-06	0	solyc06g071920, solyc05g056250, solyc11g069150, solyc06g083540, solyc04g011440, solyc06g076020, solyc07g053650, solyc03g118170, solyc07g052350
translational elongation	6 out of 38 genes, 15.8%	324 out of 34727 genes, 0.9%	1.35e-06	0	solyc06g082650, solyc12g096700, solyc09g007350, solyc02g086240, solyc11g012110, solyc12g098330
glycolysis	8 out of 38 genes, 21.1%	785 out of 34727 genes, 2.3%	1.76e-06	0	solyc06g071920, solyc05g056250, solyc05g052150, solyc11g069150, solyc06g083540, solyc04g011440, solyc06g076020, solyc07g052350
response to cadmium ion	10 out of 38 genes, 26.3%	1429 out of 34727 genes, 4.1%	2.22e-06	0	solyc06g071920, solyc05g056250, solyc02g082250, solyc05g052150, solyc11g069150, solyc04g011440, solyc06g076020, solyc08g082820, solyc03g118170, solyc07g052350
nucleoside phosphate metabolic process	13 out of 38 genes, 34.2%	2643 out of 34727 genes, 7.6%	2.46e-06	0	solyc11g069790, solyc06g071920, solyc05g052150, solyc05g012270, solyc04g054470, solyc06g083540, solyc03g025270, solyc03g120090, solyc12g014050, solyc01g110120, solyc08g082820, solyc02g094470, solyc08g079070
nucleotide metabolic process	13 out of 38 genes, 34.2%	2643 out of 34727 genes, 7.6%	2.46e-06	0	solyc11g069790, solyc06g071920, solyc05g052150, solyc05g012270, solyc04g054470, solyc06g083540, solyc03g025270, solyc03g120090, solyc12g014050, solyc01g110120, solyc08g082820, solyc02g094470, solyc08g079070
cellular component assembly	14 out of 38 genes, 36.8%	3132 out of 34727 genes, 9.0%	2.74e-06	0	solyc06g082650, solyc05g056250, solyc12g096700, solyc11g069150, solyc11g012110, solyc11g073260, solyc06g062690, solyc12g014050, solyc01g110120, solyc02g086240, solyc07g053650, solyc09g007350, solyc12g098330, solyc09g010400
metabolic process	36 out of 38 genes, 94.7%	21410 out of 34727 genes, 61.7%	3.06e-06	0	solyc02g082250, solyc06g072510, solyc12g096700, solyc05g012340, solyc09g007350, solyc07g053650, solyc06g076020, solyc06g071910, solyc02g086240, solyc03g118170, solyc08g079070, solyc02g085350, solyc06g071920, solyc06g053400, solyc05g052150, solyc04g054470, solyc06g083540, solyc04g006970, solyc06g062690, solyc01g110120, solyc02g094470, solyc12g098330, solyc05g056250, solyc11g069150, solyc11g012110,…
viral infectious cycle	6 out of 38 genes, 15.8%	389 out of 34727 genes, 1.1%	3.87e-06	0	solyc06g082650, solyc12g096700, solyc09g007350, solyc02g086240, solyc11g012110, solyc12g098330
aerobic respiration	5 out of 38 genes, 13.2%	222 out of 34727 genes, 0.6%	4.31e-06	0	solyc06g071920, solyc04g006970, solyc05g052150, solyc07g052350, solyc02g085350
cellular macromolecule catabolic process	15 out of 38 genes, 39.5%	3771 out of 34727 genes, 10.9%	4.49e-06	0	solyc06g071920, solyc05g056250, solyc05g052150, solyc11g069150, solyc06g083540, solyc04g011440, solyc05g012340, solyc03g120090, solyc07g053650, solyc06g076020, solyc08g082820, solyc02g094470, solyc03g118170, solyc08g079070, solyc07g052350
NADP metabolic process	6 out of 38 genes, 15.8%	414 out of 34727 genes, 1.2%	5.53e-06	0	solyc06g071920, solyc05g052150, solyc03g120090, solyc12g014050, solyc02g094470, solyc08g079070
cellular respiration	5 out of 38 genes, 13.2%	245 out of 34727 genes, 0.7%	6.96e-06	0	solyc06g071920, solyc04g006970, solyc05g052150, solyc07g052350, solyc02g085350
macromolecule catabolic process	15 out of 38 genes, 39.5%	3915 out of 34727 genes, 11.3%	7.15e-06	0.00042	solyc06g071920, solyc05g056250, solyc05g052150, solyc11g069150, solyc06g083540, solyc04g011440, solyc05g012340, solyc03g120090, solyc07g053650, solyc06g076020, solyc08g082820, solyc02g094470, solyc03g118170, solyc08g079070, solyc07g052350
viral reproduction	9 out of 38 genes, 23.7%	1286 out of 34727 genes, 3.7%	7.86e-06	0.00041	solyc06g082650, solyc12g096700, solyc11g069150, solyc11g012110, solyc04g011440, solyc02g086240, solyc07g053650, solyc09g007350, solyc12g098330
cellular macromolecular complex subunit organization	12 out of 38 genes, 31.6%	2503 out of 34727 genes, 7.2%	8.82e-06	0.0004	solyc06g082650, solyc12g096700, solyc11g069150, solyc11g012110, solyc11g073260, solyc06g062690, solyc02g086240, solyc07g053650, solyc09g007350, solyc03g118170, solyc12g098330, solyc09g010400
nicotinamide metabolic process	6 out of 38 genes, 15.8%	456 out of 34727 genes, 1.3%	9.59e-06	0.00039	solyc06g071920, solyc05g052150, solyc03g120090, solyc12g014050, solyc02g094470, solyc08g079070
pyridine nucleotide metabolic process	6 out of 38 genes, 15.8%	457 out of 34727 genes, 1.3%	9.71e-06	0.00038	solyc06g071920, solyc05g052150, solyc03g120090, solyc12g014050, solyc02g094470, solyc08g079070
mitochondrial ornithine transport	2 out of 38 genes, 5.3%	6 out of 34727 genes, 0.0%	1.74e-05	0.00038	solyc06g072510, solyc02g094470
translational initiation	6 out of 38 genes, 15.8%	514 out of 34727 genes, 1.5%	1.88e-05	0.00037	solyc06g082650, solyc12g096700, solyc09g007350, solyc02g086240, solyc11g012110, solyc12g098330
response to metal ion	11 out of 38 genes, 28.9%	2257 out of 34727 genes, 6.5%	1.99e-05	0.00036	solyc06g071920, solyc05g056250, solyc02g082250, solyc05g052150, solyc11g069150, solyc06g083540, solyc04g011440, solyc06g076020, solyc08g082820, solyc03g118170, solyc07g052350
cellular macromolecular complex assembly	11 out of 38 genes, 28.9%	2292 out of 34727 genes, 6.6%	2.29e-05	0.00036	solyc06g082650, solyc12g096700, solyc11g069150, solyc11g012110, solyc11g073260, solyc06g062690, solyc02g086240, solyc07g053650, solyc09g007350, solyc12g098330, solyc09g010400
coenzyme metabolic process	9 out of 38 genes, 23.7%	1492 out of 34727 genes, 4.3%	2.56e-05	0.00035	solyc06g071920, solyc05g052150, solyc04g006970, solyc03g120090, solyc12g014050, solyc02g094470, solyc07g052350, solyc08g079070, solyc02g085350
viral reproductive process	8 out of 38 genes, 21.1%	1136 out of 34727 genes, 3.3%	2.61e-05	0.00034	solyc06g082650, solyc12g096700, solyc11g069150, solyc11g012110, solyc04g011440, solyc02g086240, solyc09g007350, solyc12g098330
protein refolding	3 out of 38 genes, 7.9%	53 out of 34727 genes, 0.2%	2.72e-05	0.00034	solyc11g069790, solyc04g011440, solyc08g082820
cellular catabolic process	20 out of 38 genes, 52.6%	7539 out of 34727 genes, 21.7%	2.85e-05	0.00033	solyc05g056250, solyc11g069150, solyc05g012340, solyc04g011440, solyc03g120090, solyc12g014050, solyc07g053650, solyc06g076020, solyc08g082820, solyc03g118170, solyc08g079070, solyc02g085350, solyc06g071920, solyc05g012270, solyc05g052150, solyc04g054470, solyc06g083540, solyc04g006970, solyc02g094470, solyc07g052350
proteasomal protein catabolic process	7 out of 38 genes, 18.4%	857 out of 34727 genes, 2.5%	3.52e-05	0.00033	solyc06g071920, solyc05g012340, solyc07g053650, solyc11g069150, solyc08g082820, solyc03g118170, solyc07g052350
biosynthetic process	28 out of 38 genes, 73.7%	14138 out of 34727 genes, 40.7%	3.84e-05	0.00032	solyc05g056250, solyc02g082250, solyc12g096700, solyc11g069150, solyc11g012110, solyc04g011440, solyc03g120090, solyc12g014050, solyc09g007350, solyc07g053650, solyc06g076020, solyc06g071910, solyc02g086240, solyc08g082820, solyc03g118170, solyc11g069790, solyc06g053400, solyc06g071920, solyc06g082650, solyc05g012270, solyc02g093640, solyc12g044300, solyc04g054470, solyc06g083540, solyc03g025270,…
mRNA metabolic process	10 out of 38 genes, 26.3%	1982 out of 34727 genes, 5.7%	3.88e-05	0.00032	solyc06g082650, solyc12g096700, solyc11g069150, solyc11g012110, solyc06g083540, solyc04g011440, solyc02g086240, solyc07g053650, solyc09g007350, solyc12g098330
cellular protein metabolic process	23 out of 38 genes, 60.5%	9953 out of 34727 genes, 28.7%	4.2e-05	0.00031	solyc05g056250, solyc02g082250, solyc12g096700, solyc11g069150, solyc11g012110, solyc04g011440, solyc05g012340, solyc03g120090, solyc09g007350, solyc07g053650, solyc06g076020, solyc02g086240, solyc08g082820, solyc03g118170, solyc11g069790, solyc06g071920, solyc06g082650, solyc05g052150, solyc04g054470, solyc06g083540, solyc03g025270, solyc07g052350, solyc12g098330
protein metabolic process	23 out of 38 genes, 60.5%	9969 out of 34727 genes, 28.7%	4.32e-05	0.00031	solyc05g056250, solyc02g082250, solyc12g096700, solyc11g069150, solyc11g012110, solyc04g011440, solyc05g012340, solyc03g120090, solyc09g007350, solyc07g053650, solyc06g076020, solyc02g086240, solyc08g082820, solyc03g118170, solyc11g069790, solyc06g071920, solyc06g082650, solyc05g052150, solyc04g054470, solyc06g083540, solyc03g025270, solyc07g052350, solyc12g098330
cellular component organization	25 out of 38 genes, 65.8%	11618 out of 34727 genes, 33.5%	4.59e-05	0.0003	solyc05g056250, solyc02g082250, solyc12g096700, solyc11g069150, solyc11g012110, solyc04g011440, solyc12g014050, solyc09g007350, solyc07g053650, solyc02g086240, solyc08g082820, solyc03g118170, solyc11g069790, solyc06g071920, solyc06g082650, solyc05g052150, solyc02g093640, solyc06g083540, solyc11g073260, solyc03g025270, solyc06g062690, solyc01g110120, solyc07g052350, solyc12g098330, solyc09g010400
organelle organization	18 out of 38 genes, 47.4%	6432 out of 34727 genes, 18.5%	4.73e-05	0.0003	solyc05g056250, solyc11g069150, solyc04g011440, solyc09g007350, solyc07g053650, solyc02g086240, solyc08g082820, solyc03g118170, solyc11g069790, solyc06g071920, solyc05g052150, solyc06g083540, solyc11g073260, solyc03g025270, solyc06g062690, solyc01g110120, solyc07g052350, solyc09g010400
cellular carbohydrate metabolic process	15 out of 38 genes, 39.5%	4611 out of 34727 genes, 13.3%	5.16e-05	0.00029	solyc06g071920, solyc06g053400, solyc05g056250, solyc05g052150, solyc11g069150, solyc06g083540, solyc04g011440, solyc03g120090, solyc07g053650, solyc06g076020, solyc08g082820, solyc02g094470, solyc03g118170, solyc08g079070, solyc07g052350
catabolic process	20 out of 38 genes, 52.6%	7857 out of 34727 genes, 22.6%	5.36e-05	0.00029	solyc05g056250, solyc11g069150, solyc05g012340, solyc04g011440, solyc03g120090, solyc12g014050, solyc07g053650, solyc06g076020, solyc08g082820, solyc03g118170, solyc08g079070, solyc02g085350, solyc06g071920, solyc05g012270, solyc05g052150, solyc04g054470, solyc06g083540, solyc04g006970, solyc02g094470, solyc07g052350
carboxylic acid metabolic process	18 out of 38 genes, 47.4%	6546 out of 34727 genes, 18.8%	6.03e-05	0.00029	solyc05g056250, solyc11g069150, solyc04g011440, solyc03g120090, solyc12g014050, solyc07g053650, solyc06g076020, solyc06g071910, solyc03g118170, solyc02g085350, solyc06g053400, solyc06g071920, solyc05g012270, solyc02g093640, solyc12g044300, solyc06g083540, solyc04g006970, solyc07g052350
tricarboxylic acid cycle	3 out of 38 genes, 7.9%	70 out of 34727 genes, 0.2%	6.28e-05	0.00028	solyc04g006970, solyc07g052350, solyc02g085350
organic acid metabolic process	18 out of 38 genes, 47.4%	6568 out of 34727 genes, 18.9%	6.31e-05	0.00028	solyc05g056250, solyc11g069150, solyc04g011440, solyc03g120090, solyc12g014050, solyc07g053650, solyc06g076020, solyc06g071910, solyc03g118170, solyc02g085350, solyc06g053400, solyc06g071920, solyc05g012270, solyc02g093640, solyc12g044300, solyc06g083540, solyc04g006970, solyc07g052350
pentose-phosphate shunt	5 out of 38 genes, 13.2%	389 out of 34727 genes, 1.1%	6.36e-05	0.00027	solyc06g071920, solyc05g052150, solyc03g120090, solyc02g094470, solyc08g079070
acetyl-CoA catabolic process	3 out of 38 genes, 7.9%	71 out of 34727 genes, 0.2%	6.56e-05	0.00027	solyc04g006970, solyc07g052350, solyc02g085350
primary metabolic process	33 out of 38 genes, 86.8%	19671 out of 34727 genes, 56.6%	6.67e-05	0.00027	solyc02g082250, solyc12g096700, solyc05g012340, solyc09g007350, solyc07g053650, solyc06g076020, solyc06g071910, solyc02g086240, solyc03g118170, solyc08g079070, solyc06g071920, solyc06g053400, solyc05g052150, solyc04g054470, solyc06g083540, solyc06g062690, solyc01g110120, solyc02g094470, solyc12g098330, solyc05g056250, solyc11g069150, solyc11g012110, solyc04g011440, solyc03g120090, solyc12g014050,…
energy derivation by oxidation of organic compounds	5 out of 38 genes, 13.2%	394 out of 34727 genes, 1.1%	6.76e-05	0.00026	solyc06g071920, solyc04g006970, solyc05g052150, solyc07g052350, solyc02g085350
NADPH regeneration	5 out of 38 genes, 13.2%	396 out of 34727 genes, 1.1%	6.92e-05	0.00026	solyc06g071920, solyc05g052150, solyc03g120090, solyc02g094470, solyc08g079070
oxidoreduction coenzyme metabolic process	6 out of 38 genes, 15.8%	671 out of 34727 genes, 1.9%	8.29e-05	0.00051	solyc06g071920, solyc05g052150, solyc03g120090, solyc12g014050, solyc02g094470, solyc08g079070
proteolysis involved in cellular protein catabolic process	8 out of 38 genes, 21.1%	1360 out of 34727 genes, 3.9%	9.28e-05	0.00051	solyc06g071920, solyc05g052150, solyc11g069150, solyc05g012340, solyc07g053650, solyc03g118170, solyc08g082820, solyc07g052350
cellular biosynthetic process	27 out of 38 genes, 71.1%	13831 out of 34727 genes, 39.8%	9.55e-05	0.0005	solyc05g056250, solyc12g096700, solyc11g069150, solyc11g012110, solyc04g011440, solyc03g120090, solyc12g014050, solyc09g007350, solyc07g053650, solyc06g076020, solyc06g071910, solyc02g086240, solyc08g082820, solyc03g118170, solyc11g069790, solyc06g053400, solyc06g071920, solyc06g082650, solyc05g012270, solyc02g093640, solyc12g044300, solyc04g054470, solyc06g083540, solyc03g025270, solyc06g062690,…
water-soluble vitamin metabolic process	6 out of 38 genes, 15.8%	691 out of 34727 genes, 2.0%	9.74e-05	0.00049	solyc06g071920, solyc05g052150, solyc03g120090, solyc12g014050, solyc02g094470, solyc08g079070
cellular carbohydrate biosynthetic process	11 out of 38 genes, 28.9%	2697 out of 34727 genes, 7.8%	0.0001	0.00049	solyc06g071920, solyc06g053400, solyc05g056250, solyc11g069150, solyc06g083540, solyc04g011440, solyc03g120090, solyc07g053650, solyc06g076020, solyc03g118170, solyc07g052350
cofactor metabolic process	10 out of 38 genes, 26.3%	2234 out of 34727 genes, 6.4%	0.0001	0.00048	solyc11g069790, solyc06g071920, solyc05g052150, solyc04g006970, solyc03g120090, solyc12g014050, solyc02g094470, solyc07g052350, solyc08g079070, solyc02g085350
ribonucleoprotein complex assembly	6 out of 38 genes, 15.8%	713 out of 34727 genes, 2.1%	0.00011	0.00048	solyc06g082650, solyc12g096700, solyc09g007350, solyc02g086240, solyc11g012110, solyc12g098330
cellular protein catabolic process	8 out of 38 genes, 21.1%	1418 out of 34727 genes, 4.1%	0.00012	0.00047	solyc06g071920, solyc05g052150, solyc11g069150, solyc05g012340, solyc07g053650, solyc03g118170, solyc08g082820, solyc07g052350
coenzyme catabolic process	3 out of 38 genes, 7.9%	88 out of 34727 genes, 0.3%	0.00012	0.00047	solyc04g006970, solyc07g052350, solyc02g085350
protein catabolic process	8 out of 38 genes, 21.1%	1463 out of 34727 genes, 4.2%	0.00015	0.00069	solyc06g071920, solyc05g052150, solyc11g069150, solyc05g012340, solyc07g053650, solyc03g118170, solyc08g082820, solyc07g052350
protein folding	6 out of 38 genes, 15.8%	813 out of 34727 genes, 2.3%	0.00023	0.00205	solyc11g069790, solyc04g011440, solyc02g082250, solyc03g120090, solyc06g076020, solyc08g082820
ornithine transport	2 out of 38 genes, 5.3%	22 out of 34727 genes, 0.1%	0.00026	0.0027	solyc06g072510, solyc02g094470
response to reactive oxygen species	7 out of 38 genes, 18.4%	1193 out of 34727 genes, 3.4%	0.00027	0.00267	solyc11g069790, solyc06g071920, solyc04g011440, solyc03g120090, solyc06g076020, solyc08g082820, solyc07g052350
response to oxidative stress	9 out of 38 genes, 23.7%	2054 out of 34727 genes, 5.9%	0.00029	0.00264	solyc11g069790, solyc06g071920, solyc02g082250, solyc12g044300, solyc04g011440, solyc03g120090, solyc06g076020, solyc08g082820, solyc07g052350
carbohydrate metabolic process	16 out of 38 genes, 42.1%	6037 out of 34727 genes, 17.4%	0.00031	0.00283	solyc05g056250, solyc11g069150, solyc04g011440, solyc03g120090, solyc07g053650, solyc06g076020, solyc08g082820, solyc03g118170, solyc08g079070, solyc06g053400, solyc06g071920, solyc05g052150, solyc04g054470, solyc06g083540, solyc02g094470, solyc07g052350
ribonucleoprotein complex biogenesis and assembly	8 out of 38 genes, 21.1%	1646 out of 34727 genes, 4.7%	0.00034	0.00301	solyc06g082650, solyc12g096700, solyc11g012110, solyc06g083540, solyc03g025270, solyc02g086240, solyc09g007350, solyc12g098330
response to osmotic stress	12 out of 38 genes, 31.6%	3657 out of 34727 genes, 10.5%	0.00035	0.00319	solyc06g071920, solyc05g056250, solyc05g052150, solyc11g069150, solyc06g083540, solyc04g011440, solyc03g120090, solyc07g053650, solyc01g110120, solyc06g076020, solyc02g094470, solyc07g052350
carbohydrate biosynthetic process	11 out of 38 genes, 28.9%	3134 out of 34727 genes, 9.0%	0.00038	0.00316	solyc06g071920, solyc06g053400, solyc05g056250, solyc11g069150, solyc06g083540, solyc04g011440, solyc03g120090, solyc07g053650, solyc06g076020, solyc03g118170, solyc07g052350
interphase of mitotic cell cycle	4 out of 38 genes, 10.5%	321 out of 34727 genes, 0.9%	0.00041	0.00313	solyc04g011440, solyc06g062690, solyc07g053650, solyc11g069150
interphase	4 out of 38 genes, 10.5%	323 out of 34727 genes, 0.9%	0.00042	0.0033	solyc04g011440, solyc06g062690, solyc07g053650, solyc11g069150
response to inorganic substance	11 out of 38 genes, 28.9%	3227 out of 34727 genes, 9.3%	0.00049	0.00449	solyc06g071920, solyc05g056250, solyc02g082250, solyc05g052150, solyc11g069150, solyc06g083540, solyc04g011440, solyc06g076020, solyc08g082820, solyc03g118170, solyc07g052350
ADP transport	2 out of 38 genes, 5.3%	30 out of 34727 genes, 0.1%	0.00049	0.00444	solyc06g072510, solyc02g094470
vitamin metabolic process	6 out of 38 genes, 15.8%	936 out of 34727 genes, 2.7%	0.00049	0.0046	solyc06g071920, solyc05g052150, solyc03g120090, solyc12g014050, solyc02g094470, solyc08g079070
gene expression	17 out of 38 genes, 44.7%	6991 out of 34727 genes, 20.1%	0.00052	0.00475	solyc05g056250, solyc12g096700, solyc11g069150, solyc11g012110, solyc04g011440, solyc09g007350, solyc07g053650, solyc02g086240, solyc06g076020, solyc08g082820, solyc03g118170, solyc06g082650, solyc04g054470, solyc06g083540, solyc03g025270, solyc06g062690, solyc12g098330
response to hydrogen peroxide	6 out of 38 genes, 15.8%	946 out of 34727 genes, 2.7%	0.00052	0.00471	solyc11g069790, solyc06g071920, solyc04g011440, solyc03g120090, solyc06g076020, solyc08g082820
chaperone cofactor-dependent protein folding	2 out of 38 genes, 5.3%	31 out of 34727 genes, 0.1%	0.00053	0.00485	solyc04g011440, solyc06g076020
transcription	13 out of 38 genes, 34.2%	4407 out of 34727 genes, 12.7%	0.00053	0.005	solyc06g082650, solyc12g096700, solyc11g012110, solyc06g083540, solyc04g011440, solyc03g025270, solyc06g062690, solyc09g007350, solyc02g086240, solyc06g076020, solyc08g082820, solyc03g118170, solyc12g098330
transcription, DNA-dependent	13 out of 38 genes, 34.2%	4407 out of 34727 genes, 12.7%	0.00053	0.00495	solyc06g082650, solyc12g096700, solyc11g012110, solyc06g083540, solyc04g011440, solyc03g025270, solyc06g062690, solyc09g007350, solyc02g086240, solyc06g076020, solyc08g082820, solyc03g118170, solyc12g098330
RNA biosynthetic process	13 out of 38 genes, 34.2%	4427 out of 34727 genes, 12.7%	0.00055	0.00528	solyc06g082650, solyc12g096700, solyc11g012110, solyc06g083540, solyc04g011440, solyc03g025270, solyc06g062690, solyc09g007350, solyc02g086240, solyc06g076020, solyc08g082820, solyc03g118170, solyc12g098330
biopolymer catabolic process	10 out of 38 genes, 26.3%	2781 out of 34727 genes, 8.0%	0.00062	0.00673	solyc06g071920, solyc05g052150, solyc11g069150, solyc06g083540, solyc04g011440, solyc05g012340, solyc07g053650, solyc08g082820, solyc03g118170, solyc07g052350
positive regulation of growth rate	4 out of 38 genes, 10.5%	378 out of 34727 genes, 1.1%	0.00076	0.00852	solyc03g025270, solyc02g093640, solyc02g086240, solyc01g110120
response to salt stress	11 out of 38 genes, 28.9%	3415 out of 34727 genes, 9.8%	0.00079	0.00844	solyc06g071920, solyc05g056250, solyc05g052150, solyc11g069150, solyc06g083540, solyc04g011440, solyc03g120090, solyc01g110120, solyc06g076020, solyc02g094470, solyc07g052350
ATP transport	2 out of 38 genes, 5.3%	38 out of 34727 genes, 0.1%	0.00079	0.00873	solyc06g072510, solyc02g094470
determination of adult life span	3 out of 38 genes, 7.9%	168 out of 34727 genes, 0.5%	0.00082	0.00883	solyc12g096700, solyc02g093640, solyc11g012110
adenine nucleotide transport	2 out of 38 genes, 5.3%	39 out of 34727 genes, 0.1%	0.00084	0.00929	solyc06g072510, solyc02g094470
purine nucleotide transport	2 out of 38 genes, 5.3%	40 out of 34727 genes, 0.1%	0.00088	0.00973	solyc06g072510, solyc02g094470
positive regulation of embryonic development	2 out of 38 genes, 5.3%	40 out of 34727 genes, 0.1%	0.00088	0.00965	solyc03g025270, solyc08g082820
regulation of growth rate	4 out of 38 genes, 10.5%	400 out of 34727 genes, 1.2%	0.00093	0.01096	solyc03g025270, solyc02g093640, solyc02g086240, solyc01g110120
response to high light intensity	5 out of 38 genes, 13.2%	713 out of 34727 genes, 2.1%	0.00103	0.01155	solyc11g069790, solyc04g011440, solyc03g120090, solyc06g076020, solyc08g082820
symbiosis, encompassing mutualism through parasitism	7 out of 38 genes, 18.4%	1515 out of 34727 genes, 4.4%	0.00114	0.01214	solyc06g053400, solyc04g011440, solyc05g056250, solyc02g082250, solyc12g014050, solyc01g110120, solyc11g069150
ribonucleotide metabolic process	7 out of 38 genes, 18.4%	1523 out of 34727 genes, 4.4%	0.00117	0.01254	solyc11g069790, solyc03g025270, solyc05g052150, solyc01g110120, solyc08g082820, solyc04g054470, solyc06g083540
multicellular organismal aging	3 out of 38 genes, 7.9%	191 out of 34727 genes, 0.6%	0.00119	0.01328	solyc12g096700, solyc02g093640, solyc11g012110
monocarboxylic acid metabolic process	13 out of 38 genes, 34.2%	4805 out of 34727 genes, 13.8%	0.00122	0.01333	solyc06g071920, solyc05g056250, solyc02g093640, solyc12g044300, solyc11g069150, solyc06g083540, solyc04g011440, solyc12g014050, solyc07g053650, solyc06g071910, solyc06g076020, solyc03g118170, solyc07g052350
'de novo' posttranslational protein folding	2 out of 38 genes, 5.3%	49 out of 34727 genes, 0.1%	0.00132	0.01471	solyc04g011440, solyc06g076020
interspecies interaction between organisms	7 out of 38 genes, 18.4%	1565 out of 34727 genes, 4.5%	0.00137	0.01475	solyc06g053400, solyc04g011440, solyc05g056250, solyc02g082250, solyc12g014050, solyc01g110120, solyc11g069150
RNA metabolic process	16 out of 38 genes, 42.1%	6883 out of 34727 genes, 19.8%	0.0014	0.0148	solyc05g056250, solyc12g096700, solyc11g069150, solyc11g012110, solyc04g011440, solyc09g007350, solyc07g053650, solyc02g086240, solyc06g076020, solyc08g082820, solyc03g118170, solyc06g082650, solyc06g083540, solyc03g025270, solyc06g062690, solyc12g098330
ubiquitin-dependent protein catabolic process	6 out of 38 genes, 15.8%	1176 out of 34727 genes, 3.4%	0.00162	0.01597	solyc05g012340, solyc05g052150, solyc07g053650, solyc11g069150, solyc08g082820, solyc07g052350
modification-dependent protein catabolic process	6 out of 38 genes, 15.8%	1178 out of 34727 genes, 3.4%	0.00163	0.016	solyc05g012340, solyc05g052150, solyc07g053650, solyc11g069150, solyc08g082820, solyc07g052350
modification-dependent macromolecule catabolic process	6 out of 38 genes, 15.8%	1185 out of 34727 genes, 3.4%	0.00168	0.01603	solyc05g012340, solyc05g052150, solyc07g053650, solyc11g069150, solyc08g082820, solyc07g052350
reproductive process	17 out of 38 genes, 44.7%	7774 out of 34727 genes, 22.4%	0.00183	0.01685	solyc02g082250, solyc12g096700, solyc11g069150, solyc11g012110, solyc04g011440, solyc09g007350, solyc02g086240, solyc08g082820, solyc06g071920, solyc06g082650, solyc11g069790, solyc02g093640, solyc06g083540, solyc03g025270, solyc06g062690, solyc01g110120, solyc12g098330
tRNA metabolic process	4 out of 38 genes, 10.5%	488 out of 34727 genes, 1.4%	0.00194	0.01703	solyc03g025270, solyc05g056250, solyc03g118170, solyc06g083540
macromolecule biosynthetic process	18 out of 38 genes, 47.4%	8615 out of 34727 genes, 24.8%	0.00211	0.01767	solyc05g056250, solyc02g082250, solyc12g096700, solyc11g012110, solyc04g011440, solyc03g120090, solyc09g007350, solyc06g076020, solyc02g086240, solyc08g082820, solyc03g118170, solyc06g082650, solyc04g054470, solyc06g083540, solyc03g025270, solyc06g062690, solyc07g052350, solyc12g098330
'de novo' protein folding	2 out of 38 genes, 5.3%	62 out of 34727 genes, 0.2%	0.00211	0.01815	solyc04g011440, solyc06g076020
intracellular transport	14 out of 38 genes, 36.8%	5758 out of 34727 genes, 16.6%	0.00211	0.01802	solyc06g082650, solyc06g072510, solyc12g096700, solyc11g012110, solyc06g083540, solyc04g011440, solyc05g012340, solyc06g062690, solyc09g007350, solyc01g110120, solyc02g086240, solyc08g082820, solyc02g094470, solyc12g098330
response to abiotic stimulus	18 out of 38 genes, 47.4%	8617 out of 34727 genes, 24.8%	0.00211	0.01788	solyc05g056250, solyc11g069150, solyc04g011440, solyc03g120090, solyc07g053650, solyc06g076020, solyc06g071910, solyc08g082820, solyc02g085350, solyc11g069790, solyc06g071920, solyc06g082650, solyc05g052150, solyc06g083540, solyc03g025270, solyc01g110120, solyc02g094470, solyc07g052350
reproduction	17 out of 38 genes, 44.7%	7900 out of 34727 genes, 22.7%	0.0022	0.01774	solyc02g082250, solyc12g096700, solyc11g069150, solyc11g012110, solyc04g011440, solyc09g007350, solyc02g086240, solyc08g082820, solyc06g071920, solyc06g082650, solyc11g069790, solyc02g093640, solyc06g083540, solyc03g025270, solyc06g062690, solyc01g110120, solyc12g098330
ribonucleotide biosynthetic process	4 out of 38 genes, 10.5%	511 out of 34727 genes, 1.5%	0.0023	0.01806	solyc11g069790, solyc03g025270, solyc05g052150, solyc01g110120
cytoskeleton organization	4 out of 38 genes, 10.5%	527 out of 34727 genes, 1.5%	0.00257	0.02015	solyc06g071920, solyc07g053650, solyc03g118170, solyc07g052350
long-chain fatty acid metabolic process	2 out of 38 genes, 5.3%	70 out of 34727 genes, 0.2%	0.00268	0.02059	solyc02g093640, solyc12g044300
RNA methylation	3 out of 38 genes, 7.9%	254 out of 34727 genes, 0.7%	0.0027	0.02044	solyc03g025270, solyc02g086240, solyc12g098330
response to heat	6 out of 38 genes, 15.8%	1305 out of 34727 genes, 3.8%	0.00274	0.02043	solyc11g069790, solyc06g071920, solyc04g011440, solyc03g120090, solyc06g076020, solyc08g082820
cellular biopolymer biosynthetic process	16 out of 38 genes, 42.1%	7332 out of 34727 genes, 21.1%	0.00279	0.02043	solyc05g056250, solyc12g096700, solyc11g012110, solyc04g011440, solyc03g120090, solyc09g007350, solyc06g076020, solyc02g086240, solyc08g082820, solyc03g118170, solyc06g082650, solyc04g054470, solyc06g083540, solyc03g025270, solyc06g062690, solyc12g098330
antigen processing and presentation of exogenous peptide antigen via MHC class I, TAP-dependent	2 out of 38 genes, 5.3%	74 out of 34727 genes, 0.2%	0.00299	0.021	solyc07g053650, solyc11g069150
cellular macromolecule metabolic process	26 out of 38 genes, 68.4%	15642 out of 34727 genes, 45.0%	0.00307	0.0217	solyc05g056250, solyc02g082250, solyc12g096700, solyc11g069150, solyc11g012110, solyc05g012340, solyc04g011440, solyc03g120090, solyc09g007350, solyc07g053650, solyc06g076020, solyc02g086240, solyc08g082820, solyc03g118170, solyc08g079070, solyc11g069790, solyc06g071920, solyc06g082650, solyc05g052150, solyc04g054470, solyc06g083540, solyc03g025270, solyc06g062690, solyc02g094470, solyc07g052350,…
mitotic spindle organization	3 out of 38 genes, 7.9%	267 out of 34727 genes, 0.8%	0.0031	0.02183	solyc12g096700, solyc02g086240, solyc11g069150
regulation of embryonic development	2 out of 38 genes, 5.3%	78 out of 34727 genes, 0.2%	0.00332	0.02294	solyc03g025270, solyc08g082820
positive regulation of growth	4 out of 38 genes, 10.5%	569 out of 34727 genes, 1.6%	0.00338	0.02306	solyc03g025270, solyc02g093640, solyc02g086240, solyc01g110120
purine nucleotide metabolic process	6 out of 38 genes, 15.8%	1362 out of 34727 genes, 3.9%	0.00338	0.0229	solyc03g025270, solyc05g052150, solyc01g110120, solyc08g082820, solyc04g054470, solyc06g083540
regulation of amino acid metabolic process	2 out of 38 genes, 5.3%	80 out of 34727 genes, 0.2%	0.00349	0.02356	solyc07g053650, solyc11g069150
antigen processing and presentation of exogenous peptide antigen via MHC class I	2 out of 38 genes, 5.3%	80 out of 34727 genes, 0.2%	0.00349	0.0234	solyc07g053650, solyc11g069150
nucleosome assembly	3 out of 38 genes, 7.9%	279 out of 34727 genes, 0.8%	0.00351	0.02338	solyc11g073260, solyc06g062690, solyc09g010400
Golgi organization	5 out of 38 genes, 13.2%	948 out of 34727 genes, 2.7%	0.00356	0.02349	solyc06g071920, solyc05g052150, solyc01g110120, solyc07g052350, solyc06g083540
antigen processing and presentation of exogenous peptide antigen	2 out of 38 genes, 5.3%	81 out of 34727 genes, 0.2%	0.00357	0.024	solyc07g053650, solyc11g069150
phosphate transport	2 out of 38 genes, 5.3%	81 out of 34727 genes, 0.2%	0.00357	0.02384	solyc06g072510, solyc02g094470
antigen processing and presentation of exogenous antigen	2 out of 38 genes, 5.3%	81 out of 34727 genes, 0.2%	0.00357	0.02368	solyc07g053650, solyc11g069150
oxidative phosphorylation	3 out of 38 genes, 7.9%	281 out of 34727 genes, 0.8%	0.00358	0.02353	solyc05g052150, solyc01g110120, solyc02g085350
mitotic cell cycle	6 out of 38 genes, 15.8%	1388 out of 34727 genes, 4.0%	0.00371	0.02429	solyc04g011440, solyc06g062690, solyc12g096700, solyc07g053650, solyc02g086240, solyc11g069150
cellular response to stimulus	13 out of 38 genes, 34.2%	5434 out of 34727 genes, 15.6%	0.00377	0.02465	solyc11g069790, solyc06g071920, solyc02g082250, solyc11g069150, solyc04g054470, solyc04g011440, solyc03g120090, solyc06g062690, solyc12g014050, solyc07g053650, solyc01g110120, solyc06g076020, solyc08g082820
regulation of apoptosis	5 out of 38 genes, 13.2%	962 out of 34727 genes, 2.8%	0.00379	0.02462	solyc04g011440, solyc12g014050, solyc07g053650, solyc11g069150, solyc08g082820
cellular macromolecule biosynthetic process	17 out of 38 genes, 44.7%	8310 out of 34727 genes, 23.9%	0.0039	0.02459	solyc05g056250, solyc12g096700, solyc11g012110, solyc04g011440, solyc03g120090, solyc09g007350, solyc06g076020, solyc02g086240, solyc08g082820, solyc03g118170, solyc06g082650, solyc04g054470, solyc06g083540, solyc03g025270, solyc06g062690, solyc07g052350, solyc12g098330
response to immune response of other organism during symbiotic interaction	2 out of 38 genes, 5.3%	85 out of 34727 genes, 0.2%	0.00393	0.02443	solyc02g082250, solyc12g014050
response to host immune response	2 out of 38 genes, 5.3%	85 out of 34727 genes, 0.2%	0.00393	0.02428	solyc02g082250, solyc12g014050
hyperosmotic response	6 out of 38 genes, 15.8%	1406 out of 34727 genes, 4.0%	0.00395	0.02425	solyc06g071920, solyc05g052150, solyc03g120090, solyc07g053650, solyc07g052350, solyc06g083540
energy coupled proton transport, down electrochemical gradient	2 out of 38 genes, 5.3%	87 out of 34727 genes, 0.3%	0.00411	0.02509	solyc05g052150, solyc01g110120
ATP synthesis coupled proton transport	2 out of 38 genes, 5.3%	87 out of 34727 genes, 0.3%	0.00411	0.02494	solyc05g052150, solyc01g110120
regulation of amine metabolic process	2 out of 38 genes, 5.3%	89 out of 34727 genes, 0.3%	0.00429	0.02589	solyc07g053650, solyc11g069150
macromolecule metabolic process	26 out of 38 genes, 68.4%	15977 out of 34727 genes, 46.0%	0.0044	0.02634	solyc05g056250, solyc02g082250, solyc12g096700, solyc11g069150, solyc11g012110, solyc05g012340, solyc04g011440, solyc03g120090, solyc09g007350, solyc07g053650, solyc06g076020, solyc02g086240, solyc08g082820, solyc03g118170, solyc08g079070, solyc11g069790, solyc06g071920, solyc06g082650, solyc05g052150, solyc04g054470, solyc06g083540, solyc03g025270, solyc06g062690, solyc02g094470, solyc07g052350,…
response to light intensity	5 out of 38 genes, 13.2%	999 out of 34727 genes, 2.9%	0.00445	0.0263	solyc11g069790, solyc04g011440, solyc03g120090, solyc06g076020, solyc08g082820
karyogamy	2 out of 38 genes, 5.3%	91 out of 34727 genes, 0.3%	0.00449	0.02651	solyc05g056250, solyc08g082820
biopolymer biosynthetic process	16 out of 38 genes, 42.1%	7677 out of 34727 genes, 22.1%	0.00454	0.02659	solyc05g056250, solyc12g096700, solyc11g012110, solyc04g011440, solyc03g120090, solyc09g007350, solyc06g076020, solyc02g086240, solyc08g082820, solyc03g118170, solyc06g082650, solyc04g054470, solyc06g083540, solyc03g025270, solyc06g062690, solyc12g098330
negative regulation of ubiquitin-protein ligase activity during mitotic cell cycle	2 out of 38 genes, 5.3%	92 out of 34727 genes, 0.3%	0.00458	0.02655	solyc07g053650, solyc11g069150
protein complex assembly	6 out of 38 genes, 15.8%	1466 out of 34727 genes, 4.2%	0.00485	0.02686	solyc05g056250, solyc06g062690, solyc12g014050, solyc07g053650, solyc01g110120, solyc11g069150
purine nucleotide biosynthetic process	3 out of 38 genes, 7.9%	314 out of 34727 genes, 0.9%	0.00488	0.02741	solyc03g025270, solyc05g052150, solyc01g110120
negative regulation of ligase activity	2 out of 38 genes, 5.3%	97 out of 34727 genes, 0.3%	0.00508	0.0283	solyc07g053650, solyc11g069150
negative regulation of ubiquitin-protein ligase activity	2 out of 38 genes, 5.3%	97 out of 34727 genes, 0.3%	0.00508	0.02814	solyc07g053650, solyc11g069150
establishment of localization in cell	14 out of 38 genes, 36.8%	6332 out of 34727 genes, 18.2%	0.00522	0.02855	solyc06g082650, solyc06g072510, solyc12g096700, solyc11g012110, solyc06g083540, solyc04g011440, solyc05g012340, solyc06g062690, solyc09g007350, solyc01g110120, solyc02g086240, solyc08g082820, solyc02g094470, solyc12g098330
response to temperature stimulus	10 out of 38 genes, 26.3%	3702 out of 34727 genes, 10.7%	0.00535	0.02874	solyc11g069790, solyc06g071920, solyc05g052150, solyc06g083540, solyc04g011440, solyc03g120090, solyc06g071910, solyc06g076020, solyc08g082820, solyc07g052350
tRNA aminoacylation for protein translation	2 out of 38 genes, 5.3%	100 out of 34727 genes, 0.3%	0.00539	0.02937	solyc05g056250, solyc03g118170
amino acid activation	2 out of 38 genes, 5.3%	100 out of 34727 genes, 0.3%	0.00539	0.0292	solyc05g056250, solyc03g118170
tRNA aminoacylation	2 out of 38 genes, 5.3%	100 out of 34727 genes, 0.3%	0.00539	0.02904	solyc05g056250, solyc03g118170
response to host defenses	2 out of 38 genes, 5.3%	100 out of 34727 genes, 0.3%	0.00539	0.02888	solyc02g082250, solyc12g014050
positive regulation of ubiquitin-protein ligase activity during mitotic cell cycle	2 out of 38 genes, 5.3%	102 out of 34727 genes, 0.3%	0.0056	0.02927	solyc07g053650, solyc11g069150
response to defenses of other organism during symbiotic interaction	2 out of 38 genes, 5.3%	102 out of 34727 genes, 0.3%	0.0056	0.02911	solyc02g082250, solyc12g014050
mitochondrial transport	3 out of 38 genes, 7.9%	333 out of 34727 genes, 1.0%	0.00575	0.02961	solyc06g072510, solyc08g082820, solyc02g094470
nucleotide biosynthetic process	5 out of 38 genes, 13.2%	1062 out of 34727 genes, 3.1%	0.00575	0.02956	solyc11g069790, solyc03g025270, solyc05g052150, solyc05g012270, solyc01g110120
response to misfolded protein	3 out of 38 genes, 7.9%	336 out of 34727 genes, 1.0%	0.00589	0.02995	solyc05g052150, solyc11g069150, solyc07g052350
M/G1 transition of mitotic cell cycle	2 out of 38 genes, 5.3%	105 out of 34727 genes, 0.3%	0.00592	0.02978	solyc07g053650, solyc11g069150
nucleosome organization	3 out of 38 genes, 7.9%	339 out of 34727 genes, 1.0%	0.00604	0.03005	solyc11g073260, solyc06g062690, solyc09g010400
antigen processing and presentation of peptide antigen via MHC class I	2 out of 38 genes, 5.3%	109 out of 34727 genes, 0.3%	0.00637	0.0314	solyc07g053650, solyc11g069150
DNA damage response, signal transduction by p53 class mediator resulting in cell cycle arrest	2 out of 38 genes, 5.3%	109 out of 34727 genes, 0.3%	0.00637	0.03123	solyc07g053650, solyc11g069150
cellular nitrogen compound metabolic process	10 out of 38 genes, 26.3%	3803 out of 34727 genes, 11.0%	0.00647	0.03149	solyc06g053400, solyc05g056250, solyc06g072510, solyc05g012270, solyc11g069150, solyc06g083540, solyc03g120090, solyc07g053650, solyc02g094470, solyc03g118170
localization	20 out of 38 genes, 52.6%	11143 out of 34727 genes, 32.1%	0.00685	0.03259	solyc02g082250, solyc06g072510, solyc12g096700, solyc11g012110, solyc04g011440, solyc05g012340, solyc09g007350, solyc02g086240, solyc08g082820, solyc06g071920, solyc06g082650, solyc05g052150, solyc12g044300, solyc06g083540, solyc03g025270, solyc06g062690, solyc01g110120, solyc02g094470, solyc07g052350, solyc12g098330
proteasomal ubiquitin-dependent protein catabolic process	4 out of 38 genes, 10.5%	698 out of 34727 genes, 2.0%	0.00694	0.03274	solyc05g012340, solyc07g053650, solyc11g069150, solyc08g082820
regulation of ubiquitin-protein ligase activity during mitotic cell cycle	2 out of 38 genes, 5.3%	115 out of 34727 genes, 0.3%	0.00707	0.0334	solyc07g053650, solyc11g069150
positive regulation of ubiquitin-protein ligase activity	2 out of 38 genes, 5.3%	115 out of 34727 genes, 0.3%	0.00707	0.03323	solyc07g053650, solyc11g069150
positive regulation of ligase activity	2 out of 38 genes, 5.3%	116 out of 34727 genes, 0.3%	0.00718	0.03399	solyc07g053650, solyc11g069150
cofactor catabolic process	3 out of 38 genes, 7.9%	363 out of 34727 genes, 1.0%	0.00728	0.03443	solyc04g006970, solyc07g052350, solyc02g085350
antigen processing and presentation	2 out of 38 genes, 5.3%	117 out of 34727 genes, 0.3%	0.0073	0.03446	solyc07g053650, solyc11g069150
antigen processing and presentation of peptide antigen	2 out of 38 genes, 5.3%	117 out of 34727 genes, 0.3%	0.0073	0.03429	solyc07g053650, solyc11g069150
cellular localization	14 out of 38 genes, 36.8%	6590 out of 34727 genes, 19.0%	0.00752	0.03584	solyc06g082650, solyc06g072510, solyc12g096700, solyc11g012110, solyc06g083540, solyc04g011440, solyc05g012340, solyc06g062690, solyc09g007350, solyc01g110120, solyc02g086240, solyc08g082820, solyc02g094470, solyc12g098330
response to protein stimulus	6 out of 38 genes, 15.8%	1616 out of 34727 genes, 4.7%	0.00773	0.03616	solyc04g011440, solyc05g052150, solyc06g076020, solyc11g069150, solyc08g082820, solyc07g052350
transport	19 out of 38 genes, 50.0%	10446 out of 34727 genes, 30.1%	0.00782	0.03668	solyc02g082250, solyc06g072510, solyc12g096700, solyc11g012110, solyc04g011440, solyc05g012340, solyc09g007350, solyc02g086240, solyc08g082820, solyc06g071920, solyc06g082650, solyc05g052150, solyc12g044300, solyc06g083540, solyc06g062690, solyc01g110120, solyc02g094470, solyc07g052350, solyc12g098330
anaphase-promoting complex-dependent proteasomal ubiquitin-dependent protein catabolic process	2 out of 38 genes, 5.3%	124 out of 34727 genes, 0.4%	0.00817	0.0377	solyc07g053650, solyc11g069150
proteolysis	8 out of 38 genes, 21.1%	2739 out of 34727 genes, 7.9%	0.00852	0.0398	solyc06g071920, solyc05g052150, solyc11g069150, solyc05g012340, solyc07g053650, solyc03g118170, solyc08g082820, solyc07g052350
G1 DNA damage checkpoint	2 out of 38 genes, 5.3%	128 out of 34727 genes, 0.4%	0.00868	0.0398	solyc07g053650, solyc11g069150
ER-associated protein catabolic process	2 out of 38 genes, 5.3%	130 out of 34727 genes, 0.4%	0.00895	0.04108	solyc05g012340, solyc08g082820
response to virus	4 out of 38 genes, 10.5%	760 out of 34727 genes, 2.2%	0.00931	0.04206	solyc04g011440, solyc05g056250, solyc06g076020, solyc08g082820
cellular response to stress	12 out of 38 genes, 31.6%	5356 out of 34727 genes, 15.4%	0.00959	0.04273	solyc11g069790, solyc06g071920, solyc02g082250, solyc11g069150, solyc04g054470, solyc04g011440, solyc03g120090, solyc06g062690, solyc12g014050, solyc06g076020, solyc07g053650, solyc08g082820
purine ribonucleoside triphosphate metabolic process	5 out of 38 genes, 13.2%	1203 out of 34727 genes, 3.5%	0.00961	0.04252	solyc05g052150, solyc01g110120, solyc08g082820, solyc04g054470, solyc06g083540
regulation of ubiquitin-protein ligase activity	2 out of 38 genes, 5.3%	135 out of 34727 genes, 0.4%	0.00962	0.04251	solyc07g053650, solyc11g069150
establishment of localization	19 out of 38 genes, 50.0%	10635 out of 34727 genes, 30.6%	0.00963	0.0424	solyc02g082250, solyc06g072510, solyc12g096700, solyc11g012110, solyc04g011440, solyc05g012340, solyc09g007350, solyc02g086240, solyc08g082820, solyc06g071920, solyc06g082650, solyc05g052150, solyc12g044300, solyc06g083540, solyc06g062690, solyc01g110120, solyc02g094470, solyc07g052350, solyc12g098330
S phase of mitotic cell cycle	2 out of 38 genes, 5.3%	136 out of 34727 genes, 0.4%	0.00975	0.0423	solyc07g053650, solyc11g069150
regulation of ligase activity	2 out of 38 genes, 5.3%	136 out of 34727 genes, 0.4%	0.00975	0.0421	solyc07g053650, solyc11g069150
ribonucleoside triphosphate metabolic process	5 out of 38 genes, 13.2%	1209 out of 34727 genes, 3.5%	0.00981	0.0419	solyc05g052150, solyc01g110120, solyc08g082820, solyc04g054470, solyc06g083540
purine nucleoside triphosphate metabolic process	5 out of 38 genes, 13.2%	1211 out of 34727 genes, 3.5%	0.00987	0.0417	solyc05g052150, solyc01g110120, solyc08g082820, solyc04g054470, solyc06g083540
G1/S transition of mitotic cell cycle	2 out of 38 genes, 5.3%	137 out of 34727 genes, 0.4%	0.00989	0.04216	solyc07g053650, solyc11g069150
S phase	2 out of 38 genes, 5.3%	138 out of 34727 genes, 0.4%	0.01003	0.04215	solyc07g053650, solyc11g069150
acetyl-CoA metabolic process	3 out of 38 genes, 7.9%	410 out of 34727 genes, 1.2%	0.01014	0.04214	solyc04g006970, solyc07g052350, solyc02g085350
interaction with host	5 out of 38 genes, 13.2%	1223 out of 34727 genes, 3.5%	0.01027	0.04296	solyc04g011440, solyc05g056250, solyc02g082250, solyc01g110120, solyc11g069150
chromatin assembly	3 out of 38 genes, 7.9%	415 out of 34727 genes, 1.2%	0.01048	0.04359	solyc11g073260, solyc06g062690, solyc09g010400
nucleoside triphosphate metabolic process	5 out of 38 genes, 13.2%	1235 out of 34727 genes, 3.6%	0.01069	0.04422	solyc05g052150, solyc01g110120, solyc08g082820, solyc04g054470, solyc06g083540
response to endoplasmic reticulum stress	6 out of 38 genes, 15.8%	1736 out of 34727 genes, 5.0%	0.0108	0.04493	solyc11g069790, solyc06g071920, solyc04g011440, solyc03g120090, solyc06g076020, solyc08g082820
biopolymer metabolic process	23 out of 38 genes, 60.5%	14156 out of 34727 genes, 40.8%	0.0109	0.04527	solyc05g056250, solyc02g082250, solyc12g096700, solyc11g069150, solyc11g012110, solyc04g011440, solyc05g012340, solyc03g120090, solyc09g007350, solyc07g053650, solyc06g076020, solyc02g086240, solyc08g082820, solyc03g118170, solyc06g071920, solyc06g082650, solyc05g052150, solyc04g054470, solyc06g083540, solyc03g025270, solyc06g062690, solyc07g052350, solyc12g098330
G1/S transition checkpoint	2 out of 38 genes, 5.3%	147 out of 34727 genes, 0.4%	0.01132	0.04715	solyc07g053650, solyc11g069150
nitrogen compound metabolic process	10 out of 38 genes, 26.3%	4126 out of 34727 genes, 11.9%	0.01134	0.04703	solyc06g053400, solyc05g056250, solyc06g072510, solyc05g012270, solyc11g069150, solyc06g083540, solyc03g120090, solyc07g053650, solyc02g094470, solyc03g118170
water transport	4 out of 38 genes, 10.5%	813 out of 34727 genes, 2.3%	0.01171	0.04798	solyc06g071920, solyc05g052150, solyc07g052350, solyc06g083540
fluid transport	4 out of 38 genes, 10.5%	813 out of 34727 genes, 2.3%	0.01171	0.04777	solyc06g071920, solyc05g052150, solyc07g052350, solyc06g083540
cellular iron ion homeostasis	2 out of 38 genes, 5.3%	151 out of 34727 genes, 0.4%	0.01191	0.04844	solyc01g110120, solyc07g052350
purine ribonucleotide metabolic process	5 out of 38 genes, 13.2%	1280 out of 34727 genes, 3.7%	0.01234	0.04982	solyc05g052150, solyc01g110120, solyc08g082820, solyc04g054470, solyc06g083540
sex differentiation	3 out of 38 genes, 7.9%	441 out of 34727 genes, 1.3%	0.01234	0.0496	solyc03g025270, solyc02g093640, solyc01g110120

## Sheet: Down_BP_P-HS vs P-C
Gene Ontology term	Cluster frequency	Genome frequency of use	Raw P-value	Corrected P-value	Genes annotated to the term
translational initiation	17 out of 92 genes, 18.5%	514 out of 34727 genes, 1.5%	3.06e-14	0	solyc03g120010, solyc06g073300, solyc06g073790, solyc08g006040, solyc01g095410, solyc02g070310, solyc02g092430, solyc07g008340, solyc12g096300, solyc10g006070, solyc06g007570, solyc07g005560, solyc10g078960, solyc06g069860, solyc06g083180, solyc09g005720, solyc01g102560
translational elongation	14 out of 92 genes, 15.2%	324 out of 34727 genes, 0.9%	1.87e-13	0	solyc06g008940, solyc06g073300, solyc06g007570, solyc06g073790, solyc10g078960, solyc08g006040, solyc07g009330, solyc06g083180, solyc06g069860, solyc02g070310, solyc09g005720, solyc02g092430, solyc12g096300, solyc10g006070
ribonucleoprotein complex assembly	18 out of 92 genes, 19.6%	713 out of 34727 genes, 2.1%	4.84e-13	0	solyc03g120010, solyc06g073300, solyc06g073790, solyc08g006040, solyc10g051390, solyc01g095410, solyc02g070310, solyc02g092430, solyc07g008340, solyc12g096300, solyc10g006070, solyc06g007570, solyc07g005560, solyc10g078960, solyc06g069860, solyc06g083180, solyc09g005720, solyc01g102560
translational termination	13 out of 92 genes, 14.1%	293 out of 34727 genes, 0.8%	1.03e-12	0	solyc06g073300, solyc06g007570, solyc06g073790, solyc10g078960, solyc08g006040, solyc06g083180, solyc06g069860, solyc02g070310, solyc09g005720, solyc02g092430, solyc07g008340, solyc12g096300, solyc10g006070
cellular metabolic process	85 out of 92 genes, 92.4%	20675 out of 34727 genes, 59.5%	1.19e-12	0	solyc06g073300, solyc09g048990, solyc04g074550, solyc11g007120, solyc11g013260, solyc10g081660, solyc10g051390, solyc03g117470, solyc02g070310, solyc06g072740, solyc02g094370, solyc12g006410, solyc01g101040, solyc01g110390, solyc07g005560, solyc10g054280, solyc06g083180, solyc04g051370, solyc02g068740, solyc01g112020, solyc09g075450, solyc03g097470, solyc01g109940, solyc10g079200, solyc05g005700,…
metabolic process	86 out of 92 genes, 93.5%	21410 out of 34727 genes, 61.7%	2.08e-12	0	solyc06g073300, solyc09g048990, solyc04g074550, solyc11g007120, solyc11g013260, solyc10g081660, solyc10g051390, solyc03g117470, solyc02g070310, solyc06g072740, solyc02g094370, solyc12g006410, solyc01g101040, solyc01g110390, solyc07g005560, solyc10g054280, solyc06g083180, solyc04g051370, solyc02g068740, solyc01g112020, solyc09g075450, solyc03g097470, solyc01g109940, solyc10g079200, solyc05g005700,…
viral transcription	12 out of 92 genes, 13.0%	252 out of 34727 genes, 0.7%	3.56e-12	0	solyc06g073300, solyc06g007570, solyc06g073790, solyc10g078960, solyc08g006040, solyc06g083180, solyc06g069860, solyc02g070310, solyc09g005720, solyc02g092430, solyc12g096300, solyc10g006070
viral genome expression	12 out of 92 genes, 13.0%	256 out of 34727 genes, 0.7%	4.28e-12	0	solyc06g073300, solyc06g007570, solyc06g073790, solyc10g078960, solyc08g006040, solyc06g083180, solyc06g069860, solyc02g070310, solyc09g005720, solyc02g092430, solyc12g096300, solyc10g006070
translation	21 out of 92 genes, 22.8%	1199 out of 34727 genes, 3.5%	4.67e-12	0	solyc03g120010, solyc06g073300, solyc06g073790, solyc08g006040, solyc07g009330, solyc10g051390, solyc01g095410, solyc02g070310, solyc02g092430, solyc07g008340, solyc12g096300, solyc10g006070, solyc06g065470, solyc06g008940, solyc06g007570, solyc07g005560, solyc10g078960, solyc06g069860, solyc06g083180, solyc09g005720, solyc01g102560
mRNA transcription	12 out of 92 genes, 13.0%	265 out of 34727 genes, 0.8%	6.41e-12	0	solyc06g073300, solyc06g007570, solyc06g073790, solyc10g078960, solyc08g006040, solyc06g083180, solyc06g069860, solyc02g070310, solyc09g005720, solyc02g092430, solyc12g096300, solyc10g006070
cotranslational protein targeting to membrane	12 out of 92 genes, 13.0%	289 out of 34727 genes, 0.8%	1.76e-11	0	solyc06g073300, solyc06g007570, solyc06g073790, solyc10g078960, solyc08g006040, solyc06g083180, solyc06g069860, solyc02g070310, solyc09g005720, solyc02g092430, solyc12g096300, solyc10g006070
SRP-dependent cotranslational protein targeting to membrane	12 out of 92 genes, 13.0%	289 out of 34727 genes, 0.8%	1.76e-11	0	solyc06g073300, solyc06g007570, solyc06g073790, solyc10g078960, solyc08g006040, solyc06g083180, solyc06g069860, solyc02g070310, solyc09g005720, solyc02g092430, solyc12g096300, solyc10g006070
ribonucleoprotein complex biogenesis and assembly	23 out of 92 genes, 25.0%	1646 out of 34727 genes, 4.7%	3.6e-11	0	solyc03g120010, solyc06g073300, solyc06g073790, solyc11g006070, solyc08g006040, solyc10g051390, solyc01g095410, solyc02g070310, solyc01g104680, solyc02g092430, solyc07g008340, solyc12g096300, solyc10g006070, solyc06g065470, solyc06g007570, solyc07g005560, solyc10g078960, solyc02g068740, solyc06g069860, solyc06g083180, solyc09g005720, solyc05g053730, solyc01g102560
protein targeting to ER	12 out of 92 genes, 13.0%	309 out of 34727 genes, 0.9%	3.82e-11	0	solyc06g073300, solyc06g007570, solyc06g073790, solyc10g078960, solyc08g006040, solyc06g083180, solyc06g069860, solyc02g070310, solyc09g005720, solyc02g092430, solyc12g096300, solyc10g006070
cellular process	87 out of 92 genes, 94.6%	23063 out of 34727 genes, 66.4%	7.76e-11	0	solyc06g073300, solyc09g048990, solyc04g074550, solyc11g007120, solyc02g068450, solyc11g013260, solyc10g081660, solyc10g051390, solyc03g117470, solyc02g070310, solyc06g072740, solyc02g094370, solyc12g006410, solyc01g101040, solyc01g110390, solyc07g005560, solyc10g054280, solyc06g083180, solyc04g051370, solyc02g068740, solyc01g112020, solyc09g075450, solyc03g097470, solyc01g109940, solyc10g079200,…
aerobic respiration	10 out of 92 genes, 10.9%	222 out of 34727 genes, 0.6%	4.24e-10	0	solyc01g101040, solyc04g074550, solyc07g064800, solyc04g056390, solyc11g039840, solyc09g075450, solyc05g005160, solyc02g086610, solyc05g055760, solyc12g099260
viral infectious cycle	12 out of 92 genes, 13.0%	389 out of 34727 genes, 1.1%	5.34e-10	0	solyc06g073300, solyc06g007570, solyc06g073790, solyc10g078960, solyc08g006040, solyc06g083180, solyc06g069860, solyc02g070310, solyc09g005720, solyc02g092430, solyc12g096300, solyc10g006070
cellular protein complex disassembly	14 out of 92 genes, 15.2%	601 out of 34727 genes, 1.7%	6.79e-10	0	solyc06g073300, solyc06g007570, solyc06g073790, solyc10g078960, solyc08g006040, solyc06g083180, solyc06g069860, solyc02g070310, solyc09g005720, solyc02g092430, solyc07g008340, solyc12g096300, solyc10g006070, solyc06g065470
protein complex disassembly	14 out of 92 genes, 15.2%	605 out of 34727 genes, 1.7%	7.4e-10	0	solyc06g073300, solyc06g007570, solyc06g073790, solyc10g078960, solyc08g006040, solyc06g083180, solyc06g069860, solyc02g070310, solyc09g005720, solyc02g092430, solyc07g008340, solyc12g096300, solyc10g006070, solyc06g065470
cellular macromolecular complex disassembly	14 out of 92 genes, 15.2%	606 out of 34727 genes, 1.7%	7.56e-10	0	solyc06g073300, solyc06g007570, solyc06g073790, solyc10g078960, solyc08g006040, solyc06g083180, solyc06g069860, solyc02g070310, solyc09g005720, solyc02g092430, solyc07g008340, solyc12g096300, solyc10g006070, solyc06g065470
generation of precursor metabolites and energy	25 out of 92 genes, 27.2%	2300 out of 34727 genes, 6.6%	8.44e-10	0	solyc09g048990, solyc04g074550, solyc11g006070, solyc11g039840, solyc10g051390, solyc09g091170, solyc05g005160, solyc02g086610, solyc03g005730, solyc12g099260, solyc06g036350, solyc05g005490, solyc01g101040, solyc01g110390, solyc04g056390, solyc06g007630, solyc07g005560, solyc07g064800, solyc09g050020, solyc02g068740, solyc06g066440, solyc09g075450, solyc06g060260, solyc05g055760, solyc09g061230
macromolecular complex disassembly	14 out of 92 genes, 15.2%	615 out of 34727 genes, 1.8%	9.13e-10	0	solyc06g073300, solyc06g007570, solyc06g073790, solyc10g078960, solyc08g006040, solyc06g083180, solyc06g069860, solyc02g070310, solyc09g005720, solyc02g092430, solyc07g008340, solyc12g096300, solyc10g006070, solyc06g065470
cellular respiration	10 out of 92 genes, 10.9%	245 out of 34727 genes, 0.7%	1.1e-09	0	solyc01g101040, solyc04g074550, solyc07g064800, solyc04g056390, solyc11g039840, solyc09g075450, solyc05g005160, solyc02g086610, solyc05g055760, solyc12g099260
primary metabolic process	79 out of 92 genes, 85.9%	19671 out of 34727 genes, 56.6%	1.63e-09	0	solyc06g073300, solyc09g048990, solyc11g013260, solyc10g081660, solyc10g051390, solyc03g117470, solyc02g070310, solyc06g072740, solyc02g094370, solyc12g006410, solyc01g101040, solyc01g110390, solyc07g005560, solyc10g054280, solyc06g083180, solyc04g051370, solyc02g068740, solyc01g112020, solyc03g097470, solyc01g109940, solyc10g079200, solyc05g005700, solyc05g055760, solyc03g123730, solyc05g051510,…
nucleoside phosphate metabolic process	26 out of 92 genes, 28.3%	2643 out of 34727 genes, 7.6%	2.92e-09	0	solyc03g123730, solyc12g010790, solyc01g006630, solyc01g104680, solyc10g007700, solyc05g005160, solyc07g008340, solyc02g086610, solyc10g006070, solyc04g064510, solyc12g099260, solyc06g036350, solyc05g005490, solyc06g008940, solyc10g018060, solyc01g101040, solyc09g007180, solyc06g007570, solyc07g064800, solyc10g054280, solyc02g068740, solyc06g083180, solyc01g112020, solyc11g068830, solyc01g005250,…
nucleotide metabolic process	26 out of 92 genes, 28.3%	2643 out of 34727 genes, 7.6%	2.92e-09	0	solyc03g123730, solyc12g010790, solyc01g006630, solyc01g104680, solyc10g007700, solyc05g005160, solyc07g008340, solyc02g086610, solyc10g006070, solyc04g064510, solyc12g099260, solyc06g036350, solyc05g005490, solyc06g008940, solyc10g018060, solyc01g101040, solyc09g007180, solyc06g007570, solyc07g064800, solyc10g054280, solyc02g068740, solyc06g083180, solyc01g112020, solyc11g068830, solyc01g005250,…
cellular component disassembly	14 out of 92 genes, 15.2%	676 out of 34727 genes, 1.9%	3.05e-09	0	solyc06g073300, solyc06g007570, solyc06g073790, solyc10g078960, solyc08g006040, solyc06g083180, solyc06g069860, solyc02g070310, solyc09g005720, solyc02g092430, solyc07g008340, solyc12g096300, solyc10g006070, solyc06g065470
nucleobase, nucleoside and nucleotide metabolic process	26 out of 92 genes, 28.3%	2744 out of 34727 genes, 7.9%	6.39e-09	0	solyc03g123730, solyc12g010790, solyc01g006630, solyc01g104680, solyc10g007700, solyc05g005160, solyc07g008340, solyc02g086610, solyc10g006070, solyc04g064510, solyc12g099260, solyc06g036350, solyc05g005490, solyc06g008940, solyc10g018060, solyc01g101040, solyc09g007180, solyc06g007570, solyc07g064800, solyc10g054280, solyc02g068740, solyc06g083180, solyc01g112020, solyc11g068830, solyc01g005250,…
viral reproduction	18 out of 92 genes, 19.6%	1286 out of 34727 genes, 3.7%	6.67e-09	0	solyc03g123730, solyc06g073300, solyc06g073790, solyc08g006040, solyc02g070310, solyc02g092430, solyc12g009140, solyc11g042930, solyc07g008340, solyc12g096300, solyc10g006070, solyc06g007570, solyc10g078960, solyc04g051370, solyc06g069860, solyc06g083180, solyc09g005720, solyc01g109940
cellular alcohol metabolic process	25 out of 92 genes, 27.2%	2734 out of 34727 genes, 7.9%	2.75e-08	0	solyc09g048990, solyc11g006070, solyc07g043550, solyc06g082740, solyc10g051390, solyc03g113030, solyc01g006630, solyc09g082770, solyc06g072740, solyc03g005730, solyc12g099260, solyc12g006410, solyc06g036350, solyc05g005490, solyc04g056390, solyc07g005560, solyc02g068740, solyc01g112020, solyc06g066440, solyc12g056450, solyc03g097470, solyc06g060260, solyc05g005700, solyc05g055760, solyc09g061230
tricarboxylic acid cycle	6 out of 92 genes, 6.5%	70 out of 34727 genes, 0.2%	3.35e-08	0	solyc09g075450, solyc01g101040, solyc07g064800, solyc05g005160, solyc02g086610, solyc12g099260
acetyl-CoA catabolic process	6 out of 92 genes, 6.5%	71 out of 34727 genes, 0.2%	3.65e-08	0	solyc09g075450, solyc01g101040, solyc07g064800, solyc05g005160, solyc02g086610, solyc12g099260
mRNA metabolic process	21 out of 92 genes, 22.8%	1982 out of 34727 genes, 5.7%	3.93e-08	0	solyc03g120010, solyc03g123730, solyc06g073300, solyc06g073790, solyc08g006040, solyc10g051390, solyc02g070310, solyc02g092430, solyc12g009140, solyc12g096300, solyc10g006070, solyc06g065470, solyc07g064510, solyc06g007570, solyc12g095960, solyc10g078960, solyc04g051370, solyc06g069860, solyc06g083180, solyc09g005720, solyc01g109940
cellular macromolecule catabolic process	29 out of 92 genes, 31.5%	3771 out of 34727 genes, 10.9%	7.03e-08	0	solyc03g123730, solyc09g048990, solyc11g006070, solyc08g006040, solyc06g082740, solyc10g051390, solyc09g082770, solyc12g009140, solyc11g042930, solyc07g008340, solyc12g096300, solyc03g005730, solyc06g065470, solyc06g036350, solyc05g005490, solyc01g110390, solyc02g068130, solyc07g005560, solyc04g056390, solyc06g007630, solyc02g068740, solyc04g051370, solyc06g066440, solyc01g112020, solyc05g005510,…
rRNA processing	15 out of 92 genes, 16.3%	1027 out of 34727 genes, 3.0%	8.18e-08	0	solyc06g007570, solyc07g005560, solyc06g073790, solyc11g006070, solyc08g006040, solyc06g083180, solyc02g068740, solyc10g051390, solyc01g104680, solyc02g092430, solyc05g053730, solyc07g008340, solyc12g096300, solyc10g006070, solyc06g065470
macromolecular complex subunit organization	25 out of 92 genes, 27.2%	2896 out of 34727 genes, 8.3%	8.45e-08	0	solyc03g120010, solyc06g073300, solyc06g073790, solyc08g006040, solyc10g051390, solyc01g095410, solyc02g070310, solyc09g082770, solyc02g092430, solyc11g042930, solyc07g008340, solyc12g096300, solyc10g006070, solyc06g065470, solyc10g018060, solyc06g007570, solyc07g005560, solyc10g078960, solyc02g068740, solyc06g069860, solyc06g083180, solyc09g005720, solyc05g053730, solyc01g109940, solyc01g102560
cellular catabolic process	43 out of 92 genes, 46.7%	7539 out of 34727 genes, 21.7%	8.6e-08	0	solyc12g010790, solyc09g048990, solyc06g082740, solyc10g051390, solyc01g104680, solyc11g042930, solyc05g005160, solyc12g099260, solyc01g101040, solyc06g071000, solyc01g110390, solyc07g005560, solyc02g068740, solyc04g051370, solyc06g066440, solyc01g112020, solyc09g075450, solyc01g109940, solyc05g005700, solyc05g055760, solyc03g123730, solyc11g006070, solyc08g006040, solyc09g082770, solyc10g007700,…
macromolecular complex assembly	24 out of 92 genes, 26.1%	2700 out of 34727 genes, 7.8%	9.57e-08	0	solyc03g120010, solyc06g073300, solyc06g073790, solyc08g006040, solyc10g051390, solyc01g095410, solyc02g070310, solyc09g082770, solyc02g092430, solyc11g042930, solyc07g008340, solyc12g096300, solyc10g006070, solyc10g018060, solyc06g007570, solyc07g005560, solyc10g078960, solyc02g068740, solyc06g069860, solyc06g083180, solyc09g005720, solyc05g053730, solyc01g109940, solyc01g102560
energy derivation by oxidation of organic compounds	10 out of 92 genes, 10.9%	394 out of 34727 genes, 1.1%	9.95e-08	0	solyc01g101040, solyc04g074550, solyc07g064800, solyc04g056390, solyc11g039840, solyc09g075450, solyc05g005160, solyc02g086610, solyc05g055760, solyc12g099260
cellular macromolecular complex assembly	22 out of 92 genes, 23.9%	2292 out of 34727 genes, 6.6%	9.96e-08	0	solyc03g120010, solyc06g073300, solyc06g073790, solyc08g006040, solyc10g051390, solyc01g095410, solyc02g070310, solyc02g092430, solyc11g042930, solyc07g008340, solyc12g096300, solyc10g006070, solyc06g007570, solyc07g005560, solyc10g078960, solyc02g068740, solyc06g069860, solyc06g083180, solyc09g005720, solyc05g053730, solyc01g109940, solyc01g102560
cellular macromolecular complex subunit organization	23 out of 92 genes, 25.0%	2503 out of 34727 genes, 7.2%	1.04e-07	0	solyc03g120010, solyc06g073300, solyc06g073790, solyc08g006040, solyc10g051390, solyc01g095410, solyc02g070310, solyc02g092430, solyc11g042930, solyc07g008340, solyc12g096300, solyc10g006070, solyc06g065470, solyc06g007570, solyc07g005560, solyc10g078960, solyc02g068740, solyc06g069860, solyc06g083180, solyc09g005720, solyc05g053730, solyc01g109940, solyc01g102560
rRNA metabolic process	15 out of 92 genes, 16.3%	1048 out of 34727 genes, 3.0%	1.06e-07	0	solyc06g007570, solyc07g005560, solyc06g073790, solyc11g006070, solyc08g006040, solyc06g083180, solyc02g068740, solyc10g051390, solyc01g104680, solyc02g092430, solyc05g053730, solyc07g008340, solyc12g096300, solyc10g006070, solyc06g065470
coenzyme catabolic process	6 out of 92 genes, 6.5%	88 out of 34727 genes, 0.3%	1.33e-07	0	solyc09g075450, solyc01g101040, solyc07g064800, solyc05g005160, solyc02g086610, solyc12g099260
macromolecule catabolic process	29 out of 92 genes, 31.5%	3915 out of 34727 genes, 11.3%	1.58e-07	0	solyc03g123730, solyc09g048990, solyc11g006070, solyc08g006040, solyc06g082740, solyc10g051390, solyc09g082770, solyc12g009140, solyc11g042930, solyc07g008340, solyc12g096300, solyc03g005730, solyc06g065470, solyc06g036350, solyc05g005490, solyc01g110390, solyc02g068130, solyc07g005560, solyc04g056390, solyc06g007630, solyc02g068740, solyc04g051370, solyc06g066440, solyc01g112020, solyc05g005510,…
response to cadmium ion	17 out of 92 genes, 18.5%	1429 out of 34727 genes, 4.1%	1.91e-07	0	solyc03g120010, solyc12g010790, solyc09g048990, solyc11g006070, solyc10g081660, solyc10g051390, solyc01g104680, solyc11g042930, solyc02g086610, solyc03g005730, solyc06g008940, solyc04g056390, solyc07g005560, solyc07g064800, solyc06g060260, solyc05g005700, solyc05g055760
catabolic process	43 out of 92 genes, 46.7%	7857 out of 34727 genes, 22.6%	2.93e-07	0	solyc12g010790, solyc09g048990, solyc06g082740, solyc10g051390, solyc01g104680, solyc11g042930, solyc05g005160, solyc12g099260, solyc01g101040, solyc06g071000, solyc01g110390, solyc07g005560, solyc02g068740, solyc04g051370, solyc06g066440, solyc01g112020, solyc09g075450, solyc01g109940, solyc05g005700, solyc05g055760, solyc03g123730, solyc11g006070, solyc08g006040, solyc09g082770, solyc10g007700,…
viral reproductive process	15 out of 92 genes, 16.3%	1136 out of 34727 genes, 3.3%	2.97e-07	0	solyc03g123730, solyc06g073300, solyc06g007570, solyc06g073790, solyc10g078960, solyc08g006040, solyc06g083180, solyc06g069860, solyc02g070310, solyc09g005720, solyc02g092430, solyc11g042930, solyc07g008340, solyc12g096300, solyc10g006070
ribosome biogenesis	15 out of 92 genes, 16.3%	1141 out of 34727 genes, 3.3%	3.15e-07	0	solyc06g007570, solyc07g005560, solyc06g073790, solyc11g006070, solyc08g006040, solyc06g083180, solyc02g068740, solyc10g051390, solyc01g104680, solyc02g092430, solyc05g053730, solyc07g008340, solyc12g096300, solyc10g006070, solyc06g065470
nucleobase, nucleoside, nucleotide and nucleic acid metabolic process	51 out of 92 genes, 55.4%	10426 out of 34727 genes, 30.0%	3.4e-07	0	solyc06g073300, solyc12g010790, solyc11g013260, solyc07g043550, solyc10g051390, solyc02g070310, solyc01g006630, solyc02g092430, solyc01g104680, solyc11g042930, solyc05g005160, solyc10g006070, solyc12g099260, solyc12g006410, solyc01g101040, solyc09g007180, solyc07g005560, solyc10g054280, solyc06g083180, solyc02g068740, solyc04g051370, solyc01g112020, solyc11g068830, solyc01g109940, solyc03g120010,…
cellular component assembly	25 out of 92 genes, 27.2%	3132 out of 34727 genes, 9.0%	3.76e-07	0	solyc03g120010, solyc06g073300, solyc06g073790, solyc08g006040, solyc10g051390, solyc01g095410, solyc02g070310, solyc09g082770, solyc02g092430, solyc11g042930, solyc07g008340, solyc12g096300, solyc10g006070, solyc06g065470, solyc10g018060, solyc06g007570, solyc07g005560, solyc10g078960, solyc02g068740, solyc06g069860, solyc06g083180, solyc09g005720, solyc05g053730, solyc01g109940, solyc01g102560
photorespiration	8 out of 92 genes, 8.7%	281 out of 34727 genes, 0.8%	8.6e-07	0	solyc04g074550, solyc02g068130, solyc01g110390, solyc06g007630, solyc05g005510, solyc06g060260, solyc09g091170, solyc06g036350
ncRNA processing	15 out of 92 genes, 16.3%	1273 out of 34727 genes, 3.7%	1.24e-06	0	solyc06g007570, solyc07g005560, solyc06g073790, solyc11g006070, solyc08g006040, solyc06g083180, solyc02g068740, solyc10g051390, solyc01g104680, solyc02g092430, solyc05g053730, solyc07g008340, solyc12g096300, solyc10g006070, solyc06g065470
ncRNA metabolic process	16 out of 92 genes, 17.4%	1455 out of 34727 genes, 4.2%	1.29e-06	0	solyc06g073790, solyc11g006070, solyc08g006040, solyc10g051390, solyc01g104680, solyc02g092430, solyc07g008340, solyc12g096300, solyc10g006070, solyc06g065470, solyc06g007570, solyc07g005560, solyc02g068740, solyc06g083180, solyc01g112020, solyc05g053730
response to metal ion	20 out of 92 genes, 21.7%	2257 out of 34727 genes, 6.5%	1.49e-06	0	solyc03g120010, solyc12g010790, solyc09g048990, solyc11g006070, solyc10g081660, solyc10g051390, solyc01g104680, solyc12g009140, solyc11g042930, solyc02g086610, solyc05g043430, solyc03g005730, solyc06g008940, solyc04g056390, solyc07g005560, solyc07g064800, solyc12g056450, solyc06g060260, solyc05g005700, solyc05g055760
citrate metabolic process	3 out of 92 genes, 3.3%	9 out of 34727 genes, 0.0%	1.49e-06	0	solyc01g101040, solyc05g005160, solyc12g099260
hexose metabolic process	17 out of 92 genes, 18.5%	1687 out of 34727 genes, 4.9%	1.89e-06	0	solyc09g048990, solyc11g006070, solyc07g043550, solyc06g082740, solyc10g051390, solyc03g113030, solyc03g005730, solyc12g006410, solyc05g005490, solyc06g036350, solyc04g056390, solyc07g005560, solyc02g068740, solyc01g112020, solyc06g066440, solyc06g060260, solyc05g055760
cellular metabolic compound salvage	8 out of 92 genes, 8.7%	334 out of 34727 genes, 1.0%	3.1e-06	0	solyc04g074550, solyc02g068130, solyc01g110390, solyc06g007630, solyc05g005510, solyc06g060260, solyc09g091170, solyc06g036350
monosaccharide metabolic process	17 out of 92 genes, 18.5%	1786 out of 34727 genes, 5.1%	4.07e-06	0	solyc09g048990, solyc11g006070, solyc07g043550, solyc06g082740, solyc10g051390, solyc03g113030, solyc03g005730, solyc12g006410, solyc05g005490, solyc06g036350, solyc04g056390, solyc07g005560, solyc02g068740, solyc01g112020, solyc06g066440, solyc06g060260, solyc05g055760
cellular macromolecule metabolic process	63 out of 92 genes, 68.5%	15642 out of 34727 genes, 45.0%	4.71e-06	0	solyc06g073300, solyc09g048990, solyc11g013260, solyc10g081660, solyc07g043550, solyc07g009330, solyc06g082740, solyc10g051390, solyc03g117470, solyc02g070310, solyc01g095410, solyc02g092430, solyc01g104680, solyc02g094370, solyc11g042930, solyc05g005160, solyc10g006070, solyc12g099260, solyc12g006410, solyc01g101040, solyc09g007180, solyc01g110390, solyc09g090590, solyc07g005560, solyc06g083180,…
cellular localization	36 out of 92 genes, 39.1%	6590 out of 34727 genes, 19.0%	5.51e-06	0	solyc06g073300, solyc12g010790, solyc11g007120, solyc11g013260, solyc06g082740, solyc10g051390, solyc03g117470, solyc02g070310, solyc01g104680, solyc02g092430, solyc02g094370, solyc05g005160, solyc10g006070, solyc01g101040, solyc06g083180, solyc04g051370, solyc01g112020, solyc01g109940, solyc10g079200, solyc05g051510, solyc06g073790, solyc11g006070, solyc03g115760, solyc08g006040, solyc09g082770,…
alcohol catabolic process	15 out of 92 genes, 16.3%	1472 out of 34727 genes, 4.2%	7.25e-06	0	solyc09g048990, solyc07g005560, solyc04g056390, solyc11g006070, solyc06g082740, solyc02g068740, solyc10g051390, solyc06g066440, solyc01g112020, solyc06g060260, solyc05g005700, solyc05g055760, solyc03g005730, solyc05g005490, solyc06g036350
macromolecule localization	32 out of 92 genes, 34.8%	5570 out of 34727 genes, 16.0%	8.54e-06	0	solyc06g073300, solyc12g010790, solyc09g048990, solyc02g068450, solyc11g013260, solyc06g082740, solyc10g051390, solyc02g070310, solyc01g104680, solyc02g092430, solyc05g005160, solyc10g006070, solyc01g101040, solyc06g083180, solyc05g051510, solyc06g073790, solyc11g006070, solyc03g115760, solyc08g006040, solyc09g082770, solyc09g091170, solyc10g007700, solyc04g064510, solyc12g096300, solyc05g005490,…
macromolecule metabolic process	63 out of 92 genes, 68.5%	15977 out of 34727 genes, 46.0%	1.09e-05	0.00032	solyc06g073300, solyc09g048990, solyc11g013260, solyc10g081660, solyc07g043550, solyc07g009330, solyc06g082740, solyc10g051390, solyc03g117470, solyc02g070310, solyc01g095410, solyc02g092430, solyc01g104680, solyc02g094370, solyc11g042930, solyc05g005160, solyc10g006070, solyc12g099260, solyc12g006410, solyc01g101040, solyc09g007180, solyc01g110390, solyc09g090590, solyc07g005560, solyc06g083180,…
protein transport	29 out of 92 genes, 31.5%	4853 out of 34727 genes, 14.0%	1.28e-05	0.00094	solyc06g073300, solyc05g051510, solyc12g010790, solyc09g048990, solyc06g073790, solyc11g006070, solyc02g068450, solyc11g013260, solyc08g006040, solyc06g082740, solyc03g115760, solyc02g070310, solyc09g091170, solyc09g082770, solyc01g104680, solyc02g092430, solyc10g007700, solyc05g005160, solyc12g096300, solyc10g006070, solyc04g064510, solyc05g005490, solyc01g101040, solyc02g068130, solyc06g007570,…
mitochondrial ATP synthesis coupled electron transport	5 out of 92 genes, 5.4%	113 out of 34727 genes, 0.3%	1.3e-05	0.00092	solyc04g074550, solyc01g110390, solyc09g050020, solyc11g039840, solyc06g036350
establishment of protein localization	29 out of 92 genes, 31.5%	4866 out of 34727 genes, 14.0%	1.35e-05	0.00091	solyc06g073300, solyc05g051510, solyc12g010790, solyc09g048990, solyc06g073790, solyc11g006070, solyc02g068450, solyc11g013260, solyc08g006040, solyc06g082740, solyc03g115760, solyc02g070310, solyc09g091170, solyc09g082770, solyc01g104680, solyc02g092430, solyc10g007700, solyc05g005160, solyc12g096300, solyc10g006070, solyc04g064510, solyc05g005490, solyc01g101040, solyc02g068130, solyc06g007570,…
acetyl-CoA metabolic process	8 out of 92 genes, 8.7%	410 out of 34727 genes, 1.2%	1.38e-05	0.0009	solyc01g101040, solyc07g064800, solyc12g056450, solyc03g097470, solyc09g075450, solyc05g005160, solyc02g086610, solyc12g099260
cellular biosynthetic process	57 out of 92 genes, 62.0%	13831 out of 34727 genes, 39.8%	1.46e-05	0.00088	solyc06g073300, solyc11g007120, solyc11g013260, solyc10g081660, solyc07g043550, solyc07g009330, solyc10g051390, solyc02g070310, solyc01g006630, solyc01g095410, solyc06g072740, solyc02g092430, solyc11g042930, solyc05g005160, solyc10g006070, solyc12g099260, solyc12g006410, solyc01g101040, solyc09g007180, solyc09g090590, solyc07g005560, solyc06g083180, solyc02g068740, solyc01g112020, solyc12g056450,…
intracellular protein transport	27 out of 92 genes, 29.3%	4378 out of 34727 genes, 12.6%	1.63e-05	0.00145	solyc06g073300, solyc05g051510, solyc12g010790, solyc06g073790, solyc11g006070, solyc11g013260, solyc08g006040, solyc06g082740, solyc03g115760, solyc02g070310, solyc09g091170, solyc09g082770, solyc01g104680, solyc02g092430, solyc10g007700, solyc05g005160, solyc12g096300, solyc10g006070, solyc04g064510, solyc05g005490, solyc01g101040, solyc02g068130, solyc06g007570, solyc10g078960, solyc06g069860,…
glucose catabolic process	14 out of 92 genes, 15.2%	1385 out of 34727 genes, 4.0%	1.65e-05	0.00143	solyc09g048990, solyc07g005560, solyc04g056390, solyc11g006070, solyc06g082740, solyc02g068740, solyc10g051390, solyc06g066440, solyc01g112020, solyc06g060260, solyc05g055760, solyc03g005730, solyc05g005490, solyc06g036350
farnesyl diphosphate biosynthetic process	3 out of 92 genes, 3.3%	19 out of 34727 genes, 0.1%	1.69e-05	0.00141	solyc12g056450, solyc04g056390, solyc05g055760
intracellular transport	32 out of 92 genes, 34.8%	5758 out of 34727 genes, 16.6%	1.71e-05	0.00139	solyc06g073300, solyc12g010790, solyc11g013260, solyc06g082740, solyc10g051390, solyc02g070310, solyc03g117470, solyc01g104680, solyc02g092430, solyc05g005160, solyc10g006070, solyc01g101040, solyc06g083180, solyc01g109940, solyc10g079200, solyc05g051510, solyc06g073790, solyc11g006070, solyc03g115760, solyc08g006040, solyc09g082770, solyc09g091170, solyc10g007700, solyc04g064510, solyc12g096300,…
establishment of localization in cell	34 out of 92 genes, 37.0%	6332 out of 34727 genes, 18.2%	1.71e-05	0.00137	solyc06g073300, solyc12g010790, solyc11g013260, solyc06g082740, solyc10g051390, solyc03g117470, solyc02g070310, solyc01g104680, solyc02g092430, solyc02g094370, solyc05g005160, solyc10g006070, solyc01g101040, solyc06g083180, solyc01g112020, solyc01g109940, solyc10g079200, solyc05g051510, solyc06g073790, solyc11g006070, solyc03g115760, solyc08g006040, solyc09g082770, solyc09g091170, solyc10g007700,…
ribonucleoside triphosphate catabolic process	12 out of 92 genes, 13.0%	1028 out of 34727 genes, 3.0%	1.74e-05	0.00135	solyc06g008940, solyc10g018060, solyc03g123730, solyc01g101040, solyc12g010790, solyc01g104680, solyc10g007700, solyc01g109940, solyc05g005160, solyc07g008340, solyc04g064510, solyc12g099260
purine ribonucleoside triphosphate catabolic process	12 out of 92 genes, 13.0%	1028 out of 34727 genes, 3.0%	1.74e-05	0.00133	solyc06g008940, solyc10g018060, solyc03g123730, solyc01g101040, solyc12g010790, solyc01g104680, solyc10g007700, solyc01g109940, solyc05g005160, solyc07g008340, solyc04g064510, solyc12g099260
purine nucleoside triphosphate catabolic process	12 out of 92 genes, 13.0%	1030 out of 34727 genes, 3.0%	1.78e-05	0.00132	solyc06g008940, solyc10g018060, solyc03g123730, solyc01g101040, solyc12g010790, solyc01g104680, solyc10g007700, solyc01g109940, solyc05g005160, solyc07g008340, solyc04g064510, solyc12g099260
purine ribonucleotide catabolic process	12 out of 92 genes, 13.0%	1032 out of 34727 genes, 3.0%	1.81e-05	0.0013	solyc06g008940, solyc10g018060, solyc03g123730, solyc01g101040, solyc12g010790, solyc01g104680, solyc10g007700, solyc01g109940, solyc05g005160, solyc07g008340, solyc04g064510, solyc12g099260
ribonucleotide catabolic process	12 out of 92 genes, 13.0%	1032 out of 34727 genes, 3.0%	1.81e-05	0.00128	solyc06g008940, solyc10g018060, solyc03g123730, solyc01g101040, solyc12g010790, solyc01g104680, solyc10g007700, solyc01g109940, solyc05g005160, solyc07g008340, solyc04g064510, solyc12g099260
hexose catabolic process	14 out of 92 genes, 15.2%	1404 out of 34727 genes, 4.0%	1.92e-05	0.00127	solyc09g048990, solyc07g005560, solyc04g056390, solyc11g006070, solyc06g082740, solyc02g068740, solyc10g051390, solyc06g066440, solyc01g112020, solyc06g060260, solyc05g055760, solyc03g005730, solyc05g005490, solyc06g036350
nucleoside triphosphate catabolic process	12 out of 92 genes, 13.0%	1040 out of 34727 genes, 3.0%	1.96e-05	0.00125	solyc06g008940, solyc10g018060, solyc03g123730, solyc01g101040, solyc12g010790, solyc01g104680, solyc10g007700, solyc01g109940, solyc05g005160, solyc07g008340, solyc04g064510, solyc12g099260
purine nucleotide catabolic process	12 out of 92 genes, 13.0%	1044 out of 34727 genes, 3.0%	2.03e-05	0.00123	solyc06g008940, solyc10g018060, solyc03g123730, solyc01g101040, solyc12g010790, solyc01g104680, solyc10g007700, solyc01g109940, solyc05g005160, solyc07g008340, solyc04g064510, solyc12g099260
monosaccharide catabolic process	14 out of 92 genes, 15.2%	1413 out of 34727 genes, 4.1%	2.06e-05	0.00122	solyc09g048990, solyc07g005560, solyc04g056390, solyc11g006070, solyc06g082740, solyc02g068740, solyc10g051390, solyc06g066440, solyc01g112020, solyc06g060260, solyc05g055760, solyc03g005730, solyc05g005490, solyc06g036350
positive regulation of growth	9 out of 92 genes, 9.8%	569 out of 34727 genes, 1.6%	2.07e-05	0.0012	solyc05g051510, solyc11g013260, solyc12g056450, solyc09g005720, solyc09g075450, solyc01g109940, solyc11g008870, solyc06g036350, solyc06g065470
nucleotide catabolic process	12 out of 92 genes, 13.0%	1063 out of 34727 genes, 3.1%	2.42e-05	0.00143	solyc06g008940, solyc10g018060, solyc03g123730, solyc01g101040, solyc12g010790, solyc01g104680, solyc10g007700, solyc01g109940, solyc05g005160, solyc07g008340, solyc04g064510, solyc12g099260
biosynthetic process	57 out of 92 genes, 62.0%	14138 out of 34727 genes, 40.7%	3.12e-05	0.00165	solyc06g073300, solyc11g007120, solyc11g013260, solyc10g081660, solyc07g043550, solyc07g009330, solyc10g051390, solyc02g070310, solyc01g006630, solyc01g095410, solyc06g072740, solyc02g092430, solyc11g042930, solyc05g005160, solyc10g006070, solyc12g099260, solyc12g006410, solyc01g101040, solyc09g007180, solyc09g090590, solyc07g005560, solyc06g083180, solyc02g068740, solyc01g112020, solyc12g056450,…
cellular protein metabolic process	45 out of 92 genes, 48.9%	9953 out of 34727 genes, 28.7%	3.15e-05	0.00163	solyc06g073300, solyc11g013260, solyc10g081660, solyc07g009330, solyc10g051390, solyc03g117470, solyc01g095410, solyc02g070310, solyc02g092430, solyc02g094370, solyc11g042930, solyc10g006070, solyc12g099260, solyc01g110390, solyc09g090590, solyc07g005560, solyc06g083180, solyc04g051370, solyc01g112020, solyc01g109940, solyc05g005700, solyc01g102560, solyc03g120010, solyc03g123730, solyc05g051510,…
protein metabolic process	45 out of 92 genes, 48.9%	9969 out of 34727 genes, 28.7%	3.3e-05	0.00161	solyc06g073300, solyc11g013260, solyc10g081660, solyc07g009330, solyc10g051390, solyc03g117470, solyc01g095410, solyc02g070310, solyc02g092430, solyc02g094370, solyc11g042930, solyc10g006070, solyc12g099260, solyc01g110390, solyc09g090590, solyc07g005560, solyc06g083180, solyc04g051370, solyc01g112020, solyc01g109940, solyc05g005700, solyc01g102560, solyc03g120010, solyc03g123730, solyc05g051510,…
coenzyme metabolic process	14 out of 92 genes, 15.2%	1492 out of 34727 genes, 4.3%	3.75e-05	0.00159	solyc01g101040, solyc07g064800, solyc02g068740, solyc01g112020, solyc12g056450, solyc01g006630, solyc09g075450, solyc03g097470, solyc11g008870, solyc05g005160, solyc02g086610, solyc12g099260, solyc06g036350, solyc05g005490
antigen processing and presentation of exogenous peptide antigen via MHC class I, TAP-dependent	4 out of 92 genes, 4.3%	74 out of 34727 genes, 0.2%	4.6e-05	0.00202	solyc03g123730, solyc01g109940, solyc12g009140, solyc04g051370
ribonucleotide metabolic process	14 out of 92 genes, 15.2%	1523 out of 34727 genes, 4.4%	4.69e-05	0.002	solyc06g008940, solyc10g018060, solyc03g123730, solyc01g101040, solyc12g010790, solyc01g112020, solyc01g104680, solyc11g068830, solyc10g007700, solyc01g109940, solyc05g005160, solyc07g008340, solyc04g064510, solyc12g099260
protein localization	29 out of 92 genes, 31.5%	5224 out of 34727 genes, 15.0%	5.22e-05	0.00198	solyc06g073300, solyc05g051510, solyc12g010790, solyc09g048990, solyc06g073790, solyc11g006070, solyc02g068450, solyc11g013260, solyc08g006040, solyc06g082740, solyc03g115760, solyc02g070310, solyc09g091170, solyc09g082770, solyc01g104680, solyc02g092430, solyc10g007700, solyc05g005160, solyc12g096300, solyc10g006070, solyc04g064510, solyc05g005490, solyc01g101040, solyc02g068130, solyc06g007570,…
response to stimulus	60 out of 92 genes, 65.2%	15482 out of 34727 genes, 44.6%	5.25e-05	0.00196	solyc12g010790, solyc09g048990, solyc04g074550, solyc11g013260, solyc10g081660, solyc07g043550, solyc07g009330, solyc06g082740, solyc10g051390, solyc06g072740, solyc02g092430, solyc01g104680, solyc11g042930, solyc05g005160, solyc12g006410, solyc01g101040, solyc06g071000, solyc01g110390, solyc09g090590, solyc07g005560, solyc10g054280, solyc02g068740, solyc04g051370, solyc06g066440, solyc01g112020,…
gene expression	35 out of 92 genes, 38.0%	6991 out of 34727 genes, 20.1%	5.58e-05	0.00194	solyc06g073300, solyc11g013260, solyc07g009330, solyc10g051390, solyc01g095410, solyc02g070310, solyc01g104680, solyc02g092430, solyc10g006070, solyc09g007180, solyc07g005560, solyc06g083180, solyc02g068740, solyc04g051370, solyc01g109940, solyc01g102560, solyc03g120010, solyc03g123730, solyc05g051510, solyc06g073790, solyc11g006070, solyc08g006040, solyc12g009140, solyc07g008340, solyc12g096300,…
RNA methylation	6 out of 92 genes, 6.5%	254 out of 34727 genes, 0.7%	6.08e-05	0.00213	solyc09g005720, solyc02g092430, solyc06g007570, solyc11g006070, solyc10g006070, solyc06g083180
purine nucleotide metabolic process	13 out of 92 genes, 14.1%	1362 out of 34727 genes, 3.9%	6.15e-05	0.00211	solyc06g008940, solyc10g018060, solyc03g123730, solyc01g101040, solyc12g010790, solyc01g104680, solyc01g005250, solyc10g007700, solyc01g109940, solyc05g005160, solyc07g008340, solyc04g064510, solyc12g099260
cellular biopolymer biosynthetic process	36 out of 92 genes, 39.1%	7332 out of 34727 genes, 21.1%	6.25e-05	0.00208	solyc06g073300, solyc11g013260, solyc07g043550, solyc07g009330, solyc10g051390, solyc01g095410, solyc02g070310, solyc02g092430, solyc11g042930, solyc05g005160, solyc10g006070, solyc12g006410, solyc01g101040, solyc09g007180, solyc07g005560, solyc06g083180, solyc01g112020, solyc01g109940, solyc01g102560, solyc03g120010, solyc03g123730, solyc05g051510, solyc06g073790, solyc08g006040, solyc02g086610,…
regulation of amino acid metabolic process	4 out of 92 genes, 4.3%	80 out of 34727 genes, 0.2%	6.25e-05	0.00247	solyc03g123730, solyc01g109940, solyc12g009140, solyc04g051370
antigen processing and presentation of exogenous peptide antigen via MHC class I	4 out of 92 genes, 4.3%	80 out of 34727 genes, 0.2%	6.25e-05	0.00245	solyc03g123730, solyc01g109940, solyc12g009140, solyc04g051370
maturation of SSU-rRNA from tricistronic rRNA transcript (SSU-rRNA, 5.8S rRNA, LSU-rRNA)	4 out of 92 genes, 4.3%	81 out of 34727 genes, 0.2%	6.56e-05	0.00283	solyc06g007570, solyc06g073790, solyc10g006070, solyc06g083180
antigen processing and presentation of exogenous peptide antigen	4 out of 92 genes, 4.3%	81 out of 34727 genes, 0.2%	6.56e-05	0.0028	solyc03g123730, solyc01g109940, solyc12g009140, solyc04g051370
antigen processing and presentation of exogenous antigen	4 out of 92 genes, 4.3%	81 out of 34727 genes, 0.2%	6.56e-05	0.00277	solyc03g123730, solyc01g109940, solyc12g009140, solyc04g051370
positive regulation of growth rate	7 out of 92 genes, 7.6%	378 out of 34727 genes, 1.1%	6.78e-05	0.00314	solyc12g056450, solyc09g075450, solyc09g005720, solyc01g109940, solyc11g008870, solyc06g065470, solyc06g036350
ovarian follicle atresia	2 out of 92 genes, 2.2%	5 out of 34727 genes, 0.0%	6.9e-05	0.0035	solyc05g051510, solyc11g013260
arabinose biosynthetic process	2 out of 92 genes, 2.2%	5 out of 34727 genes, 0.0%	6.9e-05	0.00346	solyc07g043550, solyc12g006410
negative regulation of estrogen receptor signaling pathway	2 out of 92 genes, 2.2%	5 out of 34727 genes, 0.0%	6.9e-05	0.00343	solyc05g051510, solyc11g013260
L-arabinose biosynthetic process	2 out of 92 genes, 2.2%	5 out of 34727 genes, 0.0%	6.9e-05	0.0034	solyc07g043550, solyc12g006410
UDP-L-arabinose biosynthetic process	2 out of 92 genes, 2.2%	5 out of 34727 genes, 0.0%	6.9e-05	0.00336	solyc07g043550, solyc12g006410
respiratory electron transport chain	6 out of 92 genes, 6.5%	260 out of 34727 genes, 0.7%	6.91e-05	0.00333	solyc09g091170, solyc04g074550, solyc01g110390, solyc09g050020, solyc11g039840, solyc06g036350
protein targeting	24 out of 92 genes, 26.1%	3950 out of 34727 genes, 11.4%	7.13e-05	0.00349	solyc06g073300, solyc05g051510, solyc06g073790, solyc11g006070, solyc11g013260, solyc08g006040, solyc06g082740, solyc03g115760, solyc02g070310, solyc09g091170, solyc01g104680, solyc02g092430, solyc10g007700, solyc05g005160, solyc12g096300, solyc10g006070, solyc05g005490, solyc01g101040, solyc02g068130, solyc06g007570, solyc10g078960, solyc06g069860, solyc06g083180, solyc09g005720
cofactor metabolic process	17 out of 92 genes, 18.5%	2234 out of 34727 genes, 6.4%	7.18e-05	0.00345	solyc11g007120, solyc01g006630, solyc05g005160, solyc02g086610, solyc12g099260, solyc06g036350, solyc05g005490, solyc01g101040, solyc04g056390, solyc07g064800, solyc02g068740, solyc01g112020, solyc12g056450, solyc03g097470, solyc09g075450, solyc11g008870, solyc05g055760
glucose metabolic process	14 out of 92 genes, 15.2%	1590 out of 34727 genes, 4.6%	7.43e-05	0.0036	solyc09g048990, solyc07g005560, solyc04g056390, solyc11g006070, solyc06g082740, solyc02g068740, solyc10g051390, solyc06g066440, solyc01g112020, solyc06g060260, solyc05g055760, solyc03g005730, solyc05g005490, solyc06g036350
biopolymer metabolic process	56 out of 92 genes, 60.9%	14156 out of 34727 genes, 40.8%	7.75e-05	0.00357	solyc06g073300, solyc11g013260, solyc10g081660, solyc07g043550, solyc07g009330, solyc10g051390, solyc03g117470, solyc02g070310, solyc01g095410, solyc02g092430, solyc01g104680, solyc02g094370, solyc11g042930, solyc05g005160, solyc10g006070, solyc12g099260, solyc12g006410, solyc01g101040, solyc09g007180, solyc01g110390, solyc09g090590, solyc07g005560, solyc06g083180, solyc04g051370, solyc02g068740,…
purine ribonucleoside triphosphate metabolic process	12 out of 92 genes, 13.0%	1203 out of 34727 genes, 3.5%	7.98e-05	0.00354	solyc06g008940, solyc10g018060, solyc03g123730, solyc01g101040, solyc12g010790, solyc01g104680, solyc10g007700, solyc01g109940, solyc05g005160, solyc07g008340, solyc04g064510, solyc12g099260
ribonucleoside triphosphate metabolic process	12 out of 92 genes, 13.0%	1209 out of 34727 genes, 3.5%	8.36e-05	0.00351	solyc06g008940, solyc10g018060, solyc03g123730, solyc01g101040, solyc12g010790, solyc01g104680, solyc10g007700, solyc01g109940, solyc05g005160, solyc07g008340, solyc04g064510, solyc12g099260
purine nucleoside triphosphate metabolic process	12 out of 92 genes, 13.0%	1211 out of 34727 genes, 3.5%	8.5e-05	0.00348	solyc06g008940, solyc10g018060, solyc03g123730, solyc01g101040, solyc12g010790, solyc01g104680, solyc10g007700, solyc01g109940, solyc05g005160, solyc07g008340, solyc04g064510, solyc12g099260
response to inorganic substance	21 out of 92 genes, 22.8%	3227 out of 34727 genes, 9.3%	8.67e-05	0.00345	solyc03g120010, solyc12g010790, solyc09g048990, solyc11g006070, solyc10g081660, solyc10g051390, solyc01g104680, solyc12g009140, solyc11g042930, solyc02g086610, solyc05g043430, solyc03g005730, solyc05g005490, solyc06g008940, solyc04g056390, solyc07g005560, solyc07g064800, solyc12g056450, solyc06g060260, solyc05g005700, solyc05g055760
water-soluble vitamin metabolic process	9 out of 92 genes, 9.8%	691 out of 34727 genes, 2.0%	9.27e-05	0.00359	solyc07g064800, solyc02g068740, solyc01g112020, solyc01g006630, solyc11g008870, solyc02g086610, solyc05g005490, solyc06g036350, solyc09g061230
regulation of amine metabolic process	4 out of 92 genes, 4.3%	89 out of 34727 genes, 0.3%	9.48e-05	0.00373	solyc03g123730, solyc01g109940, solyc12g009140, solyc04g051370
regulation of growth rate	7 out of 92 genes, 7.6%	400 out of 34727 genes, 1.2%	9.64e-05	0.0037	solyc12g056450, solyc09g075450, solyc09g005720, solyc01g109940, solyc11g008870, solyc06g065470, solyc06g036350
acetyl-CoA biosynthetic process	3 out of 92 genes, 3.3%	34 out of 34727 genes, 0.1%	0.0001	0.00383	solyc01g101040, solyc05g005160, solyc12g099260
nucleoside triphosphate metabolic process	12 out of 92 genes, 13.0%	1235 out of 34727 genes, 3.6%	0.0001	0.0038	solyc06g008940, solyc10g018060, solyc03g123730, solyc01g101040, solyc12g010790, solyc01g104680, solyc10g007700, solyc01g109940, solyc05g005160, solyc07g008340, solyc04g064510, solyc12g099260
negative regulation of ubiquitin-protein ligase activity during mitotic cell cycle	4 out of 92 genes, 4.3%	92 out of 34727 genes, 0.3%	0.0001	0.00443	solyc03g123730, solyc01g109940, solyc12g009140, solyc04g051370
alcohol biosynthetic process	9 out of 92 genes, 9.8%	710 out of 34727 genes, 2.0%	0.00011	0.00439	solyc07g005560, solyc11g006070, solyc07g043550, solyc10g051390, solyc01g006630, solyc06g060260, solyc06g072740, solyc03g005730, solyc12g006410
farnesyl diphosphate metabolic process	3 out of 92 genes, 3.3%	37 out of 34727 genes, 0.1%	0.00013	0.00452	solyc12g056450, solyc04g056390, solyc05g055760
negative regulation of ligase activity	4 out of 92 genes, 4.3%	97 out of 34727 genes, 0.3%	0.00013	0.0048	solyc03g123730, solyc01g109940, solyc12g009140, solyc04g051370
negative regulation of ubiquitin-protein ligase activity	4 out of 92 genes, 4.3%	97 out of 34727 genes, 0.3%	0.00013	0.00476	solyc03g123730, solyc01g109940, solyc12g009140, solyc04g051370
purine ribonucleotide metabolic process	12 out of 92 genes, 13.0%	1280 out of 34727 genes, 3.7%	0.00014	0.00472	solyc06g008940, solyc10g018060, solyc03g123730, solyc01g101040, solyc12g010790, solyc01g104680, solyc10g007700, solyc01g109940, solyc05g005160, solyc07g008340, solyc04g064510, solyc12g099260
defecation	2 out of 92 genes, 2.2%	7 out of 34727 genes, 0.0%	0.00014	0.00469	solyc05g051510, solyc11g013260
negative regulation of mammary gland epithelial cell proliferation	2 out of 92 genes, 2.2%	7 out of 34727 genes, 0.0%	0.00014	0.00465	solyc05g051510, solyc11g013260
positive regulation of ubiquitin-protein ligase activity during mitotic cell cycle	4 out of 92 genes, 4.3%	102 out of 34727 genes, 0.3%	0.00016	0.00477	solyc03g123730, solyc01g109940, solyc12g009140, solyc04g051370
polyprenol biosynthetic process	3 out of 92 genes, 3.3%	40 out of 34727 genes, 0.1%	0.00016	0.00473	solyc12g056450, solyc04g056390, solyc05g055760
biopolymer biosynthetic process	36 out of 92 genes, 39.1%	7677 out of 34727 genes, 22.1%	0.00016	0.0047	solyc06g073300, solyc11g013260, solyc07g043550, solyc07g009330, solyc10g051390, solyc01g095410, solyc02g070310, solyc02g092430, solyc11g042930, solyc05g005160, solyc10g006070, solyc12g006410, solyc01g101040, solyc09g007180, solyc07g005560, solyc06g083180, solyc01g112020, solyc01g109940, solyc01g102560, solyc03g120010, solyc03g123730, solyc05g051510, solyc06g073790, solyc08g006040, solyc02g086610,…
ATP synthesis coupled electron transport	5 out of 92 genes, 5.4%	194 out of 34727 genes, 0.6%	0.00017	0.00466	solyc04g074550, solyc01g110390, solyc09g050020, solyc11g039840, solyc06g036350
M/G1 transition of mitotic cell cycle	4 out of 92 genes, 4.3%	105 out of 34727 genes, 0.3%	0.00017	0.00478	solyc03g123730, solyc01g109940, solyc12g009140, solyc04g051370
vitamin metabolic process	10 out of 92 genes, 10.9%	936 out of 34727 genes, 2.7%	0.00018	0.00474	solyc07g064800, solyc02g068740, solyc01g112020, solyc01g006630, solyc11g008870, solyc05g005700, solyc02g086610, solyc09g061230, solyc05g005490, solyc06g036350
antigen processing and presentation of peptide antigen via MHC class I	4 out of 92 genes, 4.3%	109 out of 34727 genes, 0.3%	0.0002	0.00588	solyc03g123730, solyc01g109940, solyc12g009140, solyc04g051370
DNA damage response, signal transduction by p53 class mediator resulting in cell cycle arrest	4 out of 92 genes, 4.3%	109 out of 34727 genes, 0.3%	0.0002	0.00584	solyc03g123730, solyc01g109940, solyc12g009140, solyc04g051370
nicotinamide metabolic process	7 out of 92 genes, 7.6%	456 out of 34727 genes, 1.3%	0.00021	0.00594	solyc01g006630, solyc07g064800, solyc02g086610, solyc02g068740, solyc06g036350, solyc05g005490, solyc01g112020
pyridine nucleotide metabolic process	7 out of 92 genes, 7.6%	457 out of 34727 genes, 1.3%	0.00021	0.0059	solyc01g006630, solyc07g064800, solyc02g086610, solyc02g068740, solyc06g036350, solyc05g005490, solyc01g112020
prenol biosynthetic process	3 out of 92 genes, 3.3%	44 out of 34727 genes, 0.1%	0.00022	0.00614	solyc12g056450, solyc04g056390, solyc05g055760
insulin receptor signaling pathway	4 out of 92 genes, 4.3%	111 out of 34727 genes, 0.3%	0.00022	0.0061	solyc09g048990, solyc02g068450, solyc12g096300, solyc08g006040
transmembrane receptor protein tyrosine kinase signaling pathway	6 out of 92 genes, 6.5%	325 out of 34727 genes, 0.9%	0.00023	0.0062	solyc10g007700, solyc09g048990, solyc02g068450, solyc12g096300, solyc08g006040, solyc06g065470
regulation of apoptosis	10 out of 92 genes, 10.9%	962 out of 34727 genes, 2.8%	0.00023	0.00615	solyc03g123730, solyc05g051510, solyc11g013260, solyc08g006040, solyc04g051370, solyc09g091170, solyc01g109940, solyc12g009140, solyc05g005700, solyc12g096300
glycolysis	9 out of 92 genes, 9.8%	785 out of 34727 genes, 2.3%	0.00024	0.00625	solyc09g048990, solyc07g005560, solyc04g056390, solyc11g006070, solyc10g051390, solyc06g066440, solyc06g060260, solyc05g055760, solyc03g005730
negative regulation of steroid hormone receptor signaling pathway	2 out of 92 genes, 2.2%	9 out of 34727 genes, 0.0%	0.00024	0.00676	solyc05g051510, solyc11g013260
progesterone receptor signaling pathway	2 out of 92 genes, 2.2%	9 out of 34727 genes, 0.0%	0.00024	0.00671	solyc05g051510, solyc11g013260
RNA processing	19 out of 92 genes, 20.7%	2972 out of 34727 genes, 8.6%	0.00025	0.0068	solyc03g120010, solyc06g073790, solyc11g006070, solyc08g006040, solyc10g051390, solyc01g104680, solyc02g092430, solyc07g008340, solyc12g096300, solyc10g006070, solyc06g065470, solyc07g064510, solyc02g068130, solyc06g007570, solyc12g095960, solyc07g005560, solyc02g068740, solyc06g083180, solyc05g053730
regulation of ubiquitin-protein ligase activity during mitotic cell cycle	4 out of 92 genes, 4.3%	115 out of 34727 genes, 0.3%	0.00025	0.00703	solyc03g123730, solyc01g109940, solyc12g009140, solyc04g051370
positive regulation of ubiquitin-protein ligase activity	4 out of 92 genes, 4.3%	115 out of 34727 genes, 0.3%	0.00025	0.00698	solyc03g123730, solyc01g109940, solyc12g009140, solyc04g051370
maturation of SSU-rRNA	4 out of 92 genes, 4.3%	116 out of 34727 genes, 0.3%	0.00026	0.00733	solyc06g007570, solyc06g073790, solyc10g006070, solyc06g083180
positive regulation of ligase activity	4 out of 92 genes, 4.3%	116 out of 34727 genes, 0.3%	0.00026	0.00728	solyc03g123730, solyc01g109940, solyc12g009140, solyc04g051370
antigen processing and presentation	4 out of 92 genes, 4.3%	117 out of 34727 genes, 0.3%	0.00027	0.00724	solyc03g123730, solyc01g109940, solyc12g009140, solyc04g051370
antigen processing and presentation of peptide antigen	4 out of 92 genes, 4.3%	117 out of 34727 genes, 0.3%	0.00027	0.00719	solyc03g123730, solyc01g109940, solyc12g009140, solyc04g051370
response to misfolded protein	6 out of 92 genes, 6.5%	336 out of 34727 genes, 1.0%	0.00027	0.00714	solyc06g060260, solyc02g068130, solyc01g110390, solyc06g007630, solyc06g036350, solyc05g005510
ubiquitin-dependent protein catabolic process	11 out of 92 genes, 12.0%	1176 out of 34727 genes, 3.4%	0.00028	0.00723	solyc03g123730, solyc02g068130, solyc01g110390, solyc06g007630, solyc04g051370, solyc05g005510, solyc06g060260, solyc01g109940, solyc12g009140, solyc11g042930, solyc06g036350
modification-dependent protein catabolic process	11 out of 92 genes, 12.0%	1178 out of 34727 genes, 3.4%	0.00028	0.00731	solyc03g123730, solyc02g068130, solyc01g110390, solyc06g007630, solyc04g051370, solyc05g005510, solyc06g060260, solyc01g109940, solyc12g009140, solyc11g042930, solyc06g036350
cellular carbohydrate metabolic process	25 out of 92 genes, 27.2%	4611 out of 34727 genes, 13.3%	0.00029	0.00752	solyc09g048990, solyc11g006070, solyc10g081660, solyc07g043550, solyc06g082740, solyc10g051390, solyc03g113030, solyc01g006630, solyc03g119880, solyc05g005160, solyc02g086610, solyc03g005730, solyc12g099260, solyc12g006410, solyc06g036350, solyc05g005490, solyc01g101040, solyc07g005560, solyc04g056390, solyc02g068740, solyc01g112020, solyc06g066440, solyc06g060260, solyc01g109940, solyc05g055760
modification-dependent macromolecule catabolic process	11 out of 92 genes, 12.0%	1185 out of 34727 genes, 3.4%	0.00029	0.00759	solyc03g123730, solyc02g068130, solyc01g110390, solyc06g007630, solyc04g051370, solyc05g005510, solyc06g060260, solyc01g109940, solyc12g009140, solyc11g042930, solyc06g036350
regulation of pharyngeal pumping	2 out of 92 genes, 2.2%	10 out of 34727 genes, 0.0%	0.0003	0.00792	solyc05g051510, solyc11g013260
regulation of feeding behavior	2 out of 92 genes, 2.2%	10 out of 34727 genes, 0.0%	0.0003	0.00788	solyc05g051510, solyc11g013260
anaphase-promoting complex-dependent proteasomal ubiquitin-dependent protein catabolic process	4 out of 92 genes, 4.3%	124 out of 34727 genes, 0.4%	0.00033	0.00795	solyc03g123730, solyc01g109940, solyc12g009140, solyc04g051370
cholesterol biosynthetic process	3 out of 92 genes, 3.3%	52 out of 34727 genes, 0.1%	0.00036	0.00815	solyc12g056450, solyc04g056390, solyc05g055760
regulation of mammary gland epithelial cell proliferation	2 out of 92 genes, 2.2%	11 out of 34727 genes, 0.0%	0.00037	0.00847	solyc05g051510, solyc11g013260
G1 DNA damage checkpoint	4 out of 92 genes, 4.3%	128 out of 34727 genes, 0.4%	0.00038	0.00866	solyc03g123730, solyc01g109940, solyc12g009140, solyc04g051370
cellular macromolecule biosynthetic process	37 out of 92 genes, 40.2%	8310 out of 34727 genes, 23.9%	0.00038	0.00861	solyc06g073300, solyc11g013260, solyc07g043550, solyc07g009330, solyc10g051390, solyc01g095410, solyc02g070310, solyc02g092430, solyc11g042930, solyc05g005160, solyc10g006070, solyc12g006410, solyc01g101040, solyc09g007180, solyc07g005560, solyc06g083180, solyc01g112020, solyc01g109940, solyc01g102560, solyc03g120010, solyc03g123730, solyc05g051510, solyc06g073790, solyc08g006040, solyc02g086610,…
cellular carbohydrate catabolic process	14 out of 92 genes, 15.2%	1875 out of 34727 genes, 5.4%	0.0004	0.00867	solyc09g048990, solyc07g005560, solyc04g056390, solyc11g006070, solyc06g082740, solyc02g068740, solyc10g051390, solyc06g066440, solyc01g112020, solyc06g060260, solyc05g055760, solyc03g005730, solyc05g005490, solyc06g036350
cofactor catabolic process	6 out of 92 genes, 6.5%	363 out of 34727 genes, 1.0%	0.00041	0.00862	solyc09g075450, solyc01g101040, solyc07g064800, solyc05g005160, solyc02g086610, solyc12g099260
molting cycle, collagen and cuticulin-based cuticle	4 out of 92 genes, 4.3%	132 out of 34727 genes, 0.4%	0.00043	0.00869	solyc12g056450, solyc12g009140, solyc02g068450, solyc12g096300
carbohydrate catabolic process	14 out of 92 genes, 15.2%	1891 out of 34727 genes, 5.4%	0.00044	0.00864	solyc09g048990, solyc07g005560, solyc04g056390, solyc11g006070, solyc06g082740, solyc02g068740, solyc10g051390, solyc06g066440, solyc01g112020, solyc06g060260, solyc05g055760, solyc03g005730, solyc05g005490, solyc06g036350
regulation of ubiquitin-protein ligase activity	4 out of 92 genes, 4.3%	135 out of 34727 genes, 0.4%	0.00046	0.00918	solyc03g123730, solyc01g109940, solyc12g009140, solyc04g051370
S phase of mitotic cell cycle	4 out of 92 genes, 4.3%	136 out of 34727 genes, 0.4%	0.00048	0.00994	solyc03g123730, solyc01g109940, solyc12g009140, solyc04g051370
regulation of ligase activity	4 out of 92 genes, 4.3%	136 out of 34727 genes, 0.4%	0.00048	0.00988	solyc03g123730, solyc01g109940, solyc12g009140, solyc04g051370
G1/S transition of mitotic cell cycle	4 out of 92 genes, 4.3%	137 out of 34727 genes, 0.4%	0.00049	0.01006	solyc03g123730, solyc01g109940, solyc12g009140, solyc04g051370
S phase	4 out of 92 genes, 4.3%	138 out of 34727 genes, 0.4%	0.0005	0.01034	solyc03g123730, solyc01g109940, solyc12g009140, solyc04g051370
GTP catabolic process	6 out of 92 genes, 6.5%	380 out of 34727 genes, 1.1%	0.00053	0.01074	solyc06g008940, solyc01g104680, solyc12g010790, solyc10g007700, solyc01g109940, solyc04g064510
nuclear-transcribed mRNA catabolic process, nonsense-mediated decay	4 out of 92 genes, 4.3%	140 out of 34727 genes, 0.4%	0.00053	0.0108	solyc09g005720, solyc12g096300, solyc08g006040, solyc06g065470
RNA metabolic process	32 out of 92 genes, 34.8%	6883 out of 34727 genes, 19.8%	0.00055	0.01107	solyc06g073300, solyc11g013260, solyc10g051390, solyc02g070310, solyc01g104680, solyc02g092430, solyc10g006070, solyc09g007180, solyc07g005560, solyc06g083180, solyc02g068740, solyc04g051370, solyc01g112020, solyc01g109940, solyc03g120010, solyc03g123730, solyc05g051510, solyc06g073790, solyc11g006070, solyc08g006040, solyc12g009140, solyc07g008340, solyc12g096300, solyc06g065470, solyc07g064510,…
molting cycle, protein-based cuticle	4 out of 92 genes, 4.3%	144 out of 34727 genes, 0.4%	0.00059	0.01112	solyc12g056450, solyc12g009140, solyc02g068450, solyc12g096300
monosaccharide biosynthetic process	7 out of 92 genes, 7.6%	541 out of 34727 genes, 1.6%	0.00059	0.01106	solyc06g060260, solyc07g005560, solyc11g006070, solyc07g043550, solyc03g005730, solyc12g006410, solyc10g051390
coenzyme A metabolic process	3 out of 92 genes, 3.3%	62 out of 34727 genes, 0.2%	0.0006	0.01144	solyc01g101040, solyc05g005160, solyc12g099260
UDP-L-arabinose metabolic process	2 out of 92 genes, 2.2%	14 out of 34727 genes, 0.0%	0.00061	0.01227	solyc07g043550, solyc12g006410
G1/S transition checkpoint	4 out of 92 genes, 4.3%	147 out of 34727 genes, 0.4%	0.00064	0.01275	solyc03g123730, solyc01g109940, solyc12g009140, solyc04g051370
NADPH regeneration	6 out of 92 genes, 6.5%	396 out of 34727 genes, 1.1%	0.00066	0.01311	solyc01g006630, solyc02g086610, solyc02g068740, solyc06g036350, solyc05g005490, solyc01g112020
GTP metabolic process	6 out of 92 genes, 6.5%	396 out of 34727 genes, 1.1%	0.00066	0.01304	solyc06g008940, solyc01g104680, solyc12g010790, solyc10g007700, solyc01g109940, solyc04g064510
mitochondrial membrane organization	3 out of 92 genes, 3.3%	64 out of 34727 genes, 0.2%	0.00066	0.01308	solyc05g051510, solyc02g068130, solyc11g013260
molting cycle	4 out of 92 genes, 4.3%	150 out of 34727 genes, 0.4%	0.00069	0.01301	solyc12g056450, solyc12g009140, solyc02g068450, solyc12g096300
ergosterol biosynthetic process	3 out of 92 genes, 3.3%	65 out of 34727 genes, 0.2%	0.00069	0.01294	solyc12g056450, solyc04g056390, solyc05g055760
ergosterol metabolic process	3 out of 92 genes, 3.3%	65 out of 34727 genes, 0.2%	0.00069	0.01287	solyc12g056450, solyc04g056390, solyc05g055760
cellular component organization	46 out of 92 genes, 50.0%	11618 out of 34727 genes, 33.5%	0.00075	0.01407	solyc06g073300, solyc12g010790, solyc09g048990, solyc11g013260, solyc07g043550, solyc07g009330, solyc10g051390, solyc01g095410, solyc02g070310, solyc02g092430, solyc01g104680, solyc02g094370, solyc11g042930, solyc10g006070, solyc12g006410, solyc09g090590, solyc07g005560, solyc06g083180, solyc02g068740, solyc01g112020, solyc01g109940, solyc10g079200, solyc01g102560, solyc03g120010, solyc05g051510,…
response to cytokine stimulus	3 out of 92 genes, 3.3%	67 out of 34727 genes, 0.2%	0.00076	0.01411	solyc05g051510, solyc05g005700, solyc11g013260
macromolecule biosynthetic process	37 out of 92 genes, 40.2%	8615 out of 34727 genes, 24.8%	0.0008	0.01403	solyc06g073300, solyc11g013260, solyc07g043550, solyc07g009330, solyc10g051390, solyc01g095410, solyc02g070310, solyc02g092430, solyc11g042930, solyc05g005160, solyc10g006070, solyc12g006410, solyc01g101040, solyc09g007180, solyc07g005560, solyc06g083180, solyc01g112020, solyc01g109940, solyc01g102560, solyc03g120010, solyc03g123730, solyc05g051510, solyc06g073790, solyc08g006040, solyc02g086610,…
glucose homeostasis	2 out of 92 genes, 2.2%	16 out of 34727 genes, 0.0%	0.00081	0.01438	solyc12g096300, solyc08g006040
capsule polysaccharide biosynthetic process	2 out of 92 genes, 2.2%	16 out of 34727 genes, 0.0%	0.00081	0.0143	solyc07g043550, solyc12g006410
capsule organization	2 out of 92 genes, 2.2%	16 out of 34727 genes, 0.0%	0.00081	0.01423	solyc07g043550, solyc12g006410
galactose metabolic process	3 out of 92 genes, 3.3%	69 out of 34727 genes, 0.2%	0.00083	0.01426	solyc07g043550, solyc12g006410, solyc03g113030
cholesterol metabolic process	3 out of 92 genes, 3.3%	69 out of 34727 genes, 0.2%	0.00083	0.01418	solyc12g056450, solyc04g056390, solyc05g055760
triacylglycerol biosynthetic process	3 out of 92 genes, 3.3%	69 out of 34727 genes, 0.2%	0.00083	0.01411	solyc01g101040, solyc05g005160, solyc12g099260
electron transport chain	8 out of 92 genes, 8.7%	746 out of 34727 genes, 2.1%	0.00083	0.01404	solyc04g074550, solyc01g110390, solyc06g007630, solyc09g050020, solyc11g039840, solyc09g091170, solyc06g036350, solyc09g061230
NADP metabolic process	6 out of 92 genes, 6.5%	414 out of 34727 genes, 1.2%	0.00083	0.01397	solyc01g006630, solyc02g086610, solyc02g068740, solyc06g036350, solyc05g005490, solyc01g112020
regulation of multicellular organism growth	4 out of 92 genes, 4.3%	160 out of 34727 genes, 0.5%	0.00088	0.0139	solyc09g005720, solyc05g051510, solyc12g009140, solyc11g013260
midgut development	2 out of 92 genes, 2.2%	17 out of 34727 genes, 0.0%	0.00092	0.01463	solyc12g056450, solyc05g005700
pentose biosynthetic process	2 out of 92 genes, 2.2%	17 out of 34727 genes, 0.0%	0.00092	0.01455	solyc07g043550, solyc12g006410
oxidative phosphorylation	5 out of 92 genes, 5.4%	281 out of 34727 genes, 0.8%	0.00092	0.01458	solyc04g074550, solyc01g110390, solyc09g050020, solyc11g039840, solyc06g036350
biopolymer catabolic process	17 out of 92 genes, 18.5%	2781 out of 34727 genes, 8.0%	0.00093	0.01471	solyc03g123730, solyc08g006040, solyc12g009140, solyc11g042930, solyc07g008340, solyc12g096300, solyc06g065470, solyc06g036350, solyc01g110390, solyc02g068130, solyc06g007630, solyc04g051370, solyc01g112020, solyc05g005510, solyc06g060260, solyc09g005720, solyc01g109940
proteolysis involved in cellular protein catabolic process	11 out of 92 genes, 12.0%	1360 out of 34727 genes, 3.9%	0.00094	0.01473	solyc03g123730, solyc02g068130, solyc01g110390, solyc06g007630, solyc04g051370, solyc05g005510, solyc06g060260, solyc01g109940, solyc12g009140, solyc11g042930, solyc06g036350
DNA damage response, signal transduction by p53 class mediator	4 out of 92 genes, 4.3%	164 out of 34727 genes, 0.5%	0.00096	0.01495	solyc03g123730, solyc01g109940, solyc12g009140, solyc04g051370
Rab protein signal transduction	2 out of 92 genes, 2.2%	18 out of 34727 genes, 0.1%	0.00103	0.01565	solyc10g007700, solyc04g064510
reproductive process	34 out of 92 genes, 37.0%	7774 out of 34727 genes, 22.4%	0.00107	0.01587	solyc06g073300, solyc12g010790, solyc09g048990, solyc11g013260, solyc10g081660, solyc07g043550, solyc10g051390, solyc02g070310, solyc02g092430, solyc02g094370, solyc11g042930, solyc10g006070, solyc12g099260, solyc12g006410, solyc09g090590, solyc04g051370, solyc06g083180, solyc12g056450, solyc05g005700, solyc05g055760, solyc03g123730, solyc05g051510, solyc06g073790, solyc08g006040, solyc09g091170,…
regulation of nitrogen compound metabolic process	4 out of 92 genes, 4.3%	169 out of 34727 genes, 0.5%	0.00108	0.01598	solyc03g123730, solyc01g109940, solyc12g009140, solyc04g051370
positive regulation of transcriptional preinitiation complex assembly	2 out of 92 genes, 2.2%	19 out of 34727 genes, 0.1%	0.00115	0.01686	solyc03g123730, solyc01g109940
localization	44 out of 92 genes, 47.8%	11143 out of 34727 genes, 32.1%	0.00117	0.01697	solyc06g073300, solyc12g010790, solyc09g048990, solyc11g007120, solyc02g068450, solyc11g013260, solyc07g043550, solyc06g082740, solyc10g051390, solyc03g117470, solyc02g070310, solyc01g104680, solyc02g092430, solyc02g094370, solyc05g005160, solyc10g006070, solyc12g006410, solyc01g101040, solyc06g083180, solyc04g051370, solyc01g112020, solyc01g109940, solyc03g044210, solyc10g079200, solyc05g051510,…
positive regulation of multicellular organism growth	3 out of 92 genes, 3.3%	78 out of 34727 genes, 0.2%	0.00118	0.01708	solyc09g005720, solyc05g051510, solyc11g013260
sterol biosynthetic process	7 out of 92 genes, 7.6%	618 out of 34727 genes, 1.8%	0.00129	0.01822	solyc12g056450, solyc09g082770, solyc03g097470, solyc04g056390, solyc05g055760, solyc12g099260, solyc09g061230
cellular protein catabolic process	11 out of 92 genes, 12.0%	1418 out of 34727 genes, 4.1%	0.00131	0.01841	solyc03g123730, solyc02g068130, solyc01g110390, solyc06g007630, solyc04g051370, solyc05g005510, solyc06g060260, solyc01g109940, solyc12g009140, solyc11g042930, solyc06g036350
oxidation reduction	16 out of 92 genes, 17.4%	2620 out of 34727 genes, 7.5%	0.00135	0.01851	solyc04g074550, solyc11g039840, solyc01g006630, solyc09g091170, solyc02g086610, solyc06g036350, solyc01g110390, solyc06g071000, solyc06g007630, solyc09g090590, solyc09g050020, solyc06g060260, solyc01g005250, solyc05g005700, solyc11g008870, solyc09g061230
mitochondrial electron transport, ubiquinol to cytochrome c	2 out of 92 genes, 2.2%	21 out of 34727 genes, 0.1%	0.00141	0.01954	solyc09g050020, solyc11g039840
regulation of estrogen receptor signaling pathway	2 out of 92 genes, 2.2%	21 out of 34727 genes, 0.1%	0.00141	0.01945	solyc05g051510, solyc11g013260
reproduction	34 out of 92 genes, 37.0%	7900 out of 34727 genes, 22.7%	0.00144	0.01991	solyc06g073300, solyc12g010790, solyc09g048990, solyc11g013260, solyc10g081660, solyc07g043550, solyc10g051390, solyc02g070310, solyc02g092430, solyc02g094370, solyc11g042930, solyc10g006070, solyc12g099260, solyc12g006410, solyc09g090590, solyc04g051370, solyc06g083180, solyc12g056450, solyc05g005700, solyc05g055760, solyc03g123730, solyc05g051510, solyc06g073790, solyc08g006040, solyc09g091170,…
cellular biopolymer metabolic process	43 out of 92 genes, 46.7%	10916 out of 34727 genes, 31.4%	0.00149	0.01991	solyc06g073300, solyc11g013260, solyc07g043550, solyc07g009330, solyc10g051390, solyc02g070310, solyc01g095410, solyc02g092430, solyc01g104680, solyc11g042930, solyc05g005160, solyc10g006070, solyc12g006410, solyc01g101040, solyc09g007180, solyc07g005560, solyc06g083180, solyc02g068740, solyc04g051370, solyc01g112020, solyc01g109940, solyc01g102560, solyc03g120010, solyc03g123730, solyc05g051510,…
inner mitochondrial membrane organization	2 out of 92 genes, 2.2%	22 out of 34727 genes, 0.1%	0.00154	0.02082	solyc05g051510, solyc11g013260
regulation of transcriptional preinitiation complex assembly	2 out of 92 genes, 2.2%	22 out of 34727 genes, 0.1%	0.00154	0.02072	solyc03g123730, solyc01g109940
interphase of mitotic cell cycle	5 out of 92 genes, 5.4%	321 out of 34727 genes, 0.9%	0.00166	0.0209	solyc03g123730, solyc01g109940, solyc12g009140, solyc04g051370, solyc01g112020
embryonic development	17 out of 92 genes, 18.5%	2933 out of 34727 genes, 8.4%	0.00166	0.02081	solyc09g048990, solyc07g043550, solyc10g051390, solyc09g091170, solyc09g082770, solyc10g007700, solyc11g042930, solyc10g006070, solyc04g064510, solyc12g006410, solyc06g065470, solyc06g007570, solyc09g090590, solyc06g083180, solyc09g005720, solyc06g060260, solyc05g005700
protein catabolic process	11 out of 92 genes, 12.0%	1463 out of 34727 genes, 4.2%	0.00168	0.0208	solyc03g123730, solyc02g068130, solyc01g110390, solyc06g007630, solyc04g051370, solyc05g005510, solyc06g060260, solyc01g109940, solyc12g009140, solyc11g042930, solyc06g036350
TOR signaling pathway	2 out of 92 genes, 2.2%	23 out of 34727 genes, 0.1%	0.00169	0.02142	solyc12g096300, solyc08g006040
L-arabinose metabolic process	2 out of 92 genes, 2.2%	23 out of 34727 genes, 0.1%	0.00169	0.02133	solyc07g043550, solyc12g006410
negative regulation of epithelial cell proliferation	2 out of 92 genes, 2.2%	23 out of 34727 genes, 0.1%	0.00169	0.02123	solyc05g051510, solyc11g013260
establishment of localization	42 out of 92 genes, 45.7%	10635 out of 34727 genes, 30.6%	0.00169	0.02114	solyc06g073300, solyc12g010790, solyc09g048990, solyc02g068450, solyc11g013260, solyc07g043550, solyc06g082740, solyc10g051390, solyc03g117470, solyc02g070310, solyc01g104680, solyc02g092430, solyc02g094370, solyc05g005160, solyc10g006070, solyc12g006410, solyc01g101040, solyc06g083180, solyc01g112020, solyc01g109940, solyc03g044210, solyc10g079200, solyc05g051510, solyc06g073790, solyc11g006070,…
gonad development	4 out of 92 genes, 4.3%	191 out of 34727 genes, 0.6%	0.00169	0.02105	solyc12g056450, solyc05g051510, solyc10g078960, solyc11g013260
interphase	5 out of 92 genes, 5.4%	323 out of 34727 genes, 0.9%	0.00171	0.02113	solyc03g123730, solyc01g109940, solyc12g009140, solyc04g051370, solyc01g112020
polyprenol metabolic process	3 out of 92 genes, 3.3%	90 out of 34727 genes, 0.3%	0.00178	0.0213	solyc12g056450, solyc04g056390, solyc05g055760
neutral lipid biosynthetic process	3 out of 92 genes, 3.3%	91 out of 34727 genes, 0.3%	0.00184	0.02138	solyc01g101040, solyc05g005160, solyc12g099260
acylglycerol biosynthetic process	3 out of 92 genes, 3.3%	91 out of 34727 genes, 0.3%	0.00184	0.02129	solyc01g101040, solyc05g005160, solyc12g099260
ATP catabolic process	7 out of 92 genes, 7.6%	671 out of 34727 genes, 1.9%	0.00206	0.02265	solyc10g018060, solyc03g123730, solyc01g101040, solyc01g109940, solyc05g005160, solyc07g008340, solyc12g099260
oxidoreduction coenzyme metabolic process	7 out of 92 genes, 7.6%	671 out of 34727 genes, 1.9%	0.00206	0.02255	solyc01g006630, solyc07g064800, solyc02g086610, solyc02g068740, solyc06g036350, solyc05g005490, solyc01g112020
sterol metabolic process	7 out of 92 genes, 7.6%	672 out of 34727 genes, 1.9%	0.00208	0.02246	solyc12g056450, solyc09g082770, solyc03g097470, solyc04g056390, solyc05g055760, solyc12g099260, solyc09g061230
prenol metabolic process	3 out of 92 genes, 3.3%	95 out of 34727 genes, 0.3%	0.00208	0.02253	solyc12g056450, solyc04g056390, solyc05g055760
arabinose metabolic process	2 out of 92 genes, 2.2%	26 out of 34727 genes, 0.1%	0.00216	0.02361	solyc07g043550, solyc12g006410
extracellular polysaccharide biosynthetic process	2 out of 92 genes, 2.2%	26 out of 34727 genes, 0.1%	0.00216	0.02351	solyc07g043550, solyc12g006410
kidney development	3 out of 92 genes, 3.3%	97 out of 34727 genes, 0.3%	0.00221	0.02358	solyc09g082770, solyc05g005700, solyc10g051390
protein polyubiquitination	4 out of 92 genes, 4.3%	206 out of 34727 genes, 0.6%	0.00223	0.02349	solyc03g123730, solyc01g109940, solyc12g009140, solyc04g051370
transport	41 out of 92 genes, 44.6%	10446 out of 34727 genes, 30.1%	0.00229	0.02364	solyc06g073300, solyc12g010790, solyc09g048990, solyc02g068450, solyc11g013260, solyc07g043550, solyc06g082740, solyc10g051390, solyc03g117470, solyc02g070310, solyc01g104680, solyc02g092430, solyc02g094370, solyc05g005160, solyc10g006070, solyc12g006410, solyc01g101040, solyc06g083180, solyc01g109940, solyc03g044210, solyc10g079200, solyc05g051510, solyc06g073790, solyc11g006070, solyc03g115760,…
development of primary sexual characteristics	4 out of 92 genes, 4.3%	212 out of 34727 genes, 0.6%	0.00248	0.02428	solyc12g056450, solyc05g051510, solyc10g078960, solyc11g013260
glycerol ether biosynthetic process	3 out of 92 genes, 3.3%	101 out of 34727 genes, 0.3%	0.00248	0.02418	solyc01g101040, solyc05g005160, solyc12g099260
glycerolipid biosynthetic process	3 out of 92 genes, 3.3%	102 out of 34727 genes, 0.3%	0.00255	0.02531	solyc01g101040, solyc05g005160, solyc12g099260
carbohydrate homeostasis	2 out of 92 genes, 2.2%	29 out of 34727 genes, 0.1%	0.00269	0.02626	solyc12g096300, solyc08g006040
extracellular polysaccharide metabolic process	2 out of 92 genes, 2.2%	29 out of 34727 genes, 0.1%	0.00269	0.02615	solyc07g043550, solyc12g006410
intracellular receptor-mediated signaling pathway	3 out of 92 genes, 3.3%	106 out of 34727 genes, 0.3%	0.00285	0.02694	solyc05g051510, solyc05g005700, solyc11g013260
female gonad development	2 out of 92 genes, 2.2%	31 out of 34727 genes, 0.1%	0.00307	0.02827	solyc05g051510, solyc11g013260
negative regulation of proteolysis	2 out of 92 genes, 2.2%	31 out of 34727 genes, 0.1%	0.00307	0.02816	solyc05g051510, solyc11g013260
carbohydrate metabolic process	27 out of 92 genes, 29.3%	6037 out of 34727 genes, 17.4%	0.00319	0.02829	solyc09g048990, solyc11g006070, solyc10g081660, solyc07g043550, solyc06g082740, solyc10g051390, solyc03g113030, solyc01g006630, solyc03g119880, solyc05g005160, solyc02g086610, solyc03g005730, solyc12g099260, solyc12g006410, solyc06g036350, solyc05g005490, solyc01g101040, solyc01g110390, solyc07g005560, solyc04g056390, solyc02g068740, solyc06g066440, solyc01g112020, solyc06g060260, solyc01g109940,…
growth	20 out of 92 genes, 21.7%	3965 out of 34727 genes, 11.4%	0.00328	0.02873	solyc05g051510, solyc12g010790, solyc02g068450, solyc11g013260, solyc08g006040, solyc03g115760, solyc01g104680, solyc02g092430, solyc02g094370, solyc10g007700, solyc12g009140, solyc05g005160, solyc12g096300, solyc06g036350, solyc01g101040, solyc04g051370, solyc12g056450, solyc09g005720, solyc09g075450, solyc01g005250
protein targeting to vacuole	5 out of 92 genes, 5.4%	378 out of 34727 genes, 1.1%	0.00337	0.02917	solyc01g101040, solyc10g007700, solyc05g005160, solyc11g006070, solyc03g115760
urogenital system development	3 out of 92 genes, 3.3%	113 out of 34727 genes, 0.3%	0.00341	0.02937	solyc09g082770, solyc05g005700, solyc10g051390
triacylglycerol metabolic process	3 out of 92 genes, 3.3%	113 out of 34727 genes, 0.3%	0.00341	0.02925	solyc01g101040, solyc05g005160, solyc12g099260
response to salt stress	18 out of 92 genes, 19.6%	3415 out of 34727 genes, 9.8%	0.00341	0.02914	solyc03g120010, solyc05g051510, solyc09g048990, solyc04g074550, solyc11g006070, solyc11g013260, solyc03g115760, solyc10g051390, solyc01g104680, solyc02g086610, solyc03g005730, solyc06g036350, solyc06g071000, solyc07g005560, solyc09g090590, solyc06g066440, solyc06g060260, solyc09g075450
regulation of steroid hormone receptor signaling pathway	2 out of 92 genes, 2.2%	33 out of 34727 genes, 0.1%	0.00347	0.03004	solyc05g051510, solyc11g013260
2-oxoglutarate metabolic process	2 out of 92 genes, 2.2%	35 out of 34727 genes, 0.1%	0.0039	0.03163	solyc07g064800, solyc02g086610
regulation of epithelial cell proliferation	2 out of 92 genes, 2.2%	37 out of 34727 genes, 0.1%	0.00435	0.03452	solyc05g051510, solyc11g013260
response to stress	46 out of 92 genes, 50.0%	12568 out of 34727 genes, 36.2%	0.00455	0.03492	solyc12g010790, solyc09g048990, solyc04g074550, solyc11g013260, solyc07g043550, solyc07g009330, solyc06g082740, solyc10g051390, solyc06g072740, solyc01g104680, solyc02g092430, solyc06g071000, solyc01g110390, solyc09g090590, solyc07g005560, solyc10g054280, solyc02g068740, solyc04g051370, solyc06g066440, solyc12g056450, solyc09g075450, solyc03g097470, solyc11g068830, solyc01g109940, solyc03g044210,…
cellular carbohydrate biosynthetic process	15 out of 92 genes, 16.3%	2697 out of 34727 genes, 7.8%	0.00472	0.03533	solyc01g101040, solyc07g005560, solyc11g006070, solyc10g081660, solyc07g043550, solyc10g051390, solyc01g112020, solyc01g006630, solyc06g060260, solyc01g109940, solyc03g119880, solyc05g005160, solyc02g086610, solyc03g005730, solyc12g006410
transferrin transport	2 out of 92 genes, 2.2%	39 out of 34727 genes, 0.1%	0.00482	0.03565	solyc09g048990, solyc02g068450
response to peptide hormone stimulus	3 out of 92 genes, 3.3%	129 out of 34727 genes, 0.4%	0.00494	0.03605	solyc12g056450, solyc05g051510, solyc11g013260
negative regulation of cell growth	3 out of 92 genes, 3.3%	135 out of 34727 genes, 0.4%	0.0056	0.04068	solyc09g091170, solyc05g051510, solyc11g013260
enzyme linked receptor protein signaling pathway	7 out of 92 genes, 7.6%	808 out of 34727 genes, 2.3%	0.00571	0.04083	solyc03g120010, solyc10g007700, solyc09g048990, solyc02g068450, solyc12g096300, solyc08g006040, solyc06g065470
lysine metabolic process	2 out of 92 genes, 2.2%	43 out of 34727 genes, 0.1%	0.00584	0.04195	solyc01g005250, solyc07g064800
excretion	2 out of 92 genes, 2.2%	43 out of 34727 genes, 0.1%	0.00584	0.0418	solyc05g051510, solyc11g013260
ribosomal small subunit biogenesis	2 out of 92 genes, 2.2%	44 out of 34727 genes, 0.1%	0.0061	0.04299	solyc12g096300, solyc08g006040
regulation of behavior	2 out of 92 genes, 2.2%	44 out of 34727 genes, 0.1%	0.0061	0.04283	solyc05g051510, solyc11g013260
sex differentiation	5 out of 92 genes, 5.4%	441 out of 34727 genes, 1.3%	0.00643	0.0443	solyc12g056450, solyc05g051510, solyc10g078960, solyc11g013260, solyc04g051370
ferric iron transport	2 out of 92 genes, 2.2%	46 out of 34727 genes, 0.1%	0.00666	0.04568	solyc09g048990, solyc02g068450
ATP metabolic process	7 out of 92 genes, 7.6%	833 out of 34727 genes, 2.4%	0.0067	0.04603	solyc10g018060, solyc03g123730, solyc01g101040, solyc01g109940, solyc05g005160, solyc07g008340, solyc12g099260
chlorophyll biosynthetic process	4 out of 92 genes, 4.3%	281 out of 34727 genes, 0.8%	0.00671	0.04593	solyc01g101040, solyc05g005160, solyc04g056390, solyc05g055760
negative regulation of growth	4 out of 92 genes, 4.3%	282 out of 34727 genes, 0.8%	0.0068	0.04591	solyc09g091170, solyc05g051510, solyc12g009140, solyc11g013260
energy reserve metabolic process	3 out of 92 genes, 3.3%	145 out of 34727 genes, 0.4%	0.00682	0.04575	solyc01g101040, solyc05g005160, solyc12g099260
positive regulation of multicellular organismal process	4 out of 92 genes, 4.3%	283 out of 34727 genes, 0.8%	0.00688	0.04572	solyc03g117470, solyc09g005720, solyc05g051510, solyc11g013260
response to osmotic stress	18 out of 92 genes, 19.6%	3657 out of 34727 genes, 10.5%	0.00696	0.04628	solyc03g120010, solyc05g051510, solyc09g048990, solyc04g074550, solyc11g006070, solyc11g013260, solyc03g115760, solyc10g051390, solyc01g104680, solyc02g086610, solyc03g005730, solyc06g036350, solyc06g071000, solyc07g005560, solyc09g090590, solyc06g066440, solyc06g060260, solyc09g075450
DNA damage checkpoint	4 out of 92 genes, 4.3%	286 out of 34727 genes, 0.8%	0.00713	0.04647	solyc03g123730, solyc01g109940, solyc12g009140, solyc04g051370
nucleotide biosynthetic process	8 out of 92 genes, 8.7%	1062 out of 34727 genes, 3.1%	0.00722	0.04695	solyc06g008940, solyc09g007180, solyc06g007570, solyc06g083180, solyc01g112020, solyc01g005250, solyc11g068830, solyc10g006070
group transfer coenzyme metabolic process	4 out of 92 genes, 4.3%	287 out of 34727 genes, 0.8%	0.00722	0.04679	solyc01g101040, solyc11g008870, solyc05g005160, solyc12g099260
replicative cell aging	2 out of 92 genes, 2.2%	48 out of 34727 genes, 0.1%	0.00723	0.04726	solyc05g051510, solyc11g013260
organ regeneration	2 out of 92 genes, 2.2%	48 out of 34727 genes, 0.1%	0.00723	0.04709	solyc05g051510, solyc11g013260
response to testosterone stimulus	2 out of 92 genes, 2.2%	49 out of 34727 genes, 0.1%	0.00752	0.04862	solyc12g056450, solyc05g005700
cellular iron ion homeostasis	3 out of 92 genes, 3.3%	151 out of 34727 genes, 0.4%	0.00762	0.04923	solyc09g048990, solyc11g007120, solyc02g068450

## Sheet: Up_BP_P-E-HS vs P-HS
Gene Ontology term	Cluster frequency	Genome frequency of use	Raw P-value	Corrected P-value	Genes annotated to the term
viral reproduction	21 out of 60 genes, 35.0%	1286 out of 34727 genes, 3.7%	1.49e-15	0	solyc07g065170, solyc03g123730, solyc02g093340, solyc06g071880, solyc06g073790, solyc08g006040, solyc02g021400, solyc04g080590, solyc12g010860, solyc12g009140, solyc11g042930, solyc07g063890, solyc10g008010, solyc10g078960, solyc04g051370, solyc06g083180, solyc08g075700, solyc01g109940, solyc10g005530, solyc09g057650, solyc01g111710
translational initiation	15 out of 60 genes, 25.0%	514 out of 34727 genes, 1.5%	8.45e-15	0	solyc07g065170, solyc03g120010, solyc06g071880, solyc06g073790, solyc10g078960, solyc08g006040, solyc06g083180, solyc02g021400, solyc01g095410, solyc02g066990, solyc08g075700, solyc08g074790, solyc10g005530, solyc07g063890, solyc09g057650
mRNA metabolic process	22 out of 60 genes, 36.7%	1982 out of 34727 genes, 5.7%	6.75e-13	0	solyc07g065170, solyc03g120010, solyc03g123730, solyc06g071880, solyc06g073790, solyc08g006040, solyc02g021400, solyc04g080590, solyc08g074790, solyc12g009140, solyc07g063890, solyc10g008010, solyc06g065470, solyc12g095960, solyc10g078960, solyc04g051370, solyc06g083180, solyc08g075700, solyc01g109940, solyc10g005530, solyc09g057650, solyc01g111710
ribonucleoprotein complex assembly	15 out of 60 genes, 25.0%	713 out of 34727 genes, 2.1%	9.49e-13	0	solyc07g065170, solyc03g120010, solyc06g071880, solyc06g073790, solyc10g078960, solyc08g006040, solyc06g083180, solyc02g021400, solyc01g095410, solyc02g066990, solyc08g075700, solyc08g074790, solyc10g005530, solyc07g063890, solyc09g057650
translation	18 out of 60 genes, 30.0%	1199 out of 34727 genes, 3.5%	1e-12	0	solyc07g065170, solyc03g120010, solyc06g071880, solyc06g073790, solyc08g006040, solyc07g009330, solyc02g021400, solyc01g095410, solyc08g074790, solyc07g063890, solyc06g065470, solyc10g078960, solyc06g083180, solyc02g066990, solyc08g075700, solyc10g005530, solyc09g057650, solyc02g065300
macromolecular complex subunit organization	25 out of 60 genes, 41.7%	2896 out of 34727 genes, 8.3%	2.78e-12	0	solyc07g065170, solyc03g120010, solyc06g071880, solyc06g073790, solyc08g006040, solyc02g021400, solyc01g095410, solyc09g082770, solyc08g068330, solyc04g080590, solyc08g074790, solyc11g042930, solyc07g063890, solyc06g065470, solyc09g090700, solyc07g065050, solyc10g078960, solyc06g083180, solyc02g066990, solyc08g075700, solyc03g118340, solyc01g109940, solyc10g005530, solyc09g057650, solyc01g111710
macromolecular complex assembly	24 out of 60 genes, 40.0%	2700 out of 34727 genes, 7.8%	4.92e-12	0	solyc07g065170, solyc03g120010, solyc06g071880, solyc06g073790, solyc08g006040, solyc02g021400, solyc01g095410, solyc09g082770, solyc08g068330, solyc04g080590, solyc08g074790, solyc11g042930, solyc07g063890, solyc09g090700, solyc07g065050, solyc10g078960, solyc06g083180, solyc02g066990, solyc08g075700, solyc03g118340, solyc01g109940, solyc10g005530, solyc09g057650, solyc01g111710
macromolecule metabolic process	53 out of 60 genes, 88.3%	15977 out of 34727 genes, 46.0%	7.53e-12	0	solyc02g093340, solyc06g071880, solyc05g056390, solyc11g010190, solyc10g081660, solyc07g009330, solyc02g021400, solyc01g095410, solyc01g106210, solyc08g068330, solyc08g074790, solyc11g042930, solyc10g007950, solyc10g008010, solyc12g099260, solyc03g096940, solyc08g083320, solyc06g083180, solyc04g051370, solyc06g066440, solyc02g066990, solyc01g109940, solyc03g118340, solyc10g005530, solyc07g054180,…
translational elongation	11 out of 60 genes, 18.3%	324 out of 34727 genes, 0.9%	8.97e-12	0	solyc07g065170, solyc06g071880, solyc06g073790, solyc10g078960, solyc08g006040, solyc07g009330, solyc06g083180, solyc02g021400, solyc08g075700, solyc07g063890, solyc09g057650
cellular component assembly	25 out of 60 genes, 41.7%	3132 out of 34727 genes, 9.0%	1.55e-11	0	solyc07g065170, solyc03g120010, solyc06g071880, solyc06g073790, solyc08g006040, solyc02g021400, solyc01g095410, solyc09g082770, solyc08g068330, solyc04g080590, solyc08g074790, solyc11g042930, solyc07g063890, solyc06g065470, solyc09g090700, solyc07g065050, solyc10g078960, solyc06g083180, solyc02g066990, solyc08g075700, solyc03g118340, solyc01g109940, solyc10g005530, solyc09g057650, solyc01g111710
viral transcription	10 out of 60 genes, 16.7%	252 out of 34727 genes, 0.7%	1.85e-11	0	solyc07g065170, solyc06g071880, solyc06g073790, solyc10g078960, solyc08g006040, solyc06g083180, solyc02g021400, solyc08g075700, solyc07g063890, solyc09g057650
cellular macromolecule catabolic process	27 out of 60 genes, 45.0%	3771 out of 34727 genes, 10.9%	2.01e-11	0	solyc03g123730, solyc08g006040, solyc07g006790, solyc01g106210, solyc09g082770, solyc08g068330, solyc04g080590, solyc12g010860, solyc08g074790, solyc01g088020, solyc12g009140, solyc11g042930, solyc10g007950, solyc10g008010, solyc03g007810, solyc06g065470, solyc09g090700, solyc03g096940, solyc02g068130, solyc08g065220, solyc04g051370, solyc06g066440, solyc06g060260, solyc03g118340, solyc01g109940,…
viral genome expression	10 out of 60 genes, 16.7%	256 out of 34727 genes, 0.7%	2.16e-11	0	solyc07g065170, solyc06g071880, solyc06g073790, solyc10g078960, solyc08g006040, solyc06g083180, solyc02g021400, solyc08g075700, solyc07g063890, solyc09g057650
cellular macromolecule metabolic process	52 out of 60 genes, 86.7%	15642 out of 34727 genes, 45.0%	2.27e-11	0	solyc02g093340, solyc06g071880, solyc05g056390, solyc11g010190, solyc10g081660, solyc07g009330, solyc02g021400, solyc01g095410, solyc01g106210, solyc08g068330, solyc08g074790, solyc11g042930, solyc10g007950, solyc10g008010, solyc12g099260, solyc03g096940, solyc08g083320, solyc06g083180, solyc04g051370, solyc06g066440, solyc02g066990, solyc01g109940, solyc03g118340, solyc10g005530, solyc07g054180,…
cellular metabolic process	58 out of 60 genes, 96.7%	20675 out of 34727 genes, 59.5%	2.55e-11	0	solyc02g093340, solyc06g071880, solyc05g056390, solyc04g074550, solyc11g010190, solyc10g081660, solyc07g009330, solyc02g021400, solyc01g095410, solyc01g106210, solyc08g068330, solyc08g074790, solyc11g042930, solyc10g007950, solyc10g008010, solyc12g099260, solyc03g096940, solyc07g065050, solyc08g083320, solyc06g083180, solyc04g051370, solyc06g066440, solyc02g066990, solyc01g109940, solyc03g118340,…
mRNA transcription	10 out of 60 genes, 16.7%	265 out of 34727 genes, 0.8%	3.04e-11	0	solyc07g065170, solyc06g071880, solyc06g073790, solyc10g078960, solyc08g006040, solyc06g083180, solyc02g021400, solyc08g075700, solyc07g063890, solyc09g057650
macromolecule catabolic process	27 out of 60 genes, 45.0%	3915 out of 34727 genes, 11.3%	4.79e-11	0	solyc03g123730, solyc08g006040, solyc07g006790, solyc01g106210, solyc09g082770, solyc08g068330, solyc04g080590, solyc12g010860, solyc08g074790, solyc01g088020, solyc12g009140, solyc11g042930, solyc10g007950, solyc10g008010, solyc03g007810, solyc06g065470, solyc09g090700, solyc03g096940, solyc02g068130, solyc08g065220, solyc04g051370, solyc06g066440, solyc06g060260, solyc03g118340, solyc01g109940,…
antigen processing and presentation of exogenous peptide antigen via MHC class I, TAP-dependent	7 out of 60 genes, 11.7%	74 out of 34727 genes, 0.2%	5.26e-11	0	solyc04g080590, solyc03g123730, solyc01g109940, solyc12g009140, solyc10g008010, solyc04g051370, solyc01g111710
cellular macromolecular complex subunit organization	22 out of 60 genes, 36.7%	2503 out of 34727 genes, 7.2%	6.58e-11	0	solyc07g065170, solyc03g120010, solyc06g071880, solyc06g073790, solyc08g006040, solyc02g021400, solyc01g095410, solyc08g068330, solyc04g080590, solyc08g074790, solyc11g042930, solyc07g063890, solyc06g065470, solyc07g065050, solyc10g078960, solyc06g083180, solyc02g066990, solyc08g075700, solyc01g109940, solyc10g005530, solyc09g057650, solyc01g111710
cotranslational protein targeting to membrane	10 out of 60 genes, 16.7%	289 out of 34727 genes, 0.8%	7.12e-11	0	solyc07g065170, solyc06g071880, solyc06g073790, solyc10g078960, solyc08g006040, solyc06g083180, solyc02g021400, solyc08g075700, solyc07g063890, solyc09g057650
SRP-dependent cotranslational protein targeting to membrane	10 out of 60 genes, 16.7%	289 out of 34727 genes, 0.8%	7.12e-11	0	solyc07g065170, solyc06g071880, solyc06g073790, solyc10g078960, solyc08g006040, solyc06g083180, solyc02g021400, solyc08g075700, solyc07g063890, solyc09g057650
translational termination	10 out of 60 genes, 16.7%	293 out of 34727 genes, 0.8%	8.14e-11	0	solyc07g065170, solyc06g071880, solyc06g073790, solyc10g078960, solyc08g006040, solyc06g083180, solyc02g021400, solyc08g075700, solyc07g063890, solyc09g057650
regulation of amino acid metabolic process	7 out of 60 genes, 11.7%	80 out of 34727 genes, 0.2%	9.21e-11	0	solyc04g080590, solyc03g123730, solyc01g109940, solyc12g009140, solyc10g008010, solyc04g051370, solyc01g111710
antigen processing and presentation of exogenous peptide antigen via MHC class I	7 out of 60 genes, 11.7%	80 out of 34727 genes, 0.2%	9.21e-11	0	solyc04g080590, solyc03g123730, solyc01g109940, solyc12g009140, solyc10g008010, solyc04g051370, solyc01g111710
cellular macromolecular complex assembly	21 out of 60 genes, 35.0%	2292 out of 34727 genes, 6.6%	9.67e-11	0	solyc07g065170, solyc03g120010, solyc06g071880, solyc06g073790, solyc08g006040, solyc02g021400, solyc01g095410, solyc08g068330, solyc04g080590, solyc08g074790, solyc11g042930, solyc07g063890, solyc07g065050, solyc10g078960, solyc06g083180, solyc02g066990, solyc08g075700, solyc01g109940, solyc10g005530, solyc09g057650, solyc01g111710
antigen processing and presentation of exogenous peptide antigen	7 out of 60 genes, 11.7%	81 out of 34727 genes, 0.2%	1e-10	0	solyc04g080590, solyc03g123730, solyc01g109940, solyc12g009140, solyc10g008010, solyc04g051370, solyc01g111710
antigen processing and presentation of exogenous antigen	7 out of 60 genes, 11.7%	81 out of 34727 genes, 0.2%	1e-10	0	solyc04g080590, solyc03g123730, solyc01g109940, solyc12g009140, solyc10g008010, solyc04g051370, solyc01g111710
protein targeting to ER	10 out of 60 genes, 16.7%	309 out of 34727 genes, 0.9%	1.36e-10	0	solyc07g065170, solyc06g071880, solyc06g073790, solyc10g078960, solyc08g006040, solyc06g083180, solyc02g021400, solyc08g075700, solyc07g063890, solyc09g057650
metabolic process	58 out of 60 genes, 96.7%	21410 out of 34727 genes, 61.7%	1.75e-10	0	solyc02g093340, solyc06g071880, solyc05g056390, solyc04g074550, solyc11g010190, solyc10g081660, solyc07g009330, solyc02g021400, solyc01g095410, solyc01g106210, solyc08g068330, solyc08g074790, solyc11g042930, solyc10g007950, solyc10g008010, solyc12g099260, solyc03g096940, solyc07g065050, solyc08g083320, solyc06g083180, solyc04g051370, solyc06g066440, solyc02g066990, solyc01g109940, solyc03g118340,…
regulation of amine metabolic process	7 out of 60 genes, 11.7%	89 out of 34727 genes, 0.3%	1.97e-10	0	solyc04g080590, solyc03g123730, solyc01g109940, solyc12g009140, solyc10g008010, solyc04g051370, solyc01g111710
negative regulation of ubiquitin-protein ligase activity during mitotic cell cycle	7 out of 60 genes, 11.7%	92 out of 34727 genes, 0.3%	2.5e-10	0	solyc04g080590, solyc03g123730, solyc01g109940, solyc12g009140, solyc10g008010, solyc04g051370, solyc01g111710
primary metabolic process	56 out of 60 genes, 93.3%	19671 out of 34727 genes, 56.6%	2.76e-10	0	solyc02g093340, solyc06g071880, solyc05g056390, solyc11g010190, solyc10g081660, solyc07g009330, solyc02g021400, solyc01g095410, solyc01g106210, solyc08g068330, solyc08g074790, solyc11g042930, solyc10g007950, solyc10g008010, solyc12g099260, solyc03g096940, solyc07g065050, solyc08g083320, solyc06g083180, solyc04g051370, solyc06g066440, solyc02g066990, solyc01g109940, solyc03g118340, solyc10g079200,…
negative regulation of ligase activity	7 out of 60 genes, 11.7%	97 out of 34727 genes, 0.3%	3.64e-10	0	solyc04g080590, solyc03g123730, solyc01g109940, solyc12g009140, solyc10g008010, solyc04g051370, solyc01g111710
negative regulation of ubiquitin-protein ligase activity	7 out of 60 genes, 11.7%	97 out of 34727 genes, 0.3%	3.64e-10	0	solyc04g080590, solyc03g123730, solyc01g109940, solyc12g009140, solyc10g008010, solyc04g051370, solyc01g111710
cellular protein complex disassembly	12 out of 60 genes, 20.0%	601 out of 34727 genes, 1.7%	4.25e-10	0	solyc07g065170, solyc06g071880, solyc06g073790, solyc10g078960, solyc08g006040, solyc06g083180, solyc02g021400, solyc08g075700, solyc10g005530, solyc07g063890, solyc09g057650, solyc06g065470
protein complex disassembly	12 out of 60 genes, 20.0%	605 out of 34727 genes, 1.7%	4.58e-10	0	solyc07g065170, solyc06g071880, solyc06g073790, solyc10g078960, solyc08g006040, solyc06g083180, solyc02g021400, solyc08g075700, solyc10g005530, solyc07g063890, solyc09g057650, solyc06g065470
cellular macromolecular complex disassembly	12 out of 60 genes, 20.0%	606 out of 34727 genes, 1.7%	4.67e-10	0	solyc07g065170, solyc06g071880, solyc06g073790, solyc10g078960, solyc08g006040, solyc06g083180, solyc02g021400, solyc08g075700, solyc10g005530, solyc07g063890, solyc09g057650, solyc06g065470
positive regulation of ubiquitin-protein ligase activity during mitotic cell cycle	7 out of 60 genes, 11.7%	102 out of 34727 genes, 0.3%	5.2e-10	0	solyc04g080590, solyc03g123730, solyc01g109940, solyc12g009140, solyc10g008010, solyc04g051370, solyc01g111710
macromolecular complex disassembly	12 out of 60 genes, 20.0%	615 out of 34727 genes, 1.8%	5.52e-10	0	solyc07g065170, solyc06g071880, solyc06g073790, solyc10g078960, solyc08g006040, solyc06g083180, solyc02g021400, solyc08g075700, solyc10g005530, solyc07g063890, solyc09g057650, solyc06g065470
M/G1 transition of mitotic cell cycle	7 out of 60 genes, 11.7%	105 out of 34727 genes, 0.3%	6.38e-10	0	solyc04g080590, solyc03g123730, solyc01g109940, solyc12g009140, solyc10g008010, solyc04g051370, solyc01g111710
antigen processing and presentation of peptide antigen via MHC class I	7 out of 60 genes, 11.7%	109 out of 34727 genes, 0.3%	8.31e-10	0	solyc04g080590, solyc03g123730, solyc01g109940, solyc12g009140, solyc10g008010, solyc04g051370, solyc01g111710
DNA damage response, signal transduction by p53 class mediator resulting in cell cycle arrest	7 out of 60 genes, 11.7%	109 out of 34727 genes, 0.3%	8.31e-10	0	solyc04g080590, solyc03g123730, solyc01g109940, solyc12g009140, solyc10g008010, solyc04g051370, solyc01g111710
cellular protein metabolic process	40 out of 60 genes, 66.7%	9953 out of 34727 genes, 28.7%	1.14e-09	0	solyc06g071880, solyc05g056390, solyc11g010190, solyc10g081660, solyc07g009330, solyc02g021400, solyc01g095410, solyc01g106210, solyc08g068330, solyc08g074790, solyc11g042930, solyc10g008010, solyc12g099260, solyc03g096940, solyc06g083180, solyc04g051370, solyc02g066990, solyc01g109940, solyc03g118340, solyc10g005530, solyc07g054180, solyc01g111710, solyc03g120010, solyc07g065170, solyc03g123730,…
protein metabolic process	40 out of 60 genes, 66.7%	9969 out of 34727 genes, 28.7%	1.2e-09	0	solyc06g071880, solyc05g056390, solyc11g010190, solyc10g081660, solyc07g009330, solyc02g021400, solyc01g095410, solyc01g106210, solyc08g068330, solyc08g074790, solyc11g042930, solyc10g008010, solyc12g099260, solyc03g096940, solyc06g083180, solyc04g051370, solyc02g066990, solyc01g109940, solyc03g118340, solyc10g005530, solyc07g054180, solyc01g111710, solyc03g120010, solyc07g065170, solyc03g123730,…
regulation of ubiquitin-protein ligase activity during mitotic cell cycle	7 out of 60 genes, 11.7%	115 out of 34727 genes, 0.3%	1.21e-09	0	solyc04g080590, solyc03g123730, solyc01g109940, solyc12g009140, solyc10g008010, solyc04g051370, solyc01g111710
positive regulation of ubiquitin-protein ligase activity	7 out of 60 genes, 11.7%	115 out of 34727 genes, 0.3%	1.21e-09	0	solyc04g080590, solyc03g123730, solyc01g109940, solyc12g009140, solyc10g008010, solyc04g051370, solyc01g111710
viral infectious cycle	10 out of 60 genes, 16.7%	389 out of 34727 genes, 1.1%	1.26e-09	0	solyc07g065170, solyc06g071880, solyc06g073790, solyc10g078960, solyc08g006040, solyc06g083180, solyc02g021400, solyc08g075700, solyc07g063890, solyc09g057650
positive regulation of ligase activity	7 out of 60 genes, 11.7%	116 out of 34727 genes, 0.3%	1.28e-09	0	solyc04g080590, solyc03g123730, solyc01g109940, solyc12g009140, solyc10g008010, solyc04g051370, solyc01g111710
antigen processing and presentation	7 out of 60 genes, 11.7%	117 out of 34727 genes, 0.3%	1.36e-09	0	solyc04g080590, solyc03g123730, solyc01g109940, solyc12g009140, solyc10g008010, solyc04g051370, solyc01g111710
antigen processing and presentation of peptide antigen	7 out of 60 genes, 11.7%	117 out of 34727 genes, 0.3%	1.36e-09	0	solyc04g080590, solyc03g123730, solyc01g109940, solyc12g009140, solyc10g008010, solyc04g051370, solyc01g111710
cellular component disassembly	12 out of 60 genes, 20.0%	676 out of 34727 genes, 1.9%	1.6e-09	0	solyc07g065170, solyc06g071880, solyc06g073790, solyc10g078960, solyc08g006040, solyc06g083180, solyc02g021400, solyc08g075700, solyc10g005530, solyc07g063890, solyc09g057650, solyc06g065470
anaphase-promoting complex-dependent proteasomal ubiquitin-dependent protein catabolic process	7 out of 60 genes, 11.7%	124 out of 34727 genes, 0.4%	2.05e-09	0	solyc04g080590, solyc03g123730, solyc01g109940, solyc12g009140, solyc10g008010, solyc04g051370, solyc01g111710
G1 DNA damage checkpoint	7 out of 60 genes, 11.7%	128 out of 34727 genes, 0.4%	2.57e-09	0	solyc04g080590, solyc03g123730, solyc01g109940, solyc12g009140, solyc10g008010, solyc04g051370, solyc01g111710
regulation of ubiquitin-protein ligase activity	7 out of 60 genes, 11.7%	135 out of 34727 genes, 0.4%	3.73e-09	0	solyc04g080590, solyc03g123730, solyc01g109940, solyc12g009140, solyc10g008010, solyc04g051370, solyc01g111710
S phase of mitotic cell cycle	7 out of 60 genes, 11.7%	136 out of 34727 genes, 0.4%	3.92e-09	0	solyc04g080590, solyc03g123730, solyc01g109940, solyc12g009140, solyc10g008010, solyc04g051370, solyc01g111710
regulation of ligase activity	7 out of 60 genes, 11.7%	136 out of 34727 genes, 0.4%	3.92e-09	0	solyc04g080590, solyc03g123730, solyc01g109940, solyc12g009140, solyc10g008010, solyc04g051370, solyc01g111710
G1/S transition of mitotic cell cycle	7 out of 60 genes, 11.7%	137 out of 34727 genes, 0.4%	4.13e-09	0	solyc04g080590, solyc03g123730, solyc01g109940, solyc12g009140, solyc10g008010, solyc04g051370, solyc01g111710
S phase	7 out of 60 genes, 11.7%	138 out of 34727 genes, 0.4%	4.34e-09	0	solyc04g080590, solyc03g123730, solyc01g109940, solyc12g009140, solyc10g008010, solyc04g051370, solyc01g111710
viral reproductive process	14 out of 60 genes, 23.3%	1136 out of 34727 genes, 3.3%	6.32e-09	0	solyc07g065170, solyc03g123730, solyc02g093340, solyc06g071880, solyc06g073790, solyc10g078960, solyc08g006040, solyc06g083180, solyc02g021400, solyc12g010860, solyc08g075700, solyc11g042930, solyc07g063890, solyc09g057650
G1/S transition checkpoint	7 out of 60 genes, 11.7%	147 out of 34727 genes, 0.4%	6.75e-09	0	solyc04g080590, solyc03g123730, solyc01g109940, solyc12g009140, solyc10g008010, solyc04g051370, solyc01g111710
cellular biosynthetic process	46 out of 60 genes, 76.7%	13831 out of 34727 genes, 39.8%	6.91e-09	0	solyc02g093340, solyc06g071880, solyc11g010190, solyc10g081660, solyc07g009330, solyc02g021400, solyc01g095410, solyc01g106210, solyc08g068330, solyc08g074790, solyc11g042930, solyc10g007950, solyc12g099260, solyc08g083320, solyc06g083180, solyc02g066990, solyc01g109940, solyc03g118340, solyc10g005530, solyc07g054180, solyc09g018790, solyc01g111710, solyc02g082750, solyc03g120010, solyc07g065170,…
cellular process	58 out of 60 genes, 96.7%	23063 out of 34727 genes, 66.4%	1.02e-08	0	solyc02g093340, solyc06g071880, solyc05g056390, solyc04g074550, solyc11g010190, solyc10g081660, solyc07g009330, solyc02g021400, solyc01g095410, solyc01g106210, solyc08g068330, solyc08g074790, solyc11g042930, solyc10g007950, solyc10g008010, solyc12g099260, solyc03g096940, solyc07g065050, solyc08g083320, solyc06g083180, solyc04g051370, solyc06g066440, solyc02g066990, solyc01g109940, solyc03g118340,…
ribonucleoprotein complex biogenesis and assembly	16 out of 60 genes, 26.7%	1646 out of 34727 genes, 4.7%	1.24e-08	0	solyc07g065170, solyc03g120010, solyc06g071880, solyc06g073790, solyc08g006040, solyc02g021400, solyc01g095410, solyc08g074790, solyc07g063890, solyc06g065470, solyc10g078960, solyc06g083180, solyc02g066990, solyc08g075700, solyc10g005530, solyc09g057650
cellular protein catabolic process	15 out of 60 genes, 25.0%	1418 out of 34727 genes, 4.1%	1.28e-08	0	solyc03g096940, solyc03g123730, solyc02g068130, solyc08g065220, solyc04g051370, solyc08g068330, solyc06g060260, solyc04g080590, solyc08g074790, solyc01g109940, solyc03g118340, solyc12g009140, solyc11g042930, solyc10g008010, solyc01g111710
DNA damage response, signal transduction by p53 class mediator	7 out of 60 genes, 11.7%	164 out of 34727 genes, 0.5%	1.44e-08	0	solyc04g080590, solyc03g123730, solyc01g109940, solyc12g009140, solyc10g008010, solyc04g051370, solyc01g111710
biosynthetic process	46 out of 60 genes, 76.7%	14138 out of 34727 genes, 40.7%	1.55e-08	0	solyc02g093340, solyc06g071880, solyc11g010190, solyc10g081660, solyc07g009330, solyc02g021400, solyc01g095410, solyc01g106210, solyc08g068330, solyc08g074790, solyc11g042930, solyc10g007950, solyc12g099260, solyc08g083320, solyc06g083180, solyc02g066990, solyc01g109940, solyc03g118340, solyc10g005530, solyc07g054180, solyc09g018790, solyc01g111710, solyc02g082750, solyc03g120010, solyc07g065170,…
regulation of nitrogen compound metabolic process	7 out of 60 genes, 11.7%	169 out of 34727 genes, 0.5%	1.77e-08	0	solyc04g080590, solyc03g123730, solyc01g109940, solyc12g009140, solyc10g008010, solyc04g051370, solyc01g111710
protein catabolic process	15 out of 60 genes, 25.0%	1463 out of 34727 genes, 4.2%	1.93e-08	0	solyc03g096940, solyc03g123730, solyc02g068130, solyc08g065220, solyc04g051370, solyc08g068330, solyc06g060260, solyc04g080590, solyc08g074790, solyc01g109940, solyc03g118340, solyc12g009140, solyc11g042930, solyc10g008010, solyc01g111710
DNA damage checkpoint	8 out of 60 genes, 13.3%	286 out of 34727 genes, 0.8%	3.38e-08	0	solyc03g123730, solyc04g051370, solyc04g080590, solyc12g010860, solyc01g109940, solyc12g009140, solyc10g008010, solyc01g111710
DNA integrity checkpoint	8 out of 60 genes, 13.3%	299 out of 34727 genes, 0.9%	4.77e-08	0	solyc03g123730, solyc04g051370, solyc04g080590, solyc12g010860, solyc01g109940, solyc12g009140, solyc10g008010, solyc01g111710
cellular macromolecule biosynthetic process	34 out of 60 genes, 56.7%	8310 out of 34727 genes, 23.9%	5.49e-08	0	solyc02g093340, solyc06g071880, solyc11g010190, solyc07g009330, solyc02g021400, solyc01g095410, solyc08g074790, solyc11g042930, solyc10g007950, solyc08g083320, solyc06g083180, solyc02g066990, solyc01g109940, solyc03g118340, solyc10g005530, solyc07g054180, solyc01g111710, solyc03g120010, solyc07g065170, solyc03g123730, solyc06g073790, solyc08g006040, solyc10g007480, solyc01g088020, solyc07g063890,…
gene expression	31 out of 60 genes, 51.7%	6991 out of 34727 genes, 20.1%	5.55e-08	0	solyc07g065170, solyc03g120010, solyc03g123730, solyc02g093340, solyc06g071880, solyc06g073790, solyc11g010190, solyc08g006040, solyc07g009330, solyc02g021400, solyc01g095410, solyc04g080590, solyc08g074790, solyc12g009140, solyc07g063890, solyc10g008010, solyc06g065470, solyc02g068130, solyc12g095960, solyc10g078960, solyc06g083180, solyc04g051370, solyc02g066990, solyc08g075700, solyc01g109940,…
protein polyubiquitination	7 out of 60 genes, 11.7%	206 out of 34727 genes, 0.6%	6.9e-08	0	solyc04g080590, solyc03g123730, solyc01g109940, solyc12g009140, solyc10g008010, solyc04g051370, solyc01g111710
ubiquitin-dependent protein catabolic process	13 out of 60 genes, 21.7%	1176 out of 34727 genes, 3.4%	8.49e-08	0	solyc03g096940, solyc03g123730, solyc02g068130, solyc04g051370, solyc08g068330, solyc04g080590, solyc06g060260, solyc08g074790, solyc01g109940, solyc12g009140, solyc11g042930, solyc10g008010, solyc01g111710
modification-dependent protein catabolic process	13 out of 60 genes, 21.7%	1178 out of 34727 genes, 3.4%	8.66e-08	0	solyc03g096940, solyc03g123730, solyc02g068130, solyc04g051370, solyc08g068330, solyc04g080590, solyc06g060260, solyc08g074790, solyc01g109940, solyc12g009140, solyc11g042930, solyc10g008010, solyc01g111710
modification-dependent macromolecule catabolic process	13 out of 60 genes, 21.7%	1185 out of 34727 genes, 3.4%	9.27e-08	0	solyc03g096940, solyc03g123730, solyc02g068130, solyc04g051370, solyc08g068330, solyc04g080590, solyc06g060260, solyc08g074790, solyc01g109940, solyc12g009140, solyc11g042930, solyc10g008010, solyc01g111710
response to misfolded protein	8 out of 60 genes, 13.3%	336 out of 34727 genes, 1.0%	1.16e-07	0	solyc03g096940, solyc02g068130, solyc04g080590, solyc06g060260, solyc08g068330, solyc08g074790, solyc10g008010, solyc01g111710
mitotic cell cycle checkpoint	8 out of 60 genes, 13.3%	337 out of 34727 genes, 1.0%	1.19e-07	0	solyc03g123730, solyc04g051370, solyc04g080590, solyc12g010860, solyc01g109940, solyc12g009140, solyc10g008010, solyc01g111710
macromolecule biosynthetic process	34 out of 60 genes, 56.7%	8615 out of 34727 genes, 24.8%	1.4e-07	0	solyc02g093340, solyc06g071880, solyc11g010190, solyc07g009330, solyc02g021400, solyc01g095410, solyc08g074790, solyc11g042930, solyc10g007950, solyc08g083320, solyc06g083180, solyc02g066990, solyc01g109940, solyc03g118340, solyc10g005530, solyc07g054180, solyc01g111710, solyc03g120010, solyc07g065170, solyc03g123730, solyc06g073790, solyc08g006040, solyc10g007480, solyc01g088020, solyc07g063890,…
DNA damage response, signal transduction	8 out of 60 genes, 13.3%	346 out of 34727 genes, 1.0%	1.46e-07	0	solyc03g123730, solyc04g051370, solyc04g080590, solyc12g010860, solyc01g109940, solyc12g009140, solyc10g008010, solyc01g111710
cellular biopolymer biosynthetic process	31 out of 60 genes, 51.7%	7332 out of 34727 genes, 21.1%	1.73e-07	0	solyc07g065170, solyc03g120010, solyc03g123730, solyc02g093340, solyc06g071880, solyc06g073790, solyc11g010190, solyc08g006040, solyc07g009330, solyc02g021400, solyc10g007480, solyc01g095410, solyc08g074790, solyc11g042930, solyc10g007950, solyc07g063890, solyc06g065470, solyc12g095960, solyc10g078960, solyc08g083320, solyc08g065220, solyc06g083180, solyc02g066990, solyc08g075700, solyc01g109940,…
biopolymer metabolic process	44 out of 60 genes, 73.3%	14156 out of 34727 genes, 40.8%	3.14e-07	0	solyc02g093340, solyc06g071880, solyc11g010190, solyc10g081660, solyc07g009330, solyc02g021400, solyc01g095410, solyc08g068330, solyc08g074790, solyc11g042930, solyc10g007950, solyc10g008010, solyc12g099260, solyc03g096940, solyc08g083320, solyc06g083180, solyc04g051370, solyc02g066990, solyc01g109940, solyc03g118340, solyc10g005530, solyc07g054180, solyc01g111710, solyc03g120010, solyc07g065170,…
nucleobase, nucleoside, nucleotide and nucleic acid metabolic process	37 out of 60 genes, 61.7%	10426 out of 34727 genes, 30.0%	3.84e-07	0	solyc02g093340, solyc06g071880, solyc11g010190, solyc02g021400, solyc01g106210, solyc08g074790, solyc11g042930, solyc10g008010, solyc12g099260, solyc07g065050, solyc06g083180, solyc04g051370, solyc01g109940, solyc03g118340, solyc10g005530, solyc09g018790, solyc01g111710, solyc03g120010, solyc07g065170, solyc03g123730, solyc06g073790, solyc08g006040, solyc10g007480, solyc04g080590, solyc12g010860,…
proteolysis involved in cellular protein catabolic process	13 out of 60 genes, 21.7%	1360 out of 34727 genes, 3.9%	4.47e-07	0	solyc03g096940, solyc03g123730, solyc02g068130, solyc04g051370, solyc08g068330, solyc04g080590, solyc06g060260, solyc08g074790, solyc01g109940, solyc12g009140, solyc11g042930, solyc10g008010, solyc01g111710
biopolymer biosynthetic process	31 out of 60 genes, 51.7%	7677 out of 34727 genes, 22.1%	5.09e-07	0	solyc07g065170, solyc03g120010, solyc03g123730, solyc02g093340, solyc06g071880, solyc06g073790, solyc11g010190, solyc08g006040, solyc07g009330, solyc02g021400, solyc10g007480, solyc01g095410, solyc08g074790, solyc11g042930, solyc10g007950, solyc07g063890, solyc06g065470, solyc12g095960, solyc10g078960, solyc08g083320, solyc08g065220, solyc06g083180, solyc02g066990, solyc08g075700, solyc01g109940,…
mitotic cell cycle	13 out of 60 genes, 21.7%	1388 out of 34727 genes, 4.0%	5.62e-07	0	solyc03g123730, solyc06g071880, solyc04g078380, solyc04g051370, solyc04g080590, solyc12g010860, solyc08g075700, solyc01g109940, solyc12g009140, solyc11g042930, solyc07g063890, solyc10g008010, solyc01g111710
cellular component organization	39 out of 60 genes, 65.0%	11618 out of 34727 genes, 33.5%	5.77e-07	0	solyc06g071880, solyc05g056390, solyc11g010190, solyc07g009330, solyc02g021400, solyc01g095410, solyc08g068330, solyc08g074790, solyc11g042930, solyc10g007950, solyc07g065050, solyc06g083180, solyc02g066990, solyc01g109940, solyc03g118340, solyc10g079200, solyc10g005530, solyc07g054180, solyc01g111710, solyc02g082750, solyc03g120010, solyc07g065170, solyc06g073790, solyc08g006040, solyc04g080590,…
cell cycle checkpoint	8 out of 60 genes, 13.3%	419 out of 34727 genes, 1.2%	6.21e-07	0	solyc03g123730, solyc04g051370, solyc04g080590, solyc12g010860, solyc01g109940, solyc12g009140, solyc10g008010, solyc01g111710
regulation of apoptosis	11 out of 60 genes, 18.3%	962 out of 34727 genes, 2.8%	6.9e-07	0	solyc03g123730, solyc05g056390, solyc11g010190, solyc08g006040, solyc04g051370, solyc04g080590, solyc12g010860, solyc01g109940, solyc12g009140, solyc10g008010, solyc01g111710
catabolic process	31 out of 60 genes, 51.7%	7857 out of 34727 genes, 22.6%	8.71e-07	0	solyc02g082750, solyc03g123730, solyc08g006040, solyc07g006790, solyc01g106210, solyc09g082770, solyc08g068330, solyc04g080590, solyc12g010860, solyc08g074790, solyc01g088020, solyc12g009140, solyc11g042930, solyc10g007950, solyc10g008010, solyc03g007810, solyc12g099260, solyc06g065470, solyc09g090700, solyc03g096940, solyc02g068130, solyc07g065050, solyc08g065220, solyc04g078380, solyc04g051370,…
cellular localization	28 out of 60 genes, 46.7%	6590 out of 34727 genes, 19.0%	9.93e-07	0	solyc07g065170, solyc02g082750, solyc06g071880, solyc05g056390, solyc06g073790, solyc11g010190, solyc08g006040, solyc02g021400, solyc09g082770, solyc12g010860, solyc08g074790, solyc01g088020, solyc07g063890, solyc06g065470, solyc02g068130, solyc07g065050, solyc10g078960, solyc04g078380, solyc04g051370, solyc06g083180, solyc02g066990, solyc08g075700, solyc03g118340, solyc01g109940, solyc10g079200,…
cellular catabolic process	30 out of 60 genes, 50.0%	7539 out of 34727 genes, 21.7%	1.27e-06	0	solyc03g123730, solyc08g006040, solyc07g006790, solyc01g106210, solyc09g082770, solyc08g068330, solyc04g080590, solyc12g010860, solyc08g074790, solyc01g088020, solyc12g009140, solyc11g042930, solyc10g007950, solyc10g008010, solyc03g007810, solyc12g099260, solyc06g065470, solyc09g090700, solyc03g096940, solyc02g068130, solyc07g065050, solyc08g065220, solyc04g078380, solyc04g051370, solyc06g066440,…
cellular biopolymer metabolic process	37 out of 60 genes, 61.7%	10916 out of 34727 genes, 31.4%	1.35e-06	0	solyc02g093340, solyc06g071880, solyc11g010190, solyc07g009330, solyc02g021400, solyc01g095410, solyc08g074790, solyc11g042930, solyc10g007950, solyc10g008010, solyc08g083320, solyc06g083180, solyc04g051370, solyc02g066990, solyc01g109940, solyc03g118340, solyc10g005530, solyc01g111710, solyc03g120010, solyc07g065170, solyc03g123730, solyc06g073790, solyc08g006040, solyc10g007480, solyc04g080590,…
interphase of mitotic cell cycle	7 out of 60 genes, 11.7%	321 out of 34727 genes, 0.9%	1.37e-06	0	solyc04g080590, solyc03g123730, solyc01g109940, solyc12g009140, solyc10g008010, solyc04g051370, solyc01g111710
interphase	7 out of 60 genes, 11.7%	323 out of 34727 genes, 0.9%	1.42e-06	0	solyc04g080590, solyc03g123730, solyc01g109940, solyc12g009140, solyc10g008010, solyc04g051370, solyc01g111710
monosaccharide metabolic process	14 out of 60 genes, 23.3%	1786 out of 34727 genes, 5.1%	1.6e-06	0	solyc09g090700, solyc02g082750, solyc08g065220, solyc07g006790, solyc06g066440, solyc10g007480, solyc01g106210, solyc08g068330, solyc06g060260, solyc12g010860, solyc01g088020, solyc10g007950, solyc09g018790, solyc03g007810
establishment of localization in cell	27 out of 60 genes, 45.0%	6332 out of 34727 genes, 18.2%	1.66e-06	0	solyc07g065170, solyc02g082750, solyc06g071880, solyc05g056390, solyc06g073790, solyc11g010190, solyc08g006040, solyc02g021400, solyc09g082770, solyc12g010860, solyc08g074790, solyc01g088020, solyc07g063890, solyc06g065470, solyc02g068130, solyc07g065050, solyc10g078960, solyc04g078380, solyc06g083180, solyc02g066990, solyc08g075700, solyc03g118340, solyc01g109940, solyc10g079200, solyc10g005530,…
maturation of SSU-rRNA	5 out of 60 genes, 8.3%	116 out of 34727 genes, 0.3%	1.79e-06	0	solyc07g065170, solyc06g073790, solyc09g057650, solyc06g083180, solyc02g021400
positive regulation of catalytic activity	12 out of 60 genes, 20.0%	1300 out of 34727 genes, 3.7%	1.9e-06	0	solyc03g123730, solyc05g056390, solyc08g065220, solyc04g078380, solyc04g051370, solyc04g080590, solyc01g088020, solyc01g109940, solyc12g009140, solyc10g007950, solyc10g008010, solyc01g111710
cellular alcohol metabolic process	17 out of 60 genes, 28.3%	2734 out of 34727 genes, 7.9%	2.37e-06	0	solyc02g082750, solyc07g006790, solyc10g007480, solyc01g106210, solyc09g082770, solyc08g068330, solyc12g010860, solyc01g088020, solyc10g007950, solyc03g007810, solyc12g099260, solyc09g090700, solyc08g065220, solyc08g083320, solyc06g066440, solyc06g060260, solyc09g018790
RNA metabolic process	28 out of 60 genes, 46.7%	6883 out of 34727 genes, 19.8%	2.45e-06	0	solyc07g065170, solyc03g120010, solyc03g123730, solyc02g093340, solyc06g071880, solyc06g073790, solyc11g010190, solyc08g006040, solyc02g021400, solyc04g080590, solyc08g074790, solyc12g009140, solyc07g063890, solyc10g008010, solyc06g065470, solyc02g068130, solyc12g095960, solyc10g078960, solyc04g051370, solyc06g083180, solyc08g075700, solyc03g118340, solyc01g109940, solyc10g005530, solyc09g057650,…
biopolymer catabolic process	17 out of 60 genes, 28.3%	2781 out of 34727 genes, 8.0%	2.99e-06	0	solyc03g123730, solyc08g006040, solyc08g068330, solyc04g080590, solyc08g074790, solyc12g009140, solyc11g042930, solyc10g008010, solyc06g065470, solyc03g096940, solyc02g068130, solyc08g065220, solyc04g051370, solyc06g060260, solyc03g118340, solyc01g109940, solyc01g111710
proteasomal ubiquitin-dependent protein catabolic process	9 out of 60 genes, 15.0%	698 out of 34727 genes, 2.0%	3.01e-06	0	solyc03g123730, solyc04g051370, solyc04g080590, solyc08g068330, solyc01g109940, solyc12g009140, solyc11g042930, solyc10g008010, solyc01g111710
intracellular transport	25 out of 60 genes, 41.7%	5758 out of 34727 genes, 16.6%	3.72e-06	0	solyc07g065170, solyc06g071880, solyc05g056390, solyc06g073790, solyc11g010190, solyc08g006040, solyc02g021400, solyc09g082770, solyc12g010860, solyc08g074790, solyc01g088020, solyc07g063890, solyc06g065470, solyc02g068130, solyc10g078960, solyc04g078380, solyc06g083180, solyc02g066990, solyc08g075700, solyc03g118340, solyc01g109940, solyc10g079200, solyc10g005530, solyc09g057650, solyc07g054180
negative regulation of catalytic activity	9 out of 60 genes, 15.0%	723 out of 34727 genes, 2.1%	4e-06	0	solyc03g123730, solyc04g051370, solyc04g080590, solyc09g082770, solyc01g109940, solyc12g009140, solyc01g103010, solyc10g008010, solyc01g111710
hexose metabolic process	13 out of 60 genes, 21.7%	1687 out of 34727 genes, 4.9%	4.87e-06	0	solyc09g090700, solyc08g065220, solyc07g006790, solyc06g066440, solyc10g007480, solyc01g106210, solyc06g060260, solyc08g068330, solyc12g010860, solyc01g088020, solyc10g007950, solyc09g018790, solyc03g007810
regulation of catalytic activity	14 out of 60 genes, 23.3%	1981 out of 34727 genes, 5.7%	5.34e-06	0	solyc03g123730, solyc05g056390, solyc08g065220, solyc04g078380, solyc04g051370, solyc09g082770, solyc04g080590, solyc01g088020, solyc01g109940, solyc12g009140, solyc10g007950, solyc10g008010, solyc01g103010, solyc01g111710
macromolecule localization	24 out of 60 genes, 40.0%	5570 out of 34727 genes, 16.0%	7.49e-06	0	solyc07g065170, solyc06g071880, solyc05g056390, solyc06g073790, solyc11g010190, solyc08g006040, solyc02g021400, solyc09g082770, solyc12g010860, solyc08g074790, solyc01g088020, solyc07g063890, solyc06g065470, solyc02g068130, solyc12g095960, solyc10g078960, solyc04g078380, solyc06g083180, solyc02g066990, solyc08g075700, solyc03g118340, solyc10g005530, solyc09g057650, solyc07g054180
regulation of molecular function	16 out of 60 genes, 26.7%	2708 out of 34727 genes, 7.8%	9.76e-06	0	solyc03g123730, solyc05g056390, solyc07g006790, solyc09g082770, solyc04g080590, solyc12g010860, solyc01g088020, solyc12g009140, solyc10g007950, solyc10g008010, solyc04g078380, solyc08g065220, solyc04g051370, solyc01g109940, solyc01g103010, solyc01g111710
regulation of mitotic cell cycle	9 out of 60 genes, 15.0%	827 out of 34727 genes, 2.4%	1.17e-05	0	solyc03g123730, solyc04g051370, solyc04g080590, solyc12g010860, solyc01g109940, solyc11g042930, solyc12g009140, solyc10g008010, solyc01g111710
maturation of SSU-rRNA from tricistronic rRNA transcript (SSU-rRNA, 5.8S rRNA, LSU-rRNA)	4 out of 60 genes, 6.7%	81 out of 34727 genes, 0.2%	1.21e-05	0	solyc07g065170, solyc06g073790, solyc09g057650, solyc06g083180
glucose metabolic process	12 out of 60 genes, 20.0%	1590 out of 34727 genes, 4.6%	1.47e-05	0	solyc09g090700, solyc08g065220, solyc07g006790, solyc06g066440, solyc01g106210, solyc06g060260, solyc08g068330, solyc12g010860, solyc01g088020, solyc10g007950, solyc09g018790, solyc03g007810
proteasomal protein catabolic process	9 out of 60 genes, 15.0%	857 out of 34727 genes, 2.5%	1.55e-05	0	solyc03g123730, solyc04g051370, solyc04g080590, solyc08g068330, solyc01g109940, solyc12g009140, solyc11g042930, solyc10g008010, solyc01g111710
hexose catabolic process	11 out of 60 genes, 18.3%	1404 out of 34727 genes, 4.0%	2.51e-05	0	solyc09g090700, solyc08g065220, solyc07g006790, solyc06g066440, solyc01g106210, solyc06g060260, solyc12g010860, solyc01g088020, solyc10g007950, solyc03g007810, solyc09g018790
intracellular protein transport	20 out of 60 genes, 33.3%	4378 out of 34727 genes, 12.6%	2.63e-05	0	solyc07g065170, solyc06g071880, solyc05g056390, solyc06g073790, solyc11g010190, solyc08g006040, solyc02g021400, solyc09g082770, solyc12g010860, solyc08g074790, solyc07g063890, solyc02g068130, solyc10g078960, solyc04g078380, solyc06g083180, solyc02g066990, solyc08g075700, solyc03g118340, solyc07g054180, solyc09g057650
monosaccharide catabolic process	11 out of 60 genes, 18.3%	1413 out of 34727 genes, 4.1%	2.66e-05	0	solyc09g090700, solyc08g065220, solyc07g006790, solyc06g066440, solyc01g106210, solyc06g060260, solyc12g010860, solyc01g088020, solyc10g007950, solyc03g007810, solyc09g018790
protein transport	21 out of 60 genes, 35.0%	4853 out of 34727 genes, 14.0%	3.46e-05	0	solyc07g065170, solyc06g071880, solyc05g056390, solyc06g073790, solyc11g010190, solyc08g006040, solyc02g021400, solyc09g082770, solyc12g010860, solyc08g074790, solyc01g088020, solyc07g063890, solyc02g068130, solyc10g078960, solyc04g078380, solyc06g083180, solyc02g066990, solyc08g075700, solyc03g118340, solyc09g057650, solyc07g054180
establishment of protein localization	21 out of 60 genes, 35.0%	4866 out of 34727 genes, 14.0%	3.61e-05	0	solyc07g065170, solyc06g071880, solyc05g056390, solyc06g073790, solyc11g010190, solyc08g006040, solyc02g021400, solyc09g082770, solyc12g010860, solyc08g074790, solyc01g088020, solyc07g063890, solyc02g068130, solyc10g078960, solyc04g078380, solyc06g083180, solyc02g066990, solyc08g075700, solyc03g118340, solyc09g057650, solyc07g054180
alcohol catabolic process	11 out of 60 genes, 18.3%	1472 out of 34727 genes, 4.2%	3.86e-05	0	solyc09g090700, solyc08g065220, solyc07g006790, solyc06g066440, solyc01g106210, solyc06g060260, solyc12g010860, solyc01g088020, solyc10g007950, solyc03g007810, solyc09g018790
positive regulation of growth	7 out of 60 genes, 11.7%	569 out of 34727 genes, 1.6%	5.56e-05	0.00017	solyc12g010860, solyc06g071880, solyc01g109940, solyc11g008870, solyc11g010190, solyc07g006790, solyc06g065470
cell cycle process	16 out of 60 genes, 26.7%	3172 out of 34727 genes, 9.1%	6.83e-05	0.0005	solyc03g123730, solyc06g071880, solyc04g080590, solyc12g010860, solyc12g009140, solyc11g042930, solyc07g063890, solyc10g008010, solyc02g068130, solyc04g078380, solyc04g051370, solyc08g075700, solyc01g109940, solyc10g005530, solyc01g103010, solyc01g111710
regulation of cell cycle	10 out of 60 genes, 16.7%	1307 out of 34727 genes, 3.8%	7.48e-05	0.00049	solyc03g123730, solyc04g051370, solyc04g080590, solyc12g010860, solyc01g109940, solyc12g009140, solyc11g042930, solyc10g008010, solyc01g111710, solyc06g065470
RNA methylation	5 out of 60 genes, 8.3%	254 out of 34727 genes, 0.7%	7.91e-05	0.00049	solyc07g065170, solyc08g075700, solyc06g071880, solyc09g057650, solyc06g083180
proteasome assembly	5 out of 60 genes, 8.3%	260 out of 34727 genes, 0.7%	8.83e-05	0.00065	solyc08g068330, solyc04g080590, solyc01g109940, solyc11g042930, solyc01g111710
protein localization	21 out of 60 genes, 35.0%	5224 out of 34727 genes, 15.0%	0.0001	0.00064	solyc07g065170, solyc06g071880, solyc05g056390, solyc06g073790, solyc11g010190, solyc08g006040, solyc02g021400, solyc09g082770, solyc12g010860, solyc08g074790, solyc01g088020, solyc07g063890, solyc02g068130, solyc10g078960, solyc04g078380, solyc06g083180, solyc02g066990, solyc08g075700, solyc03g118340, solyc09g057650, solyc07g054180
microtubule-based process	11 out of 60 genes, 18.3%	1652 out of 34727 genes, 4.8%	0.0001	0.00111	solyc06g071880, solyc07g065050, solyc09g082770, solyc12g010860, solyc08g075700, solyc01g088020, solyc10g005530, solyc07g063890, solyc10g008010, solyc09g018790, solyc06g065470
glucose catabolic process	10 out of 60 genes, 16.7%	1385 out of 34727 genes, 4.0%	0.00012	0.0011	solyc08g065220, solyc07g006790, solyc06g066440, solyc01g106210, solyc06g060260, solyc12g010860, solyc01g088020, solyc10g007950, solyc03g007810, solyc09g018790
photorespiration	5 out of 60 genes, 8.3%	281 out of 34727 genes, 0.8%	0.00012	0.00109	solyc03g096940, solyc06g060260, solyc08g074790, solyc04g074550, solyc02g068130
cellular nitrogen compound metabolic process	17 out of 60 genes, 28.3%	3803 out of 34727 genes, 11.0%	0.00017	0.00124	solyc03g123730, solyc08g068330, solyc04g080590, solyc12g010860, solyc12g009140, solyc10g008010, solyc09g090700, solyc08g065220, solyc04g051370, solyc06g060260, solyc02g066990, solyc01g109940, solyc10g005530, solyc11g008870, solyc01g111710, solyc09g018790, solyc02g065300
ncRNA metabolic process	10 out of 60 genes, 16.7%	1455 out of 34727 genes, 4.2%	0.00018	0.00138	solyc07g065170, solyc06g073790, solyc08g006040, solyc06g083180, solyc02g021400, solyc03g118340, solyc10g005530, solyc09g057650, solyc02g065300, solyc06g065470
cell cycle phase	13 out of 60 genes, 21.7%	2397 out of 34727 genes, 6.9%	0.00018	0.00137	solyc03g123730, solyc06g071880, solyc04g078380, solyc04g051370, solyc04g080590, solyc12g010860, solyc08g075700, solyc01g109940, solyc12g009140, solyc11g042930, solyc07g063890, solyc10g008010, solyc01g111710
proteolysis	14 out of 60 genes, 23.3%	2739 out of 34727 genes, 7.9%	0.00018	0.00136	solyc03g096940, solyc03g123730, solyc02g068130, solyc04g051370, solyc08g068330, solyc06g060260, solyc04g080590, solyc08g074790, solyc01g109940, solyc03g118340, solyc12g009140, solyc11g042930, solyc10g008010, solyc01g111710
cell cycle	17 out of 60 genes, 28.3%	3903 out of 34727 genes, 11.2%	0.00023	0.00165	solyc03g123730, solyc06g071880, solyc04g080590, solyc12g010860, solyc12g009140, solyc11g042930, solyc07g063890, solyc10g008010, solyc02g068130, solyc07g065050, solyc04g078380, solyc04g051370, solyc08g075700, solyc01g109940, solyc10g005530, solyc01g103010, solyc01g111710
reproductive process	26 out of 60 genes, 43.3%	7774 out of 34727 genes, 22.4%	0.00024	0.00164	solyc07g065170, solyc03g123730, solyc02g093340, solyc06g071880, solyc06g073790, solyc11g010190, solyc10g081660, solyc08g006040, solyc02g021400, solyc10g007480, solyc12g010860, solyc11g042930, solyc10g007950, solyc07g063890, solyc03g007810, solyc12g099260, solyc06g065470, solyc10g078960, solyc04g051370, solyc06g083180, solyc06g060260, solyc08g075700, solyc10g005530, solyc09g057650, solyc01g103010,…
protein targeting	17 out of 60 genes, 28.3%	3950 out of 34727 genes, 11.4%	0.00026	0.00207	solyc07g065170, solyc06g071880, solyc05g056390, solyc06g073790, solyc11g010190, solyc08g006040, solyc02g021400, solyc12g010860, solyc08g074790, solyc07g063890, solyc02g068130, solyc04g078380, solyc10g078960, solyc06g083180, solyc08g075700, solyc03g118340, solyc09g057650
cellular metabolic compound salvage	5 out of 60 genes, 8.3%	334 out of 34727 genes, 1.0%	0.00028	0.00206	solyc03g096940, solyc06g060260, solyc08g074790, solyc04g074550, solyc02g068130
rhamnose metabolic process	2 out of 60 genes, 3.3%	15 out of 34727 genes, 0.0%	0.0003	0.00204	solyc10g007480, solyc09g090700
reproduction	26 out of 60 genes, 43.3%	7900 out of 34727 genes, 22.7%	0.00031	0.00217	solyc07g065170, solyc03g123730, solyc02g093340, solyc06g071880, solyc06g073790, solyc11g010190, solyc10g081660, solyc08g006040, solyc02g021400, solyc10g007480, solyc12g010860, solyc11g042930, solyc10g007950, solyc07g063890, solyc03g007810, solyc12g099260, solyc06g065470, solyc10g078960, solyc04g051370, solyc06g083180, solyc06g060260, solyc08g075700, solyc10g005530, solyc09g057650, solyc01g103010,…
transcription	18 out of 60 genes, 30.0%	4407 out of 34727 genes, 12.7%	0.00032	0.00216	solyc07g065170, solyc03g123730, solyc02g093340, solyc06g071880, solyc06g073790, solyc11g010190, solyc08g006040, solyc02g021400, solyc07g063890, solyc06g065470, solyc12g095960, solyc10g078960, solyc06g083180, solyc08g075700, solyc03g118340, solyc10g005530, solyc01g103010, solyc09g057650
transcription, DNA-dependent	18 out of 60 genes, 30.0%	4407 out of 34727 genes, 12.7%	0.00032	0.00214	solyc07g065170, solyc03g123730, solyc02g093340, solyc06g071880, solyc06g073790, solyc11g010190, solyc08g006040, solyc02g021400, solyc07g063890, solyc06g065470, solyc12g095960, solyc10g078960, solyc06g083180, solyc08g075700, solyc03g118340, solyc10g005530, solyc01g103010, solyc09g057650
cellular carbohydrate catabolic process	11 out of 60 genes, 18.3%	1875 out of 34727 genes, 5.4%	0.00032	0.00213	solyc09g090700, solyc08g065220, solyc07g006790, solyc06g066440, solyc01g106210, solyc06g060260, solyc12g010860, solyc01g088020, solyc10g007950, solyc03g007810, solyc09g018790
RNA biosynthetic process	18 out of 60 genes, 30.0%	4427 out of 34727 genes, 12.7%	0.00034	0.00211	solyc07g065170, solyc03g123730, solyc02g093340, solyc06g071880, solyc06g073790, solyc11g010190, solyc08g006040, solyc02g021400, solyc07g063890, solyc06g065470, solyc12g095960, solyc10g078960, solyc06g083180, solyc08g075700, solyc03g118340, solyc10g005530, solyc01g103010, solyc09g057650
carbohydrate catabolic process	11 out of 60 genes, 18.3%	1891 out of 34727 genes, 5.4%	0.00035	0.00238	solyc09g090700, solyc08g065220, solyc07g006790, solyc06g066440, solyc01g106210, solyc06g060260, solyc12g010860, solyc01g088020, solyc10g007950, solyc03g007810, solyc09g018790
pyruvate metabolic process	8 out of 60 genes, 13.3%	1031 out of 34727 genes, 3.0%	0.00038	0.00264	solyc08g065220, solyc07g006790, solyc01g106210, solyc06g060260, solyc08g068330, solyc12g010860, solyc03g007810, solyc09g018790
glutamate catabolic process	2 out of 60 genes, 3.3%	17 out of 34727 genes, 0.0%	0.00039	0.00276	solyc09g090700, solyc08g068330
proteasomal ubiquitin-independent protein catabolic process	2 out of 60 genes, 3.3%	17 out of 34727 genes, 0.0%	0.00039	0.00274	solyc04g080590, solyc12g009140
dicarboxylic acid catabolic process	2 out of 60 genes, 3.3%	17 out of 34727 genes, 0.0%	0.00039	0.00272	solyc08g068330, solyc09g018790
response to protein stimulus	10 out of 60 genes, 16.7%	1616 out of 34727 genes, 4.7%	0.00041	0.0027	solyc03g096940, solyc05g056390, solyc02g068130, solyc04g080590, solyc06g060260, solyc08g068330, solyc08g074790, solyc01g088020, solyc10g008010, solyc01g111710
nitrogen compound metabolic process	17 out of 60 genes, 28.3%	4126 out of 34727 genes, 11.9%	0.00045	0.00349	solyc03g123730, solyc08g068330, solyc04g080590, solyc12g010860, solyc12g009140, solyc10g008010, solyc09g090700, solyc08g065220, solyc04g051370, solyc06g060260, solyc02g066990, solyc01g109940, solyc10g005530, solyc11g008870, solyc01g111710, solyc09g018790, solyc02g065300
generation of precursor metabolites and energy	12 out of 60 genes, 20.0%	2300 out of 34727 genes, 6.6%	0.00049	0.0036	solyc09g090700, solyc03g096940, solyc04g074550, solyc08g083320, solyc07g006790, solyc06g066440, solyc01g106210, solyc06g060260, solyc08g068330, solyc12g010860, solyc03g007810, solyc12g099260
positive regulation of transcriptional preinitiation complex assembly	2 out of 60 genes, 3.3%	19 out of 34727 genes, 0.1%	0.00049	0.00371	solyc03g123730, solyc01g109940
positive regulation of growth rate	5 out of 60 genes, 8.3%	378 out of 34727 genes, 1.1%	0.00049	0.00368	solyc06g071880, solyc01g109940, solyc11g008870, solyc07g006790, solyc06g065470
localization	32 out of 60 genes, 53.3%	11143 out of 34727 genes, 32.1%	0.00052	0.00418	solyc06g071880, solyc05g056390, solyc11g010190, solyc02g021400, solyc08g068330, solyc08g074790, solyc07g065050, solyc04g051370, solyc06g083180, solyc02g066990, solyc03g118340, solyc01g109940, solyc10g079200, solyc10g005530, solyc07g054180, solyc02g082750, solyc07g065170, solyc06g073790, solyc08g006040, solyc10g007480, solyc09g082770, solyc12g010860, solyc01g088020, solyc07g063890, solyc06g065470,…
establishment of localization	31 out of 60 genes, 51.7%	10635 out of 34727 genes, 30.6%	0.00053	0.00416	solyc07g065170, solyc02g082750, solyc06g071880, solyc05g056390, solyc06g073790, solyc11g010190, solyc08g006040, solyc02g021400, solyc10g007480, solyc09g082770, solyc08g068330, solyc12g010860, solyc08g074790, solyc01g088020, solyc07g063890, solyc06g065470, solyc02g068130, solyc12g095960, solyc07g065050, solyc10g078960, solyc04g078380, solyc06g083180, solyc02g066990, solyc06g060260, solyc08g075700,…
cellular carbohydrate metabolic process	18 out of 60 genes, 30.0%	4611 out of 34727 genes, 13.3%	0.00056	0.00452	solyc02g082750, solyc10g081660, solyc07g006790, solyc10g007480, solyc01g106210, solyc08g068330, solyc12g010860, solyc01g088020, solyc10g007950, solyc03g007810, solyc12g099260, solyc09g090700, solyc08g065220, solyc08g083320, solyc06g066440, solyc06g060260, solyc01g109940, solyc09g018790
nucleic acid transport	5 out of 60 genes, 8.3%	394 out of 34727 genes, 1.1%	0.00059	0.00462	solyc12g095960, solyc10g005530, solyc04g078380, solyc06g065470, solyc02g021400
RNA transport	5 out of 60 genes, 8.3%	394 out of 34727 genes, 1.1%	0.00059	0.00459	solyc12g095960, solyc10g005530, solyc04g078380, solyc06g065470, solyc02g021400
establishment of RNA localization	5 out of 60 genes, 8.3%	394 out of 34727 genes, 1.1%	0.00059	0.00456	solyc12g095960, solyc10g005530, solyc04g078380, solyc06g065470, solyc02g021400
regulation of growth rate	5 out of 60 genes, 8.3%	400 out of 34727 genes, 1.2%	0.00064	0.00478	solyc06g071880, solyc01g109940, solyc11g008870, solyc07g006790, solyc06g065470
regulation of transcriptional preinitiation complex assembly	2 out of 60 genes, 3.3%	22 out of 34727 genes, 0.1%	0.00066	0.00512	solyc03g123730, solyc01g109940
response to cadmium ion	9 out of 60 genes, 15.0%	1429 out of 34727 genes, 4.1%	0.00073	0.00547	solyc03g120010, solyc08g065220, solyc10g081660, solyc01g106210, solyc06g060260, solyc08g068330, solyc12g010860, solyc11g042930, solyc03g007810
protein ubiquitination	10 out of 60 genes, 16.7%	1746 out of 34727 genes, 5.0%	0.00075	0.00568	solyc03g123730, solyc04g051370, solyc04g080590, solyc01g109940, solyc12g009140, solyc11g042930, solyc10g005530, solyc01g103010, solyc10g008010, solyc01g111710
protein complex assembly	9 out of 60 genes, 15.0%	1466 out of 34727 genes, 4.2%	0.00088	0.00712	solyc09g090700, solyc07g065050, solyc04g080590, solyc08g068330, solyc09g082770, solyc01g109940, solyc03g118340, solyc11g042930, solyc01g111710
protein modification by small protein conjugation	10 out of 60 genes, 16.7%	1781 out of 34727 genes, 5.1%	0.00088	0.00707	solyc03g123730, solyc04g051370, solyc04g080590, solyc01g109940, solyc12g009140, solyc11g042930, solyc10g005530, solyc01g103010, solyc10g008010, solyc01g111710
response to DNA damage stimulus	10 out of 60 genes, 16.7%	1790 out of 34727 genes, 5.2%	0.00091	0.00752	solyc03g123730, solyc04g051370, solyc06g066440, solyc04g080590, solyc12g010860, solyc01g109940, solyc12g009140, solyc10g008010, solyc01g111710, solyc09g018790
transport	30 out of 60 genes, 50.0%	10446 out of 34727 genes, 30.1%	0.00094	0.00795	solyc07g065170, solyc02g082750, solyc06g071880, solyc05g056390, solyc06g073790, solyc11g010190, solyc08g006040, solyc02g021400, solyc10g007480, solyc09g082770, solyc08g068330, solyc12g010860, solyc08g074790, solyc01g088020, solyc07g063890, solyc06g065470, solyc02g068130, solyc12g095960, solyc10g078960, solyc04g078380, solyc06g083180, solyc02g066990, solyc06g060260, solyc08g075700, solyc03g118340,…
mitotic spindle organization	4 out of 60 genes, 6.7%	267 out of 34727 genes, 0.8%	0.00118	0.0097	solyc08g075700, solyc06g071880, solyc07g063890, solyc10g008010
RNA localization	5 out of 60 genes, 8.3%	468 out of 34727 genes, 1.3%	0.00129	0.01048	solyc12g095960, solyc10g005530, solyc04g078380, solyc06g065470, solyc02g021400
ncRNA processing	8 out of 60 genes, 13.3%	1273 out of 34727 genes, 3.7%	0.0015	0.01207	solyc07g065170, solyc06g073790, solyc08g006040, solyc06g083180, solyc02g021400, solyc10g005530, solyc09g057650, solyc06g065470
response to metal ion	11 out of 60 genes, 18.3%	2257 out of 34727 genes, 6.5%	0.00151	0.01212	solyc03g120010, solyc08g065220, solyc10g081660, solyc01g106210, solyc06g060260, solyc08g068330, solyc12g010860, solyc12g009140, solyc11g042930, solyc10g008010, solyc03g007810
molting cycle, collagen and cuticulin-based cuticle	3 out of 60 genes, 5.0%	132 out of 34727 genes, 0.4%	0.00156	0.01216	solyc04g080590, solyc12g009140, solyc02g021400
acetyl-CoA biosynthetic process	2 out of 60 genes, 3.3%	34 out of 34727 genes, 0.1%	0.00158	0.01244	solyc07g006790, solyc12g099260
vesicle targeting, rough ER to cis-Golgi	2 out of 60 genes, 3.3%	34 out of 34727 genes, 0.1%	0.00158	0.01237	solyc09g082770, solyc01g088020
COPII coating of Golgi vesicle	2 out of 60 genes, 3.3%	34 out of 34727 genes, 0.1%	0.00158	0.0123	solyc09g082770, solyc01g088020
rough ER to cis-Golgi vesicle-mediated transport	2 out of 60 genes, 3.3%	34 out of 34727 genes, 0.1%	0.00158	0.01223	solyc09g082770, solyc01g088020
nucleoside phosphate metabolic process	12 out of 60 genes, 20.0%	2643 out of 34727 genes, 7.6%	0.00165	0.01239	solyc07g065170, solyc03g123730, solyc07g065050, solyc08g065220, solyc06g083180, solyc01g106210, solyc01g109940, solyc03g118340, solyc09g057650, solyc09g018790, solyc03g007810, solyc12g099260
nucleotide metabolic process	12 out of 60 genes, 20.0%	2643 out of 34727 genes, 7.6%	0.00165	0.01232	solyc07g065170, solyc03g123730, solyc07g065050, solyc08g065220, solyc06g083180, solyc01g106210, solyc01g109940, solyc03g118340, solyc09g057650, solyc09g018790, solyc03g007810, solyc12g099260
2-oxoglutarate metabolic process	2 out of 60 genes, 3.3%	35 out of 34727 genes, 0.1%	0.00168	0.01281	solyc09g090700, solyc08g068330
rRNA processing	7 out of 60 genes, 11.7%	1027 out of 34727 genes, 3.0%	0.00191	0.01341	solyc07g065170, solyc06g073790, solyc09g057650, solyc08g006040, solyc06g083180, solyc06g065470, solyc02g021400
molting cycle, protein-based cuticle	3 out of 60 genes, 5.0%	144 out of 34727 genes, 0.4%	0.002	0.01389	solyc04g080590, solyc12g009140, solyc02g021400
dicarboxylic acid metabolic process	4 out of 60 genes, 6.7%	311 out of 34727 genes, 0.9%	0.00207	0.01381	solyc09g090700, solyc08g068330, solyc08g065220, solyc09g018790
rRNA metabolic process	7 out of 60 genes, 11.7%	1048 out of 34727 genes, 3.0%	0.00214	0.01407	solyc07g065170, solyc06g073790, solyc09g057650, solyc08g006040, solyc06g083180, solyc06g065470, solyc02g021400
molting cycle	3 out of 60 genes, 5.0%	150 out of 34727 genes, 0.4%	0.00225	0.01508	solyc04g080590, solyc12g009140, solyc02g021400
nucleobase, nucleoside and nucleotide metabolic process	12 out of 60 genes, 20.0%	2744 out of 34727 genes, 7.9%	0.00227	0.015	solyc07g065170, solyc03g123730, solyc07g065050, solyc08g065220, solyc06g083180, solyc01g106210, solyc01g109940, solyc03g118340, solyc09g057650, solyc09g018790, solyc03g007810, solyc12g099260
glycolysis	6 out of 60 genes, 10.0%	785 out of 34727 genes, 2.3%	0.00232	0.01589	solyc01g106210, solyc06g060260, solyc12g010860, solyc07g006790, solyc03g007810, solyc06g066440
glutamine family amino acid catabolic process	2 out of 60 genes, 3.3%	42 out of 34727 genes, 0.1%	0.00241	0.01634	solyc09g090700, solyc08g068330
protein import into mitochondrion	2 out of 60 genes, 3.3%	42 out of 34727 genes, 0.1%	0.00241	0.01626	solyc05g056390, solyc02g068130
RNA export from nucleus	4 out of 60 genes, 6.7%	325 out of 34727 genes, 0.9%	0.00243	0.01617	solyc10g005530, solyc04g078380, solyc06g065470, solyc02g021400
biopolymer modification	23 out of 60 genes, 38.3%	7525 out of 34727 genes, 21.7%	0.00247	0.01619	solyc07g065170, solyc03g123730, solyc06g071880, solyc06g073790, solyc11g010190, solyc10g081660, solyc04g080590, solyc01g088020, solyc12g009140, solyc11g042930, solyc10g008010, solyc12g099260, solyc06g065470, solyc04g051370, solyc06g083180, solyc06g060260, solyc08g075700, solyc01g109940, solyc10g005530, solyc01g103010, solyc07g054180, solyc09g057650, solyc01g111710
establishment of organelle localization	5 out of 60 genes, 8.3%	550 out of 34727 genes, 1.6%	0.00261	0.01684	solyc09g082770, solyc03g118340, solyc01g088020, solyc07g065050, solyc06g065470
response to stimulus	38 out of 60 genes, 63.3%	15482 out of 34727 genes, 44.6%	0.00264	0.01675	solyc02g093340, solyc05g056390, solyc04g074550, solyc11g010190, solyc10g081660, solyc07g009330, solyc01g106210, solyc08g068330, solyc08g074790, solyc11g042930, solyc10g007950, solyc10g008010, solyc03g096940, solyc07g065050, solyc04g051370, solyc06g066440, solyc01g109940, solyc03g118340, solyc10g005530, solyc09g018790, solyc01g111710, solyc03g120010, solyc03g123730, solyc07g006790, solyc10g007480,…
ribosomal small subunit biogenesis	2 out of 60 genes, 3.3%	44 out of 34727 genes, 0.1%	0.00265	0.01688	solyc08g006040, solyc02g021400
mitochondrial transport	4 out of 60 genes, 6.7%	333 out of 34727 genes, 1.0%	0.00265	0.01679	solyc05g056390, solyc02g068130, solyc10g079200, solyc11g010190
vesicle targeting, to, from or within Golgi	2 out of 60 genes, 3.3%	45 out of 34727 genes, 0.1%	0.00277	0.01722	solyc09g082770, solyc01g088020
Golgi transport vesicle coating	2 out of 60 genes, 3.3%	45 out of 34727 genes, 0.1%	0.00277	0.01713	solyc09g082770, solyc01g088020
organ regeneration	2 out of 60 genes, 3.3%	48 out of 34727 genes, 0.1%	0.00314	0.01898	solyc11g010190, solyc03g007810
microtubule cytoskeleton organization	8 out of 60 genes, 13.3%	1440 out of 34727 genes, 4.1%	0.00322	0.01919	solyc06g071880, solyc08g075700, solyc12g010860, solyc07g063890, solyc10g005530, solyc10g008010, solyc09g018790, solyc06g065470
mRNA transport	4 out of 60 genes, 6.7%	353 out of 34727 genes, 1.0%	0.00327	0.01919	solyc12g095960, solyc10g005530, solyc04g078380, solyc06g065470
ribosome biogenesis	7 out of 60 genes, 11.7%	1141 out of 34727 genes, 3.3%	0.00343	0.0201	solyc07g065170, solyc06g073790, solyc09g057650, solyc08g006040, solyc06g083180, solyc06g065470, solyc02g021400
glutamate metabolic process	2 out of 60 genes, 3.3%	54 out of 34727 genes, 0.2%	0.00396	0.0231	solyc09g090700, solyc08g068330
nuclear export	4 out of 60 genes, 6.7%	379 out of 34727 genes, 1.1%	0.0042	0.02378	solyc10g005530, solyc04g078380, solyc06g065470, solyc02g021400
Golgi vesicle budding	2 out of 60 genes, 3.3%	56 out of 34727 genes, 0.2%	0.00425	0.02426	solyc09g082770, solyc01g088020
RNA processing	12 out of 60 genes, 20.0%	2972 out of 34727 genes, 8.6%	0.00437	0.02463	solyc07g065170, solyc03g120010, solyc02g068130, solyc12g095960, solyc06g073790, solyc08g006040, solyc06g083180, solyc02g021400, solyc08g074790, solyc10g005530, solyc09g057650, solyc06g065470
organelle organization	20 out of 60 genes, 33.3%	6432 out of 34727 genes, 18.5%	0.00443	0.0251	solyc07g065170, solyc05g056390, solyc06g073790, solyc11g010190, solyc08g006040, solyc02g021400, solyc09g082770, solyc12g010860, solyc01g088020, solyc06g065470, solyc09g090700, solyc02g068130, solyc07g065050, solyc04g078380, solyc06g083180, solyc06g060260, solyc03g118340, solyc10g005530, solyc07g054180, solyc09g057650
regulation of inflammatory response	2 out of 60 genes, 3.3%	59 out of 34727 genes, 0.2%	0.00471	0.02644	solyc04g080590, solyc12g009140
response to chemical stimulus	29 out of 60 genes, 48.3%	10951 out of 34727 genes, 31.5%	0.00481	0.02641	solyc03g120010, solyc05g056390, solyc11g010190, solyc10g081660, solyc07g006790, solyc10g007480, solyc01g106210, solyc09g082770, solyc08g068330, solyc04g080590, solyc12g010860, solyc08g074790, solyc01g088020, solyc12g009140, solyc11g042930, solyc10g007950, solyc10g008010, solyc03g007810, solyc03g096940, solyc02g068130, solyc04g078380, solyc08g065220, solyc06g066440, solyc06g060260, solyc03g118340,…
energy derivation by oxidation of organic compounds	4 out of 60 genes, 6.7%	394 out of 34727 genes, 1.1%	0.00482	0.02628	solyc08g068330, solyc04g074550, solyc08g083320, solyc12g099260
multicellular organismal process	30 out of 60 genes, 50.0%	11521 out of 34727 genes, 33.2%	0.0051	0.0276	solyc07g065170, solyc02g082750, solyc11g010190, solyc10g081660, solyc07g006790, solyc02g021400, solyc10g007480, solyc09g082770, solyc08g068330, solyc04g080590, solyc12g010860, solyc12g009140, solyc11g042930, solyc10g007950, solyc03g007810, solyc12g099260, solyc06g065470, solyc09g090700, solyc03g096940, solyc10g078960, solyc04g078380, solyc08g065220, solyc04g051370, solyc06g083180, solyc06g060260,…
organelle localization	5 out of 60 genes, 8.3%	648 out of 34727 genes, 1.9%	0.00522	0.02813	solyc09g082770, solyc03g118340, solyc01g088020, solyc07g065050, solyc06g065470
transcription from RNA polymerase II promoter	5 out of 60 genes, 8.3%	654 out of 34727 genes, 1.9%	0.00543	0.02924	solyc03g123730, solyc12g095960, solyc10g005530, solyc11g010190, solyc06g065470
mitochondrial membrane organization	2 out of 60 genes, 3.3%	64 out of 34727 genes, 0.2%	0.00552	0.02948	solyc02g068130, solyc11g010190
nucleocytoplasmic transport	5 out of 60 genes, 8.3%	672 out of 34727 genes, 1.9%	0.00608	0.03292	solyc08g074790, solyc10g005530, solyc04g078380, solyc06g065470, solyc02g021400
protein targeting to mitochondrion	3 out of 60 genes, 5.0%	218 out of 34727 genes, 0.6%	0.00641	0.03474	solyc05g056390, solyc02g068130, solyc11g010190
tricarboxylic acid cycle	2 out of 60 genes, 3.3%	70 out of 34727 genes, 0.2%	0.00657	0.03542	solyc08g068330, solyc12g099260
PSII associated light-harvesting complex II catabolic process	2 out of 60 genes, 3.3%	70 out of 34727 genes, 0.2%	0.00657	0.03526	solyc03g118340, solyc08g065220
nuclear transport	5 out of 60 genes, 8.3%	688 out of 34727 genes, 2.0%	0.0067	0.03537	solyc08g074790, solyc10g005530, solyc04g078380, solyc06g065470, solyc02g021400
aerobic respiration	3 out of 60 genes, 5.0%	222 out of 34727 genes, 0.6%	0.00674	0.0353	solyc08g068330, solyc04g074550, solyc12g099260
acetyl-CoA catabolic process	2 out of 60 genes, 3.3%	71 out of 34727 genes, 0.2%	0.00675	0.0355	solyc08g068330, solyc12g099260
vesicle targeting	2 out of 60 genes, 3.3%	72 out of 34727 genes, 0.2%	0.00694	0.0368	solyc09g082770, solyc01g088020
regeneration	2 out of 60 genes, 3.3%	72 out of 34727 genes, 0.2%	0.00694	0.03664	solyc11g010190, solyc03g007810
cellular ketone metabolic process	2 out of 60 genes, 3.3%	74 out of 34727 genes, 0.2%	0.00732	0.03783	solyc09g090700, solyc08g068330
alcohol biosynthetic process	5 out of 60 genes, 8.3%	710 out of 34727 genes, 2.0%	0.00762	0.03847	solyc10g007480, solyc01g106210, solyc08g068330, solyc06g060260, solyc08g083320
regulation of growth	10 out of 60 genes, 16.7%	2405 out of 34727 genes, 6.9%	0.00776	0.03919	solyc06g071880, solyc11g010190, solyc07g006790, solyc12g010860, solyc01g109940, solyc12g009140, solyc11g008870, solyc11g042930, solyc01g111710, solyc06g065470
cellular protein complex assembly	6 out of 60 genes, 10.0%	1019 out of 34727 genes, 2.9%	0.00819	0.04036	solyc08g068330, solyc04g080590, solyc01g109940, solyc11g042930, solyc07g065050, solyc01g111710
cellular response to DNA damage stimulus	8 out of 60 genes, 13.3%	1686 out of 34727 genes, 4.9%	0.00821	0.04027	solyc03g123730, solyc04g051370, solyc04g080590, solyc12g010860, solyc01g109940, solyc12g009140, solyc10g008010, solyc01g111710
response to inorganic substance	12 out of 60 genes, 20.0%	3227 out of 34727 genes, 9.3%	0.00835	0.04071	solyc03g120010, solyc08g065220, solyc10g081660, solyc01g106210, solyc04g080590, solyc06g060260, solyc08g068330, solyc12g010860, solyc12g009140, solyc11g042930, solyc10g008010, solyc03g007810
oocyte axis specification	2 out of 60 genes, 3.3%	80 out of 34727 genes, 0.2%	0.0085	0.04123	solyc12g010860, solyc06g065470
cellular respiration	3 out of 60 genes, 5.0%	245 out of 34727 genes, 0.7%	0.00883	0.04272	solyc08g068330, solyc04g074550, solyc12g099260
vesicle coating	2 out of 60 genes, 3.3%	82 out of 34727 genes, 0.2%	0.00892	0.04332	solyc09g082770, solyc01g088020
oocyte construction	2 out of 60 genes, 3.3%	82 out of 34727 genes, 0.2%	0.00892	0.04313	solyc12g010860, solyc06g065470
oocyte morphogenesis	2 out of 60 genes, 3.3%	82 out of 34727 genes, 0.2%	0.00892	0.04294	solyc12g010860, solyc06g065470
fatty acid transport	2 out of 60 genes, 3.3%	86 out of 34727 genes, 0.2%	0.00977	0.04526	solyc08g068330, solyc10g079200
nucleotide biosynthetic process	6 out of 60 genes, 10.0%	1062 out of 34727 genes, 3.1%	0.00992	0.04506	solyc07g065170, solyc01g106210, solyc07g065050, solyc09g057650, solyc06g083180, solyc03g007810
coenzyme catabolic process	2 out of 60 genes, 3.3%	88 out of 34727 genes, 0.3%	0.01021	0.0459	solyc08g068330, solyc12g099260
respiratory electron transport chain	3 out of 60 genes, 5.0%	260 out of 34727 genes, 0.7%	0.01037	0.04638	solyc09g090700, solyc03g096940, solyc04g074550
biopolymer methylation	7 out of 60 genes, 11.7%	1404 out of 34727 genes, 4.0%	0.01037	0.04619	solyc07g065170, solyc08g075700, solyc06g071880, solyc10g005530, solyc06g073790, solyc09g057650, solyc06g083180
establishment of vesicle localization	2 out of 60 genes, 3.3%	89 out of 34727 genes, 0.3%	0.01043	0.04633	solyc09g082770, solyc01g088020
sugar mediated signaling	4 out of 60 genes, 6.7%	494 out of 34727 genes, 1.4%	0.01053	0.04639	solyc10g007950, solyc10g005530, solyc01g103010, solyc06g066440
vesicle localization	2 out of 60 genes, 3.3%	90 out of 34727 genes, 0.3%	0.01066	0.04711	solyc09g082770, solyc01g088020
embryonic development	11 out of 60 genes, 18.3%	2933 out of 34727 genes, 8.4%	0.01098	0.048	solyc07g065170, solyc02g082750, solyc06g083180, solyc06g060260, solyc09g082770, solyc11g042930, solyc10g007950, solyc10g005530, solyc01g103010, solyc09g057650, solyc06g065470
methylation	8 out of 60 genes, 13.3%	1775 out of 34727 genes, 5.1%	0.01101	0.04788	solyc07g065170, solyc06g071880, solyc06g073790, solyc06g083180, solyc02g066990, solyc08g075700, solyc10g005530, solyc09g057650
oocyte development	2 out of 60 genes, 3.3%	92 out of 34727 genes, 0.3%	0.01112	0.04818	solyc12g010860, solyc06g065470
carbohydrate metabolic process	18 out of 60 genes, 30.0%	6037 out of 34727 genes, 17.4%	0.01138	0.04864	solyc02g082750, solyc10g081660, solyc07g006790, solyc10g007480, solyc01g106210, solyc08g068330, solyc12g010860, solyc01g088020, solyc10g007950, solyc03g007810, solyc12g099260, solyc09g090700, solyc08g065220, solyc08g083320, solyc06g066440, solyc06g060260, solyc01g109940, solyc09g018790
protein import	5 out of 60 genes, 8.3%	789 out of 34727 genes, 2.3%	0.01167	0.04926	solyc08g074790, solyc05g056390, solyc03g118340, solyc02g068130, solyc04g078380

## Sheet: Down_BP_P-E-HS vs P-HS
Gene Ontology term	Cluster frequency	Genome frequency of use	Raw P-value	Corrected P-value	Genes annotated to the term
cotranslational protein targeting to membrane	11 out of 44 genes, 25.0%	289 out of 34727 genes, 0.8%	6.58e-14	0	solyc07g043560, solyc06g082650, solyc05g054070, solyc12g096700, solyc01g104590, solyc11g012110, solyc11g067100, solyc09g007350, solyc11g006690, solyc08g082820, solyc06g074430
SRP-dependent cotranslational protein targeting to membrane	11 out of 44 genes, 25.0%	289 out of 34727 genes, 0.8%	6.58e-14	0	solyc07g043560, solyc06g082650, solyc05g054070, solyc12g096700, solyc01g104590, solyc11g012110, solyc11g067100, solyc09g007350, solyc11g006690, solyc08g082820, solyc06g074430
protein targeting to ER	11 out of 44 genes, 25.0%	309 out of 34727 genes, 0.9%	1.36e-13	0	solyc07g043560, solyc06g082650, solyc05g054070, solyc12g096700, solyc01g104590, solyc11g012110, solyc11g067100, solyc09g007350, solyc11g006690, solyc08g082820, solyc06g074430
viral transcription	9 out of 44 genes, 20.5%	252 out of 34727 genes, 0.7%	2.74e-11	0	solyc06g082650, solyc05g054070, solyc12g096700, solyc01g104590, solyc11g012110, solyc11g067100, solyc09g007350, solyc11g006690, solyc06g074430
viral genome expression	9 out of 44 genes, 20.5%	256 out of 34727 genes, 0.7%	3.16e-11	0	solyc06g082650, solyc05g054070, solyc12g096700, solyc01g104590, solyc11g012110, solyc11g067100, solyc09g007350, solyc11g006690, solyc06g074430
mRNA transcription	9 out of 44 genes, 20.5%	265 out of 34727 genes, 0.8%	4.3e-11	0	solyc06g082650, solyc05g054070, solyc12g096700, solyc01g104590, solyc11g012110, solyc11g067100, solyc09g007350, solyc11g006690, solyc06g074430
translational termination	9 out of 44 genes, 20.5%	293 out of 34727 genes, 0.8%	1.04e-10	0	solyc06g082650, solyc05g054070, solyc12g096700, solyc01g104590, solyc11g012110, solyc11g067100, solyc09g007350, solyc11g006690, solyc06g074430
translational elongation	9 out of 44 genes, 20.5%	324 out of 34727 genes, 0.9%	2.55e-10	0	solyc06g082650, solyc05g054070, solyc12g096700, solyc01g104590, solyc11g012110, solyc11g067100, solyc09g007350, solyc11g006690, solyc06g074430
translational initiation	10 out of 44 genes, 22.7%	514 out of 34727 genes, 1.5%	7.31e-10	0	solyc06g082650, solyc05g054070, solyc12g096700, solyc09g010460, solyc01g104590, solyc11g012110, solyc11g067100, solyc09g007350, solyc11g006690, solyc06g074430
viral infectious cycle	9 out of 44 genes, 20.5%	389 out of 34727 genes, 1.1%	1.27e-09	0	solyc06g082650, solyc05g054070, solyc12g096700, solyc01g104590, solyc11g012110, solyc11g067100, solyc09g007350, solyc11g006690, solyc06g074430
ribonucleoprotein complex assembly	10 out of 44 genes, 22.7%	713 out of 34727 genes, 2.1%	1.65e-08	0	solyc06g082650, solyc05g054070, solyc12g096700, solyc09g010460, solyc01g104590, solyc11g012110, solyc11g067100, solyc09g007350, solyc11g006690, solyc06g074430
cellular macromolecule catabolic process	19 out of 44 genes, 43.2%	3771 out of 34727 genes, 10.9%	4.35e-08	0	solyc07g043560, solyc07g032100, solyc12g099440, solyc12g010360, solyc05g012340, solyc03g120090, solyc09g008670, solyc02g093900, solyc08g082820, solyc08g016510, solyc04g008590, solyc06g071920, solyc05g052150, solyc05g010260, solyc05g013030, solyc11g006690, solyc02g094470, solyc08g014340, solyc09g082060
cellular protein complex disassembly	9 out of 44 genes, 20.5%	601 out of 34727 genes, 1.7%	5.42e-08	0	solyc06g082650, solyc05g054070, solyc12g096700, solyc01g104590, solyc11g012110, solyc11g067100, solyc09g007350, solyc11g006690, solyc06g074430
protein complex disassembly	9 out of 44 genes, 20.5%	605 out of 34727 genes, 1.7%	5.73e-08	0	solyc06g082650, solyc05g054070, solyc12g096700, solyc01g104590, solyc11g012110, solyc11g067100, solyc09g007350, solyc11g006690, solyc06g074430
cellular macromolecular complex disassembly	9 out of 44 genes, 20.5%	606 out of 34727 genes, 1.7%	5.81e-08	0	solyc06g082650, solyc05g054070, solyc12g096700, solyc01g104590, solyc11g012110, solyc11g067100, solyc09g007350, solyc11g006690, solyc06g074430
nucleoside phosphate metabolic process	16 out of 44 genes, 36.4%	2643 out of 34727 genes, 7.6%	6.44e-08	0	solyc07g043560, solyc01g104590, solyc12g010360, solyc03g120090, solyc02g093900, solyc08g082820, solyc06g071920, solyc05g052150, solyc04g054470, solyc05g010260, solyc03g025270, solyc01g110120, solyc11g006690, solyc02g094470, solyc08g014340, solyc09g082060
nucleotide metabolic process	16 out of 44 genes, 36.4%	2643 out of 34727 genes, 7.6%	6.44e-08	0	solyc07g043560, solyc01g104590, solyc12g010360, solyc03g120090, solyc02g093900, solyc08g082820, solyc06g071920, solyc05g052150, solyc04g054470, solyc05g010260, solyc03g025270, solyc01g110120, solyc11g006690, solyc02g094470, solyc08g014340, solyc09g082060
macromolecular complex disassembly	9 out of 44 genes, 20.5%	615 out of 34727 genes, 1.8%	6.59e-08	0	solyc06g082650, solyc05g054070, solyc12g096700, solyc01g104590, solyc11g012110, solyc11g067100, solyc09g007350, solyc11g006690, solyc06g074430
macromolecule catabolic process	19 out of 44 genes, 43.2%	3915 out of 34727 genes, 11.3%	7.97e-08	0	solyc07g043560, solyc07g032100, solyc12g099440, solyc12g010360, solyc05g012340, solyc03g120090, solyc09g008670, solyc02g093900, solyc08g082820, solyc08g016510, solyc04g008590, solyc06g071920, solyc05g052150, solyc05g010260, solyc05g013030, solyc11g006690, solyc02g094470, solyc08g014340, solyc09g082060
nucleobase, nucleoside and nucleotide metabolic process	16 out of 44 genes, 36.4%	2744 out of 34727 genes, 7.9%	1.08e-07	0	solyc07g043560, solyc01g104590, solyc12g010360, solyc03g120090, solyc02g093900, solyc08g082820, solyc06g071920, solyc05g052150, solyc04g054470, solyc05g010260, solyc03g025270, solyc01g110120, solyc11g006690, solyc02g094470, solyc08g014340, solyc09g082060
cellular component disassembly	9 out of 44 genes, 20.5%	676 out of 34727 genes, 1.9%	1.46e-07	0	solyc06g082650, solyc05g054070, solyc12g096700, solyc01g104590, solyc11g012110, solyc11g067100, solyc09g007350, solyc11g006690, solyc06g074430
translation	11 out of 44 genes, 25.0%	1199 out of 34727 genes, 3.5%	2.13e-07	0	solyc06g082650, solyc05g054070, solyc12g096700, solyc09g010460, solyc04g054470, solyc01g104590, solyc11g012110, solyc11g067100, solyc09g007350, solyc11g006690, solyc06g074430
cellular protein metabolic process	29 out of 44 genes, 65.9%	9953 out of 34727 genes, 28.7%	3.23e-07	0	solyc07g043560, solyc07g032100, solyc02g082250, solyc12g096700, solyc09g010460, solyc01g104590, solyc11g012110, solyc12g099440, solyc12g010360, solyc11g022590, solyc05g012340, solyc11g067100, solyc03g120090, solyc09g008670, solyc09g007350, solyc02g093900, solyc08g082820, solyc08g016510, solyc07g005600, solyc06g074430, solyc06g071920, solyc06g082650, solyc05g054070, solyc05g052150, solyc04g054470,…
protein metabolic process	29 out of 44 genes, 65.9%	9969 out of 34727 genes, 28.7%	3.35e-07	0	solyc07g043560, solyc07g032100, solyc02g082250, solyc12g096700, solyc09g010460, solyc01g104590, solyc11g012110, solyc12g099440, solyc12g010360, solyc11g022590, solyc05g012340, solyc11g067100, solyc03g120090, solyc09g008670, solyc09g007350, solyc02g093900, solyc08g082820, solyc08g016510, solyc07g005600, solyc06g074430, solyc06g071920, solyc06g082650, solyc05g054070, solyc05g052150, solyc04g054470,…
cellular process	43 out of 44 genes, 97.7%	23063 out of 34727 genes, 66.4%	3.46e-07	0	solyc02g082250, solyc12g096700, solyc01g104590, solyc12g099440, solyc12g010360, solyc11g022590, solyc05g012340, solyc11g067100, solyc09g007350, solyc06g071910, solyc08g016510, solyc06g074430, solyc06g071920, solyc05g052150, solyc04g054470, solyc05g010260, solyc04g082030, solyc05g013030, solyc04g006970, solyc01g110120, solyc02g094470, solyc09g010400, solyc04g011590, solyc07g043560, solyc07g032100,…
viral reproduction	11 out of 44 genes, 25.0%	1286 out of 34727 genes, 3.7%	4.28e-07	0	solyc06g082650, solyc05g054070, solyc12g096700, solyc01g104590, solyc11g012110, solyc05g013030, solyc11g067100, solyc09g007350, solyc11g006690, solyc08g016510, solyc06g074430
glucose metabolic process	12 out of 44 genes, 27.3%	1590 out of 34727 genes, 4.6%	4.38e-07	0	solyc06g071920, solyc05g052150, solyc05g010260, solyc03g120090, solyc09g008670, solyc02g093900, solyc09g082060, solyc08g082820, solyc02g094470, solyc08g014340, solyc08g016510, solyc04g008590
cellular metabolic process	41 out of 44 genes, 93.2%	20675 out of 34727 genes, 59.5%	5.62e-07	0	solyc02g082250, solyc12g096700, solyc01g104590, solyc12g099440, solyc12g010360, solyc11g022590, solyc05g012340, solyc11g067100, solyc09g007350, solyc06g071910, solyc08g016510, solyc06g074430, solyc06g071920, solyc05g052150, solyc04g054470, solyc05g010260, solyc04g082030, solyc05g013030, solyc04g006970, solyc01g110120, solyc02g094470, solyc04g011590, solyc07g043560, solyc07g032100, solyc09g010460,…
proteolysis involved in cellular protein catabolic process	11 out of 44 genes, 25.0%	1360 out of 34727 genes, 3.9%	7.44e-07	0	solyc07g043560, solyc06g071920, solyc07g032100, solyc05g052150, solyc12g099440, solyc05g012340, solyc05g013030, solyc09g008670, solyc02g093900, solyc08g082820, solyc08g016510
hexose metabolic process	12 out of 44 genes, 27.3%	1687 out of 34727 genes, 4.9%	8.21e-07	0	solyc06g071920, solyc05g052150, solyc05g010260, solyc03g120090, solyc09g008670, solyc02g093900, solyc09g082060, solyc08g082820, solyc02g094470, solyc08g014340, solyc08g016510, solyc04g008590
glucose catabolic process	11 out of 44 genes, 25.0%	1385 out of 34727 genes, 4.0%	8.89e-07	0	solyc06g071920, solyc05g052150, solyc05g010260, solyc03g120090, solyc02g093900, solyc09g082060, solyc08g082820, solyc02g094470, solyc08g014340, solyc08g016510, solyc04g008590
hexose catabolic process	11 out of 44 genes, 25.0%	1404 out of 34727 genes, 4.0%	1.01e-06	0	solyc06g071920, solyc05g052150, solyc05g010260, solyc03g120090, solyc02g093900, solyc09g082060, solyc08g082820, solyc02g094470, solyc08g014340, solyc08g016510, solyc04g008590
monosaccharide catabolic process	11 out of 44 genes, 25.0%	1413 out of 34727 genes, 4.1%	1.08e-06	0	solyc06g071920, solyc05g052150, solyc05g010260, solyc03g120090, solyc02g093900, solyc09g082060, solyc08g082820, solyc02g094470, solyc08g014340, solyc08g016510, solyc04g008590
cellular protein catabolic process	11 out of 44 genes, 25.0%	1418 out of 34727 genes, 4.1%	1.12e-06	0	solyc07g043560, solyc06g071920, solyc07g032100, solyc05g052150, solyc12g099440, solyc05g012340, solyc05g013030, solyc09g008670, solyc02g093900, solyc08g082820, solyc08g016510
photorespiration	6 out of 44 genes, 13.6%	281 out of 34727 genes, 0.8%	1.45e-06	0	solyc07g032100, solyc05g052150, solyc02g093900, solyc09g082060, solyc08g014340, solyc08g016510
monosaccharide metabolic process	12 out of 44 genes, 27.3%	1786 out of 34727 genes, 5.1%	1.49e-06	0	solyc06g071920, solyc05g052150, solyc05g010260, solyc03g120090, solyc09g008670, solyc02g093900, solyc09g082060, solyc08g082820, solyc02g094470, solyc08g014340, solyc08g016510, solyc04g008590
protein catabolic process	11 out of 44 genes, 25.0%	1463 out of 34727 genes, 4.2%	1.51e-06	0	solyc07g043560, solyc06g071920, solyc07g032100, solyc05g052150, solyc12g099440, solyc05g012340, solyc05g013030, solyc09g008670, solyc02g093900, solyc08g082820, solyc08g016510
alcohol catabolic process	11 out of 44 genes, 25.0%	1472 out of 34727 genes, 4.2%	1.61e-06	0	solyc06g071920, solyc05g052150, solyc05g010260, solyc03g120090, solyc02g093900, solyc09g082060, solyc08g082820, solyc02g094470, solyc08g014340, solyc08g016510, solyc04g008590
oxidoreduction coenzyme metabolic process	8 out of 44 genes, 18.2%	671 out of 34727 genes, 1.9%	1.78e-06	0	solyc06g071920, solyc05g052150, solyc05g010260, solyc03g120090, solyc02g093900, solyc02g094470, solyc08g014340, solyc09g082060
coenzyme metabolic process	11 out of 44 genes, 25.0%	1492 out of 34727 genes, 4.3%	1.83e-06	0	solyc06g071920, solyc05g052150, solyc05g010260, solyc04g082030, solyc04g006970, solyc03g120090, solyc02g093900, solyc09g082060, solyc08g014340, solyc02g094470, solyc04g008590
metabolic process	41 out of 44 genes, 93.2%	21410 out of 34727 genes, 61.7%	2.02e-06	0	solyc02g082250, solyc12g096700, solyc01g104590, solyc12g099440, solyc12g010360, solyc11g022590, solyc05g012340, solyc11g067100, solyc09g007350, solyc06g071910, solyc08g016510, solyc06g074430, solyc06g071920, solyc05g052150, solyc04g054470, solyc05g010260, solyc04g082030, solyc05g013030, solyc04g006970, solyc01g110120, solyc02g094470, solyc04g011590, solyc07g043560, solyc07g032100, solyc09g010460,…
determination of adult life span	5 out of 44 genes, 11.4%	168 out of 34727 genes, 0.5%	2.32e-06	0	solyc05g013030, solyc05g054070, solyc12g096700, solyc02g093640, solyc11g012110
cellular macromolecular complex assembly	13 out of 44 genes, 29.5%	2292 out of 34727 genes, 6.6%	3.25e-06	0.00047	solyc06g082650, solyc05g054070, solyc12g096700, solyc09g010460, solyc01g104590, solyc11g012110, solyc11g073260, solyc11g067100, solyc11g006690, solyc09g007350, solyc08g016510, solyc06g074430, solyc09g010400
macromolecular complex assembly	14 out of 44 genes, 31.8%	2700 out of 34727 genes, 7.8%	3.5e-06	0.00091	solyc06g082650, solyc05g054070, solyc12g096700, solyc09g010460, solyc01g104590, solyc11g012110, solyc11g073260, solyc11g067100, solyc11g006690, solyc01g110120, solyc09g007350, solyc08g016510, solyc06g074430, solyc09g010400
cellular metabolic compound salvage	6 out of 44 genes, 13.6%	334 out of 34727 genes, 1.0%	3.92e-06	0.00089	solyc07g032100, solyc05g052150, solyc02g093900, solyc09g082060, solyc08g014340, solyc08g016510
multicellular organismal aging	5 out of 44 genes, 11.4%	191 out of 34727 genes, 0.6%	4.35e-06	0.00087	solyc05g013030, solyc05g054070, solyc12g096700, solyc02g093640, solyc11g012110
primary metabolic process	39 out of 44 genes, 88.6%	19671 out of 34727 genes, 56.6%	4.6e-06	0.00085	solyc02g082250, solyc12g096700, solyc01g104590, solyc12g099440, solyc12g010360, solyc11g022590, solyc05g012340, solyc11g067100, solyc09g007350, solyc06g071910, solyc08g016510, solyc06g074430, solyc06g071920, solyc05g052150, solyc04g054470, solyc05g010260, solyc04g082030, solyc05g013030, solyc01g110120, solyc02g094470, solyc04g011590, solyc07g043560, solyc07g032100, solyc09g010460, solyc11g012110,…
ribonucleoprotein complex biogenesis and assembly	11 out of 44 genes, 25.0%	1646 out of 34727 genes, 4.7%	4.73e-06	0.00083	solyc06g082650, solyc05g054070, solyc12g096700, solyc09g010460, solyc01g104590, solyc11g012110, solyc03g025270, solyc11g067100, solyc09g007350, solyc11g006690, solyc06g074430
macromolecular complex subunit organization	14 out of 44 genes, 31.8%	2896 out of 34727 genes, 8.3%	7.92e-06	0.00122	solyc06g082650, solyc05g054070, solyc12g096700, solyc09g010460, solyc01g104590, solyc11g012110, solyc11g073260, solyc11g067100, solyc11g006690, solyc01g110120, solyc09g007350, solyc08g016510, solyc06g074430, solyc09g010400
cellular catabolic process	23 out of 44 genes, 52.3%	7539 out of 34727 genes, 21.7%	8.42e-06	0.0012	solyc07g043560, solyc07g032100, solyc12g099440, solyc12g010360, solyc05g012340, solyc03g120090, solyc09g008670, solyc02g093900, solyc08g082820, solyc08g016510, solyc07g005600, solyc04g008590, solyc06g071920, solyc05g052150, solyc04g054470, solyc05g010260, solyc04g082030, solyc05g013030, solyc04g006970, solyc11g006690, solyc09g082060, solyc02g094470, solyc08g014340
cellular macromolecular complex subunit organization	13 out of 44 genes, 29.5%	2503 out of 34727 genes, 7.2%	8.53e-06	0.00118	solyc06g082650, solyc05g054070, solyc12g096700, solyc09g010460, solyc01g104590, solyc11g012110, solyc11g073260, solyc11g067100, solyc11g006690, solyc09g007350, solyc08g016510, solyc06g074430, solyc09g010400
aerobic respiration	5 out of 44 genes, 11.4%	222 out of 34727 genes, 0.6%	9.04e-06	0.00115	solyc06g071920, solyc04g006970, solyc05g052150, solyc02g093900, solyc04g008590
response to cadmium ion	10 out of 44 genes, 22.7%	1429 out of 34727 genes, 4.1%	9.31e-06	0.00113	solyc06g071920, solyc02g082250, solyc05g052150, solyc05g013030, solyc02g093900, solyc09g082060, solyc08g082820, solyc08g014340, solyc04g008590, solyc08g016510
pentose-phosphate shunt	6 out of 44 genes, 13.6%	389 out of 34727 genes, 1.1%	9.36e-06	0.00111	solyc06g071920, solyc05g052150, solyc03g120090, solyc02g093900, solyc02g094470, solyc05g010260
NADPH regeneration	6 out of 44 genes, 13.6%	396 out of 34727 genes, 1.1%	1.03e-05	0.00109	solyc06g071920, solyc05g052150, solyc03g120090, solyc02g093900, solyc02g094470, solyc05g010260
viral reproductive process	9 out of 44 genes, 20.5%	1136 out of 34727 genes, 3.3%	1.05e-05	0.00107	solyc06g082650, solyc05g054070, solyc12g096700, solyc01g104590, solyc11g012110, solyc11g067100, solyc09g007350, solyc11g006690, solyc06g074430
proteasomal protein catabolic process	8 out of 44 genes, 18.2%	857 out of 34727 genes, 2.5%	1.07e-05	0.00105	solyc07g043560, solyc06g071920, solyc12g099440, solyc05g012340, solyc05g013030, solyc09g008670, solyc08g082820, solyc08g016510
cellular component organization	29 out of 44 genes, 65.9%	11618 out of 34727 genes, 33.5%	1.08e-05	0.00103	solyc07g043560, solyc07g032100, solyc02g082250, solyc12g096700, solyc09g010460, solyc01g104590, solyc11g012110, solyc12g099440, solyc12g010360, solyc11g067100, solyc09g008670, solyc09g007350, solyc08g082820, solyc08g016510, solyc07g005600, solyc06g074430, solyc06g071920, solyc06g082650, solyc05g054070, solyc05g052150, solyc02g093640, solyc11g073260, solyc03g025270, solyc11g006690, solyc01g110120,…
cellular macromolecule metabolic process	34 out of 44 genes, 77.3%	15642 out of 34727 genes, 45.0%	1.33e-05	0.00102	solyc02g082250, solyc12g096700, solyc01g104590, solyc12g099440, solyc12g010360, solyc11g022590, solyc05g012340, solyc11g067100, solyc09g007350, solyc08g016510, solyc06g074430, solyc06g071920, solyc05g052150, solyc04g054470, solyc05g010260, solyc05g013030, solyc02g094470, solyc04g011590, solyc07g043560, solyc07g032100, solyc09g010460, solyc11g012110, solyc03g120090, solyc02g093900, solyc09g008670,…
NADP metabolic process	6 out of 44 genes, 13.6%	414 out of 34727 genes, 1.2%	1.33e-05	0.001	solyc06g071920, solyc05g052150, solyc03g120090, solyc02g093900, solyc02g094470, solyc05g010260
ubiquitin-dependent protein catabolic process	9 out of 44 genes, 20.5%	1176 out of 34727 genes, 3.4%	1.38e-05	0.00098	solyc07g043560, solyc07g032100, solyc05g052150, solyc12g099440, solyc05g012340, solyc05g013030, solyc02g093900, solyc08g082820, solyc08g016510
modification-dependent protein catabolic process	9 out of 44 genes, 20.5%	1178 out of 34727 genes, 3.4%	1.4e-05	0.00097	solyc07g043560, solyc07g032100, solyc05g052150, solyc12g099440, solyc05g012340, solyc05g013030, solyc02g093900, solyc08g082820, solyc08g016510
cellular respiration	5 out of 44 genes, 11.4%	245 out of 34727 genes, 0.7%	1.45e-05	0.00127	solyc06g071920, solyc04g006970, solyc05g052150, solyc02g093900, solyc04g008590
modification-dependent macromolecule catabolic process	9 out of 44 genes, 20.5%	1185 out of 34727 genes, 3.4%	1.46e-05	0.00125	solyc07g043560, solyc07g032100, solyc05g052150, solyc12g099440, solyc05g012340, solyc05g013030, solyc02g093900, solyc08g082820, solyc08g016510
hindbrain structural organization	2 out of 44 genes, 4.5%	5 out of 34727 genes, 0.0%	1.56e-05	0.00154	solyc07g043560, solyc08g082820
cerebellum structural organization	2 out of 44 genes, 4.5%	5 out of 34727 genes, 0.0%	1.56e-05	0.00152	solyc07g043560, solyc08g082820
cellular carbohydrate catabolic process	11 out of 44 genes, 25.0%	1875 out of 34727 genes, 5.4%	1.61e-05	0.00149	solyc06g071920, solyc05g052150, solyc05g010260, solyc03g120090, solyc02g093900, solyc09g082060, solyc08g082820, solyc02g094470, solyc08g014340, solyc08g016510, solyc04g008590
catabolic process	23 out of 44 genes, 52.3%	7857 out of 34727 genes, 22.6%	1.73e-05	0.00147	solyc07g043560, solyc07g032100, solyc12g099440, solyc12g010360, solyc05g012340, solyc03g120090, solyc09g008670, solyc02g093900, solyc08g082820, solyc08g016510, solyc07g005600, solyc04g008590, solyc06g071920, solyc05g052150, solyc04g054470, solyc05g010260, solyc04g082030, solyc05g013030, solyc04g006970, solyc11g006690, solyc09g082060, solyc02g094470, solyc08g014340
carbohydrate catabolic process	11 out of 44 genes, 25.0%	1891 out of 34727 genes, 5.4%	1.75e-05	0.00145	solyc06g071920, solyc05g052150, solyc05g010260, solyc03g120090, solyc02g093900, solyc09g082060, solyc08g082820, solyc02g094470, solyc08g014340, solyc08g016510, solyc04g008590
cellular component assembly	14 out of 44 genes, 31.8%	3132 out of 34727 genes, 9.0%	1.93e-05	0.00143	solyc06g082650, solyc05g054070, solyc12g096700, solyc09g010460, solyc01g104590, solyc11g012110, solyc11g073260, solyc11g067100, solyc11g006690, solyc01g110120, solyc09g007350, solyc08g016510, solyc06g074430, solyc09g010400
vitamin metabolic process	8 out of 44 genes, 18.2%	936 out of 34727 genes, 2.7%	2.02e-05	0.00141	solyc06g071920, solyc05g052150, solyc05g010260, solyc03g120090, solyc02g093900, solyc02g094470, solyc08g014340, solyc09g082060
cellular alcohol metabolic process	13 out of 44 genes, 29.5%	2734 out of 34727 genes, 7.9%	2.2e-05	0.00139	solyc06g071920, solyc05g052150, solyc02g093640, solyc05g010260, solyc03g120090, solyc09g008670, solyc02g093900, solyc09g082060, solyc08g082820, solyc08g014340, solyc02g094470, solyc08g016510, solyc04g008590
nicotinamide metabolic process	6 out of 44 genes, 13.6%	456 out of 34727 genes, 1.3%	2.29e-05	0.00137	solyc06g071920, solyc05g052150, solyc03g120090, solyc02g093900, solyc02g094470, solyc05g010260
macromolecule metabolic process	34 out of 44 genes, 77.3%	15977 out of 34727 genes, 46.0%	2.32e-05	0.00135	solyc02g082250, solyc12g096700, solyc01g104590, solyc12g099440, solyc12g010360, solyc11g022590, solyc05g012340, solyc11g067100, solyc09g007350, solyc08g016510, solyc06g074430, solyc06g071920, solyc05g052150, solyc04g054470, solyc05g010260, solyc05g013030, solyc02g094470, solyc04g011590, solyc07g043560, solyc07g032100, solyc09g010460, solyc11g012110, solyc03g120090, solyc02g093900, solyc09g008670,…
pyridine nucleotide metabolic process	6 out of 44 genes, 13.6%	457 out of 34727 genes, 1.3%	2.32e-05	0.00133	solyc06g071920, solyc05g052150, solyc03g120090, solyc02g093900, solyc02g094470, solyc05g010260
SRP-dependent cotranslational protein targeting to membrane, translocation	2 out of 44 genes, 4.5%	6 out of 34727 genes, 0.0%	2.34e-05	0.00158	solyc07g043560, solyc08g082820
biopolymer catabolic process	13 out of 44 genes, 29.5%	2781 out of 34727 genes, 8.0%	2.63e-05	0.00182	solyc07g043560, solyc06g071920, solyc07g032100, solyc05g052150, solyc12g099440, solyc12g010360, solyc05g012340, solyc05g013030, solyc11g006690, solyc09g008670, solyc02g093900, solyc08g082820, solyc08g016510
mRNA metabolic process	11 out of 44 genes, 25.0%	1982 out of 34727 genes, 5.7%	2.71e-05	0.00179	solyc06g082650, solyc05g054070, solyc12g096700, solyc01g104590, solyc11g012110, solyc05g013030, solyc11g067100, solyc09g007350, solyc11g006690, solyc08g016510, solyc06g074430
intracellular transport	19 out of 44 genes, 43.2%	5758 out of 34727 genes, 16.6%	2.93e-05	0.00177	solyc07g043560, solyc07g032100, solyc12g096700, solyc01g104590, solyc11g012110, solyc12g010360, solyc05g012340, solyc11g067100, solyc09g007350, solyc08g082820, solyc07g005600, solyc06g074430, solyc06g082650, solyc05g054070, solyc05g010260, solyc01g110120, solyc11g006690, solyc02g094470, solyc04g011590
L-serine metabolic process	3 out of 44 genes, 6.8%	53 out of 34727 genes, 0.2%	4.25e-05	0.00375	solyc09g008670, solyc09g082060, solyc08g014340
purine nucleotide biosynthetic process	5 out of 44 genes, 11.4%	314 out of 34727 genes, 0.9%	4.76e-05	0.0037	solyc12g010360, solyc03g025270, solyc05g052150, solyc11g006690, solyc01g110120
glycolysis	7 out of 44 genes, 15.9%	785 out of 34727 genes, 2.3%	5.43e-05	0.0039	solyc06g071920, solyc05g052150, solyc02g093900, solyc09g082060, solyc08g014340, solyc08g016510, solyc04g008590
ripening, climacteric	2 out of 44 genes, 4.5%	9 out of 34727 genes, 0.0%	5.61e-05	0.00386	solyc09g082060, solyc08g014340
biosynthetic process	31 out of 44 genes, 70.5%	14138 out of 34727 genes, 40.7%	6.26e-05	0.00405	solyc07g032100, solyc02g082250, solyc12g096700, solyc09g010460, solyc01g104590, solyc11g012110, solyc12g099440, solyc12g010360, solyc11g067100, solyc03g120090, solyc09g008670, solyc09g007350, solyc08g074620, solyc06g071910, solyc08g082820, solyc08g016510, solyc07g005600, solyc04g008590, solyc06g074430, solyc06g071920, solyc06g082650, solyc05g054070, solyc02g093640, solyc12g044300, solyc04g054470,…
protein targeting to membrane	12 out of 44 genes, 27.3%	2645 out of 34727 genes, 7.6%	7.83e-05	0.00447	solyc07g043560, solyc06g082650, solyc05g054070, solyc12g096700, solyc01g104590, solyc11g012110, solyc11g067100, solyc11g006690, solyc09g007350, solyc08g082820, solyc04g011590, solyc06g074430
cofactor metabolic process	11 out of 44 genes, 25.0%	2234 out of 34727 genes, 6.4%	8.06e-05	0.00442	solyc06g071920, solyc05g052150, solyc05g010260, solyc04g082030, solyc04g006970, solyc03g120090, solyc02g093900, solyc09g082060, solyc08g014340, solyc02g094470, solyc04g008590
cyanide metabolic process	2 out of 44 genes, 4.5%	12 out of 34727 genes, 0.0%	0.0001	0.00437	solyc09g082060, solyc08g014340
generation of precursor metabolites and energy	11 out of 44 genes, 25.0%	2300 out of 34727 genes, 6.6%	0.0001	0.00432	solyc06g071920, solyc02g082250, solyc05g052150, solyc04g006970, solyc01g110120, solyc02g093900, solyc09g082060, solyc08g014340, solyc02g094470, solyc08g016510, solyc04g008590
proteolysis	12 out of 44 genes, 27.3%	2739 out of 34727 genes, 7.9%	0.0001	0.00427	solyc07g043560, solyc06g071920, solyc07g032100, solyc05g052150, solyc12g099440, solyc11g022590, solyc05g012340, solyc05g013030, solyc09g008670, solyc02g093900, solyc08g082820, solyc08g016510
establishment of localization in cell	19 out of 44 genes, 43.2%	6332 out of 34727 genes, 18.2%	0.00011	0.00422	solyc07g043560, solyc07g032100, solyc12g096700, solyc01g104590, solyc11g012110, solyc12g010360, solyc05g012340, solyc11g067100, solyc09g007350, solyc08g082820, solyc07g005600, solyc06g074430, solyc06g082650, solyc05g054070, solyc05g010260, solyc01g110120, solyc11g006690, solyc02g094470, solyc04g011590
cellular biosynthetic process	30 out of 44 genes, 68.2%	13831 out of 34727 genes, 39.8%	0.00013	0.00462	solyc07g032100, solyc12g096700, solyc09g010460, solyc01g104590, solyc11g012110, solyc12g099440, solyc12g010360, solyc11g067100, solyc03g120090, solyc09g008670, solyc09g007350, solyc08g074620, solyc06g071910, solyc08g082820, solyc08g016510, solyc07g005600, solyc04g008590, solyc06g074430, solyc06g071920, solyc06g082650, solyc05g054070, solyc02g093640, solyc12g044300, solyc04g054470, solyc04g082030,…
energy derivation by oxidation of organic compounds	5 out of 44 genes, 11.4%	394 out of 34727 genes, 1.1%	0.00013	0.00457	solyc06g071920, solyc04g006970, solyc05g052150, solyc02g093900, solyc04g008590
regulation of amino acid metabolic process	3 out of 44 genes, 6.8%	80 out of 34727 genes, 0.2%	0.00014	0.00473	solyc04g082030, solyc05g013030, solyc08g016510
hindbrain morphogenesis	2 out of 44 genes, 4.5%	15 out of 34727 genes, 0.0%	0.00016	0.00489	solyc07g043560, solyc08g082820
cerebellum morphogenesis	2 out of 44 genes, 4.5%	15 out of 34727 genes, 0.0%	0.00016	0.00484	solyc07g043560, solyc08g082820
cellular localization	19 out of 44 genes, 43.2%	6590 out of 34727 genes, 19.0%	0.00019	0.00479	solyc07g043560, solyc07g032100, solyc12g096700, solyc01g104590, solyc11g012110, solyc12g010360, solyc05g012340, solyc11g067100, solyc09g007350, solyc08g082820, solyc07g005600, solyc06g074430, solyc06g082650, solyc05g054070, solyc05g010260, solyc01g110120, solyc11g006690, solyc02g094470, solyc04g011590
nucleobase, nucleoside, nucleotide and nucleic acid metabolic process	25 out of 44 genes, 56.8%	10426 out of 34727 genes, 30.0%	0.00019	0.00474	solyc07g043560, solyc12g096700, solyc01g104590, solyc11g012110, solyc12g010360, solyc11g067100, solyc03g120090, solyc09g007350, solyc02g093900, solyc08g082820, solyc08g016510, solyc06g074430, solyc06g071920, solyc06g082650, solyc05g054070, solyc05g052150, solyc04g054470, solyc05g010260, solyc03g025270, solyc05g013030, solyc11g006690, solyc01g110120, solyc09g082060, solyc02g094470, solyc08g014340
regulation of amine metabolic process	3 out of 44 genes, 6.8%	89 out of 34727 genes, 0.3%	0.00019	0.0049	solyc04g082030, solyc05g013030, solyc08g016510
localization	26 out of 44 genes, 59.1%	11143 out of 34727 genes, 32.1%	0.0002	0.00485	solyc07g043560, solyc07g032100, solyc02g082250, solyc12g096700, solyc01g104590, solyc11g012110, solyc12g010360, solyc05g012340, solyc11g067100, solyc09g007350, solyc08g082820, solyc07g005600, solyc06g074430, solyc06g071920, solyc06g082650, solyc05g054070, solyc05g052150, solyc12g044300, solyc05g010260, solyc03g025270, solyc11g006690, solyc01g110120, solyc09g082060, solyc08g014340, solyc02g094470,…
transport	25 out of 44 genes, 56.8%	10446 out of 34727 genes, 30.1%	0.0002	0.0048	solyc07g043560, solyc07g032100, solyc02g082250, solyc12g096700, solyc01g104590, solyc11g012110, solyc12g010360, solyc05g012340, solyc11g067100, solyc09g007350, solyc08g082820, solyc07g005600, solyc06g074430, solyc06g071920, solyc06g082650, solyc05g054070, solyc05g052150, solyc12g044300, solyc05g010260, solyc11g006690, solyc01g110120, solyc09g082060, solyc02g094470, solyc08g014340, solyc04g011590
water-soluble vitamin metabolic process	6 out of 44 genes, 13.6%	691 out of 34727 genes, 2.0%	0.00022	0.00515	solyc06g071920, solyc05g052150, solyc03g120090, solyc02g093900, solyc02g094470, solyc05g010260
proteasomal ubiquitin-dependent protein catabolic process	6 out of 44 genes, 13.6%	698 out of 34727 genes, 2.0%	0.00023	0.00549	solyc07g043560, solyc05g012340, solyc05g013030, solyc08g082820, solyc08g016510, solyc12g099440
purine nucleotide metabolic process	8 out of 44 genes, 18.2%	1362 out of 34727 genes, 3.9%	0.00027	0.00602	solyc07g043560, solyc05g052150, solyc04g054470, solyc12g010360, solyc03g025270, solyc01g110120, solyc11g006690, solyc08g082820
establishment of localization	25 out of 44 genes, 56.8%	10635 out of 34727 genes, 30.6%	0.00027	0.00596	solyc07g043560, solyc07g032100, solyc02g082250, solyc12g096700, solyc01g104590, solyc11g012110, solyc12g010360, solyc05g012340, solyc11g067100, solyc09g007350, solyc08g082820, solyc07g005600, solyc06g074430, solyc06g071920, solyc06g082650, solyc05g054070, solyc05g052150, solyc12g044300, solyc05g010260, solyc11g006690, solyc01g110120, solyc09g082060, solyc02g094470, solyc08g014340, solyc04g011590
cysteine biosynthetic process from serine	2 out of 44 genes, 4.5%	20 out of 34727 genes, 0.1%	0.00029	0.0061	solyc09g082060, solyc08g014340
cellular carbohydrate metabolic process	15 out of 44 genes, 34.1%	4611 out of 34727 genes, 13.3%	0.00035	0.00623	solyc06g071920, solyc07g032100, solyc05g052150, solyc01g104590, solyc05g010260, solyc12g010360, solyc03g120090, solyc09g008670, solyc02g093900, solyc09g082060, solyc08g082820, solyc08g014340, solyc02g094470, solyc08g016510, solyc04g008590
cellular response to glucose starvation	2 out of 44 genes, 4.5%	22 out of 34727 genes, 0.1%	0.00035	0.00636	solyc07g043560, solyc08g082820
gluconeogenesis	5 out of 44 genes, 11.4%	496 out of 34727 genes, 1.4%	0.00039	0.00722	solyc06g071920, solyc09g008670, solyc09g082060, solyc08g014340, solyc08g016510
response to metal ion	10 out of 44 genes, 22.7%	2257 out of 34727 genes, 6.5%	0.00042	0.00752	solyc06g071920, solyc02g082250, solyc05g052150, solyc05g013030, solyc02g093900, solyc09g082060, solyc08g082820, solyc08g014340, solyc04g008590, solyc08g016510
cerebellum development	2 out of 44 genes, 4.5%	24 out of 34727 genes, 0.1%	0.00042	0.00745	solyc07g043560, solyc08g082820
metencephalon development	2 out of 44 genes, 4.5%	25 out of 34727 genes, 0.1%	0.00046	0.00775	solyc07g043560, solyc08g082820
coenzyme biosynthetic process	5 out of 44 genes, 11.4%	517 out of 34727 genes, 1.5%	0.00048	0.00768	solyc04g082030, solyc03g120090, solyc09g082060, solyc08g014340, solyc04g008590
platelet degranulation	2 out of 44 genes, 4.5%	26 out of 34727 genes, 0.1%	0.0005	0.00779	solyc07g043560, solyc08g082820
hexose biosynthetic process	5 out of 44 genes, 11.4%	525 out of 34727 genes, 1.5%	0.00051	0.00772	solyc06g071920, solyc09g008670, solyc09g082060, solyc08g014340, solyc08g016510
response to stress	27 out of 44 genes, 61.4%	12568 out of 34727 genes, 36.2%	0.00059	0.00817	solyc07g043560, solyc07g032100, solyc02g082250, solyc12g099440, solyc12g010360, solyc11g067100, solyc03g120090, solyc09g008670, solyc06g071910, solyc02g093900, solyc08g082820, solyc08g016510, solyc07g005600, solyc04g008590, solyc06g074430, solyc06g071920, solyc06g082650, solyc05g052150, solyc12g044300, solyc04g054470, solyc05g010260, solyc05g013030, solyc01g110120, solyc09g082060, solyc08g014340,…
monosaccharide biosynthetic process	5 out of 44 genes, 11.4%	541 out of 34727 genes, 1.6%	0.00059	0.0081	solyc06g071920, solyc09g008670, solyc09g082060, solyc08g014340, solyc08g016510
ER-associated protein catabolic process	3 out of 44 genes, 6.8%	130 out of 34727 genes, 0.4%	0.0006	0.00821	solyc07g043560, solyc05g012340, solyc08g082820
vesicle-mediated transport	10 out of 44 genes, 22.7%	2362 out of 34727 genes, 6.8%	0.0006	0.00814	solyc07g043560, solyc07g032100, solyc02g082250, solyc05g010260, solyc12g010360, solyc05g012340, solyc01g110120, solyc08g082820, solyc07g005600, solyc04g011590
protein transport	15 out of 44 genes, 34.1%	4853 out of 34727 genes, 14.0%	0.00061	0.00807	solyc07g043560, solyc06g082650, solyc07g032100, solyc05g054070, solyc12g096700, solyc01g104590, solyc11g012110, solyc11g067100, solyc11g006690, solyc09g007350, solyc01g110120, solyc08g082820, solyc07g005600, solyc04g011590, solyc06g074430
establishment of protein localization	15 out of 44 genes, 34.1%	4866 out of 34727 genes, 14.0%	0.00063	0.00817	solyc07g043560, solyc06g082650, solyc07g032100, solyc05g054070, solyc12g096700, solyc01g104590, solyc11g012110, solyc11g067100, solyc11g006690, solyc09g007350, solyc01g110120, solyc08g082820, solyc07g005600, solyc04g011590, solyc06g074430
regulation of body fluid levels	3 out of 44 genes, 6.8%	134 out of 34727 genes, 0.4%	0.00066	0.0081	solyc07g043560, solyc07g032100, solyc08g082820
fatty acid biosynthetic process	7 out of 44 genes, 15.9%	1187 out of 34727 genes, 3.4%	0.00067	0.00803	solyc06g071910, solyc02g093640, solyc12g044300, solyc09g082060, solyc08g014340, solyc04g008590, solyc12g099440
reproduction	20 out of 44 genes, 45.5%	7900 out of 34727 genes, 22.7%	0.00072	0.00862	solyc07g043560, solyc02g082250, solyc12g096700, solyc01g104590, solyc11g012110, solyc12g099440, solyc11g067100, solyc09g007350, solyc08g082820, solyc04g008590, solyc06g074430, solyc06g071920, solyc06g082650, solyc05g054070, solyc02g093640, solyc03g025270, solyc01g110120, solyc11g006690, solyc08g014340, solyc09g082060
ER overload response	2 out of 44 genes, 4.5%	33 out of 34727 genes, 0.1%	0.0008	0.00968	solyc07g043560, solyc08g082820
response to misfolded protein	4 out of 44 genes, 9.1%	336 out of 34727 genes, 1.0%	0.00086	0.00976	solyc07g032100, solyc05g052150, solyc02g093900, solyc12g099440
negative regulation of transforming growth factor beta receptor signaling pathway	2 out of 44 genes, 4.5%	38 out of 34727 genes, 0.1%	0.00107	0.01175	solyc07g043560, solyc08g082820
misfolded or incompletely synthesized protein catabolic process	3 out of 44 genes, 6.8%	160 out of 34727 genes, 0.5%	0.0011	0.01197	solyc07g043560, solyc05g012340, solyc08g082820
hindbrain development	2 out of 44 genes, 4.5%	40 out of 34727 genes, 0.1%	0.00118	0.01234	solyc07g043560, solyc08g082820
positive regulation of embryonic development	2 out of 44 genes, 4.5%	40 out of 34727 genes, 0.1%	0.00118	0.01225	solyc03g025270, solyc08g082820
intracellular protein transmembrane transport	2 out of 44 genes, 4.5%	41 out of 34727 genes, 0.1%	0.00124	0.01277	solyc07g043560, solyc08g082820
negative regulation of peptidase activity	3 out of 44 genes, 6.8%	169 out of 34727 genes, 0.5%	0.00129	0.01282	solyc11g022590, solyc07g043560, solyc08g082820
regulation of nitrogen compound metabolic process	3 out of 44 genes, 6.8%	169 out of 34727 genes, 0.5%	0.00129	0.01273	solyc04g082030, solyc05g013030, solyc08g016510
protein localization	15 out of 44 genes, 34.1%	5224 out of 34727 genes, 15.0%	0.00133	0.01338	solyc07g043560, solyc06g082650, solyc07g032100, solyc05g054070, solyc12g096700, solyc01g104590, solyc11g012110, solyc11g067100, solyc11g006690, solyc09g007350, solyc01g110120, solyc08g082820, solyc07g005600, solyc04g011590, solyc06g074430
vacuolar acidification	2 out of 44 genes, 4.5%	43 out of 34727 genes, 0.1%	0.00137	0.01358	solyc12g010360, solyc01g110120
ATP biosynthetic process	3 out of 44 genes, 6.8%	177 out of 34727 genes, 0.5%	0.00147	0.01437	solyc12g010360, solyc05g052150, solyc01g110120
response to osmotic stress	12 out of 44 genes, 27.3%	3657 out of 34727 genes, 10.5%	0.00153	0.01485	solyc06g071920, solyc05g052150, solyc05g010260, solyc12g010360, solyc05g013030, solyc03g120090, solyc01g110120, solyc02g093900, solyc09g082060, solyc08g014340, solyc02g094470, solyc08g016510
reproductive process	19 out of 44 genes, 43.2%	7774 out of 34727 genes, 22.4%	0.00169	0.01635	solyc02g082250, solyc12g096700, solyc01g104590, solyc11g012110, solyc12g099440, solyc11g067100, solyc09g007350, solyc08g082820, solyc04g008590, solyc06g074430, solyc06g071920, solyc06g082650, solyc05g054070, solyc02g093640, solyc03g025270, solyc01g110120, solyc11g006690, solyc08g014340, solyc09g082060
proton transport	3 out of 44 genes, 6.8%	189 out of 34727 genes, 0.5%	0.00178	0.01739	solyc12g010360, solyc05g052150, solyc01g110120
pyruvate metabolic process	6 out of 44 genes, 13.6%	1031 out of 34727 genes, 3.0%	0.00181	0.01727	solyc06g071920, solyc09g008670, solyc09g082060, solyc08g014340, solyc08g016510, solyc04g008590
biopolymer metabolic process	28 out of 44 genes, 63.6%	14156 out of 34727 genes, 40.8%	0.00182	0.01714	solyc07g043560, solyc07g032100, solyc02g082250, solyc12g096700, solyc09g010460, solyc01g104590, solyc11g012110, solyc12g099440, solyc12g010360, solyc05g012340, solyc11g067100, solyc03g120090, solyc09g008670, solyc09g007350, solyc02g093900, solyc08g082820, solyc08g016510, solyc07g005600, solyc06g074430, solyc06g071920, solyc06g082650, solyc05g054070, solyc05g052150, solyc04g054470, solyc03g025270,…
purine ribonucleoside triphosphate biosynthetic process	3 out of 44 genes, 6.8%	191 out of 34727 genes, 0.6%	0.00183	0.01716	solyc12g010360, solyc05g052150, solyc01g110120
response to inorganic substance	11 out of 44 genes, 25.0%	3227 out of 34727 genes, 9.3%	0.00186	0.01761	solyc06g071920, solyc02g082250, solyc05g052150, solyc12g010360, solyc05g013030, solyc02g093900, solyc09g082060, solyc08g082820, solyc08g014340, solyc04g008590, solyc08g016510
transmembrane transport	7 out of 44 genes, 15.9%	1422 out of 34727 genes, 4.1%	0.00193	0.01748	solyc12g010360, solyc07g043560, solyc05g052150, solyc01g110120, solyc08g082820, solyc05g010260, solyc04g011590
negative regulation of hydrolase activity	3 out of 44 genes, 6.8%	195 out of 34727 genes, 0.6%	0.00194	0.0175	solyc11g022590, solyc07g043560, solyc08g082820
purine nucleoside triphosphate biosynthetic process	3 out of 44 genes, 6.8%	196 out of 34727 genes, 0.6%	0.00197	0.01766	solyc12g010360, solyc05g052150, solyc01g110120
alcohol biosynthetic process	5 out of 44 genes, 11.4%	710 out of 34727 genes, 2.0%	0.00197	0.01753	solyc06g071920, solyc09g008670, solyc09g082060, solyc08g014340, solyc08g016510
ribonucleoside triphosphate biosynthetic process	3 out of 44 genes, 6.8%	197 out of 34727 genes, 0.6%	0.002	0.01796	solyc12g010360, solyc05g052150, solyc01g110120
carbohydrate metabolic process	16 out of 44 genes, 36.4%	6037 out of 34727 genes, 17.4%	0.00205	0.01784	solyc07g032100, solyc01g104590, solyc12g010360, solyc03g120090, solyc09g008670, solyc02g093900, solyc08g082820, solyc08g016510, solyc04g008590, solyc06g071920, solyc05g052150, solyc04g054470, solyc05g010260, solyc02g094470, solyc08g014340, solyc09g082060
nucleotide biosynthetic process	6 out of 44 genes, 13.6%	1062 out of 34727 genes, 3.1%	0.0021	0.01866	solyc12g010360, solyc03g025270, solyc05g052150, solyc11g006690, solyc01g110120, solyc01g104590
negative regulation of catalytic activity	5 out of 44 genes, 11.4%	723 out of 34727 genes, 2.1%	0.00214	0.01867	solyc11g022590, solyc07g043560, solyc05g013030, solyc08g082820, solyc08g016510
hydrogen transport	3 out of 44 genes, 6.8%	202 out of 34727 genes, 0.6%	0.00215	0.01854	solyc12g010360, solyc05g052150, solyc01g110120
ER to Golgi vesicle-mediated transport	5 out of 44 genes, 11.4%	731 out of 34727 genes, 2.1%	0.00224	0.01868	solyc12g010360, solyc05g012340, solyc07g032100, solyc05g010260, solyc04g011590
secretion	5 out of 44 genes, 11.4%	733 out of 34727 genes, 2.1%	0.00227	0.01882	solyc07g043560, solyc07g032100, solyc01g110120, solyc08g082820, solyc07g005600
intracellular protein transport	13 out of 44 genes, 29.5%	4378 out of 34727 genes, 12.6%	0.00231	0.01909	solyc07g043560, solyc06g082650, solyc07g032100, solyc05g054070, solyc12g096700, solyc01g104590, solyc11g012110, solyc11g067100, solyc11g006690, solyc09g007350, solyc08g082820, solyc04g011590, solyc06g074430
nucleoside triphosphate biosynthetic process	3 out of 44 genes, 6.8%	208 out of 34727 genes, 0.6%	0.00234	0.01897	solyc12g010360, solyc05g052150, solyc01g110120
pH reduction	2 out of 44 genes, 4.5%	58 out of 34727 genes, 0.2%	0.00247	0.01974	solyc12g010360, solyc01g110120
intracellular pH reduction	2 out of 44 genes, 4.5%	58 out of 34727 genes, 0.2%	0.00247	0.01962	solyc12g010360, solyc01g110120
macromolecule localization	15 out of 44 genes, 34.1%	5570 out of 34727 genes, 16.0%	0.00257	0.02013	solyc07g043560, solyc06g082650, solyc07g032100, solyc05g054070, solyc12g096700, solyc01g104590, solyc11g012110, solyc11g067100, solyc11g006690, solyc09g007350, solyc01g110120, solyc08g082820, solyc07g005600, solyc04g011590, solyc06g074430
ribonucleotide metabolic process	7 out of 44 genes, 15.9%	1523 out of 34727 genes, 4.4%	0.00284	0.02101	solyc12g010360, solyc07g043560, solyc03g025270, solyc05g052150, solyc01g110120, solyc08g082820, solyc04g054470
response to salt stress	11 out of 44 genes, 25.0%	3415 out of 34727 genes, 9.8%	0.00292	0.02113	solyc06g071920, solyc05g052150, solyc05g010260, solyc12g010360, solyc03g120090, solyc01g110120, solyc02g093900, solyc09g082060, solyc02g094470, solyc08g014340, solyc08g016510
protein targeting	12 out of 44 genes, 27.3%	3950 out of 34727 genes, 11.4%	0.00296	0.02099	solyc07g043560, solyc06g082650, solyc05g054070, solyc12g096700, solyc01g104590, solyc11g012110, solyc11g067100, solyc11g006690, solyc09g007350, solyc08g082820, solyc04g011590, solyc06g074430
regulation of transforming growth factor beta receptor signaling pathway	2 out of 44 genes, 4.5%	67 out of 34727 genes, 0.2%	0.00329	0.02284	solyc07g043560, solyc08g082820
negative regulation of caspase activity	2 out of 44 genes, 4.5%	69 out of 34727 genes, 0.2%	0.00348	0.02356	solyc07g043560, solyc08g082820
response to stimulus	29 out of 44 genes, 65.9%	15482 out of 34727 genes, 44.6%	0.00353	0.02354	solyc07g043560, solyc07g032100, solyc02g082250, solyc12g099440, solyc12g010360, solyc11g067100, solyc03g120090, solyc09g008670, solyc06g071910, solyc02g093900, solyc08g082820, solyc08g016510, solyc07g005600, solyc04g008590, solyc06g074430, solyc06g082650, solyc06g071920, solyc05g052150, solyc12g044300, solyc04g054470, solyc05g010260, solyc04g082030, solyc03g025270, solyc05g013030, solyc01g110120,…
long-chain fatty acid metabolic process	2 out of 44 genes, 4.5%	70 out of 34727 genes, 0.2%	0.00358	0.02376	solyc02g093640, solyc12g044300
regulation of peptidase activity	3 out of 44 genes, 6.8%	244 out of 34727 genes, 0.7%	0.00366	0.02422	solyc11g022590, solyc07g043560, solyc08g082820
regulation of cellular pH	2 out of 44 genes, 4.5%	71 out of 34727 genes, 0.2%	0.00368	0.02443	solyc12g010360, solyc01g110120
regulation of intracellular pH	2 out of 44 genes, 4.5%	71 out of 34727 genes, 0.2%	0.00368	0.02429	solyc12g010360, solyc01g110120
positive regulation of protein ubiquitination	2 out of 44 genes, 4.5%	73 out of 34727 genes, 0.2%	0.00389	0.02568	solyc07g043560, solyc08g082820
purine ribonucleoside triphosphate metabolic process	6 out of 44 genes, 13.6%	1203 out of 34727 genes, 3.5%	0.0039	0.02553	solyc12g010360, solyc07g043560, solyc05g052150, solyc01g110120, solyc08g082820, solyc04g054470
ATP metabolic process	5 out of 44 genes, 11.4%	833 out of 34727 genes, 2.4%	0.00393	0.0255	solyc12g010360, solyc07g043560, solyc05g052150, solyc01g110120, solyc08g082820
response to protein stimulus	7 out of 44 genes, 15.9%	1616 out of 34727 genes, 4.7%	0.00394	0.02547	solyc07g043560, solyc07g032100, solyc05g052150, solyc02g093900, solyc08g082820, solyc12g099440, solyc04g011590
ribonucleotide biosynthetic process	4 out of 44 genes, 9.1%	511 out of 34727 genes, 1.5%	0.00394	0.02532	solyc12g010360, solyc03g025270, solyc05g052150, solyc01g110120
organelle organization	16 out of 44 genes, 36.4%	6432 out of 34727 genes, 18.5%	0.00399	0.0254	solyc07g043560, solyc01g104590, solyc12g099440, solyc12g010360, solyc09g008670, solyc09g007350, solyc08g082820, solyc06g071920, solyc05g052150, solyc11g073260, solyc03g025270, solyc01g110120, solyc11g006690, solyc08g014340, solyc09g082060, solyc09g010400
antigen processing and presentation of exogenous peptide antigen via MHC class I, TAP-dependent	2 out of 44 genes, 4.5%	74 out of 34727 genes, 0.2%	0.00399	0.0256	solyc05g013030, solyc08g016510
ribonucleoside triphosphate metabolic process	6 out of 44 genes, 13.6%	1209 out of 34727 genes, 3.5%	0.004	0.02545	solyc12g010360, solyc07g043560, solyc05g052150, solyc01g110120, solyc08g082820, solyc04g054470
purine nucleoside triphosphate metabolic process	6 out of 44 genes, 13.6%	1211 out of 34727 genes, 3.5%	0.00403	0.02531	solyc12g010360, solyc07g043560, solyc05g052150, solyc01g110120, solyc08g082820, solyc04g054470
RNA methylation	3 out of 44 genes, 6.8%	254 out of 34727 genes, 0.7%	0.0041	0.02528	solyc03g025270, solyc11g067100, solyc11g006690
purine ribonucleotide biosynthetic process	3 out of 44 genes, 6.8%	256 out of 34727 genes, 0.7%	0.00419	0.02536	solyc12g010360, solyc05g052150, solyc01g110120
regulation of embryonic development	2 out of 44 genes, 4.5%	78 out of 34727 genes, 0.2%	0.00443	0.02622	solyc03g025270, solyc08g082820
nucleoside triphosphate metabolic process	6 out of 44 genes, 13.6%	1235 out of 34727 genes, 3.6%	0.00444	0.02608	solyc12g010360, solyc07g043560, solyc05g052150, solyc01g110120, solyc08g082820, solyc04g054470
phagocytosis	3 out of 44 genes, 6.8%	264 out of 34727 genes, 0.8%	0.00457	0.0267	solyc02g082250, solyc01g110120, solyc07g005600
antigen processing and presentation of exogenous peptide antigen via MHC class I	2 out of 44 genes, 4.5%	80 out of 34727 genes, 0.2%	0.00465	0.02699	solyc05g013030, solyc08g016510
antigen processing and presentation of exogenous peptide antigen	2 out of 44 genes, 4.5%	81 out of 34727 genes, 0.2%	0.00477	0.02739	solyc05g013030, solyc08g016510
ATP hydrolysis coupled proton transport	2 out of 44 genes, 4.5%	81 out of 34727 genes, 0.2%	0.00477	0.02724	solyc12g010360, solyc01g110120
antigen processing and presentation of exogenous antigen	2 out of 44 genes, 4.5%	81 out of 34727 genes, 0.2%	0.00477	0.0271	solyc05g013030, solyc08g016510
serine family amino acid catabolic process	3 out of 44 genes, 6.8%	270 out of 34727 genes, 0.8%	0.00486	0.02706	solyc09g008670, solyc09g082060, solyc08g014340
energy coupled proton transport, against electrochemical gradient	2 out of 44 genes, 4.5%	82 out of 34727 genes, 0.2%	0.00488	0.02723	solyc12g010360, solyc01g110120
oxidation reduction	9 out of 44 genes, 20.5%	2620 out of 34727 genes, 7.5%	0.00493	0.02762	solyc06g071920, solyc02g082250, solyc02g093640, solyc05g010260, solyc12g099440, solyc02g093900, solyc06g071910, solyc08g074620, solyc04g008590
purine ribonucleotide metabolic process	6 out of 44 genes, 13.6%	1280 out of 34727 genes, 3.7%	0.00528	0.02958	solyc12g010360, solyc07g043560, solyc05g052150, solyc01g110120, solyc08g082820, solyc04g054470
oxidative phosphorylation	3 out of 44 genes, 6.8%	281 out of 34727 genes, 0.8%	0.00543	0.03058	solyc05g052150, solyc02g093900, solyc01g110120
activation of signaling protein activity involved in unfolded protein response	2 out of 44 genes, 4.5%	87 out of 34727 genes, 0.3%	0.00548	0.03115	solyc07g043560, solyc08g082820
energy coupled proton transport, down electrochemical gradient	2 out of 44 genes, 4.5%	87 out of 34727 genes, 0.3%	0.00548	0.03098	solyc05g052150, solyc01g110120
ATP synthesis coupled proton transport	2 out of 44 genes, 4.5%	87 out of 34727 genes, 0.3%	0.00548	0.03082	solyc05g052150, solyc01g110120
platelet activation	2 out of 44 genes, 4.5%	89 out of 34727 genes, 0.3%	0.00572	0.03149	solyc07g043560, solyc08g082820
macromolecule biosynthetic process	19 out of 44 genes, 43.2%	8615 out of 34727 genes, 24.8%	0.00581	0.03133	solyc07g032100, solyc02g082250, solyc12g096700, solyc09g010460, solyc01g104590, solyc11g012110, solyc12g010360, solyc11g067100, solyc03g120090, solyc09g007350, solyc08g082820, solyc07g005600, solyc06g074430, solyc06g082650, solyc05g054070, solyc04g054470, solyc03g025270, solyc11g006690, solyc04g011590
response to endoplasmic reticulum stress	7 out of 44 genes, 15.9%	1736 out of 34727 genes, 5.0%	0.00581	0.03127	solyc07g043560, solyc06g071920, solyc03g120090, solyc09g082060, solyc08g082820, solyc08g014340, solyc04g011590
response to abiotic stimulus	19 out of 44 genes, 43.2%	8617 out of 34727 genes, 24.8%	0.00582	0.03111	solyc07g032100, solyc12g010360, solyc11g067100, solyc03g120090, solyc06g071910, solyc02g093900, solyc08g082820, solyc08g016510, solyc06g074430, solyc06g071920, solyc06g082650, solyc05g052150, solyc05g010260, solyc05g013030, solyc03g025270, solyc01g110120, solyc09g082060, solyc02g094470, solyc08g014340
fatty acid metabolic process	8 out of 44 genes, 18.2%	2202 out of 34727 genes, 6.3%	0.00588	0.03116	solyc02g093640, solyc12g044300, solyc12g099440, solyc06g071910, solyc08g014340, solyc09g082060, solyc04g008590, solyc08g016510
karyogamy	2 out of 44 genes, 4.5%	91 out of 34727 genes, 0.3%	0.00598	0.0313	solyc07g043560, solyc08g082820
negative regulation of ubiquitin-protein ligase activity during mitotic cell cycle	2 out of 44 genes, 4.5%	92 out of 34727 genes, 0.3%	0.0061	0.03204	solyc05g013030, solyc08g016510
aging	5 out of 44 genes, 11.4%	931 out of 34727 genes, 2.7%	0.00626	0.03238	solyc05g013030, solyc05g054070, solyc12g096700, solyc02g093640, solyc11g012110
blood coagulation	2 out of 44 genes, 4.5%	95 out of 34727 genes, 0.3%	0.0065	0.0333	solyc07g043560, solyc08g082820
coagulation	2 out of 44 genes, 4.5%	95 out of 34727 genes, 0.3%	0.0065	0.03314	solyc07g043560, solyc08g082820
organic acid biosynthetic process	7 out of 44 genes, 15.9%	1775 out of 34727 genes, 5.1%	0.00655	0.03317	solyc06g071910, solyc02g093640, solyc12g044300, solyc09g082060, solyc08g014340, solyc04g008590, solyc12g099440
carboxylic acid biosynthetic process	7 out of 44 genes, 15.9%	1775 out of 34727 genes, 5.1%	0.00655	0.03301	solyc06g071910, solyc02g093640, solyc12g044300, solyc09g082060, solyc08g014340, solyc04g008590, solyc12g099440
Golgi organization	5 out of 44 genes, 11.4%	948 out of 34727 genes, 2.7%	0.00675	0.03343	solyc06g071920, solyc05g052150, solyc01g110120, solyc09g082060, solyc08g014340
negative regulation of ligase activity	2 out of 44 genes, 4.5%	97 out of 34727 genes, 0.3%	0.00676	0.03327	solyc05g013030, solyc08g016510
negative regulation of ubiquitin-protein ligase activity	2 out of 44 genes, 4.5%	97 out of 34727 genes, 0.3%	0.00676	0.03311	solyc05g013030, solyc08g016510
Golgi vesicle transport	6 out of 44 genes, 13.6%	1352 out of 34727 genes, 3.9%	0.00685	0.03314	solyc12g010360, solyc05g012340, solyc07g032100, solyc01g110120, solyc05g010260, solyc04g011590
positive regulation of nuclease activity	2 out of 44 genes, 4.5%	99 out of 34727 genes, 0.3%	0.00704	0.03365	solyc07g043560, solyc08g082820
regulation of nuclease activity	2 out of 44 genes, 4.5%	100 out of 34727 genes, 0.3%	0.00717	0.03425	solyc07g043560, solyc08g082820
dicarboxylic acid metabolic process	3 out of 44 genes, 6.8%	311 out of 34727 genes, 0.9%	0.00718	0.03408	solyc04g006970, solyc09g082060, solyc08g014340
regulation of pH	2 out of 44 genes, 4.5%	102 out of 34727 genes, 0.3%	0.00745	0.03449	solyc12g010360, solyc01g110120
positive regulation of ubiquitin-protein ligase activity during mitotic cell cycle	2 out of 44 genes, 4.5%	102 out of 34727 genes, 0.3%	0.00745	0.03433	solyc05g013030, solyc08g016510
M/G1 transition of mitotic cell cycle	2 out of 44 genes, 4.5%	105 out of 34727 genes, 0.3%	0.00788	0.03481	solyc05g013030, solyc08g016510
hemostasis	2 out of 44 genes, 4.5%	106 out of 34727 genes, 0.3%	0.00803	0.03493	solyc07g043560, solyc08g082820
hyperosmotic response	6 out of 44 genes, 13.6%	1406 out of 34727 genes, 4.0%	0.00824	0.03523	solyc06g071920, solyc05g013030, solyc05g052150, solyc03g120090, solyc09g082060, solyc08g014340
antigen processing and presentation of peptide antigen via MHC class I	2 out of 44 genes, 4.5%	109 out of 34727 genes, 0.3%	0.00847	0.03589	solyc05g013030, solyc08g016510
DNA damage response, signal transduction by p53 class mediator resulting in cell cycle arrest	2 out of 44 genes, 4.5%	109 out of 34727 genes, 0.3%	0.00847	0.03573	solyc05g013030, solyc08g016510
regulation of protein ubiquitination	2 out of 44 genes, 4.5%	113 out of 34727 genes, 0.3%	0.00908	0.03683	solyc07g043560, solyc08g082820
cellular macromolecule biosynthetic process	18 out of 44 genes, 40.9%	8310 out of 34727 genes, 23.9%	0.00934	0.03739	solyc07g032100, solyc12g096700, solyc09g010460, solyc01g104590, solyc11g012110, solyc12g010360, solyc11g067100, solyc03g120090, solyc09g007350, solyc08g082820, solyc07g005600, solyc06g074430, solyc06g082650, solyc05g054070, solyc04g054470, solyc03g025270, solyc11g006690, solyc04g011590
regulation of ubiquitin-protein ligase activity during mitotic cell cycle	2 out of 44 genes, 4.5%	115 out of 34727 genes, 0.3%	0.00939	0.0374	solyc05g013030, solyc08g016510
positive regulation of ubiquitin-protein ligase activity	2 out of 44 genes, 4.5%	115 out of 34727 genes, 0.3%	0.00939	0.03723	solyc05g013030, solyc08g016510
positive regulation of ligase activity	2 out of 44 genes, 4.5%	116 out of 34727 genes, 0.3%	0.00954	0.03742	solyc05g013030, solyc08g016510
antigen processing and presentation	2 out of 44 genes, 4.5%	117 out of 34727 genes, 0.3%	0.0097	0.03779	solyc05g013030, solyc08g016510
antigen processing and presentation of peptide antigen	2 out of 44 genes, 4.5%	117 out of 34727 genes, 0.3%	0.0097	0.03762	solyc05g013030, solyc08g016510
jasmonic acid biosynthetic process	4 out of 44 genes, 9.1%	664 out of 34727 genes, 1.9%	0.00981	0.03772	solyc12g044300, solyc09g082060, solyc08g014340, solyc12g099440
oxylipin biosynthetic process	4 out of 44 genes, 9.1%	679 out of 34727 genes, 2.0%	0.01059	0.04096	solyc12g044300, solyc09g082060, solyc08g014340, solyc12g099440
anaphase-promoting complex-dependent proteasomal ubiquitin-dependent protein catabolic process	2 out of 44 genes, 4.5%	124 out of 34727 genes, 0.4%	0.01084	0.04183	solyc05g013030, solyc08g016510
cofactor biosynthetic process	5 out of 44 genes, 11.4%	1071 out of 34727 genes, 3.1%	0.01109	0.04268	solyc04g082030, solyc03g120090, solyc09g082060, solyc08g014340, solyc04g008590
G1 DNA damage checkpoint	2 out of 44 genes, 4.5%	128 out of 34727 genes, 0.4%	0.01152	0.04379	solyc05g013030, solyc08g016510
positive regulation of growth rate	3 out of 44 genes, 6.8%	378 out of 34727 genes, 1.1%	0.01218	0.04549	solyc03g025270, solyc02g093640, solyc01g110120
amine catabolic process	5 out of 44 genes, 11.4%	1104 out of 34727 genes, 3.2%	0.01252	0.04684	solyc04g082030, solyc09g008670, solyc09g082060, solyc08g014340, solyc04g008590
regulation of ubiquitin-protein ligase activity	2 out of 44 genes, 4.5%	135 out of 34727 genes, 0.4%	0.01275	0.04732	solyc05g013030, solyc08g016510
S phase of mitotic cell cycle	2 out of 44 genes, 4.5%	136 out of 34727 genes, 0.4%	0.01293	0.04754	solyc05g013030, solyc08g016510
regulation of ligase activity	2 out of 44 genes, 4.5%	136 out of 34727 genes, 0.4%	0.01293	0.04734	solyc05g013030, solyc08g016510
G1/S transition of mitotic cell cycle	2 out of 44 genes, 4.5%	137 out of 34727 genes, 0.4%	0.01311	0.04765	solyc05g013030, solyc08g016510
S phase	2 out of 44 genes, 4.5%	138 out of 34727 genes, 0.4%	0.01329	0.04762	solyc05g013030, solyc08g016510
regulation of growth rate	3 out of 44 genes, 6.8%	400 out of 34727 genes, 1.2%	0.01417	0.05	solyc03g025270, solyc02g093640, solyc01g110120

## Sheet: Up_BP_P-E-C vs P-C
Gene Ontology term	Cluster frequency	Genome frequency of use	Raw P-value	Corrected P-value	Genes annotated to the term
monosaccharide metabolic process	12 out of 37 genes, 32.4%	1786 out of 34727 genes, 5.1%	1.83e-07	0	solyc02g072130, solyc01g106260, solyc06g072380, solyc07g016200, solyc09g005470, solyc01g014210, solyc12g040510, solyc01g094400, solyc03g116620, solyc09g082060, solyc03g112870, solyc03g007810
monosaccharide catabolic process	10 out of 37 genes, 27.0%	1413 out of 34727 genes, 4.1%	1.53e-06	0	solyc02g072130, solyc01g106260, solyc06g072380, solyc07g016200, solyc12g040510, solyc01g094400, solyc03g116620, solyc09g082060, solyc03g112870, solyc03g007810
alcohol catabolic process	10 out of 37 genes, 27.0%	1472 out of 34727 genes, 4.2%	2.21e-06	0	solyc02g072130, solyc01g106260, solyc06g072380, solyc07g016200, solyc12g040510, solyc01g094400, solyc03g116620, solyc09g082060, solyc03g112870, solyc03g007810
cellular alcohol metabolic process	13 out of 37 genes, 35.1%	2734 out of 34727 genes, 7.9%	2.54e-06	0	solyc02g072130, solyc01g106260, solyc06g072380, solyc09g011240, solyc07g016200, solyc09g005470, solyc01g014210, solyc12g040510, solyc01g094400, solyc03g116620, solyc09g082060, solyc03g112870, solyc03g007810
glucose metabolic process	10 out of 37 genes, 27.0%	1590 out of 34727 genes, 4.6%	4.4e-06	0	solyc02g072130, solyc01g106260, solyc07g016200, solyc01g014210, solyc12g040510, solyc01g094400, solyc03g116620, solyc09g082060, solyc03g112870, solyc03g007810
hexose metabolic process	10 out of 37 genes, 27.0%	1687 out of 34727 genes, 4.9%	7.43e-06	0	solyc02g072130, solyc01g106260, solyc07g016200, solyc01g014210, solyc12g040510, solyc01g094400, solyc03g116620, solyc09g082060, solyc03g112870, solyc03g007810
alcohol biosynthetic process	7 out of 37 genes, 18.9%	710 out of 34727 genes, 2.0%	8.75e-06	0	solyc12g040510, solyc01g106260, solyc01g094400, solyc09g011240, solyc03g116620, solyc09g082060, solyc01g014210
pyruvate metabolic process	8 out of 37 genes, 21.6%	1031 out of 34727 genes, 3.0%	1.05e-05	0	solyc01g106260, solyc01g014210, solyc01g067730, solyc01g094400, solyc12g040510, solyc03g116620, solyc09g082060, solyc03g007810
glucose catabolic process	9 out of 37 genes, 24.3%	1385 out of 34727 genes, 4.0%	1.12e-05	0	solyc02g072130, solyc01g106260, solyc07g016200, solyc12g040510, solyc01g094400, solyc03g116620, solyc03g112870, solyc09g082060, solyc03g007810
carbohydrate metabolic process	18 out of 37 genes, 48.6%	6037 out of 34727 genes, 17.4%	1.22e-05	0	solyc01g106260, solyc06g067960, solyc09g005470, solyc01g111540, solyc12g040510, solyc03g116620, solyc03g112870, solyc03g007810, solyc06g035520, solyc02g072130, solyc06g072380, solyc07g016200, solyc09g011240, solyc01g014210, solyc12g088720, solyc01g094400, solyc03g063150, solyc09g082060
hexose catabolic process	9 out of 37 genes, 24.3%	1404 out of 34727 genes, 4.0%	1.25e-05	0	solyc02g072130, solyc01g106260, solyc07g016200, solyc12g040510, solyc01g094400, solyc03g116620, solyc03g112870, solyc09g082060, solyc03g007810
gluconeogenesis	6 out of 37 genes, 16.2%	496 out of 34727 genes, 1.4%	1.31e-05	0	solyc12g040510, solyc01g106260, solyc01g094400, solyc03g116620, solyc09g082060, solyc01g014210
response to cadmium ion	9 out of 37 genes, 24.3%	1429 out of 34727 genes, 4.1%	1.44e-05	0	solyc05g056400, solyc01g106260, solyc09g011240, solyc07g016200, solyc12g040510, solyc01g110060, solyc03g116620, solyc09g082060, solyc03g007810
glycolysis	7 out of 37 genes, 18.9%	785 out of 34727 genes, 2.3%	1.67e-05	0	solyc12g040510, solyc01g106260, solyc01g094400, solyc07g016200, solyc03g116620, solyc09g082060, solyc03g007810
generation of precursor metabolites and energy	11 out of 37 genes, 29.7%	2300 out of 34727 genes, 6.6%	1.79e-05	0	solyc01g106260, solyc06g072380, solyc07g016200, solyc06g072510, solyc01g014210, solyc01g067730, solyc12g040510, solyc01g094400, solyc03g116620, solyc09g082060, solyc03g007810
hexose biosynthetic process	6 out of 37 genes, 16.2%	525 out of 34727 genes, 1.5%	1.81e-05	0	solyc12g040510, solyc01g106260, solyc01g094400, solyc03g116620, solyc09g082060, solyc01g014210
cellular carbohydrate catabolic process	10 out of 37 genes, 27.0%	1875 out of 34727 genes, 5.4%	1.86e-05	0	solyc02g072130, solyc01g106260, solyc06g072380, solyc07g016200, solyc12g040510, solyc01g094400, solyc03g116620, solyc09g082060, solyc03g112870, solyc03g007810
carbohydrate catabolic process	10 out of 37 genes, 27.0%	1891 out of 34727 genes, 5.4%	2.01e-05	0	solyc02g072130, solyc01g106260, solyc06g072380, solyc07g016200, solyc12g040510, solyc01g094400, solyc03g116620, solyc09g082060, solyc03g112870, solyc03g007810
monosaccharide biosynthetic process	6 out of 37 genes, 16.2%	541 out of 34727 genes, 1.6%	2.14e-05	0	solyc12g040510, solyc01g106260, solyc01g094400, solyc03g116620, solyc09g082060, solyc01g014210
cellular carbohydrate metabolic process	15 out of 37 genes, 40.5%	4611 out of 34727 genes, 13.3%	3.56e-05	0.001	solyc02g072130, solyc01g106260, solyc06g072380, solyc06g067960, solyc09g011240, solyc07g016200, solyc09g005470, solyc01g014210, solyc12g040510, solyc01g094400, solyc03g063150, solyc03g116620, solyc09g082060, solyc03g112870, solyc03g007810
cellular process	35 out of 37 genes, 94.6%	23063 out of 34727 genes, 66.4%	5e-05	0.0019	solyc01g106260, solyc06g072510, solyc06g053210, solyc05g013990, solyc01g067730, solyc02g086240, solyc12g019290, solyc12g096520, solyc06g035520, solyc02g072130, solyc06g072380, solyc01g014210, solyc01g110060, solyc01g094400, solyc07g054180, solyc05g056400, solyc09g091840, solyc06g067960, solyc01g111540, solyc09g005470, solyc06g073330, solyc12g040510, solyc03g116620, solyc12g014050, solyc03g112870,…
cellular catabolic process	19 out of 37 genes, 51.4%	7539 out of 34727 genes, 21.7%	7.02e-05	0.00364	solyc09g091840, solyc01g106260, solyc01g111540, solyc12g040510, solyc03g116620, solyc12g014050, solyc03g112870, solyc03g007810, solyc06g035520, solyc02g072130, solyc06g072380, solyc01g100860, solyc07g016200, solyc01g014210, solyc12g088720, solyc01g110060, solyc01g094400, solyc03g063150, solyc09g082060
cellular metabolic process	33 out of 37 genes, 89.2%	20675 out of 34727 genes, 59.5%	7.77e-05	0.00435	solyc01g106260, solyc06g072510, solyc06g053210, solyc05g013990, solyc01g067730, solyc02g086240, solyc12g019290, solyc12g096520, solyc06g035520, solyc02g072130, solyc06g072380, solyc01g014210, solyc01g110060, solyc01g094400, solyc07g054180, solyc05g056400, solyc09g091840, solyc06g067960, solyc01g111540, solyc09g005470, solyc06g073330, solyc12g040510, solyc03g116620, solyc12g014050, solyc03g112870,…
response to metal ion	10 out of 37 genes, 27.0%	2257 out of 34727 genes, 6.5%	9.04e-05	0.00583	solyc05g056400, solyc01g106260, solyc09g011240, solyc07g016200, solyc12g040510, solyc01g110060, solyc03g063150, solyc03g116620, solyc09g082060, solyc03g007810
reproductive process	19 out of 37 genes, 51.4%	7774 out of 34727 genes, 22.4%	0.0001	0.0072	solyc05g056400, solyc09g091840, solyc06g067960, solyc01g111540, solyc06g073330, solyc05g013990, solyc12g040510, solyc02g086240, solyc12g096520, solyc03g007810, solyc06g035520, solyc07g016200, solyc01g014210, solyc12g088720, solyc01g110060, solyc03g063150, solyc06g074300, solyc07g054180, solyc09g082060
catabolic process	19 out of 37 genes, 51.4%	7857 out of 34727 genes, 22.6%	0.00012	0.00692	solyc09g091840, solyc01g106260, solyc01g111540, solyc12g040510, solyc03g116620, solyc12g014050, solyc03g112870, solyc03g007810, solyc06g035520, solyc02g072130, solyc06g072380, solyc01g100860, solyc07g016200, solyc01g014210, solyc12g088720, solyc01g110060, solyc01g094400, solyc03g063150, solyc09g082060
reproduction	19 out of 37 genes, 51.4%	7900 out of 34727 genes, 22.7%	0.00013	0.00667	solyc05g056400, solyc09g091840, solyc06g067960, solyc01g111540, solyc06g073330, solyc05g013990, solyc12g040510, solyc02g086240, solyc12g096520, solyc03g007810, solyc06g035520, solyc07g016200, solyc01g014210, solyc12g088720, solyc01g110060, solyc03g063150, solyc06g074300, solyc07g054180, solyc09g082060
metabolic process	33 out of 37 genes, 89.2%	21410 out of 34727 genes, 61.7%	0.0002	0.00714	solyc01g106260, solyc06g072510, solyc06g053210, solyc05g013990, solyc01g067730, solyc02g086240, solyc12g019290, solyc12g096520, solyc06g035520, solyc02g072130, solyc06g072380, solyc01g014210, solyc01g110060, solyc01g094400, solyc07g054180, solyc05g056400, solyc09g091840, solyc06g067960, solyc01g111540, solyc09g005470, solyc06g073330, solyc12g040510, solyc03g116620, solyc12g014050, solyc03g112870,…
biosynthetic process	26 out of 37 genes, 70.3%	14138 out of 34727 genes, 40.7%	0.00026	0.00759	solyc01g106260, solyc06g067960, solyc09g005470, solyc06g053210, solyc01g111540, solyc06g073330, solyc01g067730, solyc12g040510, solyc03g116620, solyc12g014050, solyc02g086240, solyc03g112870, solyc03g007810, solyc06g035520, solyc02g072130, solyc06g072380, solyc09g011240, solyc01g100860, solyc01g014210, solyc12g088720, solyc01g110060, solyc01g094400, solyc03g063150, solyc06g074300, solyc09g082060,…
response to osmotic stress	12 out of 37 genes, 32.4%	3657 out of 34727 genes, 10.5%	0.00027	0.00733	solyc05g056400, solyc02g072130, solyc01g106260, solyc09g011240, solyc07g016200, solyc12g088720, solyc12g040510, solyc01g094400, solyc01g110060, solyc03g116620, solyc09g082060, solyc06g035520
carbohydrate biosynthetic process	11 out of 37 genes, 29.7%	3134 out of 34727 genes, 9.0%	0.00029	0.0071	solyc01g106260, solyc06g067960, solyc09g011240, solyc09g005470, solyc01g014210, solyc12g040510, solyc01g094400, solyc03g063150, solyc03g116620, solyc09g082060, solyc06g035520
nucleoside phosphate metabolic process	10 out of 37 genes, 27.0%	2643 out of 34727 genes, 7.6%	0.00033	0.01125	solyc02g072130, solyc01g106260, solyc01g100860, solyc06g073330, solyc12g088720, solyc12g040510, solyc03g063150, solyc12g014050, solyc09g082060, solyc03g007810
nucleotide metabolic process	10 out of 37 genes, 27.0%	2643 out of 34727 genes, 7.6%	0.00033	0.01091	solyc02g072130, solyc01g106260, solyc01g100860, solyc06g073330, solyc12g088720, solyc12g040510, solyc03g063150, solyc12g014050, solyc09g082060, solyc03g007810
cellular macromolecule catabolic process	12 out of 37 genes, 32.4%	3771 out of 34727 genes, 10.9%	0.00036	0.01235	solyc02g072130, solyc01g106260, solyc06g072380, solyc07g016200, solyc01g014210, solyc12g088720, solyc12g040510, solyc01g094400, solyc03g116620, solyc09g082060, solyc03g112870, solyc03g007810
response to stimulus	27 out of 37 genes, 73.0%	15482 out of 34727 genes, 44.6%	0.00043	0.01371	solyc05g056400, solyc09g091840, solyc01g106260, solyc06g067960, solyc01g111540, solyc06g073330, solyc05g013990, solyc01g067730, solyc12g040510, solyc03g116620, solyc12g014050, solyc12g017520, solyc03g112870, solyc12g096520, solyc03g007810, solyc06g035520, solyc02g072130, solyc06g072380, solyc09g011240, solyc07g016200, solyc01g014210, solyc12g088720, solyc01g110060, solyc01g094400, solyc08g015860,…
primary metabolic process	31 out of 37 genes, 83.8%	19671 out of 34727 genes, 56.6%	0.00044	0.01556	solyc05g056400, solyc01g106260, solyc06g067960, solyc09g005470, solyc06g053210, solyc01g111540, solyc06g073330, solyc05g013990, solyc01g067730, solyc12g040510, solyc03g116620, solyc12g014050, solyc02g086240, solyc12g019290, solyc03g112870, solyc12g096520, solyc03g007810, solyc06g035520, solyc02g072130, solyc06g072380, solyc09g011240, solyc07g016200, solyc01g100860, solyc01g014210, solyc12g088720,…
nucleobase, nucleoside and nucleotide metabolic process	10 out of 37 genes, 27.0%	2744 out of 34727 genes, 7.9%	0.00044	0.01514	solyc02g072130, solyc01g106260, solyc01g100860, solyc06g073330, solyc12g088720, solyc12g040510, solyc03g063150, solyc12g014050, solyc09g082060, solyc03g007810
organelle organization	16 out of 37 genes, 43.2%	6432 out of 34727 genes, 18.5%	0.00045	0.01474	solyc09g091840, solyc06g067960, solyc05g013990, solyc01g067730, solyc12g040510, solyc03g116620, solyc02g086240, solyc03g112870, solyc01g100860, solyc07g016200, solyc01g014210, solyc12g088720, solyc12g035710, solyc06g074300, solyc07g054180, solyc09g082060
response to abiotic stimulus	19 out of 37 genes, 51.4%	8617 out of 34727 genes, 24.8%	0.00045	0.01436	solyc05g056400, solyc01g106260, solyc06g067960, solyc06g073330, solyc01g067730, solyc12g040510, solyc03g116620, solyc12g017520, solyc03g112870, solyc03g007810, solyc06g035520, solyc02g072130, solyc07g016200, solyc09g011240, solyc12g088720, solyc01g110060, solyc01g094400, solyc03g063150, solyc09g082060
ADP transport	2 out of 37 genes, 5.4%	30 out of 34727 genes, 0.1%	0.00047	0.015	solyc06g072510, solyc01g014210
macromolecule catabolic process	12 out of 37 genes, 32.4%	3915 out of 34727 genes, 11.3%	0.00051	0.01512	solyc02g072130, solyc01g106260, solyc06g072380, solyc07g016200, solyc01g014210, solyc12g088720, solyc12g040510, solyc01g094400, solyc03g116620, solyc09g082060, solyc03g112870, solyc03g007810
localization	22 out of 37 genes, 59.5%	11143 out of 34727 genes, 32.1%	0.00054	0.01524	solyc05g056400, solyc09g091840, solyc06g067960, solyc06g072510, solyc12g040510, solyc03g116620, solyc02g086240, solyc03g112870, solyc06g035520, solyc02g072130, solyc01g100860, solyc07g016200, solyc01g014210, solyc12g088720, solyc01g110060, solyc01g094400, solyc08g015860, solyc12g035710, solyc03g063150, solyc06g074300, solyc09g082060, solyc07g054180
response to salt stress	11 out of 37 genes, 29.7%	3415 out of 34727 genes, 9.8%	0.00062	0.01628	solyc05g056400, solyc02g072130, solyc01g106260, solyc09g011240, solyc07g016200, solyc12g088720, solyc12g040510, solyc01g094400, solyc03g116620, solyc09g082060, solyc06g035520
transport	21 out of 37 genes, 56.8%	10446 out of 34727 genes, 30.1%	0.00065	0.01682	solyc05g056400, solyc09g091840, solyc06g067960, solyc06g072510, solyc03g116620, solyc02g086240, solyc03g112870, solyc06g035520, solyc02g072130, solyc01g100860, solyc07g016200, solyc01g014210, solyc12g088720, solyc01g110060, solyc01g094400, solyc08g015860, solyc12g035710, solyc03g063150, solyc06g074300, solyc09g082060, solyc07g054180
ATP transport	2 out of 37 genes, 5.4%	38 out of 34727 genes, 0.1%	0.00075	0.01689	solyc06g072510, solyc01g014210
adenine nucleotide transport	2 out of 37 genes, 5.4%	39 out of 34727 genes, 0.1%	0.00079	0.01826	solyc06g072510, solyc01g014210
nucleotide biosynthetic process	6 out of 37 genes, 16.2%	1062 out of 34727 genes, 3.1%	0.00083	0.0183	solyc12g088720, solyc12g040510, solyc01g106260, solyc03g063150, solyc06g073330, solyc03g007810
purine nucleotide transport	2 out of 37 genes, 5.4%	40 out of 34727 genes, 0.1%	0.00083	0.01833	solyc06g072510, solyc01g014210
establishment of localization	21 out of 37 genes, 56.8%	10635 out of 34727 genes, 30.6%	0.00085	0.01796	solyc05g056400, solyc09g091840, solyc06g067960, solyc06g072510, solyc03g116620, solyc02g086240, solyc03g112870, solyc06g035520, solyc02g072130, solyc01g100860, solyc07g016200, solyc01g014210, solyc12g088720, solyc01g110060, solyc01g094400, solyc08g015860, solyc12g035710, solyc03g063150, solyc06g074300, solyc09g082060, solyc07g054180
multicellular organismal process	22 out of 37 genes, 59.5%	11521 out of 34727 genes, 33.2%	0.00091	0.0184	solyc05g056400, solyc09g091840, solyc06g067960, solyc09g005470, solyc01g111540, solyc06g073330, solyc05g013990, solyc12g040510, solyc03g116620, solyc12g014050, solyc03g112870, solyc12g096520, solyc03g007810, solyc06g035520, solyc01g014210, solyc12g088720, solyc01g110060, solyc12g035710, solyc03g063150, solyc06g074300, solyc07g054180, solyc09g082060
cell redox homeostasis	3 out of 37 genes, 8.1%	182 out of 34727 genes, 0.5%	0.00096	0.01843	solyc05g056400, solyc09g091840, solyc06g067960
cellular component organization	22 out of 37 genes, 59.5%	11618 out of 34727 genes, 33.5%	0.00104	0.01885	solyc09g091840, solyc06g067960, solyc09g005470, solyc01g111540, solyc05g013990, solyc01g067730, solyc12g040510, solyc03g116620, solyc12g014050, solyc02g086240, solyc03g112870, solyc12g096520, solyc06g035520, solyc01g100860, solyc07g016200, solyc01g014210, solyc12g088720, solyc12g035710, solyc03g063150, solyc06g074300, solyc07g054180, solyc09g082060
response to stress	23 out of 37 genes, 62.2%	12568 out of 34727 genes, 36.2%	0.00115	0.02151	solyc05g056400, solyc01g106260, solyc06g067960, solyc01g111540, solyc05g013990, solyc01g067730, solyc12g040510, solyc03g116620, solyc12g014050, solyc12g017520, solyc12g096520, solyc03g007810, solyc06g035520, solyc02g072130, solyc06g072380, solyc09g011240, solyc07g016200, solyc01g014210, solyc12g088720, solyc01g110060, solyc01g094400, solyc08g015860, solyc09g082060
multicellular organismal development	21 out of 37 genes, 56.8%	10982 out of 34727 genes, 31.6%	0.00136	0.02333	solyc05g056400, solyc09g091840, solyc06g067960, solyc09g005470, solyc01g111540, solyc06g073330, solyc05g013990, solyc12g040510, solyc03g116620, solyc03g112870, solyc12g096520, solyc03g007810, solyc06g035520, solyc01g014210, solyc12g088720, solyc01g110060, solyc12g035710, solyc03g063150, solyc06g074300, solyc07g054180, solyc09g082060
response to reactive oxygen species	6 out of 37 genes, 16.2%	1193 out of 34727 genes, 3.4%	0.00151	0.02618	solyc05g056400, solyc01g110060, solyc01g106260, solyc01g111540, solyc09g082060, solyc06g035520
response to inorganic substance	10 out of 37 genes, 27.0%	3227 out of 34727 genes, 9.3%	0.00157	0.02607	solyc05g056400, solyc01g106260, solyc09g011240, solyc07g016200, solyc12g040510, solyc01g110060, solyc03g063150, solyc03g116620, solyc09g082060, solyc03g007810
cellular carbohydrate biosynthetic process	9 out of 37 genes, 24.3%	2697 out of 34727 genes, 7.8%	0.00171	0.02667	solyc01g106260, solyc06g067960, solyc09g011240, solyc09g005470, solyc01g014210, solyc12g040510, solyc01g094400, solyc03g116620, solyc09g082060
cellular biosynthetic process	24 out of 37 genes, 64.9%	13831 out of 34727 genes, 39.8%	0.00181	0.02621	solyc01g106260, solyc06g067960, solyc09g005470, solyc06g053210, solyc01g111540, solyc06g073330, solyc01g067730, solyc12g040510, solyc03g116620, solyc12g014050, solyc02g086240, solyc03g112870, solyc03g007810, solyc02g072130, solyc06g072380, solyc09g011240, solyc01g100860, solyc01g014210, solyc12g088720, solyc01g110060, solyc01g094400, solyc06g074300, solyc09g082060, solyc07g054180
multi-organism process	16 out of 37 genes, 43.2%	7325 out of 34727 genes, 21.1%	0.00198	0.02814	solyc05g056400, solyc01g106260, solyc01g111540, solyc06g073330, solyc05g013990, solyc01g067730, solyc12g040510, solyc12g014050, solyc03g112870, solyc12g096520, solyc06g035520, solyc06g072380, solyc07g016200, solyc01g014210, solyc01g110060, solyc09g082060
viral reproduction	6 out of 37 genes, 16.2%	1286 out of 34727 genes, 3.7%	0.00221	0.03	solyc12g040510, solyc07g016200, solyc01g100860, solyc06g074300, solyc02g086240, solyc06g073330
response to toxin	6 out of 37 genes, 16.2%	1308 out of 34727 genes, 3.8%	0.00241	0.03049	solyc09g091840, solyc01g106260, solyc09g011240, solyc07g016200, solyc09g082060, solyc06g035520
antigen processing and presentation of exogenous peptide antigen via MHC class I, TAP-dependent	2 out of 37 genes, 5.4%	74 out of 34727 genes, 0.2%	0.00284	0.03677	solyc02g072130, solyc07g016200
response to hydrogen peroxide	5 out of 37 genes, 13.5%	946 out of 34727 genes, 2.7%	0.00313	0.03873	solyc05g056400, solyc01g110060, solyc01g106260, solyc01g111540, solyc09g082060
antigen processing and presentation of exogenous peptide antigen via MHC class I	2 out of 37 genes, 5.4%	80 out of 34727 genes, 0.2%	0.00331	0.03938	solyc02g072130, solyc07g016200
antigen processing and presentation of exogenous peptide antigen	2 out of 37 genes, 5.4%	81 out of 34727 genes, 0.2%	0.00339	0.04	solyc02g072130, solyc07g016200
antigen processing and presentation of exogenous antigen	2 out of 37 genes, 5.4%	81 out of 34727 genes, 0.2%	0.00339	0.03939	solyc02g072130, solyc07g016200
macromolecule localization	13 out of 37 genes, 35.1%	5570 out of 34727 genes, 16.0%	0.00361	0.04239	solyc05g056400, solyc09g091840, solyc02g072130, solyc01g100860, solyc01g014210, solyc12g088720, solyc12g040510, solyc01g094400, solyc08g015860, solyc02g086240, solyc06g074300, solyc07g054180, solyc06g035520
xenobiotic catabolic process	2 out of 37 genes, 5.4%	90 out of 34727 genes, 0.3%	0.00417	0.04676	solyc09g091840, solyc12g014050
protein targeting to ER	3 out of 37 genes, 8.1%	309 out of 34727 genes, 0.9%	0.00433	0.04696	solyc02g072130, solyc06g074300, solyc02g086240

## Sheet: Down_BP_P-E-C vs P-C
Gene Ontology term	Cluster frequency	Genome frequency of use	Raw P-value	Corrected P-value	Genes annotated to the term
cellular protein complex disassembly	15 out of 81 genes, 18.5%	601 out of 34727 genes, 1.7%	8.95e-12	0	solyc06g069090, solyc01g099900, solyc06g071880, solyc11g039830, solyc06g069860, solyc02g070310, solyc09g005720, solyc04g014460, solyc12g039120, solyc06g062690, solyc01g097870, solyc07g008340, solyc06g007360, solyc01g009100, solyc06g065470
protein complex disassembly	15 out of 81 genes, 18.5%	605 out of 34727 genes, 1.7%	9.83e-12	0	solyc06g069090, solyc01g099900, solyc06g071880, solyc11g039830, solyc06g069860, solyc02g070310, solyc09g005720, solyc04g014460, solyc12g039120, solyc06g062690, solyc01g097870, solyc07g008340, solyc06g007360, solyc01g009100, solyc06g065470
cellular macromolecular complex disassembly	15 out of 81 genes, 18.5%	606 out of 34727 genes, 1.7%	1e-11	0	solyc06g069090, solyc01g099900, solyc06g071880, solyc11g039830, solyc06g069860, solyc02g070310, solyc09g005720, solyc04g014460, solyc12g039120, solyc06g062690, solyc01g097870, solyc07g008340, solyc06g007360, solyc01g009100, solyc06g065470
macromolecular complex disassembly	15 out of 81 genes, 18.5%	615 out of 34727 genes, 1.8%	1.23e-11	0	solyc06g069090, solyc01g099900, solyc06g071880, solyc11g039830, solyc06g069860, solyc02g070310, solyc09g005720, solyc04g014460, solyc12g039120, solyc06g062690, solyc01g097870, solyc07g008340, solyc06g007360, solyc01g009100, solyc06g065470
translational initiation	14 out of 81 genes, 17.3%	514 out of 34727 genes, 1.5%	1.49e-11	0	solyc06g069090, solyc01g099900, solyc06g071880, solyc06g069860, solyc02g070310, solyc09g005720, solyc12g039120, solyc06g076150, solyc01g097870, solyc07g008340, solyc06g007360, solyc09g098280, solyc01g009100, solyc01g102560
cellular metabolic process	75 out of 81 genes, 92.6%	20675 out of 34727 genes, 59.5%	1.97e-11	0	solyc09g048990, solyc04g074550, solyc11g007120, solyc11g013260, solyc11g010190, solyc02g070310, solyc02g094370, solyc01g097870, solyc02g085790, solyc08g075390, solyc01g101040, solyc03g080160, solyc10g080320, solyc02g021560, solyc05g010260, solyc02g070940, solyc01g112020, solyc12g039120, solyc06g062690, solyc01g009100, solyc12g019300, solyc03g006870, solyc01g006980, solyc01g095570, solyc09g064370,…
metabolic process	76 out of 81 genes, 93.8%	21410 out of 34727 genes, 61.7%	2.46e-11	0	solyc09g048990, solyc04g074550, solyc11g007120, solyc11g013260, solyc11g010190, solyc02g070310, solyc02g094370, solyc01g097870, solyc02g085790, solyc08g075390, solyc01g101040, solyc03g080160, solyc10g080320, solyc02g021560, solyc05g010260, solyc02g070940, solyc01g112020, solyc12g039120, solyc06g062690, solyc01g009100, solyc12g019300, solyc03g006870, solyc01g006980, solyc01g095570, solyc09g064370,…
translation	19 out of 81 genes, 23.5%	1199 out of 34727 genes, 3.5%	2.9e-11	0	solyc01g099900, solyc06g071880, solyc11g039830, solyc02g070310, solyc01g106430, solyc06g068320, solyc01g097870, solyc07g008340, solyc09g098280, solyc06g065470, solyc06g069090, solyc03g080160, solyc06g069860, solyc09g005720, solyc12g039120, solyc06g076150, solyc06g007360, solyc01g102560, solyc01g009100
cellular component disassembly	15 out of 81 genes, 18.5%	676 out of 34727 genes, 1.9%	4.65e-11	0	solyc06g069090, solyc01g099900, solyc06g071880, solyc11g039830, solyc06g069860, solyc02g070310, solyc09g005720, solyc04g014460, solyc12g039120, solyc06g062690, solyc01g097870, solyc07g008340, solyc06g007360, solyc01g009100, solyc06g065470
cotranslational protein targeting to membrane	11 out of 81 genes, 13.6%	289 out of 34727 genes, 0.8%	7.93e-11	0	solyc07g043560, solyc06g069090, solyc01g099900, solyc06g071880, solyc06g069860, solyc02g070310, solyc09g005720, solyc12g039120, solyc01g097870, solyc06g007360, solyc01g009100
SRP-dependent cotranslational protein targeting to membrane	11 out of 81 genes, 13.6%	289 out of 34727 genes, 0.8%	7.93e-11	0	solyc07g043560, solyc06g069090, solyc01g099900, solyc06g071880, solyc06g069860, solyc02g070310, solyc09g005720, solyc12g039120, solyc01g097870, solyc06g007360, solyc01g009100
translational termination	11 out of 81 genes, 13.6%	293 out of 34727 genes, 0.8%	9.18e-11	0	solyc06g069090, solyc01g099900, solyc06g071880, solyc06g069860, solyc02g070310, solyc09g005720, solyc12g039120, solyc01g097870, solyc07g008340, solyc06g007360, solyc01g009100
protein targeting to ER	11 out of 81 genes, 13.6%	309 out of 34727 genes, 0.9%	1.61e-10	0	solyc07g043560, solyc06g069090, solyc01g099900, solyc06g071880, solyc06g069860, solyc02g070310, solyc09g005720, solyc12g039120, solyc01g097870, solyc06g007360, solyc01g009100
primary metabolic process	72 out of 81 genes, 88.9%	19671 out of 34727 genes, 56.6%	2.71e-10	0	solyc09g048990, solyc11g013260, solyc11g010190, solyc02g070310, solyc02g094370, solyc01g097870, solyc02g085790, solyc08g075390, solyc01g101040, solyc03g080160, solyc10g080320, solyc02g021560, solyc05g010260, solyc02g070940, solyc01g112020, solyc12g039120, solyc06g062690, solyc01g009100, solyc12g019300, solyc03g006870, solyc01g006980, solyc01g095570, solyc09g064370, solyc06g068320, solyc07g008340,…
viral transcription	10 out of 81 genes, 12.3%	252 out of 34727 genes, 0.7%	4.04e-10	0	solyc06g069090, solyc01g099900, solyc06g071880, solyc06g069860, solyc02g070310, solyc09g005720, solyc12g039120, solyc01g097870, solyc06g007360, solyc01g009100
cellular process	77 out of 81 genes, 95.1%	23063 out of 34727 genes, 66.4%	4.66e-10	0	solyc09g048990, solyc04g074550, solyc11g007120, solyc02g068450, solyc11g013260, solyc11g010190, solyc02g070310, solyc02g094370, solyc01g097870, solyc02g085790, solyc08g075390, solyc01g101040, solyc03g080160, solyc10g080320, solyc02g021560, solyc05g010260, solyc02g070940, solyc01g112020, solyc12g039120, solyc06g062690, solyc01g009100, solyc12g019300, solyc03g006870, solyc01g006980, solyc01g095570,…
viral genome expression	10 out of 81 genes, 12.3%	256 out of 34727 genes, 0.7%	4.71e-10	0	solyc06g069090, solyc01g099900, solyc06g071880, solyc06g069860, solyc02g070310, solyc09g005720, solyc12g039120, solyc01g097870, solyc06g007360, solyc01g009100
mRNA transcription	10 out of 81 genes, 12.3%	265 out of 34727 genes, 0.8%	6.59e-10	0	solyc06g069090, solyc01g099900, solyc06g071880, solyc06g069860, solyc02g070310, solyc09g005720, solyc12g039120, solyc01g097870, solyc06g007360, solyc01g009100
ribonucleoprotein complex assembly	14 out of 81 genes, 17.3%	713 out of 34727 genes, 2.1%	1.06e-09	0	solyc06g069090, solyc01g099900, solyc06g071880, solyc06g069860, solyc02g070310, solyc09g005720, solyc12g039120, solyc06g076150, solyc01g097870, solyc07g008340, solyc06g007360, solyc09g098280, solyc01g009100, solyc01g102560
response to cadmium ion	18 out of 81 genes, 22.2%	1429 out of 34727 genes, 4.1%	3.99e-09	0	solyc03g006870, solyc12g010790, solyc09g048990, solyc11g039830, solyc03g121640, solyc01g095570, solyc09g064370, solyc01g104680, solyc01g106430, solyc02g085790, solyc03g005730, solyc09g082970, solyc06g067920, solyc01g111510, solyc04g056390, solyc07g064800, solyc10g080320, solyc08g014340
translational elongation	10 out of 81 genes, 12.3%	324 out of 34727 genes, 0.9%	4.55e-09	0	solyc06g069090, solyc01g099900, solyc06g071880, solyc06g069860, solyc02g070310, solyc09g005720, solyc12g039120, solyc01g097870, solyc06g007360, solyc01g009100
nucleobase, nucleoside and nucleotide metabolic process	24 out of 81 genes, 29.6%	2744 out of 34727 genes, 7.9%	8.66e-09	0	solyc07g043560, solyc03g006870, solyc01g099900, solyc06g007710, solyc12g010790, solyc11g039830, solyc03g121640, solyc01g095570, solyc01g006630, solyc01g104680, solyc07g008340, solyc06g036350, solyc06g067920, solyc10g018060, solyc01g101040, solyc09g007180, solyc10g080320, solyc07g064800, solyc05g010260, solyc01g112020, solyc11g068830, solyc08g014340, solyc06g007360, solyc02g087300
glucose metabolic process	18 out of 81 genes, 22.2%	1590 out of 34727 genes, 4.6%	2.07e-08	0	solyc12g019300, solyc03g006870, solyc09g048990, solyc11g039830, solyc03g121640, solyc01g095570, solyc02g085790, solyc03g005730, solyc09g082970, solyc06g036350, solyc06g067920, solyc01g111510, solyc04g056390, solyc12g042900, solyc05g010260, solyc01g112020, solyc08g014340, solyc02g087300
nucleoside phosphate metabolic process	23 out of 81 genes, 28.4%	2643 out of 34727 genes, 7.6%	2.13e-08	0	solyc07g043560, solyc03g006870, solyc01g099900, solyc06g007710, solyc12g010790, solyc03g121640, solyc01g095570, solyc01g006630, solyc01g104680, solyc07g008340, solyc06g036350, solyc06g067920, solyc10g018060, solyc01g101040, solyc09g007180, solyc10g080320, solyc07g064800, solyc05g010260, solyc01g112020, solyc11g068830, solyc08g014340, solyc06g007360, solyc02g087300
nucleotide metabolic process	23 out of 81 genes, 28.4%	2643 out of 34727 genes, 7.6%	2.13e-08	0	solyc07g043560, solyc03g006870, solyc01g099900, solyc06g007710, solyc12g010790, solyc03g121640, solyc01g095570, solyc01g006630, solyc01g104680, solyc07g008340, solyc06g036350, solyc06g067920, solyc10g018060, solyc01g101040, solyc09g007180, solyc10g080320, solyc07g064800, solyc05g010260, solyc01g112020, solyc11g068830, solyc08g014340, solyc06g007360, solyc02g087300
viral infectious cycle	10 out of 81 genes, 12.3%	389 out of 34727 genes, 1.1%	2.56e-08	0	solyc06g069090, solyc01g099900, solyc06g071880, solyc06g069860, solyc02g070310, solyc09g005720, solyc12g039120, solyc01g097870, solyc06g007360, solyc01g009100
ribonucleoprotein complex biogenesis and assembly	18 out of 81 genes, 22.2%	1646 out of 34727 genes, 4.7%	3.51e-08	0	solyc01g099900, solyc06g007710, solyc06g071880, solyc02g070310, solyc01g104680, solyc01g097870, solyc07g008340, solyc09g098280, solyc06g065470, solyc06g069090, solyc06g069860, solyc09g005720, solyc12g039120, solyc05g053730, solyc06g076150, solyc06g007360, solyc01g102560, solyc01g009100
cellular alcohol metabolic process	23 out of 81 genes, 28.4%	2734 out of 34727 genes, 7.9%	3.99e-08	0	solyc12g019300, solyc03g006870, solyc09g048990, solyc11g039830, solyc03g121640, solyc01g095570, solyc01g006630, solyc09g064370, solyc02g085790, solyc03g005730, solyc09g082970, solyc06g036350, solyc06g067920, solyc01g111510, solyc04g056390, solyc12g042900, solyc05g010260, solyc01g112020, solyc12g056450, solyc08g014340, solyc06g071700, solyc09g061230, solyc02g087300
hexose metabolic process	18 out of 81 genes, 22.2%	1687 out of 34727 genes, 4.9%	5.09e-08	0	solyc12g019300, solyc03g006870, solyc09g048990, solyc11g039830, solyc03g121640, solyc01g095570, solyc02g085790, solyc03g005730, solyc09g082970, solyc06g036350, solyc06g067920, solyc01g111510, solyc04g056390, solyc12g042900, solyc05g010260, solyc01g112020, solyc08g014340, solyc02g087300
monosaccharide metabolic process	18 out of 81 genes, 22.2%	1786 out of 34727 genes, 5.1%	1.19e-07	0	solyc12g019300, solyc03g006870, solyc09g048990, solyc11g039830, solyc03g121640, solyc01g095570, solyc02g085790, solyc03g005730, solyc09g082970, solyc06g036350, solyc06g067920, solyc01g111510, solyc04g056390, solyc12g042900, solyc05g010260, solyc01g112020, solyc08g014340, solyc02g087300
response to metal ion	20 out of 81 genes, 24.7%	2257 out of 34727 genes, 6.5%	1.67e-07	0	solyc03g006870, solyc12g010790, solyc09g048990, solyc11g039830, solyc03g121640, solyc01g095570, solyc09g064370, solyc01g104680, solyc01g106430, solyc05g043430, solyc02g085790, solyc03g005730, solyc09g082970, solyc06g067920, solyc01g111510, solyc10g080320, solyc04g056390, solyc07g064800, solyc12g056450, solyc08g014340
generation of precursor metabolites and energy	20 out of 81 genes, 24.7%	2300 out of 34727 genes, 6.6%	2.26e-07	0	solyc03g006870, solyc09g048990, solyc04g074550, solyc01g095570, solyc01g106430, solyc03g005730, solyc09g082970, solyc06g036350, solyc06g067920, solyc01g101040, solyc01g111510, solyc07g047850, solyc04g056390, solyc06g007630, solyc07g064800, solyc09g050020, solyc12g042900, solyc02g070940, solyc08g014340, solyc09g061230
oxidoreduction coenzyme metabolic process	11 out of 81 genes, 13.6%	671 out of 34727 genes, 1.9%	4.59e-07	0	solyc06g067920, solyc03g006870, solyc01g006980, solyc07g064800, solyc05g010260, solyc01g095570, solyc01g112020, solyc01g006630, solyc08g014340, solyc02g087300, solyc06g036350
macromolecular complex subunit organization	22 out of 81 genes, 27.2%	2896 out of 34727 genes, 8.3%	5e-07	0	solyc01g099900, solyc06g071880, solyc11g039830, solyc02g070310, solyc04g014460, solyc06g068320, solyc01g097870, solyc07g008340, solyc02g085790, solyc09g098280, solyc06g065470, solyc10g018060, solyc06g069090, solyc06g069860, solyc09g005720, solyc12g039120, solyc05g053730, solyc06g076150, solyc06g062690, solyc06g007360, solyc01g102560, solyc01g009100
response to peptide hormone stimulus	6 out of 81 genes, 7.4%	129 out of 34727 genes, 0.4%	6.03e-07	0	solyc12g056450, solyc06g067920, solyc03g083390, solyc12g042900, solyc11g013260, solyc11g010190
positive regulation of growth	10 out of 81 genes, 12.3%	569 out of 34727 genes, 1.6%	8.53e-07	0	solyc06g071880, solyc02g021560, solyc11g013260, solyc11g010190, solyc12g056450, solyc01g106430, solyc09g005720, solyc02g087300, solyc06g036350, solyc06g065470
cellular macromolecular complex subunit organization	20 out of 81 genes, 24.7%	2503 out of 34727 genes, 7.2%	8.64e-07	0	solyc01g099900, solyc06g071880, solyc11g039830, solyc02g070310, solyc04g014460, solyc01g097870, solyc07g008340, solyc02g085790, solyc09g098280, solyc06g065470, solyc06g069090, solyc06g069860, solyc09g005720, solyc12g039120, solyc05g053730, solyc06g076150, solyc06g062690, solyc06g007360, solyc01g102560, solyc01g009100
aerobic respiration	7 out of 81 genes, 8.6%	222 out of 34727 genes, 0.6%	9.23e-07	0	solyc06g067920, solyc01g101040, solyc04g074550, solyc07g064800, solyc04g056390, solyc12g042900, solyc01g095570
cellular macromolecule metabolic process	58 out of 81 genes, 71.6%	15642 out of 34727 genes, 45.0%	1.15e-06	0	solyc01g099900, solyc01g086740, solyc09g048990, solyc06g071880, solyc11g013260, solyc11g010190, solyc02g070310, solyc01g104680, solyc02g094370, solyc01g097870, solyc02g085790, solyc09g098280, solyc01g101040, solyc03g080160, solyc09g007180, solyc09g090590, solyc02g021560, solyc05g010260, solyc02g070940, solyc01g112020, solyc12g039120, solyc06g062690, solyc06g007360, solyc01g102560, solyc01g009100,…
nicotinamide metabolic process	9 out of 81 genes, 11.1%	456 out of 34727 genes, 1.3%	1.21e-06	0	solyc06g067920, solyc03g006870, solyc07g064800, solyc05g010260, solyc01g095570, solyc01g112020, solyc01g006630, solyc02g087300, solyc06g036350
pyridine nucleotide metabolic process	9 out of 81 genes, 11.1%	457 out of 34727 genes, 1.3%	1.23e-06	0	solyc06g067920, solyc03g006870, solyc07g064800, solyc05g010260, solyc01g095570, solyc01g112020, solyc01g006630, solyc02g087300, solyc06g036350
alcohol catabolic process	15 out of 81 genes, 18.5%	1472 out of 34727 genes, 4.2%	1.39e-06	0	solyc06g067920, solyc03g006870, solyc01g111510, solyc09g048990, solyc04g056390, solyc12g042900, solyc05g010260, solyc01g095570, solyc01g112020, solyc09g064370, solyc08g014340, solyc03g005730, solyc09g082970, solyc06g036350, solyc02g087300
vitamin metabolic process	12 out of 81 genes, 14.8%	936 out of 34727 genes, 2.7%	1.75e-06	0	solyc06g067920, solyc03g006870, solyc07g064800, solyc05g010260, solyc01g095570, solyc01g112020, solyc01g006630, solyc03g118750, solyc08g014340, solyc09g061230, solyc02g087300, solyc06g036350
cellular respiration	7 out of 81 genes, 8.6%	245 out of 34727 genes, 0.7%	1.78e-06	0	solyc06g067920, solyc01g101040, solyc04g074550, solyc07g064800, solyc04g056390, solyc12g042900, solyc01g095570
biosynthetic process	54 out of 81 genes, 66.7%	14138 out of 34727 genes, 40.7%	2.08e-06	0	solyc01g099900, solyc01g086740, solyc06g071880, solyc11g007120, solyc11g013260, solyc11g010190, solyc02g070310, solyc01g006630, solyc01g097870, solyc02g085790, solyc09g098280, solyc08g075390, solyc01g101040, solyc03g080160, solyc09g007180, solyc09g090590, solyc02g021560, solyc01g112020, solyc12g056450, solyc04g082030, solyc12g039120, solyc11g068830, solyc06g062690, solyc06g007360, solyc09g061230,…
viral reproductive process	13 out of 81 genes, 16.0%	1136 out of 34727 genes, 3.3%	2.19e-06	0	solyc06g069090, solyc01g099900, solyc06g071880, solyc02g021560, solyc06g069860, solyc02g070310, solyc09g005720, solyc04g014460, solyc12g039120, solyc01g097870, solyc07g008340, solyc06g007360, solyc01g009100
gluconeogenesis	9 out of 81 genes, 11.1%	496 out of 34727 genes, 1.4%	2.41e-06	0	solyc12g019300, solyc03g006870, solyc01g111510, solyc11g039830, solyc03g121640, solyc01g095570, solyc08g014340, solyc02g085790, solyc03g005730
macromolecule metabolic process	58 out of 81 genes, 71.6%	15977 out of 34727 genes, 46.0%	2.66e-06	0	solyc01g099900, solyc01g086740, solyc09g048990, solyc06g071880, solyc11g013260, solyc11g010190, solyc02g070310, solyc01g104680, solyc02g094370, solyc01g097870, solyc02g085790, solyc09g098280, solyc01g101040, solyc03g080160, solyc09g007180, solyc09g090590, solyc02g021560, solyc05g010260, solyc02g070940, solyc01g112020, solyc12g039120, solyc06g062690, solyc06g007360, solyc01g102560, solyc01g009100,…
cellular biosynthetic process	53 out of 81 genes, 65.4%	13831 out of 34727 genes, 39.8%	2.79e-06	0	solyc01g099900, solyc01g086740, solyc06g071880, solyc11g007120, solyc11g013260, solyc11g010190, solyc02g070310, solyc01g006630, solyc01g097870, solyc02g085790, solyc09g098280, solyc01g101040, solyc03g080160, solyc09g007180, solyc09g090590, solyc02g021560, solyc01g112020, solyc12g056450, solyc04g082030, solyc12g039120, solyc11g068830, solyc06g062690, solyc06g007360, solyc09g061230, solyc01g009100,…
positive regulation of growth rate	8 out of 81 genes, 9.9%	378 out of 34727 genes, 1.1%	2.94e-06	0	solyc06g071880, solyc02g021560, solyc12g056450, solyc01g106430, solyc09g005720, solyc02g087300, solyc06g036350, solyc06g065470
pyrimidine ribonucleotide biosynthetic process	7 out of 81 genes, 8.6%	272 out of 34727 genes, 0.8%	3.55e-06	0	solyc01g099900, solyc11g068830, solyc06g007710, solyc10g080320, solyc06g007360, solyc03g121640, solyc01g112020	Ribosomal protein L18,UMP synthase//Uridine 5'-monophosphate synthase (Fragment),MITOCHONDRIAL IMPORT RECEPTOR SUBUNIT TOM40,Adenylosuccinate synthetase, 40S ribosomal protein S4,chaperonin//heat shock protein 60-3A, Pentatricopeptide repeat-containing protein
glucose catabolic process	14 out of 81 genes, 17.3%	1385 out of 34727 genes, 4.0%	3.6e-06	0	solyc06g067920, solyc03g006870, solyc01g111510, solyc09g048990, solyc04g056390, solyc12g042900, solyc05g010260, solyc01g095570, solyc01g112020, solyc08g014340, solyc03g005730, solyc09g082970, solyc06g036350, solyc02g087300
hexose biosynthetic process	9 out of 81 genes, 11.1%	525 out of 34727 genes, 1.5%	3.82e-06	0	solyc12g019300, solyc03g006870, solyc01g111510, solyc11g039830, solyc03g121640, solyc01g095570, solyc08g014340, solyc02g085790, solyc03g005730
energy derivation by oxidation of organic compounds	8 out of 81 genes, 9.9%	394 out of 34727 genes, 1.1%	3.99e-06	0	solyc06g067920, solyc03g006870, solyc01g101040, solyc04g074550, solyc07g064800, solyc04g056390, solyc12g042900, solyc01g095570
NADPH regeneration	8 out of 81 genes, 9.9%	396 out of 34727 genes, 1.1%	4.14e-06	0	solyc06g067920, solyc03g006870, solyc05g010260, solyc01g095570, solyc01g112020, solyc01g006630, solyc02g087300, solyc06g036350
hexose catabolic process	14 out of 81 genes, 17.3%	1404 out of 34727 genes, 4.0%	4.22e-06	0	solyc06g067920, solyc03g006870, solyc01g111510, solyc09g048990, solyc04g056390, solyc12g042900, solyc05g010260, solyc01g095570, solyc01g112020, solyc08g014340, solyc03g005730, solyc09g082970, solyc06g036350, solyc02g087300
nucleobase, nucleoside, nucleotide and nucleic acid metabolic process	44 out of 81 genes, 54.3%	10426 out of 34727 genes, 30.0%	4.39e-06	0	solyc01g099900, solyc01g086740, solyc12g010790, solyc06g071880, solyc11g013260, solyc11g010190, solyc02g070310, solyc01g006630, solyc01g104680, solyc01g097870, solyc01g101040, solyc03g080160, solyc09g007180, solyc10g080320, solyc02g021560, solyc05g010260, solyc01g112020, solyc12g039120, solyc11g068830, solyc06g062690, solyc06g007360, solyc01g009100, solyc07g043560, solyc03g006870, solyc06g007710,…
photorespiration	7 out of 81 genes, 8.6%	281 out of 34727 genes, 0.8%	4.39e-06	0	solyc06g067920, solyc01g111510, solyc06g007710, solyc04g074550, solyc06g007630, solyc08g014340, solyc06g036350
regulation of growth rate	8 out of 81 genes, 9.9%	400 out of 34727 genes, 1.2%	4.46e-06	0.00034	solyc06g071880, solyc02g021560, solyc12g056450, solyc01g106430, solyc09g005720, solyc02g087300, solyc06g036350, solyc06g065470
monosaccharide catabolic process	14 out of 81 genes, 17.3%	1413 out of 34727 genes, 4.1%	4.54e-06	0.00033	solyc06g067920, solyc03g006870, solyc01g111510, solyc09g048990, solyc04g056390, solyc12g042900, solyc05g010260, solyc01g095570, solyc01g112020, solyc08g014340, solyc03g005730, solyc09g082970, solyc06g036350, solyc02g087300
pyrimidine ribonucleotide metabolic process	7 out of 81 genes, 8.6%	283 out of 34727 genes, 0.8%	4.6e-06	0.00033	solyc01g099900, solyc11g068830, solyc06g007710, solyc10g080320, solyc06g007360, solyc03g121640, solyc01g112020
water-soluble vitamin metabolic process	10 out of 81 genes, 12.3%	691 out of 34727 genes, 2.0%	4.8e-06	0.00032	solyc06g067920, solyc03g006870, solyc07g064800, solyc05g010260, solyc01g095570, solyc01g112020, solyc01g006630, solyc09g061230, solyc02g087300, solyc06g036350
monosaccharide biosynthetic process	9 out of 81 genes, 11.1%	541 out of 34727 genes, 1.6%	4.87e-06	0.00032	solyc12g019300, solyc03g006870, solyc01g111510, solyc11g039830, solyc03g121640, solyc01g095570, solyc08g014340, solyc02g085790, solyc03g005730
NADP metabolic process	8 out of 81 genes, 9.9%	414 out of 34727 genes, 1.2%	5.73e-06	0.00031	solyc06g067920, solyc03g006870, solyc05g010260, solyc01g095570, solyc01g112020, solyc01g006630, solyc02g087300, solyc06g036350
pyrimidine nucleotide biosynthetic process	7 out of 81 genes, 8.6%	293 out of 34727 genes, 0.8%	5.77e-06	0.00031	solyc01g099900, solyc11g068830, solyc06g007710, solyc10g080320, solyc06g007360, solyc03g121640, solyc01g112020
alcohol biosynthetic process	10 out of 81 genes, 12.3%	710 out of 34727 genes, 2.0%	6.09e-06	0.0003	solyc12g019300, solyc03g006870, solyc01g111510, solyc11g039830, solyc03g121640, solyc01g095570, solyc01g006630, solyc08g014340, solyc02g085790, solyc03g005730
mitochondrial ATP synthesis coupled electron transport	5 out of 81 genes, 6.2%	113 out of 34727 genes, 0.3%	7.01e-06	0.0006	solyc06g067920, solyc04g074550, solyc09g050020, solyc12g042900, solyc06g036350
cellular component assembly	21 out of 81 genes, 25.9%	3132 out of 34727 genes, 9.0%	7.07e-06	0.00059	solyc01g099900, solyc06g071880, solyc02g070310, solyc06g068320, solyc01g097870, solyc07g008340, solyc02g085790, solyc09g098280, solyc06g065470, solyc10g018060, solyc06g069090, solyc02g021560, solyc06g069860, solyc09g005720, solyc12g039120, solyc05g053730, solyc06g076150, solyc06g062690, solyc06g007360, solyc01g102560, solyc01g009100
pyrimidine nucleotide metabolic process	7 out of 81 genes, 8.6%	310 out of 34727 genes, 0.9%	8.34e-06	0.00087	solyc01g099900, solyc11g068830, solyc06g007710, solyc10g080320, solyc06g007360, solyc03g121640, solyc01g112020
viral reproduction	13 out of 81 genes, 16.0%	1286 out of 34727 genes, 3.7%	8.38e-06	0.00086	solyc06g069090, solyc01g099900, solyc06g071880, solyc02g021560, solyc06g069860, solyc02g070310, solyc09g005720, solyc04g014460, solyc12g039120, solyc01g097870, solyc07g008340, solyc06g007360, solyc01g009100
coenzyme metabolic process	14 out of 81 genes, 17.3%	1492 out of 34727 genes, 4.3%	8.43e-06	0.00085	solyc06g067920, solyc03g006870, solyc01g101040, solyc01g006980, solyc07g064800, solyc05g010260, solyc01g095570, solyc01g112020, solyc12g056450, solyc01g006630, solyc04g082030, solyc08g014340, solyc06g036350, solyc02g087300
ribonucleotide metabolic process	14 out of 81 genes, 17.3%	1523 out of 34727 genes, 4.4%	1.06e-05	0.00083	solyc07g043560, solyc10g018060, solyc01g101040, solyc01g099900, solyc06g007710, solyc12g010790, solyc10g080320, solyc03g121640, solyc01g095570, solyc01g112020, solyc01g104680, solyc11g068830, solyc07g008340, solyc06g007360
macromolecular complex assembly	19 out of 81 genes, 23.5%	2700 out of 34727 genes, 7.8%	1.09e-05	0.00082	solyc01g099900, solyc06g071880, solyc02g070310, solyc06g068320, solyc01g097870, solyc07g008340, solyc02g085790, solyc09g098280, solyc10g018060, solyc06g069090, solyc06g069860, solyc09g005720, solyc12g039120, solyc05g053730, solyc06g076150, solyc06g062690, solyc06g007360, solyc01g102560, solyc01g009100
cellular macromolecule catabolic process	23 out of 81 genes, 28.4%	3771 out of 34727 genes, 10.9%	1.1e-05	0.00081	solyc07g043560, solyc03g006870, solyc09g048990, solyc11g039830, solyc03g121640, solyc01g095570, solyc01g097870, solyc07g008340, solyc02g085790, solyc03g005730, solyc09g082970, solyc06g065470, solyc06g036350, solyc06g067920, solyc01g111510, solyc04g056390, solyc06g007630, solyc12g042900, solyc05g010260, solyc01g112020, solyc09g005720, solyc08g014340, solyc02g087300
macromolecule localization	29 out of 81 genes, 35.8%	5570 out of 34727 genes, 16.0%	1.17e-05	0.0008	solyc07g043560, solyc01g099900, solyc06g007710, solyc12g010790, solyc09g048990, solyc06g071880, solyc02g068450, solyc11g013260, solyc11g010190, solyc03g121640, solyc03g115760, solyc02g070310, solyc04g014460, solyc01g104680, solyc01g106430, solyc01g097870, solyc02g085790, solyc06g065470, solyc06g069090, solyc01g101040, solyc03g080160, solyc02g021560, solyc06g069860, solyc09g005720, solyc12g039120,…
cellular metabolic compound salvage	7 out of 81 genes, 8.6%	334 out of 34727 genes, 1.0%	1.35e-05	0.00079	solyc06g067920, solyc01g111510, solyc06g007710, solyc04g074550, solyc06g007630, solyc08g014340, solyc06g036350
cellular localization	32 out of 81 genes, 39.5%	6590 out of 34727 genes, 19.0%	1.42e-05	0.00078	solyc01g099900, solyc12g010790, solyc06g071880, solyc11g007120, solyc11g013260, solyc11g010190, solyc02g070310, solyc01g104680, solyc02g094370, solyc01g097870, solyc01g101040, solyc03g080160, solyc02g021560, solyc05g010260, solyc01g112020, solyc12g039120, solyc06g062690, solyc06g007360, solyc01g009100, solyc07g043560, solyc06g007710, solyc01g095570, solyc03g115760, solyc03g121640, solyc01g106430,…
establishment of localization in cell	31 out of 81 genes, 38.3%	6332 out of 34727 genes, 18.2%	1.78e-05	0.00077	solyc07g043560, solyc01g099900, solyc06g007710, solyc12g010790, solyc06g071880, solyc11g013260, solyc11g010190, solyc03g121640, solyc03g115760, solyc01g095570, solyc02g070310, solyc04g014460, solyc01g104680, solyc01g106430, solyc02g094370, solyc01g097870, solyc06g065470, solyc06g069090, solyc01g101040, solyc03g080160, solyc02g021560, solyc06g069860, solyc05g010260, solyc01g112020, solyc09g005720,…
cellular macromolecular complex assembly	17 out of 81 genes, 21.0%	2292 out of 34727 genes, 6.6%	1.78e-05	0.00076	solyc01g099900, solyc06g071880, solyc02g070310, solyc01g097870, solyc07g008340, solyc02g085790, solyc09g098280, solyc06g069090, solyc06g069860, solyc09g005720, solyc12g039120, solyc05g053730, solyc06g076150, solyc06g062690, solyc06g007360, solyc01g102560, solyc01g009100
macromolecule catabolic process	23 out of 81 genes, 28.4%	3915 out of 34727 genes, 11.3%	2.02e-05	0.00075	solyc07g043560, solyc03g006870, solyc09g048990, solyc11g039830, solyc03g121640, solyc01g095570, solyc01g097870, solyc07g008340, solyc02g085790, solyc03g005730, solyc09g082970, solyc06g065470, solyc06g036350, solyc06g067920, solyc01g111510, solyc04g056390, solyc06g007630, solyc12g042900, solyc05g010260, solyc01g112020, solyc09g005720, solyc08g014340, solyc02g087300
protein transport	26 out of 81 genes, 32.1%	4853 out of 34727 genes, 14.0%	2.48e-05	0.00123	solyc07g043560, solyc01g099900, solyc06g007710, solyc12g010790, solyc09g048990, solyc06g071880, solyc02g068450, solyc11g013260, solyc11g010190, solyc03g121640, solyc03g115760, solyc02g070310, solyc01g104680, solyc01g106430, solyc01g097870, solyc02g085790, solyc06g069090, solyc01g101040, solyc03g080160, solyc06g069860, solyc09g005720, solyc12g039120, solyc06g062690, solyc06g007360, solyc01g009100,…
cellular protein metabolic process	41 out of 81 genes, 50.6%	9953 out of 34727 genes, 28.7%	2.52e-05	0.00122	solyc01g099900, solyc01g086740, solyc06g071880, solyc11g013260, solyc11g010190, solyc02g070310, solyc02g094370, solyc01g097870, solyc02g085790, solyc09g098280, solyc03g080160, solyc09g090590, solyc02g070940, solyc01g112020, solyc12g039120, solyc06g007360, solyc01g102560, solyc01g009100, solyc07g043560, solyc03g098600, solyc06g007710, solyc11g039830, solyc02g032940, solyc03g121640, solyc09g064370,…
establishment of protein localization	26 out of 81 genes, 32.1%	4866 out of 34727 genes, 14.0%	2.6e-05	0.0012	solyc07g043560, solyc01g099900, solyc06g007710, solyc12g010790, solyc09g048990, solyc06g071880, solyc02g068450, solyc11g013260, solyc11g010190, solyc03g121640, solyc03g115760, solyc02g070310, solyc01g104680, solyc01g106430, solyc01g097870, solyc02g085790, solyc06g069090, solyc01g101040, solyc03g080160, solyc06g069860, solyc09g005720, solyc12g039120, solyc06g062690, solyc06g007360, solyc01g009100,…
ribonucleotide biosynthetic process	8 out of 81 genes, 9.9%	511 out of 34727 genes, 1.5%	2.61e-05	0.00119	solyc01g099900, solyc06g007710, solyc10g080320, solyc03g121640, solyc01g095570, solyc01g112020, solyc11g068830, solyc06g007360
protein metabolic process	41 out of 81 genes, 50.6%	9969 out of 34727 genes, 28.7%	2.62e-05	0.00118	solyc01g099900, solyc01g086740, solyc06g071880, solyc11g013260, solyc11g010190, solyc02g070310, solyc02g094370, solyc01g097870, solyc02g085790, solyc09g098280, solyc03g080160, solyc09g090590, solyc02g070940, solyc01g112020, solyc12g039120, solyc06g007360, solyc01g102560, solyc01g009100, solyc07g043560, solyc03g098600, solyc06g007710, solyc11g039830, solyc02g032940, solyc03g121640, solyc09g064370,…
pyruvate metabolic process	11 out of 81 genes, 13.6%	1031 out of 34727 genes, 3.0%	2.72e-05	0.0014	solyc12g019300, solyc03g006870, solyc01g111510, solyc11g039830, solyc03g121640, solyc01g095570, solyc01g112020, solyc09g064370, solyc08g014340, solyc02g085790, solyc03g005730
ncRNA metabolic process	13 out of 81 genes, 16.0%	1455 out of 34727 genes, 4.2%	3.06e-05	0.00161	solyc06g069090, solyc06g007710, solyc11g039830, solyc01g112020, solyc01g104680, solyc01g106430, solyc12g039120, solyc06g068320, solyc05g053730, solyc01g097870, solyc07g008340, solyc01g009100, solyc06g065470
respiratory electron transport chain	6 out of 81 genes, 7.4%	260 out of 34727 genes, 0.7%	3.37e-05	0.00159	solyc06g067920, solyc04g074550, solyc09g050020, solyc12g042900, solyc01g095570, solyc06g036350
pentose-phosphate shunt	7 out of 81 genes, 8.6%	389 out of 34727 genes, 1.1%	3.57e-05	0.00157	solyc06g067920, solyc03g006870, solyc05g010260, solyc01g095570, solyc06g036350, solyc02g087300, solyc01g112020
response to inorganic substance	20 out of 81 genes, 24.7%	3227 out of 34727 genes, 9.3%	3.87e-05	0.00178	solyc03g006870, solyc12g010790, solyc09g048990, solyc11g039830, solyc03g121640, solyc01g095570, solyc09g064370, solyc01g104680, solyc01g106430, solyc05g043430, solyc02g085790, solyc03g005730, solyc09g082970, solyc06g067920, solyc01g111510, solyc10g080320, solyc04g056390, solyc07g064800, solyc12g056450, solyc08g014340
response to stimulus	54 out of 81 genes, 66.7%	15482 out of 34727 genes, 44.6%	4.98e-05	0.0022	solyc01g086740, solyc12g010790, solyc09g048990, solyc04g074550, solyc11g013260, solyc11g010190, solyc01g104680, solyc02g085790, solyc09g098280, solyc01g101040, solyc03g080160, solyc10g080320, solyc09g090590, solyc02g021560, solyc05g010260, solyc01g112020, solyc12g056450, solyc04g082030, solyc12g039120, solyc11g068830, solyc06g062690, solyc09g061230, solyc01g009100, solyc07g043560, solyc03g006870,…
cofactor metabolic process	16 out of 81 genes, 19.8%	2234 out of 34727 genes, 6.4%	5.02e-05	0.00217	solyc03g006870, solyc01g006980, solyc11g007120, solyc01g095570, solyc01g006630, solyc06g036350, solyc06g067920, solyc01g101040, solyc04g056390, solyc07g064800, solyc05g010260, solyc01g112020, solyc04g082030, solyc12g056450, solyc08g014340, solyc02g087300
ovarian follicle atresia	2 out of 81 genes, 2.5%	5 out of 34727 genes, 0.0%	5.34e-05	0.00301	solyc11g013260, solyc11g010190
negative regulation of estrogen receptor signaling pathway	2 out of 81 genes, 2.5%	5 out of 34727 genes, 0.0%	5.34e-05	0.00298	solyc11g013260, solyc11g010190
intracellular transport	28 out of 81 genes, 34.6%	5758 out of 34727 genes, 16.6%	6.37e-05	0.00295	solyc07g043560, solyc01g099900, solyc06g007710, solyc12g010790, solyc06g071880, solyc11g013260, solyc11g010190, solyc03g121640, solyc03g115760, solyc01g095570, solyc02g070310, solyc04g014460, solyc01g104680, solyc01g106430, solyc01g097870, solyc06g065470, solyc06g069090, solyc01g101040, solyc03g080160, solyc02g021560, solyc06g069860, solyc05g010260, solyc09g005720, solyc12g039120, solyc06g062690,…
response to salt stress	20 out of 81 genes, 24.7%	3415 out of 34727 genes, 9.8%	8.59e-05	0.00417	solyc03g006870, solyc09g048990, solyc04g074550, solyc02g032940, solyc11g013260, solyc11g010190, solyc03g115760, solyc01g095570, solyc09g064370, solyc01g104680, solyc01g106430, solyc03g005730, solyc06g036350, solyc06g067920, solyc01g111510, solyc03g080160, solyc09g090590, solyc05g010260, solyc08g014340, solyc02g087300
protein localization	26 out of 81 genes, 32.1%	5224 out of 34727 genes, 15.0%	8.89e-05	0.00412	solyc07g043560, solyc01g099900, solyc06g007710, solyc12g010790, solyc09g048990, solyc06g071880, solyc02g068450, solyc11g013260, solyc11g010190, solyc03g121640, solyc03g115760, solyc02g070310, solyc01g104680, solyc01g106430, solyc01g097870, solyc02g085790, solyc06g069090, solyc01g101040, solyc03g080160, solyc06g069860, solyc09g005720, solyc12g039120, solyc06g062690, solyc06g007360, solyc01g009100,…
glycolysis	9 out of 81 genes, 11.1%	785 out of 34727 genes, 2.3%	8.99e-05	0.00408	solyc06g067920, solyc03g006870, solyc01g111510, solyc09g048990, solyc04g056390, solyc01g095570, solyc08g014340, solyc03g005730, solyc09g082970
ATP synthesis coupled electron transport	5 out of 81 genes, 6.2%	194 out of 34727 genes, 0.6%	9.38e-05	0.00404	solyc06g067920, solyc04g074550, solyc09g050020, solyc12g042900, solyc06g036350
cellular carbohydrate catabolic process	14 out of 81 genes, 17.3%	1875 out of 34727 genes, 5.4%	0.0001	0.0046	solyc06g067920, solyc03g006870, solyc01g111510, solyc09g048990, solyc04g056390, solyc12g042900, solyc05g010260, solyc01g095570, solyc01g112020, solyc08g014340, solyc03g005730, solyc09g082970, solyc06g036350, solyc02g087300
biopolymer metabolic process	50 out of 81 genes, 61.7%	14156 out of 34727 genes, 40.8%	0.00011	0.00475	solyc01g099900, solyc01g086740, solyc06g071880, solyc11g013260, solyc11g010190, solyc02g070310, solyc01g104680, solyc02g094370, solyc01g097870, solyc02g085790, solyc09g098280, solyc01g101040, solyc03g080160, solyc09g007180, solyc09g090590, solyc02g021560, solyc02g070940, solyc01g112020, solyc12g039120, solyc06g062690, solyc06g007360, solyc01g102560, solyc01g009100, solyc07g043560, solyc03g006870,…
defecation	2 out of 81 genes, 2.5%	7 out of 34727 genes, 0.0%	0.00011	0.0051	solyc11g013260, solyc11g010190
negative regulation of mammary gland epithelial cell proliferation	2 out of 81 genes, 2.5%	7 out of 34727 genes, 0.0%	0.00011	0.00505	solyc11g013260, solyc11g010190
carbohydrate catabolic process	14 out of 81 genes, 17.3%	1891 out of 34727 genes, 5.4%	0.00011	0.005	solyc06g067920, solyc03g006870, solyc01g111510, solyc09g048990, solyc04g056390, solyc12g042900, solyc05g010260, solyc01g095570, solyc01g112020, solyc08g014340, solyc03g005730, solyc09g082970, solyc06g036350, solyc02g087300
intracellular protein transport	23 out of 81 genes, 28.4%	4378 out of 34727 genes, 12.6%	0.00011	0.00514	solyc07g043560, solyc01g099900, solyc06g007710, solyc12g010790, solyc06g071880, solyc11g013260, solyc11g010190, solyc03g121640, solyc03g115760, solyc02g070310, solyc01g104680, solyc01g106430, solyc01g097870, solyc01g101040, solyc06g069090, solyc03g080160, solyc06g069860, solyc09g005720, solyc12g039120, solyc06g062690, solyc06g007360, solyc02g087300, solyc01g009100
response to glucagon stimulus	2 out of 81 genes, 2.5%	8 out of 34727 genes, 0.0%	0.00014	0.00717	solyc12g056450, solyc06g067920
ribosomal small subunit biogenesis	3 out of 81 genes, 3.7%	44 out of 34727 genes, 0.1%	0.00015	0.0071	solyc06g069090, solyc12g039120, solyc01g097870
mRNA metabolic process	14 out of 81 genes, 17.3%	1982 out of 34727 genes, 5.7%	0.00018	0.00704	solyc06g069090, solyc01g099900, solyc07g064510, solyc06g071880, solyc02g021560, solyc06g069860, solyc02g070310, solyc09g005720, solyc04g014460, solyc12g039120, solyc01g097870, solyc06g007360, solyc01g009100, solyc06g065470
negative regulation of steroid hormone receptor signaling pathway	2 out of 81 genes, 2.5%	9 out of 34727 genes, 0.0%	0.00019	0.00716	solyc11g013260, solyc11g010190
progesterone receptor signaling pathway	2 out of 81 genes, 2.5%	9 out of 34727 genes, 0.0%	0.00019	0.00709	solyc11g013260, solyc11g010190
cellular component organization	43 out of 81 genes, 53.1%	11618 out of 34727 genes, 33.5%	0.00021	0.00721	solyc01g099900, solyc01g086740, solyc12g010790, solyc09g048990, solyc06g071880, solyc11g013260, solyc11g010190, solyc02g070310, solyc01g104680, solyc02g094370, solyc01g097870, solyc02g085790, solyc09g098280, solyc09g090590, solyc02g021560, solyc01g112020, solyc12g039120, solyc06g062690, solyc06g007360, solyc01g102560, solyc01g009100, solyc07g043560, solyc12g019300, solyc03g006870, solyc06g007710,…
protein targeting	21 out of 81 genes, 25.9%	3950 out of 34727 genes, 11.4%	0.00021	0.00732	solyc07g043560, solyc01g099900, solyc06g007710, solyc06g071880, solyc11g013260, solyc11g010190, solyc03g121640, solyc03g115760, solyc02g070310, solyc01g104680, solyc01g106430, solyc01g097870, solyc01g101040, solyc06g069090, solyc03g080160, solyc06g069860, solyc09g005720, solyc12g039120, solyc06g062690, solyc06g007360, solyc01g009100
cellular catabolic process	32 out of 81 genes, 39.5%	7539 out of 34727 genes, 21.7%	0.00021	0.00726	solyc12g010790, solyc09g048990, solyc01g104680, solyc01g097870, solyc02g085790, solyc01g101040, solyc05g010260, solyc01g112020, solyc04g082030, solyc07g043560, solyc03g006870, solyc11g039830, solyc01g095570, solyc03g121640, solyc09g064370, solyc03g118750, solyc07g008340, solyc03g005730, solyc06g036350, solyc06g065470, solyc09g082970, solyc06g067920, solyc01g111510, solyc10g018060, solyc06g007630,…
response to osmotic stress	20 out of 81 genes, 24.7%	3657 out of 34727 genes, 10.5%	0.00021	0.00719	solyc03g006870, solyc09g048990, solyc04g074550, solyc02g032940, solyc11g013260, solyc11g010190, solyc03g115760, solyc01g095570, solyc09g064370, solyc01g104680, solyc01g106430, solyc03g005730, solyc06g036350, solyc06g067920, solyc01g111510, solyc03g080160, solyc09g090590, solyc05g010260, solyc08g014340, solyc02g087300
regulation of pharyngeal pumping	2 out of 81 genes, 2.5%	10 out of 34727 genes, 0.0%	0.00023	0.00817	solyc11g013260, solyc11g010190
regulation of feeding behavior	2 out of 81 genes, 2.5%	10 out of 34727 genes, 0.0%	0.00023	0.0081	solyc11g013260, solyc11g010190
cellular macromolecule biosynthetic process	34 out of 81 genes, 42.0%	8310 out of 34727 genes, 23.9%	0.00025	0.00803	solyc01g099900, solyc01g086740, solyc06g071880, solyc11g013260, solyc11g010190, solyc02g070310, solyc01g097870, solyc09g098280, solyc01g101040, solyc03g080160, solyc09g007180, solyc01g112020, solyc12g039120, solyc06g062690, solyc06g007360, solyc01g102560, solyc01g009100, solyc03g006870, solyc03g098600, solyc11g039830, solyc01g106430, solyc04g014460, solyc06g068320, solyc03g118750, solyc07g008340,…
regulation of mammary gland epithelial cell proliferation	2 out of 81 genes, 2.5%	11 out of 34727 genes, 0.0%	0.00029	0.00847	solyc11g013260, solyc11g010190
cellular biopolymer biosynthetic process	31 out of 81 genes, 38.3%	7332 out of 34727 genes, 21.1%	0.00031	0.00874	solyc03g006870, solyc01g099900, solyc01g086740, solyc06g071880, solyc11g039830, solyc11g013260, solyc11g010190, solyc02g070310, solyc04g014460, solyc01g106430, solyc06g068320, solyc03g118750, solyc01g097870, solyc07g008340, solyc03g005730, solyc09g098280, solyc06g065470, solyc06g069090, solyc01g101040, solyc03g080160, solyc09g007180, solyc06g069860, solyc01g112020, solyc09g005720, solyc12g039120,…
electron transport chain	8 out of 81 genes, 9.9%	746 out of 34727 genes, 2.1%	0.00035	0.00883	solyc06g067920, solyc04g074550, solyc06g007630, solyc09g050020, solyc12g042900, solyc01g095570, solyc06g036350, solyc09g061230
catabolic process	32 out of 81 genes, 39.5%	7857 out of 34727 genes, 22.6%	0.00047	0.01058	solyc12g010790, solyc09g048990, solyc01g104680, solyc01g097870, solyc02g085790, solyc01g101040, solyc05g010260, solyc01g112020, solyc04g082030, solyc07g043560, solyc03g006870, solyc11g039830, solyc01g095570, solyc03g121640, solyc09g064370, solyc03g118750, solyc07g008340, solyc03g005730, solyc06g036350, solyc06g065470, solyc09g082970, solyc06g067920, solyc01g111510, solyc10g018060, solyc06g007630,…
macromolecule biosynthetic process	34 out of 81 genes, 42.0%	8615 out of 34727 genes, 24.8%	0.00051	0.01148	solyc01g099900, solyc01g086740, solyc06g071880, solyc11g013260, solyc11g010190, solyc02g070310, solyc01g097870, solyc09g098280, solyc01g101040, solyc03g080160, solyc09g007180, solyc01g112020, solyc12g039120, solyc06g062690, solyc06g007360, solyc01g102560, solyc01g009100, solyc03g006870, solyc03g098600, solyc11g039830, solyc01g106430, solyc04g014460, solyc06g068320, solyc03g118750, solyc07g008340,…
oxidative phosphorylation	5 out of 81 genes, 6.2%	281 out of 34727 genes, 0.8%	0.00051	0.01138	solyc06g067920, solyc04g074550, solyc09g050020, solyc12g042900, solyc06g036350
reproduction	32 out of 81 genes, 39.5%	7900 out of 34727 genes, 22.7%	0.00052	0.01129	solyc01g099900, solyc01g086740, solyc12g010790, solyc09g048990, solyc06g071880, solyc11g013260, solyc11g010190, solyc02g070310, solyc02g094370, solyc01g097870, solyc02g085790, solyc09g090590, solyc02g021560, solyc12g056450, solyc12g039120, solyc06g062690, solyc06g007360, solyc01g009100, solyc07g043560, solyc03g098600, solyc04g014460, solyc09g064370, solyc03g118750, solyc07g008340, solyc06g065470,…
regulation of multicellular organism growth	4 out of 81 genes, 4.9%	160 out of 34727 genes, 0.5%	0.00054	0.01136	solyc09g005720, solyc02g021560, solyc11g013260, solyc11g010190
protein folding	8 out of 81 genes, 9.9%	813 out of 34727 genes, 2.3%	0.00062	0.01206	solyc01g111510, solyc01g086740, solyc11g013260, solyc11g010190, solyc03g121640, solyc03g083390, solyc02g085790, solyc06g065470
growth	20 out of 81 genes, 24.7%	3965 out of 34727 genes, 11.4%	0.00063	0.01228	solyc03g098600, solyc12g010790, solyc06g071880, solyc11g039830, solyc02g068450, solyc11g013260, solyc11g010190, solyc03g115760, solyc01g104680, solyc01g106430, solyc02g094370, solyc03g118750, solyc02g085790, solyc09g082970, solyc06g036350, solyc01g101040, solyc02g021560, solyc12g056450, solyc09g005720, solyc02g087300
rRNA processing	9 out of 81 genes, 11.1%	1027 out of 34727 genes, 3.0%	0.00064	0.0125	solyc06g069090, solyc06g007710, solyc01g104680, solyc12g039120, solyc05g053730, solyc01g097870, solyc07g008340, solyc01g009100, solyc06g065470
cellular carbohydrate metabolic process	22 out of 81 genes, 27.2%	4611 out of 34727 genes, 13.3%	0.00067	0.01271	solyc12g019300, solyc03g006870, solyc09g048990, solyc11g039830, solyc03g121640, solyc01g095570, solyc01g006630, solyc01g106430, solyc03g118750, solyc03g005730, solyc02g085790, solyc09g082970, solyc06g036350, solyc06g067920, solyc01g101040, solyc01g111510, solyc04g056390, solyc12g042900, solyc05g010260, solyc01g112020, solyc08g014340, solyc02g087300
biopolymer biosynthetic process	31 out of 81 genes, 38.3%	7677 out of 34727 genes, 22.1%	0.00071	0.014	solyc03g006870, solyc01g099900, solyc01g086740, solyc06g071880, solyc11g039830, solyc11g013260, solyc11g010190, solyc02g070310, solyc04g014460, solyc01g106430, solyc06g068320, solyc03g118750, solyc01g097870, solyc07g008340, solyc03g005730, solyc09g098280, solyc06g065470, solyc06g069090, solyc01g101040, solyc03g080160, solyc09g007180, solyc06g069860, solyc01g112020, solyc09g005720, solyc12g039120,…
rRNA metabolic process	9 out of 81 genes, 11.1%	1048 out of 34727 genes, 3.0%	0.00074	0.01389	solyc06g069090, solyc06g007710, solyc01g104680, solyc12g039120, solyc05g053730, solyc01g097870, solyc07g008340, solyc01g009100, solyc06g065470
gene expression	29 out of 81 genes, 35.8%	6991 out of 34727 genes, 20.1%	0.00075	0.01379	solyc01g099900, solyc06g007710, solyc06g071880, solyc11g039830, solyc11g013260, solyc11g010190, solyc02g070310, solyc04g014460, solyc01g104680, solyc01g106430, solyc06g068320, solyc01g097870, solyc07g008340, solyc09g098280, solyc06g065470, solyc06g069090, solyc07g064510, solyc03g080160, solyc09g007180, solyc02g021560, solyc06g069860, solyc09g005720, solyc12g039120, solyc06g076150, solyc05g053730,…
positive regulation of multicellular organism growth	3 out of 81 genes, 3.7%	78 out of 34727 genes, 0.2%	0.00081	0.01459	solyc09g005720, solyc11g013260, solyc11g010190
nucleotide biosynthetic process	9 out of 81 genes, 11.1%	1062 out of 34727 genes, 3.1%	0.00082	0.01448	solyc01g099900, solyc06g007710, solyc09g007180, solyc10g080320, solyc03g121640, solyc01g095570, solyc01g112020, solyc11g068830, solyc06g007360
farnesyl diphosphate biosynthetic process	2 out of 81 genes, 2.5%	19 out of 34727 genes, 0.1%	0.00089	0.01511	solyc12g056450, solyc04g056390
organelle organization	27 out of 81 genes, 33.3%	6432 out of 34727 genes, 18.5%	0.00104	0.01735	solyc07g043560, solyc12g019300, solyc01g086740, solyc06g007710, solyc09g048990, solyc11g039830, solyc11g013260, solyc11g010190, solyc03g121640, solyc03g115760, solyc01g104680, solyc01g106430, solyc06g068320, solyc01g097870, solyc07g008340, solyc02g085790, solyc06g065470, solyc06g069090, solyc01g111510, solyc09g090590, solyc01g112020, solyc12g039120, solyc05g053730, solyc06g062690, solyc08g014340,…
mitochondrial electron transport, ubiquinol to cytochrome c	2 out of 81 genes, 2.5%	21 out of 34727 genes, 0.1%	0.00109	0.01883	solyc06g067920, solyc09g050020
regulation of estrogen receptor signaling pathway	2 out of 81 genes, 2.5%	21 out of 34727 genes, 0.1%	0.00109	0.0187	solyc11g013260, solyc11g010190
mitochondrial transport	5 out of 81 genes, 6.2%	333 out of 34727 genes, 1.0%	0.00111	0.01856	solyc06g007710, solyc11g013260, solyc11g010190, solyc03g121640, solyc01g095570
inner mitochondrial membrane organization	2 out of 81 genes, 2.5%	22 out of 34727 genes, 0.1%	0.0012	0.01886	solyc11g013260, solyc11g010190
negative regulation of epithelial cell proliferation	2 out of 81 genes, 2.5%	23 out of 34727 genes, 0.1%	0.00131	0.02099	solyc11g013260, solyc11g010190
ribosome biogenesis	9 out of 81 genes, 11.1%	1141 out of 34727 genes, 3.3%	0.00135	0.02113	solyc06g069090, solyc06g007710, solyc01g104680, solyc12g039120, solyc05g053730, solyc01g097870, solyc07g008340, solyc01g009100, solyc06g065470
mRNA transport	5 out of 81 genes, 6.2%	353 out of 34727 genes, 1.0%	0.00143	0.02322	solyc04g014460, solyc01g104680, solyc02g021560, solyc06g065470, solyc02g087300
steroid hormone receptor signaling pathway	3 out of 81 genes, 3.7%	95 out of 34727 genes, 0.3%	0.00144	0.02347	solyc01g106430, solyc11g013260, solyc11g010190
tRNA aminoacylation for protein translation	3 out of 81 genes, 3.7%	100 out of 34727 genes, 0.3%	0.00167	0.02648	solyc01g106430, solyc06g068320, solyc11g039830
amino acid activation	3 out of 81 genes, 3.7%	100 out of 34727 genes, 0.3%	0.00167	0.0263	solyc01g106430, solyc06g068320, solyc11g039830
tRNA aminoacylation	3 out of 81 genes, 3.7%	100 out of 34727 genes, 0.3%	0.00167	0.02612	solyc01g106430, solyc06g068320, solyc11g039830
mitochondrial electron transport, cytochrome c to oxygen	2 out of 81 genes, 2.5%	26 out of 34727 genes, 0.1%	0.00168	0.0273	solyc04g074550, solyc12g042900
protein targeting to mitochondrion	4 out of 81 genes, 4.9%	218 out of 34727 genes, 0.6%	0.00172	0.02752	solyc06g007710, solyc11g013260, solyc11g010190, solyc03g121640
biopolymer catabolic process	15 out of 81 genes, 18.5%	2781 out of 34727 genes, 8.0%	0.00177	0.028	solyc07g043560, solyc06g067920, solyc03g006870, solyc01g111510, solyc11g039830, solyc06g007630, solyc03g121640, solyc01g112020, solyc09g005720, solyc01g097870, solyc07g008340, solyc02g085790, solyc06g065470, solyc06g036350, solyc02g087300
reproductive process	30 out of 81 genes, 37.0%	7774 out of 34727 genes, 22.4%	0.00197	0.03073	solyc01g099900, solyc01g086740, solyc12g010790, solyc09g048990, solyc06g071880, solyc11g013260, solyc11g010190, solyc02g070310, solyc09g064370, solyc04g014460, solyc02g094370, solyc03g118750, solyc01g097870, solyc07g008340, solyc02g085790, solyc09g082970, solyc06g065470, solyc01g111510, solyc06g069090, solyc09g090590, solyc02g021560, solyc04g056390, solyc06g069860, solyc12g056450, solyc09g005720,…
intracellular receptor-mediated signaling pathway	3 out of 81 genes, 3.7%	106 out of 34727 genes, 0.3%	0.00198	0.03092	solyc01g106430, solyc11g013260, solyc11g010190
isopentenyl diphosphate biosynthetic process	6 out of 81 genes, 7.4%	560 out of 34727 genes, 1.6%	0.002	0.03072	solyc12g056450, solyc09g064370, solyc03g006870, solyc04g056390, solyc08g014340, solyc01g112020
isopentenyl diphosphate metabolic process	6 out of 81 genes, 7.4%	560 out of 34727 genes, 1.6%	0.002	0.03052	solyc12g056450, solyc09g064370, solyc03g006870, solyc04g056390, solyc08g014340, solyc01g112020
nucleoside biosynthetic process	2 out of 81 genes, 2.5%	29 out of 34727 genes, 0.1%	0.00209	0.03239	solyc11g068830, solyc11g039830
nucleic acid transport	5 out of 81 genes, 6.2%	394 out of 34727 genes, 1.1%	0.00231	0.03397	solyc04g014460, solyc01g104680, solyc02g021560, solyc06g065470, solyc02g087300
RNA transport	5 out of 81 genes, 6.2%	394 out of 34727 genes, 1.1%	0.00231	0.03376	solyc04g014460, solyc01g104680, solyc02g021560, solyc06g065470, solyc02g087300
establishment of RNA localization	5 out of 81 genes, 6.2%	394 out of 34727 genes, 1.1%	0.00231	0.03354	solyc04g014460, solyc01g104680, solyc02g021560, solyc06g065470, solyc02g087300
transcription	20 out of 81 genes, 24.7%	4407 out of 34727 genes, 12.7%	0.00232	0.03333	solyc01g099900, solyc06g071880, solyc11g039830, solyc11g013260, solyc11g010190, solyc02g070310, solyc01g106430, solyc04g014460, solyc01g097870, solyc06g065470, solyc06g069090, solyc03g080160, solyc09g007180, solyc06g069860, solyc09g005720, solyc12g039120, solyc05g053730, solyc06g062690, solyc06g007360, solyc01g009100
transcription, DNA-dependent	20 out of 81 genes, 24.7%	4407 out of 34727 genes, 12.7%	0.00232	0.03313	solyc01g099900, solyc06g071880, solyc11g039830, solyc11g013260, solyc11g010190, solyc02g070310, solyc01g106430, solyc04g014460, solyc01g097870, solyc06g065470, solyc06g069090, solyc03g080160, solyc09g007180, solyc06g069860, solyc09g005720, solyc12g039120, solyc05g053730, solyc06g062690, solyc06g007360, solyc01g009100
female gonad development	2 out of 81 genes, 2.5%	31 out of 34727 genes, 0.1%	0.00239	0.03379	solyc11g013260, solyc11g010190
negative regulation of proteolysis	2 out of 81 genes, 2.5%	31 out of 34727 genes, 0.1%	0.00239	0.03358	solyc11g013260, solyc11g010190
RNA biosynthetic process	20 out of 81 genes, 24.7%	4427 out of 34727 genes, 12.7%	0.00245	0.03411	solyc01g099900, solyc06g071880, solyc11g039830, solyc11g013260, solyc11g010190, solyc02g070310, solyc01g106430, solyc04g014460, solyc01g097870, solyc06g065470, solyc06g069090, solyc03g080160, solyc09g007180, solyc06g069860, solyc09g005720, solyc12g039120, solyc05g053730, solyc06g062690, solyc06g007360, solyc01g009100
regulation of steroid hormone receptor signaling pathway	2 out of 81 genes, 2.5%	33 out of 34727 genes, 0.1%	0.0027	0.03598	solyc11g013260, solyc11g010190
cellular di-, tri-valent inorganic cation homeostasis	5 out of 81 genes, 6.2%	411 out of 34727 genes, 1.2%	0.00278	0.03636	solyc03g006870, solyc09g048990, solyc11g007120, solyc02g068450, solyc06g071700
oxidation reduction	14 out of 81 genes, 17.3%	2620 out of 34727 genes, 7.5%	0.0028	0.03627	solyc06g067920, solyc01g111510, solyc04g074550, solyc09g090590, solyc06g007630, solyc09g050020, solyc12g042900, solyc05g010260, solyc01g095570, solyc01g006630, solyc09g064370, solyc06g071700, solyc09g061230, solyc06g036350
ncRNA processing	9 out of 81 genes, 11.1%	1273 out of 34727 genes, 3.7%	0.00284	0.03629	solyc06g069090, solyc06g007710, solyc01g104680, solyc12g039120, solyc05g053730, solyc01g097870, solyc07g008340, solyc01g009100, solyc06g065470
RNA metabolic process	27 out of 81 genes, 33.3%	6883 out of 34727 genes, 19.8%	0.00292	0.03714	solyc01g099900, solyc06g007710, solyc06g071880, solyc11g039830, solyc11g013260, solyc11g010190, solyc02g070310, solyc04g014460, solyc01g104680, solyc01g106430, solyc06g068320, solyc01g097870, solyc07g008340, solyc06g065470, solyc06g069090, solyc07g064510, solyc03g080160, solyc09g007180, solyc02g021560, solyc06g069860, solyc01g112020, solyc09g005720, solyc12g039120, solyc05g053730, solyc06g062690,…
RNA methylation	4 out of 81 genes, 4.9%	254 out of 34727 genes, 0.7%	0.00299	0.03787	solyc09g005720, solyc06g007710, solyc06g071880, solyc01g097870
establishment of localization	37 out of 81 genes, 45.7%	10635 out of 34727 genes, 30.6%	0.00305	0.03894	solyc01g099900, solyc12g010790, solyc09g048990, solyc06g071880, solyc02g068450, solyc11g013260, solyc11g010190, solyc02g070310, solyc01g104680, solyc02g094370, solyc01g097870, solyc02g085790, solyc01g101040, solyc03g080160, solyc02g021560, solyc05g010260, solyc01g112020, solyc12g039120, solyc06g062690, solyc06g007360, solyc01g009100, solyc07g043560, solyc06g007710, solyc01g095570, solyc03g115760,…
farnesyl diphosphate metabolic process	2 out of 81 genes, 2.5%	37 out of 34727 genes, 0.1%	0.00339	0.0414	solyc12g056450, solyc04g056390
regulation of epithelial cell proliferation	2 out of 81 genes, 2.5%	37 out of 34727 genes, 0.1%	0.00339	0.04116	solyc11g013260, solyc11g010190
cellular carbohydrate biosynthetic process	14 out of 81 genes, 17.3%	2697 out of 34727 genes, 7.8%	0.00364	0.04301	solyc12g019300, solyc03g006870, solyc01g111510, solyc01g101040, solyc11g039830, solyc03g121640, solyc01g095570, solyc01g112020, solyc01g006630, solyc01g106430, solyc03g118750, solyc08g014340, solyc02g085790, solyc03g005730
localization	38 out of 81 genes, 46.9%	11143 out of 34727 genes, 32.1%	0.00374	0.04345	solyc01g099900, solyc12g010790, solyc09g048990, solyc06g071880, solyc11g007120, solyc02g068450, solyc11g013260, solyc11g010190, solyc02g070310, solyc01g104680, solyc02g094370, solyc01g097870, solyc02g085790, solyc01g101040, solyc03g080160, solyc02g021560, solyc05g010260, solyc01g112020, solyc12g039120, solyc06g062690, solyc06g007360, solyc01g009100, solyc07g043560, solyc06g007710, solyc01g095570,…
sex differentiation	5 out of 81 genes, 6.2%	441 out of 34727 genes, 1.3%	0.00375	0.0432	solyc12g056450, solyc02g021560, solyc11g013260, solyc11g010190, solyc02g085790
transferrin transport	2 out of 81 genes, 2.5%	39 out of 34727 genes, 0.1%	0.00376	0.04341	solyc09g048990, solyc02g068450
polyprenol biosynthetic process	2 out of 81 genes, 2.5%	40 out of 34727 genes, 0.1%	0.00395	0.04475	solyc12g056450, solyc04g056390
starch biosynthetic process	5 out of 81 genes, 6.2%	449 out of 34727 genes, 1.3%	0.00404	0.04517	solyc03g006870, solyc01g101040, solyc03g118750, solyc03g005730, solyc01g112020
nuclear-transcribed mRNA catabolic process, nonsense-mediated decay	3 out of 81 genes, 3.7%	140 out of 34727 genes, 0.4%	0.00434	0.04715	solyc09g005720, solyc01g097870, solyc06g065470
proteolysis involved in cellular protein catabolic process	9 out of 81 genes, 11.1%	1360 out of 34727 genes, 3.9%	0.00438	0.04844	solyc07g043560, solyc06g067920, solyc01g111510, solyc11g039830, solyc06g007630, solyc03g121640, solyc02g085790, solyc02g087300, solyc06g036350
mitochondrion organization	5 out of 81 genes, 6.2%	458 out of 34727 genes, 1.3%	0.0044	0.04818	solyc06g007710, solyc11g039830, solyc11g013260, solyc11g010190, solyc03g121640
lysine metabolic process	2 out of 81 genes, 2.5%	43 out of 34727 genes, 0.1%	0.00456	0.04956	solyc06g073280, solyc07g064800
excretion	2 out of 81 genes, 2.5%	43 out of 34727 genes, 0.1%	0.00456	0.04929	solyc11g013260, solyc11g010190

## Sheet: Up_BP_P-E-HS vs P-C
Gene Ontology term	Cluster frequency	Genome frequency of use	Raw P-value	Corrected P-value	Genes annotated to the term
hexose biosynthetic process	11 out of 26 genes, 42.3%	525 out of 34727 genes, 1.5%	5.34e-14	0	solyc09g090140, solyc01g106260, solyc06g082630, solyc03g119040, solyc03g117630, solyc01g111120, solyc10g007480, solyc01g106210, solyc08g068330, solyc07g052350, solyc09g008840
monosaccharide biosynthetic process	11 out of 26 genes, 42.3%	541 out of 34727 genes, 1.6%	7.41e-14	0	solyc09g090140, solyc01g106260, solyc06g082630, solyc03g119040, solyc03g117630, solyc01g111120, solyc10g007480, solyc01g106210, solyc08g068330, solyc07g052350, solyc09g008840
hexose metabolic process	15 out of 26 genes, 57.7%	1687 out of 34727 genes, 4.9%	8.67e-14	0	solyc03g044010, solyc09g090140, solyc01g106260, solyc07g016200, solyc06g082630, solyc03g119040, solyc03g117630, solyc01g111120, solyc10g007480, solyc01g106210, solyc08g068330, solyc10g007950, solyc09g018790, solyc07g052350, solyc09g008840
monosaccharide metabolic process	15 out of 26 genes, 57.7%	1786 out of 34727 genes, 5.1%	1.98e-13	0	solyc03g044010, solyc09g090140, solyc01g106260, solyc07g016200, solyc06g082630, solyc03g119040, solyc03g117630, solyc01g111120, solyc10g007480, solyc01g106210, solyc08g068330, solyc10g007950, solyc09g018790, solyc07g052350, solyc09g008840
glucose metabolic process	14 out of 26 genes, 53.8%	1590 out of 34727 genes, 4.6%	9.67e-13	0	solyc03g044010, solyc09g090140, solyc01g106260, solyc07g016200, solyc06g082630, solyc03g119040, solyc03g117630, solyc01g111120, solyc01g106210, solyc08g068330, solyc10g007950, solyc09g018790, solyc07g052350, solyc09g008840
gluconeogenesis	10 out of 26 genes, 38.5%	496 out of 34727 genes, 1.4%	1.39e-12	0	solyc09g090140, solyc01g106260, solyc06g082630, solyc03g119040, solyc03g117630, solyc01g111120, solyc01g106210, solyc08g068330, solyc07g052350, solyc09g008840
alcohol biosynthetic process	11 out of 26 genes, 42.3%	710 out of 34727 genes, 2.0%	1.41e-12	0	solyc09g090140, solyc01g106260, solyc06g082630, solyc03g119040, solyc03g117630, solyc01g111120, solyc10g007480, solyc01g106210, solyc08g068330, solyc07g052350, solyc09g008840
pyruvate metabolic process	11 out of 26 genes, 42.3%	1031 out of 34727 genes, 3.0%	7.69e-11	0	solyc09g090140, solyc01g106260, solyc06g082630, solyc03g119040, solyc03g117630, solyc01g111120, solyc01g106210, solyc08g068330, solyc09g018790, solyc07g052350, solyc09g008840
glucose catabolic process	12 out of 26 genes, 46.2%	1385 out of 34727 genes, 4.0%	8.88e-11	0	solyc03g044010, solyc09g090140, solyc01g106260, solyc07g016200, solyc03g119040, solyc03g117630, solyc01g111120, solyc01g106210, solyc10g007950, solyc09g018790, solyc07g052350, solyc09g008840
cellular alcohol metabolic process	15 out of 26 genes, 57.7%	2734 out of 34727 genes, 7.9%	8.92e-11	0	solyc03g044010, solyc09g090140, solyc01g106260, solyc07g016200, solyc06g082630, solyc03g119040, solyc03g117630, solyc01g111120, solyc10g007480, solyc01g106210, solyc08g068330, solyc10g007950, solyc09g018790, solyc07g052350, solyc09g008840
hexose catabolic process	12 out of 26 genes, 46.2%	1404 out of 34727 genes, 4.0%	1.03e-10	0	solyc03g044010, solyc09g090140, solyc01g106260, solyc07g016200, solyc03g119040, solyc03g117630, solyc01g111120, solyc01g106210, solyc10g007950, solyc09g018790, solyc07g052350, solyc09g008840
monosaccharide catabolic process	12 out of 26 genes, 46.2%	1413 out of 34727 genes, 4.1%	1.11e-10	0	solyc03g044010, solyc09g090140, solyc01g106260, solyc07g016200, solyc03g119040, solyc03g117630, solyc01g111120, solyc01g106210, solyc10g007950, solyc09g018790, solyc07g052350, solyc09g008840
glycolysis	10 out of 26 genes, 38.5%	785 out of 34727 genes, 2.3%	1.26e-10	0	solyc03g044010, solyc09g090140, solyc01g106260, solyc07g016200, solyc03g119040, solyc03g117630, solyc01g111120, solyc01g106210, solyc07g052350, solyc09g008840
alcohol catabolic process	12 out of 26 genes, 46.2%	1472 out of 34727 genes, 4.2%	1.78e-10	0	solyc03g044010, solyc09g090140, solyc01g106260, solyc07g016200, solyc03g119040, solyc03g117630, solyc01g111120, solyc01g106210, solyc10g007950, solyc09g018790, solyc07g052350, solyc09g008840
cellular macromolecule catabolic process	16 out of 26 genes, 61.5%	3771 out of 34727 genes, 10.9%	6.6e-10	0	solyc03g044010, solyc01g106260, solyc06g082630, solyc01g111120, solyc01g106210, solyc08g068330, solyc10g007950, solyc10g008010, solyc09g008840, solyc09g090140, solyc03g119040, solyc07g016200, solyc03g117630, solyc12g088720, solyc07g052350, solyc09g018790
macromolecule catabolic process	16 out of 26 genes, 61.5%	3915 out of 34727 genes, 11.3%	1.15e-09	0	solyc03g044010, solyc01g106260, solyc06g082630, solyc01g111120, solyc01g106210, solyc08g068330, solyc10g007950, solyc10g008010, solyc09g008840, solyc09g090140, solyc03g119040, solyc07g016200, solyc03g117630, solyc12g088720, solyc07g052350, solyc09g018790
cellular carbohydrate catabolic process	12 out of 26 genes, 46.2%	1875 out of 34727 genes, 5.4%	2.81e-09	0	solyc03g044010, solyc09g090140, solyc01g106260, solyc07g016200, solyc03g119040, solyc03g117630, solyc01g111120, solyc01g106210, solyc10g007950, solyc09g018790, solyc07g052350, solyc09g008840
carbohydrate catabolic process	12 out of 26 genes, 46.2%	1891 out of 34727 genes, 5.4%	3.1e-09	0	solyc03g044010, solyc09g090140, solyc01g106260, solyc07g016200, solyc03g119040, solyc03g117630, solyc01g111120, solyc01g106210, solyc10g007950, solyc09g018790, solyc07g052350, solyc09g008840
cellular catabolic process	19 out of 26 genes, 73.1%	7539 out of 34727 genes, 21.7%	3.21e-08	0	solyc03g044010, solyc01g106260, solyc06g082630, solyc01g111120, solyc01g106210, solyc08g068330, solyc12g014050, solyc10g007950, solyc10g008010, solyc09g008840, solyc09g090140, solyc03g119040, solyc05g012270, solyc07g016200, solyc03g117630, solyc07g065050, solyc12g088720, solyc07g052350, solyc09g018790
catabolic process	19 out of 26 genes, 73.1%	7857 out of 34727 genes, 22.6%	6.53e-08	0	solyc03g044010, solyc01g106260, solyc06g082630, solyc01g111120, solyc01g106210, solyc08g068330, solyc12g014050, solyc10g007950, solyc10g008010, solyc09g008840, solyc09g090140, solyc03g119040, solyc05g012270, solyc07g016200, solyc03g117630, solyc07g065050, solyc12g088720, solyc07g052350, solyc09g018790
cellular carbohydrate metabolic process	15 out of 26 genes, 57.7%	4611 out of 34727 genes, 13.3%	1.24e-07	0	solyc03g044010, solyc09g090140, solyc01g106260, solyc07g016200, solyc06g082630, solyc03g119040, solyc03g117630, solyc01g111120, solyc10g007480, solyc01g106210, solyc08g068330, solyc10g007950, solyc09g018790, solyc07g052350, solyc09g008840
nucleoside phosphate metabolic process	12 out of 26 genes, 46.2%	2643 out of 34727 genes, 7.6%	1.29e-07	0	solyc09g090140, solyc01g106260, solyc06g082630, solyc05g012270, solyc03g119040, solyc07g065050, solyc01g111120, solyc12g088720, solyc01g106210, solyc12g014050, solyc09g018790, solyc09g008840
nucleotide metabolic process	12 out of 26 genes, 46.2%	2643 out of 34727 genes, 7.6%	1.29e-07	0	solyc09g090140, solyc01g106260, solyc06g082630, solyc05g012270, solyc03g119040, solyc07g065050, solyc01g111120, solyc12g088720, solyc01g106210, solyc12g014050, solyc09g018790, solyc09g008840
response to misfolded protein	6 out of 26 genes, 23.1%	336 out of 34727 genes, 1.0%	1.53e-07	0	solyc03g044010, solyc08g068330, solyc07g016200, solyc06g082630, solyc10g008010, solyc07g052350
cellular carbohydrate biosynthetic process	12 out of 26 genes, 46.2%	2697 out of 34727 genes, 7.8%	1.61e-07	0	solyc09g090140, solyc01g106260, solyc06g082630, solyc03g119040, solyc03g117630, solyc01g111120, solyc10g007480, solyc01g106210, solyc08g068330, solyc10g007950, solyc07g052350, solyc09g008840
nucleobase, nucleoside and nucleotide metabolic process	12 out of 26 genes, 46.2%	2744 out of 34727 genes, 7.9%	1.95e-07	0	solyc09g090140, solyc01g106260, solyc06g082630, solyc05g012270, solyc03g119040, solyc07g065050, solyc01g111120, solyc12g088720, solyc01g106210, solyc12g014050, solyc09g018790, solyc09g008840
response to metal ion	11 out of 26 genes, 42.3%	2257 out of 34727 genes, 6.5%	2.64e-07	0	solyc03g044010, solyc09g090140, solyc01g106260, solyc07g016200, solyc03g119040, solyc03g117630, solyc01g106210, solyc08g068330, solyc10g008010, solyc07g052350, solyc09g008840
generation of precursor metabolites and energy	11 out of 26 genes, 42.3%	2300 out of 34727 genes, 6.6%	3.19e-07	0	solyc03g044010, solyc09g090140, solyc01g106260, solyc07g016200, solyc03g119040, solyc03g117630, solyc01g111120, solyc01g106210, solyc08g068330, solyc07g052350, solyc09g008840
primary metabolic process	26 out of 26 genes, 100.0%	19671 out of 34727 genes, 56.6%	3.79e-07	0	solyc03g044010, solyc01g106260, solyc06g082630, solyc05g056390, solyc01g111120, solyc02g021400, solyc10g007480, solyc01g106210, solyc08g068330, solyc12g014050, solyc10g007950, solyc07g063890, solyc10g008010, solyc09g008840, solyc09g090140, solyc03g119040, solyc05g012270, solyc07g016200, solyc03g117630, solyc07g065050, solyc12g088720, solyc02g066990, solyc09g090520, solyc07g054180, solyc09g018790,…
response to cadmium ion	9 out of 26 genes, 34.6%	1429 out of 34727 genes, 4.1%	5.46e-07	0	solyc03g044010, solyc09g090140, solyc01g106260, solyc07g016200, solyc03g119040, solyc03g117630, solyc01g106210, solyc08g068330, solyc07g052350
carbohydrate metabolic process	16 out of 26 genes, 61.5%	6037 out of 34727 genes, 17.4%	6.15e-07	0	solyc03g044010, solyc01g106260, solyc06g082630, solyc01g111120, solyc10g007480, solyc01g106210, solyc08g068330, solyc10g007950, solyc09g008840, solyc09g090140, solyc03g119040, solyc07g016200, solyc03g117630, solyc12g088720, solyc07g052350, solyc09g018790
carbohydrate biosynthetic process	12 out of 26 genes, 46.2%	3134 out of 34727 genes, 9.0%	8.25e-07	0	solyc09g090140, solyc01g106260, solyc06g082630, solyc03g119040, solyc03g117630, solyc01g111120, solyc10g007480, solyc01g106210, solyc08g068330, solyc10g007950, solyc07g052350, solyc09g008840
cellular metabolic process	26 out of 26 genes, 100.0%	20675 out of 34727 genes, 59.5%	1.38e-06	0	solyc03g044010, solyc01g106260, solyc06g082630, solyc05g056390, solyc01g111120, solyc02g021400, solyc10g007480, solyc01g106210, solyc08g068330, solyc12g014050, solyc10g007950, solyc07g063890, solyc10g008010, solyc09g008840, solyc09g090140, solyc03g119040, solyc05g012270, solyc07g016200, solyc03g117630, solyc07g065050, solyc12g088720, solyc02g066990, solyc09g090520, solyc07g054180, solyc09g018790,…
viral reproduction	8 out of 26 genes, 30.8%	1286 out of 34727 genes, 3.7%	2.97e-06	0	solyc07g016200, solyc06g082630, solyc03g119040, solyc03g117630, solyc02g021400, solyc09g090520, solyc07g063890, solyc10g008010
metabolic process	26 out of 26 genes, 100.0%	21410 out of 34727 genes, 61.7%	3.43e-06	0	solyc03g044010, solyc01g106260, solyc06g082630, solyc05g056390, solyc01g111120, solyc02g021400, solyc10g007480, solyc01g106210, solyc08g068330, solyc12g014050, solyc10g007950, solyc07g063890, solyc10g008010, solyc09g008840, solyc09g090140, solyc03g119040, solyc05g012270, solyc07g016200, solyc03g117630, solyc07g065050, solyc12g088720, solyc02g066990, solyc09g090520, solyc07g054180, solyc09g018790,…
cellular macromolecule metabolic process	23 out of 26 genes, 88.5%	15642 out of 34727 genes, 45.0%	5.13e-06	0	solyc03g044010, solyc01g106260, solyc06g082630, solyc05g056390, solyc01g111120, solyc02g021400, solyc10g007480, solyc01g106210, solyc08g068330, solyc10g007950, solyc07g063890, solyc10g008010, solyc09g008840, solyc09g090140, solyc03g119040, solyc07g016200, solyc03g117630, solyc12g088720, solyc02g066990, solyc09g090520, solyc07g054180, solyc09g018790, solyc07g052350
nucleobase, nucleoside, nucleotide and nucleic acid metabolic process	19 out of 26 genes, 73.1%	10426 out of 34727 genes, 30.0%	7.39e-06	0	solyc01g106260, solyc06g082630, solyc01g111120, solyc02g021400, solyc10g007480, solyc01g106210, solyc12g014050, solyc07g063890, solyc10g008010, solyc09g008840, solyc09g090140, solyc03g119040, solyc05g012270, solyc07g016200, solyc03g117630, solyc07g065050, solyc12g088720, solyc09g090520, solyc09g018790
macromolecule metabolic process	23 out of 26 genes, 88.5%	15977 out of 34727 genes, 46.0%	7.96e-06	0	solyc03g044010, solyc01g106260, solyc06g082630, solyc05g056390, solyc01g111120, solyc02g021400, solyc10g007480, solyc01g106210, solyc08g068330, solyc10g007950, solyc07g063890, solyc10g008010, solyc09g008840, solyc09g090140, solyc03g119040, solyc07g016200, solyc03g117630, solyc12g088720, solyc02g066990, solyc09g090520, solyc07g054180, solyc09g018790, solyc07g052350
response to inorganic substance	11 out of 26 genes, 42.3%	3227 out of 34727 genes, 9.3%	9.02e-06	0	solyc03g044010, solyc09g090140, solyc01g106260, solyc07g016200, solyc03g119040, solyc03g117630, solyc01g106210, solyc08g068330, solyc10g008010, solyc07g052350, solyc09g008840
nucleotide biosynthetic process	7 out of 26 genes, 26.9%	1062 out of 34727 genes, 3.1%	9.69e-06	0	solyc12g088720, solyc01g106210, solyc01g106260, solyc05g012270, solyc03g119040, solyc07g065050, solyc09g008840
energy derivation by oxidation of organic compounds	5 out of 26 genes, 19.2%	394 out of 34727 genes, 1.1%	9.9e-06	0	solyc03g044010, solyc09g090140, solyc08g068330, solyc07g052350, solyc09g008840
monocarboxylic acid metabolic process	13 out of 26 genes, 50.0%	4805 out of 34727 genes, 13.8%	1.18e-05	0	solyc09g090140, solyc01g106260, solyc07g016200, solyc06g082630, solyc03g119040, solyc03g117630, solyc01g111120, solyc01g106210, solyc08g068330, solyc12g014050, solyc09g018790, solyc07g052350, solyc09g008840
carboxylic acid metabolic process	15 out of 26 genes, 57.7%	6546 out of 34727 genes, 18.8%	1.22e-05	0	solyc09g090140, solyc01g106260, solyc07g016200, solyc06g082630, solyc05g012270, solyc03g119040, solyc03g117630, solyc01g111120, solyc01g106210, solyc08g068330, solyc02g066990, solyc12g014050, solyc09g018790, solyc07g052350, solyc09g008840
organic acid metabolic process	15 out of 26 genes, 57.7%	6568 out of 34727 genes, 18.9%	1.28e-05	0	solyc09g090140, solyc01g106260, solyc07g016200, solyc06g082630, solyc05g012270, solyc03g119040, solyc03g117630, solyc01g111120, solyc01g106210, solyc08g068330, solyc02g066990, solyc12g014050, solyc09g018790, solyc07g052350, solyc09g008840
response to protein stimulus	8 out of 26 genes, 30.8%	1616 out of 34727 genes, 4.7%	1.59e-05	0	solyc03g044010, solyc07g016200, solyc06g082630, solyc05g056390, solyc03g117630, solyc08g068330, solyc10g008010, solyc07g052350
tricarboxylic acid cycle	3 out of 26 genes, 11.5%	70 out of 34727 genes, 0.2%	1.97e-05	0	solyc09g090140, solyc08g068330, solyc07g052350
acetyl-CoA catabolic process	3 out of 26 genes, 11.5%	71 out of 34727 genes, 0.2%	2.05e-05	0	solyc09g090140, solyc08g068330, solyc07g052350
aerobic respiration	4 out of 26 genes, 15.4%	222 out of 34727 genes, 0.6%	2.17e-05	0	solyc03g044010, solyc09g090140, solyc08g068330, solyc07g052350
antigen processing and presentation of exogenous peptide antigen via MHC class I, TAP-dependent	3 out of 26 genes, 11.5%	74 out of 34727 genes, 0.2%	2.33e-05	0	solyc07g016200, solyc06g082630, solyc10g008010
cellular process	26 out of 26 genes, 100.0%	23063 out of 34727 genes, 66.4%	2.37e-05	0	solyc03g044010, solyc01g106260, solyc06g082630, solyc05g056390, solyc01g111120, solyc02g021400, solyc10g007480, solyc01g106210, solyc08g068330, solyc12g014050, solyc10g007950, solyc07g063890, solyc10g008010, solyc09g008840, solyc09g090140, solyc03g119040, solyc05g012270, solyc07g016200, solyc03g117630, solyc07g065050, solyc12g088720, solyc02g066990, solyc09g090520, solyc07g054180, solyc09g018790,…
cellular biosynthetic process	21 out of 26 genes, 80.8%	13831 out of 34727 genes, 39.8%	2.42e-05	0.00078	solyc01g106260, solyc06g082630, solyc01g111120, solyc02g021400, solyc10g007480, solyc01g106210, solyc08g068330, solyc12g014050, solyc10g007950, solyc07g063890, solyc09g008840, solyc09g090140, solyc03g119040, solyc05g012270, solyc03g117630, solyc12g088720, solyc02g066990, solyc09g090520, solyc07g054180, solyc07g052350, solyc09g018790
regulation of amino acid metabolic process	3 out of 26 genes, 11.5%	80 out of 34727 genes, 0.2%	2.94e-05	0.00077	solyc07g016200, solyc06g082630, solyc10g008010
antigen processing and presentation of exogenous peptide antigen via MHC class I	3 out of 26 genes, 11.5%	80 out of 34727 genes, 0.2%	2.94e-05	0.00075	solyc07g016200, solyc06g082630, solyc10g008010
antigen processing and presentation of exogenous peptide antigen	3 out of 26 genes, 11.5%	81 out of 34727 genes, 0.2%	3.05e-05	0.00074	solyc07g016200, solyc06g082630, solyc10g008010
antigen processing and presentation of exogenous antigen	3 out of 26 genes, 11.5%	81 out of 34727 genes, 0.2%	3.05e-05	0.00073	solyc07g016200, solyc06g082630, solyc10g008010
cellular respiration	4 out of 26 genes, 15.4%	245 out of 34727 genes, 0.7%	3.19e-05	0.00071	solyc03g044010, solyc09g090140, solyc08g068330, solyc07g052350
proteasomal protein catabolic process	6 out of 26 genes, 23.1%	857 out of 34727 genes, 2.5%	3.34e-05	0.0007	solyc08g068330, solyc07g016200, solyc06g082630, solyc10g008010, solyc07g052350, solyc09g008840
positive regulation of catalytic activity	7 out of 26 genes, 26.9%	1300 out of 34727 genes, 3.7%	3.56e-05	0.00069	solyc07g016200, solyc06g082630, solyc05g056390, solyc03g119040, solyc10g007950, solyc03g117630, solyc10g008010
biosynthetic process	21 out of 26 genes, 80.8%	14138 out of 34727 genes, 40.7%	3.58e-05	0.00068	solyc01g106260, solyc06g082630, solyc01g111120, solyc02g021400, solyc10g007480, solyc01g106210, solyc08g068330, solyc12g014050, solyc10g007950, solyc07g063890, solyc09g008840, solyc09g090140, solyc03g119040, solyc05g012270, solyc03g117630, solyc12g088720, solyc02g066990, solyc09g090520, solyc07g054180, solyc07g052350, solyc09g018790
coenzyme catabolic process	3 out of 26 genes, 11.5%	88 out of 34727 genes, 0.3%	3.91e-05	0.00067	solyc09g090140, solyc08g068330, solyc07g052350
regulation of amine metabolic process	3 out of 26 genes, 11.5%	89 out of 34727 genes, 0.3%	4.05e-05	0.00066	solyc07g016200, solyc06g082630, solyc10g008010
cellular component organization	19 out of 26 genes, 73.1%	11618 out of 34727 genes, 33.5%	4.19e-05	0.00065	solyc06g082630, solyc05g056390, solyc01g111120, solyc02g021400, solyc08g068330, solyc12g014050, solyc10g007950, solyc07g063890, solyc09g008840, solyc09g090140, solyc03g119040, solyc07g016200, solyc03g117630, solyc07g065050, solyc12g088720, solyc02g066990, solyc09g090520, solyc07g054180, solyc07g052350
negative regulation of ubiquitin-protein ligase activity during mitotic cell cycle	3 out of 26 genes, 11.5%	92 out of 34727 genes, 0.3%	4.47e-05	0.00063	solyc07g016200, solyc06g082630, solyc10g008010
proteolysis involved in cellular protein catabolic process	7 out of 26 genes, 26.9%	1360 out of 34727 genes, 3.9%	4.75e-05	0.00063	solyc03g044010, solyc08g068330, solyc07g016200, solyc06g082630, solyc10g008010, solyc07g052350, solyc09g008840
cellular component assembly	10 out of 26 genes, 38.5%	3132 out of 34727 genes, 9.0%	4.8e-05	0.00062	solyc07g016200, solyc06g082630, solyc07g065050, solyc02g021400, solyc12g088720, solyc02g066990, solyc08g068330, solyc09g090520, solyc12g014050, solyc07g063890
negative regulation of ligase activity	3 out of 26 genes, 11.5%	97 out of 34727 genes, 0.3%	5.24e-05	0.00091	solyc07g016200, solyc06g082630, solyc10g008010
negative regulation of ubiquitin-protein ligase activity	3 out of 26 genes, 11.5%	97 out of 34727 genes, 0.3%	5.24e-05	0.0009	solyc07g016200, solyc06g082630, solyc10g008010
response to host defenses	3 out of 26 genes, 11.5%	100 out of 34727 genes, 0.3%	5.74e-05	0.00088	solyc09g090520, solyc12g014050, solyc09g008840
positive regulation of ubiquitin-protein ligase activity during mitotic cell cycle	3 out of 26 genes, 11.5%	102 out of 34727 genes, 0.3%	6.08e-05	0.00087	solyc07g016200, solyc06g082630, solyc10g008010
response to defenses of other organism during symbiotic interaction	3 out of 26 genes, 11.5%	102 out of 34727 genes, 0.3%	6.08e-05	0.00086	solyc09g090520, solyc12g014050, solyc09g008840
cellular protein catabolic process	7 out of 26 genes, 26.9%	1418 out of 34727 genes, 4.1%	6.19e-05	0.00085	solyc03g044010, solyc08g068330, solyc07g016200, solyc06g082630, solyc10g008010, solyc07g052350, solyc09g008840
regulation of apoptosis	6 out of 26 genes, 23.1%	962 out of 34727 genes, 2.8%	6.37e-05	0.00083	solyc07g016200, solyc06g082630, solyc05g056390, solyc03g119040, solyc12g014050, solyc10g008010
M/G1 transition of mitotic cell cycle	3 out of 26 genes, 11.5%	105 out of 34727 genes, 0.3%	6.63e-05	0.00082	solyc07g016200, solyc06g082630, solyc10g008010
mRNA metabolic process	8 out of 26 genes, 30.8%	1982 out of 34727 genes, 5.7%	6.86e-05	0.00081	solyc07g016200, solyc06g082630, solyc03g117630, solyc02g021400, solyc12g088720, solyc09g090520, solyc07g063890, solyc10g008010
dicarboxylic acid catabolic process	2 out of 26 genes, 7.7%	17 out of 34727 genes, 0.0%	7.27e-05	0.0008	solyc08g068330, solyc09g018790
antigen processing and presentation of peptide antigen via MHC class I	3 out of 26 genes, 11.5%	109 out of 34727 genes, 0.3%	7.41e-05	0.00079	solyc07g016200, solyc06g082630, solyc10g008010
DNA damage response, signal transduction by p53 class mediator resulting in cell cycle arrest	3 out of 26 genes, 11.5%	109 out of 34727 genes, 0.3%	7.41e-05	0.00078	solyc07g016200, solyc06g082630, solyc10g008010
protein catabolic process	7 out of 26 genes, 26.9%	1463 out of 34727 genes, 4.2%	7.54e-05	0.00077	solyc03g044010, solyc08g068330, solyc07g016200, solyc06g082630, solyc10g008010, solyc07g052350, solyc09g008840
response to abiotic stimulus	16 out of 26 genes, 61.5%	8617 out of 34727 genes, 24.8%	7.74e-05	0.00076	solyc03g044010, solyc01g106260, solyc06g082630, solyc05g056390, solyc01g111120, solyc10g007480, solyc01g106210, solyc08g068330, solyc09g008840, solyc09g090140, solyc03g119040, solyc07g016200, solyc03g117630, solyc07g065050, solyc12g088720, solyc07g052350
regulation of ubiquitin-protein ligase activity during mitotic cell cycle	3 out of 26 genes, 11.5%	115 out of 34727 genes, 0.3%	8.7e-05	0.00075	solyc07g016200, solyc06g082630, solyc10g008010
positive regulation of ubiquitin-protein ligase activity	3 out of 26 genes, 11.5%	115 out of 34727 genes, 0.3%	8.7e-05	0.00074	solyc07g016200, solyc06g082630, solyc10g008010
positive regulation of ligase activity	3 out of 26 genes, 11.5%	116 out of 34727 genes, 0.3%	8.92e-05	0.00073	solyc07g016200, solyc06g082630, solyc10g008010
interphase of mitotic cell cycle	4 out of 26 genes, 15.4%	321 out of 34727 genes, 0.9%	9.12e-05	0.00072	solyc07g016200, solyc06g082630, solyc03g117630, solyc10g008010
antigen processing and presentation	3 out of 26 genes, 11.5%	117 out of 34727 genes, 0.3%	9.15e-05	0.00071	solyc07g016200, solyc06g082630, solyc10g008010
antigen processing and presentation of peptide antigen	3 out of 26 genes, 11.5%	117 out of 34727 genes, 0.3%	9.15e-05	0.00071	solyc07g016200, solyc06g082630, solyc10g008010
interphase	4 out of 26 genes, 15.4%	323 out of 34727 genes, 0.9%	9.34e-05	0.0007	solyc07g016200, solyc06g082630, solyc03g117630, solyc10g008010
macromolecular complex assembly	9 out of 26 genes, 34.6%	2700 out of 34727 genes, 7.8%	9.44e-05	0.00069	solyc07g016200, solyc06g082630, solyc07g065050, solyc02g021400, solyc12g088720, solyc02g066990, solyc08g068330, solyc07g063890, solyc12g014050
anaphase-promoting complex-dependent proteasomal ubiquitin-dependent protein catabolic process	3 out of 26 genes, 11.5%	124 out of 34727 genes, 0.4%	0.0001	0.00068	solyc07g016200, solyc06g082630, solyc10g008010
oxaloacetate metabolic process	2 out of 26 genes, 7.7%	21 out of 34727 genes, 0.1%	0.00011	0.00157	solyc09g090140, solyc08g068330
localization	18 out of 26 genes, 69.2%	11143 out of 34727 genes, 32.1%	0.00011	0.00178	solyc03g044010, solyc06g082630, solyc05g056390, solyc01g111120, solyc02g021400, solyc10g007480, solyc08g068330, solyc07g063890, solyc09g090140, solyc03g119040, solyc07g016200, solyc03g117630, solyc07g065050, solyc12g088720, solyc02g066990, solyc09g090520, solyc07g054180, solyc07g052350
G1 DNA damage checkpoint	3 out of 26 genes, 11.5%	128 out of 34727 genes, 0.4%	0.00011	0.00176	solyc07g016200, solyc06g082630, solyc10g008010
regulation of ubiquitin-protein ligase activity	3 out of 26 genes, 11.5%	135 out of 34727 genes, 0.4%	0.00013	0.00196	solyc07g016200, solyc06g082630, solyc10g008010
response to stress	19 out of 26 genes, 73.1%	12568 out of 34727 genes, 36.2%	0.00014	0.00194	solyc03g044010, solyc01g106260, solyc06g082630, solyc05g056390, solyc01g111120, solyc01g106210, solyc08g068330, solyc12g014050, solyc10g007950, solyc10g008010, solyc09g008840, solyc09g090140, solyc03g119040, solyc07g016200, solyc03g117630, solyc12g088720, solyc09g090520, solyc07g052350, solyc09g018790
S phase of mitotic cell cycle	3 out of 26 genes, 11.5%	136 out of 34727 genes, 0.4%	0.00014	0.00191	solyc07g016200, solyc06g082630, solyc10g008010
regulation of ligase activity	3 out of 26 genes, 11.5%	136 out of 34727 genes, 0.4%	0.00014	0.00189	solyc07g016200, solyc06g082630, solyc10g008010
G1/S transition of mitotic cell cycle	3 out of 26 genes, 11.5%	137 out of 34727 genes, 0.4%	0.00014	0.00188	solyc07g016200, solyc06g082630, solyc10g008010
cofactor catabolic process	4 out of 26 genes, 15.4%	363 out of 34727 genes, 1.0%	0.00014	0.00186	solyc09g090140, solyc08g068330, solyc09g018790, solyc07g052350
S phase	3 out of 26 genes, 11.5%	138 out of 34727 genes, 0.4%	0.00014	0.00184	solyc07g016200, solyc06g082630, solyc10g008010
viral reproductive process	6 out of 26 genes, 23.1%	1136 out of 34727 genes, 3.3%	0.00015	0.00182	solyc09g090520, solyc07g016200, solyc03g119040, solyc07g063890, solyc03g117630, solyc02g021400
macromolecular complex subunit organization	9 out of 26 genes, 34.6%	2896 out of 34727 genes, 8.3%	0.00016	0.0018	solyc07g016200, solyc06g082630, solyc07g065050, solyc02g021400, solyc12g088720, solyc02g066990, solyc08g068330, solyc07g063890, solyc12g014050
response to stimulus	21 out of 26 genes, 80.8%	15482 out of 34727 genes, 44.6%	0.00017	0.00198	solyc03g044010, solyc01g106260, solyc06g082630, solyc05g056390, solyc01g111120, solyc10g007480, solyc01g106210, solyc08g068330, solyc12g014050, solyc10g007950, solyc10g008010, solyc09g008840, solyc09g090140, solyc03g119040, solyc07g016200, solyc03g117630, solyc07g065050, solyc12g088720, solyc09g090520, solyc07g052350, solyc09g018790
response to osmotic stress	10 out of 26 genes, 38.5%	3657 out of 34727 genes, 10.5%	0.00017	0.00196	solyc09g090140, solyc01g106260, solyc07g016200, solyc06g082630, solyc03g119040, solyc03g117630, solyc01g111120, solyc12g088720, solyc01g106210, solyc07g052350
G1/S transition checkpoint	3 out of 26 genes, 11.5%	147 out of 34727 genes, 0.4%	0.00017	0.00194	solyc07g016200, solyc06g082630, solyc10g008010
cellular macromolecular complex assembly	8 out of 26 genes, 30.8%	2292 out of 34727 genes, 6.6%	0.00018	0.00192	solyc07g016200, solyc06g082630, solyc07g065050, solyc02g021400, solyc12g088720, solyc02g066990, solyc08g068330, solyc07g063890
ubiquitin-dependent protein catabolic process	6 out of 26 genes, 23.1%	1176 out of 34727 genes, 3.4%	0.00019	0.0019	solyc03g044010, solyc08g068330, solyc07g016200, solyc06g082630, solyc10g008010, solyc07g052350
modification-dependent protein catabolic process	6 out of 26 genes, 23.1%	1178 out of 34727 genes, 3.4%	0.00019	0.00189	solyc03g044010, solyc08g068330, solyc07g016200, solyc06g082630, solyc10g008010, solyc07g052350
response to temperature stimulus	10 out of 26 genes, 38.5%	3702 out of 34727 genes, 10.7%	0.00019	0.00187	solyc03g044010, solyc09g090140, solyc01g106260, solyc07g016200, solyc05g056390, solyc03g117630, solyc01g106210, solyc08g068330, solyc07g052350, solyc09g008840
modification-dependent macromolecule catabolic process	6 out of 26 genes, 23.1%	1185 out of 34727 genes, 3.4%	0.00019	0.00185	solyc03g044010, solyc08g068330, solyc07g016200, solyc06g082630, solyc10g008010, solyc07g052350
cellular aldehyde metabolic process	5 out of 26 genes, 19.2%	751 out of 34727 genes, 2.2%	0.00021	0.00202	solyc01g106210, solyc01g106260, solyc09g018790, solyc07g052350, solyc01g111120
aldehyde catabolic process	3 out of 26 genes, 11.5%	159 out of 34727 genes, 0.5%	0.00022	0.00255	solyc01g106210, solyc01g106260, solyc09g018790
DNA damage response, signal transduction by p53 class mediator	3 out of 26 genes, 11.5%	164 out of 34727 genes, 0.5%	0.00024	0.00252	solyc07g016200, solyc06g082630, solyc10g008010
establishment of localization	17 out of 26 genes, 65.4%	10635 out of 34727 genes, 30.6%	0.00026	0.00286	solyc03g044010, solyc06g082630, solyc05g056390, solyc01g111120, solyc02g021400, solyc10g007480, solyc08g068330, solyc07g063890, solyc09g090140, solyc07g016200, solyc03g117630, solyc07g065050, solyc12g088720, solyc02g066990, solyc09g090520, solyc07g054180, solyc07g052350
regulation of nitrogen compound metabolic process	3 out of 26 genes, 11.5%	169 out of 34727 genes, 0.5%	0.00027	0.00283	solyc07g016200, solyc06g082630, solyc10g008010
cellular macromolecular complex subunit organization	8 out of 26 genes, 30.8%	2503 out of 34727 genes, 7.2%	0.00034	0.00351	solyc07g016200, solyc06g082630, solyc07g065050, solyc02g021400, solyc12g088720, solyc02g066990, solyc08g068330, solyc07g063890
nicotinamide metabolic process	4 out of 26 genes, 15.4%	456 out of 34727 genes, 1.3%	0.00034	0.00348	solyc09g090140, solyc12g014050, solyc09g018790, solyc01g111120
pyridine nucleotide metabolic process	4 out of 26 genes, 15.4%	457 out of 34727 genes, 1.3%	0.00035	0.00345	solyc09g090140, solyc12g014050, solyc09g018790, solyc01g111120
negative regulation of translation	3 out of 26 genes, 11.5%	186 out of 34727 genes, 0.5%	0.00035	0.00342	solyc09g090520, solyc03g119040, solyc07g052350
response to chemical stimulus	17 out of 26 genes, 65.4%	10951 out of 34727 genes, 31.5%	0.00039	0.0039	solyc03g044010, solyc01g106260, solyc06g082630, solyc05g056390, solyc10g007480, solyc01g106210, solyc08g068330, solyc12g014050, solyc10g007950, solyc10g008010, solyc09g008840, solyc09g090140, solyc03g119040, solyc07g016200, solyc03g117630, solyc07g052350, solyc09g018790
protein polyubiquitination	3 out of 26 genes, 11.5%	206 out of 34727 genes, 0.6%	0.00048	0.00454	solyc07g016200, solyc06g082630, solyc10g008010
cellular protein metabolic process	16 out of 26 genes, 61.5%	9953 out of 34727 genes, 28.7%	0.00048	0.0045	solyc03g044010, solyc01g106260, solyc06g082630, solyc05g056390, solyc02g021400, solyc01g106210, solyc08g068330, solyc07g063890, solyc10g008010, solyc09g008840, solyc07g016200, solyc03g117630, solyc12g088720, solyc02g066990, solyc07g054180, solyc07g052350
regulation of catalytic activity	7 out of 26 genes, 26.9%	1981 out of 34727 genes, 5.7%	0.00048	0.00446	solyc07g016200, solyc06g082630, solyc05g056390, solyc03g119040, solyc10g007950, solyc03g117630, solyc10g008010
protein metabolic process	16 out of 26 genes, 61.5%	9969 out of 34727 genes, 28.7%	0.00049	0.00443	solyc03g044010, solyc01g106260, solyc06g082630, solyc05g056390, solyc02g021400, solyc01g106210, solyc08g068330, solyc07g063890, solyc10g008010, solyc09g008840, solyc07g016200, solyc03g117630, solyc12g088720, solyc02g066990, solyc07g054180, solyc07g052350
spermatogenesis	4 out of 26 genes, 15.4%	512 out of 34727 genes, 1.5%	0.00053	0.00504	solyc12g088720, solyc09g090520, solyc03g117630, solyc07g054180
translational initiation	4 out of 26 genes, 15.4%	514 out of 34727 genes, 1.5%	0.00054	0.005	solyc12g088720, solyc02g066990, solyc07g063890, solyc02g021400
response to salt stress	9 out of 26 genes, 34.6%	3415 out of 34727 genes, 9.8%	0.00056	0.00496	solyc09g090140, solyc01g106260, solyc07g016200, solyc03g119040, solyc03g117630, solyc01g111120, solyc12g088720, solyc01g106210, solyc07g052350
aspartate family amino acid catabolic process	2 out of 26 genes, 7.7%	47 out of 34727 genes, 0.1%	0.00057	0.00508	solyc08g068330, solyc05g012270
Golgi organization	5 out of 26 genes, 19.2%	948 out of 34727 genes, 2.7%	0.00061	0.0052	solyc09g090140, solyc07g016200, solyc07g054180, solyc07g052350, solyc01g111120
coenzyme metabolic process	6 out of 26 genes, 23.1%	1492 out of 34727 genes, 4.3%	0.00068	0.00641	solyc09g090140, solyc08g068330, solyc12g014050, solyc09g018790, solyc07g052350, solyc01g111120
biopolymer catabolic process	8 out of 26 genes, 30.8%	2781 out of 34727 genes, 8.0%	0.0007	0.00636	solyc03g044010, solyc07g016200, solyc06g082630, solyc12g088720, solyc08g068330, solyc10g008010, solyc07g052350, solyc09g008840
symbiosis, encompassing mutualism through parasitism	6 out of 26 genes, 23.1%	1515 out of 34727 genes, 4.4%	0.00074	0.00677	solyc09g090520, solyc07g016200, solyc03g119040, solyc12g014050, solyc03g117630, solyc09g008840
glyoxylate metabolic process	2 out of 26 genes, 7.7%	56 out of 34727 genes, 0.2%	0.0008	0.00687	solyc09g018790, solyc07g052350
male gamete generation	4 out of 26 genes, 15.4%	581 out of 34727 genes, 1.7%	0.00086	0.00697	solyc12g088720, solyc09g090520, solyc03g117630, solyc07g054180
transport	16 out of 26 genes, 61.5%	10446 out of 34727 genes, 30.1%	0.00087	0.00722	solyc03g044010, solyc06g082630, solyc05g056390, solyc01g111120, solyc02g021400, solyc10g007480, solyc08g068330, solyc07g063890, solyc09g090140, solyc07g016200, solyc03g117630, solyc12g088720, solyc02g066990, solyc09g090520, solyc07g054180, solyc07g052350
interspecies interaction between organisms	6 out of 26 genes, 23.1%	1565 out of 34727 genes, 4.5%	0.00087	0.00716	solyc09g090520, solyc07g016200, solyc03g119040, solyc12g014050, solyc03g117630, solyc09g008840
positive regulation of cellular protein metabolic process	4 out of 26 genes, 15.4%	592 out of 34727 genes, 1.7%	0.00092	0.0077	solyc12g088720, solyc09g090520, solyc03g119040, solyc03g117630
proteasome assembly	3 out of 26 genes, 11.5%	260 out of 34727 genes, 0.7%	0.00094	0.00794	solyc08g068330, solyc07g016200, solyc06g082630
organelle organization	12 out of 26 genes, 46.2%	6432 out of 34727 genes, 18.5%	0.00116	0.00891	solyc09g090140, solyc07g016200, solyc06g082630, solyc05g056390, solyc03g119040, solyc07g065050, solyc01g111120, solyc02g021400, solyc12g088720, solyc07g054180, solyc07g052350, solyc09g008840
photorespiration	3 out of 26 genes, 11.5%	281 out of 34727 genes, 0.8%	0.00118	0.00899	solyc03g044010, solyc06g082630, solyc07g052350
positive regulation of protein metabolic process	4 out of 26 genes, 15.4%	636 out of 34727 genes, 1.8%	0.0012	0.00892	solyc12g088720, solyc09g090520, solyc03g119040, solyc03g117630
DNA damage checkpoint	3 out of 26 genes, 11.5%	286 out of 34727 genes, 0.8%	0.00124	0.009	solyc07g016200, solyc06g082630, solyc10g008010
DNA integrity checkpoint	3 out of 26 genes, 11.5%	299 out of 34727 genes, 0.9%	0.00141	0.00965	solyc07g016200, solyc06g082630, solyc10g008010
oxidoreduction coenzyme metabolic process	4 out of 26 genes, 15.4%	671 out of 34727 genes, 1.9%	0.00147	0.00972	solyc09g090140, solyc12g014050, solyc09g018790, solyc01g111120
regulation of translation	4 out of 26 genes, 15.4%	673 out of 34727 genes, 1.9%	0.00148	0.00979	solyc12g088720, solyc09g090520, solyc03g119040, solyc07g052350
germ cell development	3 out of 26 genes, 11.5%	309 out of 34727 genes, 0.9%	0.00155	0.01	solyc12g088720, solyc09g090520, solyc03g117630
dicarboxylic acid metabolic process	3 out of 26 genes, 11.5%	311 out of 34727 genes, 0.9%	0.00158	0.01007	solyc09g090140, solyc08g068330, solyc09g018790
water-soluble vitamin metabolic process	4 out of 26 genes, 15.4%	691 out of 34727 genes, 2.0%	0.00163	0.01	solyc09g090140, solyc12g014050, solyc09g018790, solyc01g111120
proteasomal ubiquitin-dependent protein catabolic process	4 out of 26 genes, 15.4%	698 out of 34727 genes, 2.0%	0.0017	0.01061	solyc08g068330, solyc07g016200, solyc06g082630, solyc10g008010
RNA export from nucleus	3 out of 26 genes, 11.5%	325 out of 34727 genes, 0.9%	0.0018	0.01162	solyc12g088720, solyc09g090520, solyc02g021400
response to high light intensity	4 out of 26 genes, 15.4%	713 out of 34727 genes, 2.1%	0.00183	0.01154	solyc01g106210, solyc01g106260, solyc05g056390, solyc03g117630
ribonucleoprotein complex assembly	4 out of 26 genes, 15.4%	713 out of 34727 genes, 2.1%	0.00183	0.01147	solyc12g088720, solyc02g066990, solyc07g063890, solyc02g021400
response to immune response of other organism during symbiotic interaction	2 out of 26 genes, 7.7%	85 out of 34727 genes, 0.2%	0.00185	0.01152	solyc09g090520, solyc12g014050
response to host immune response	2 out of 26 genes, 7.7%	85 out of 34727 genes, 0.2%	0.00185	0.01145	solyc09g090520, solyc12g014050
interaction with host	5 out of 26 genes, 19.2%	1223 out of 34727 genes, 3.5%	0.0019	0.01163	solyc09g090520, solyc07g016200, solyc03g119040, solyc03g117630, solyc09g008840
cellular metabolic compound salvage	3 out of 26 genes, 11.5%	334 out of 34727 genes, 1.0%	0.00194	0.01182	solyc03g044010, solyc06g082630, solyc07g052350
mitotic cell cycle checkpoint	3 out of 26 genes, 11.5%	337 out of 34727 genes, 1.0%	0.00199	0.012	solyc07g016200, solyc06g082630, solyc10g008010
DNA damage response, signal transduction	3 out of 26 genes, 11.5%	346 out of 34727 genes, 1.0%	0.00215	0.01231	solyc07g016200, solyc06g082630, solyc10g008010
oocyte development	2 out of 26 genes, 7.7%	92 out of 34727 genes, 0.3%	0.00216	0.01261	solyc12g088720, solyc09g090520
response to virus	4 out of 26 genes, 15.4%	760 out of 34727 genes, 2.2%	0.00231	0.01367	solyc01g106210, solyc01g106260, solyc03g117630, solyc10g008010
response to heat	5 out of 26 genes, 19.2%	1305 out of 34727 genes, 3.8%	0.00253	0.01447	solyc01g106210, solyc01g106260, solyc05g056390, solyc03g117630, solyc09g008840
regulation of cell cycle	5 out of 26 genes, 19.2%	1307 out of 34727 genes, 3.8%	0.00254	0.01438	solyc07g016200, solyc06g082630, solyc03g119040, solyc03g117630, solyc10g008010
response to toxin	5 out of 26 genes, 19.2%	1308 out of 34727 genes, 3.8%	0.00255	0.01441	solyc01g106210, solyc08g068330, solyc01g106260, solyc07g016200, solyc06g082630
oocyte differentiation	2 out of 26 genes, 7.7%	103 out of 34727 genes, 0.3%	0.0027	0.01469	solyc12g088720, solyc09g090520
virus-host interaction	4 out of 26 genes, 15.4%	794 out of 34727 genes, 2.3%	0.00271	0.01472	solyc09g090520, solyc07g016200, solyc03g119040, solyc03g117630
nuclear export	3 out of 26 genes, 11.5%	379 out of 34727 genes, 1.1%	0.00278	0.01488	solyc12g088720, solyc09g090520, solyc02g021400
protein folding	4 out of 26 genes, 15.4%	813 out of 34727 genes, 2.3%	0.00295	0.01612	solyc01g106210, solyc01g106260, solyc05g056390, solyc03g117630
regulation of molecular function	7 out of 26 genes, 26.9%	2708 out of 34727 genes, 7.8%	0.00304	0.01602	solyc07g016200, solyc06g082630, solyc05g056390, solyc03g119040, solyc10g007950, solyc03g117630, solyc10g008010
nucleic acid transport	3 out of 26 genes, 11.5%	394 out of 34727 genes, 1.1%	0.0031	0.01629	solyc12g088720, solyc09g090520, solyc02g021400
RNA transport	3 out of 26 genes, 11.5%	394 out of 34727 genes, 1.1%	0.0031	0.01619	solyc12g088720, solyc09g090520, solyc02g021400
establishment of RNA localization	3 out of 26 genes, 11.5%	394 out of 34727 genes, 1.1%	0.0031	0.01609	solyc12g088720, solyc09g090520, solyc02g021400
proteolysis	7 out of 26 genes, 26.9%	2739 out of 34727 genes, 7.9%	0.00324	0.01647	solyc03g044010, solyc08g068330, solyc07g016200, solyc06g082630, solyc10g008010, solyc07g052350, solyc09g008840
mitotic cell cycle	5 out of 26 genes, 19.2%	1388 out of 34727 genes, 4.0%	0.0033	0.01649	solyc07g016200, solyc06g082630, solyc07g063890, solyc03g117630, solyc10g008010
methylglyoxal catabolic process to D-lactate	2 out of 26 genes, 7.7%	115 out of 34727 genes, 0.3%	0.00335	0.01721	solyc01g106210, solyc01g106260
acetyl-CoA metabolic process	3 out of 26 genes, 11.5%	410 out of 34727 genes, 1.2%	0.00347	0.01734	solyc09g090140, solyc08g068330, solyc07g052350
gamete generation	4 out of 26 genes, 15.4%	852 out of 34727 genes, 2.5%	0.00349	0.01747	solyc12g088720, solyc09g090520, solyc03g117630, solyc07g054180
methylglyoxal catabolic process	2 out of 26 genes, 7.7%	118 out of 34727 genes, 0.3%	0.00352	0.01794	solyc01g106210, solyc01g106260
NADP metabolic process	3 out of 26 genes, 11.5%	414 out of 34727 genes, 1.2%	0.00356	0.01795	solyc12g014050, solyc09g018790, solyc01g111120
positive regulation of protein amino acid phosphorylation	2 out of 26 genes, 7.7%	120 out of 34727 genes, 0.3%	0.00364	0.01819	solyc03g119040, solyc03g117630
methylglyoxal metabolic process	2 out of 26 genes, 7.7%	120 out of 34727 genes, 0.3%	0.00364	0.01809	solyc01g106210, solyc01g106260
cell cycle checkpoint	3 out of 26 genes, 11.5%	419 out of 34727 genes, 1.2%	0.00368	0.0181	solyc07g016200, solyc06g082630, solyc10g008010
lactate metabolic process	2 out of 26 genes, 7.7%	122 out of 34727 genes, 0.4%	0.00376	0.01822	solyc01g106210, solyc01g106260
response to methylglyoxal	2 out of 26 genes, 7.7%	126 out of 34727 genes, 0.4%	0.004	0.01912	solyc01g106210, solyc01g106260
protein complex assembly	5 out of 26 genes, 19.2%	1466 out of 34727 genes, 4.2%	0.00417	0.01923	solyc08g068330, solyc07g016200, solyc06g082630, solyc12g014050, solyc07g065050
positive regulation of phosphorylation	2 out of 26 genes, 7.7%	130 out of 34727 genes, 0.4%	0.00426	0.01945	solyc03g119040, solyc03g117630
carboxylic acid catabolic process	4 out of 26 genes, 15.4%	901 out of 34727 genes, 2.6%	0.00426	0.01946	solyc08g068330, solyc07g016200, solyc06g082630, solyc09g018790
organic acid catabolic process	4 out of 26 genes, 15.4%	909 out of 34727 genes, 2.6%	0.0044	0.01978	solyc08g068330, solyc07g016200, solyc06g082630, solyc09g018790
response to biotic stimulus	11 out of 26 genes, 42.3%	6463 out of 34727 genes, 18.6%	0.00447	0.02011	solyc03g044010, solyc01g106260, solyc07g016200, solyc06g082630, solyc05g056390, solyc03g119040, solyc03g117630, solyc01g106210, solyc08g068330, solyc10g008010, solyc07g052350
negative regulation of cellular protein metabolic process	3 out of 26 genes, 11.5%	455 out of 34727 genes, 1.3%	0.00464	0.02043	solyc09g090520, solyc03g119040, solyc07g052350
male meiosis	2 out of 26 genes, 7.7%	138 out of 34727 genes, 0.4%	0.00478	0.02085	solyc12g088720, solyc03g117630
vitamin metabolic process	4 out of 26 genes, 15.4%	936 out of 34727 genes, 2.7%	0.00488	0.02106	solyc09g090140, solyc12g014050, solyc09g018790, solyc01g111120
positive regulation of phosphorus metabolic process	2 out of 26 genes, 7.7%	140 out of 34727 genes, 0.4%	0.00492	0.02126	solyc03g119040, solyc03g117630
positive regulation of phosphate metabolic process	2 out of 26 genes, 7.7%	140 out of 34727 genes, 0.4%	0.00492	0.02115	solyc03g119040, solyc03g117630
RNA localization	3 out of 26 genes, 11.5%	468 out of 34727 genes, 1.3%	0.00502	0.02115	solyc12g088720, solyc09g090520, solyc02g021400
cellular nitrogen compound metabolic process	8 out of 26 genes, 30.8%	3803 out of 34727 genes, 11.0%	0.00522	0.02187	solyc07g016200, solyc06g082630, solyc05g012270, solyc01g111120, solyc02g066990, solyc08g068330, solyc10g008010, solyc09g018790
negative regulation of protein metabolic process	3 out of 26 genes, 11.5%	477 out of 34727 genes, 1.4%	0.00529	0.02196	solyc09g090520, solyc03g119040, solyc07g052350
cofactor metabolic process	6 out of 26 genes, 23.1%	2234 out of 34727 genes, 6.4%	0.0053	0.02185	solyc09g090140, solyc08g068330, solyc12g014050, solyc09g018790, solyc07g052350, solyc01g111120
spermatid development	2 out of 26 genes, 7.7%	149 out of 34727 genes, 0.4%	0.00555	0.02235	solyc12g088720, solyc03g117630
spermatid differentiation	2 out of 26 genes, 7.7%	155 out of 34727 genes, 0.4%	0.00599	0.02305	solyc12g088720, solyc03g117630
cell cycle	8 out of 26 genes, 30.8%	3903 out of 34727 genes, 11.2%	0.00611	0.02313	solyc07g016200, solyc06g082630, solyc03g119040, solyc07g065050, solyc03g117630, solyc12g088720, solyc07g063890, solyc10g008010
response to light intensity	4 out of 26 genes, 15.4%	999 out of 34727 genes, 2.9%	0.00614	0.02302	solyc01g106210, solyc01g106260, solyc05g056390, solyc03g117630
ribonucleotide biosynthetic process	3 out of 26 genes, 11.5%	511 out of 34727 genes, 1.5%	0.0064	0.0244	solyc03g119040, solyc07g065050, solyc09g008840
positive regulation of translation	2 out of 26 genes, 7.7%	161 out of 34727 genes, 0.5%	0.00645	0.02448	solyc12g088720, solyc09g090520
cellular protein complex assembly	4 out of 26 genes, 15.4%	1019 out of 34727 genes, 2.9%	0.00658	0.02485	solyc08g068330, solyc07g016200, solyc06g082630, solyc07g065050
oogenesis	2 out of 26 genes, 7.7%	164 out of 34727 genes, 0.5%	0.00668	0.02512	solyc12g088720, solyc09g090520
ribonucleoprotein complex biogenesis and assembly	5 out of 26 genes, 19.2%	1646 out of 34727 genes, 4.7%	0.00679	0.0251	solyc12g088720, solyc02g066990, solyc03g119040, solyc07g063890, solyc02g021400
cytoskeleton organization	3 out of 26 genes, 11.5%	527 out of 34727 genes, 1.5%	0.00696	0.02595	solyc06g082630, solyc07g052350, solyc09g008840
cell cycle phase	6 out of 26 genes, 23.1%	2397 out of 34727 genes, 6.9%	0.00745	0.02709	solyc12g088720, solyc07g016200, solyc06g082630, solyc07g063890, solyc03g117630, solyc10g008010
fatty acid beta-oxidation	3 out of 26 genes, 11.5%	548 out of 34727 genes, 1.6%	0.00775	0.02783	solyc08g068330, solyc07g016200, solyc06g082630
nitrogen compound metabolic process	8 out of 26 genes, 30.8%	4126 out of 34727 genes, 11.9%	0.00854	0.02933	solyc07g016200, solyc06g082630, solyc05g012270, solyc01g111120, solyc02g066990, solyc08g068330, solyc10g008010, solyc09g018790
system process	4 out of 26 genes, 15.4%	1103 out of 34727 genes, 3.2%	0.00866	0.02928	solyc12g088720, solyc12g014050, solyc03g117630, solyc07g052350
regulation of protein amino acid phosphorylation	2 out of 26 genes, 7.7%	188 out of 34727 genes, 0.5%	0.00869	0.02933	solyc03g119040, solyc03g117630
response to zinc ion	3 out of 26 genes, 11.5%	576 out of 34727 genes, 1.7%	0.00888	0.02957	solyc09g090140, solyc07g016200, solyc10g008010
fatty acid oxidation	3 out of 26 genes, 11.5%	583 out of 34727 genes, 1.7%	0.00918	0.03075	solyc08g068330, solyc07g016200, solyc06g082630
lipid oxidation	3 out of 26 genes, 11.5%	583 out of 34727 genes, 1.7%	0.00918	0.03061	solyc08g068330, solyc07g016200, solyc06g082630
sexual reproduction	4 out of 26 genes, 15.4%	1145 out of 34727 genes, 3.3%	0.00985	0.03206	solyc12g088720, solyc09g090520, solyc03g117630, solyc07g054180
female gamete generation	2 out of 26 genes, 7.7%	207 out of 34727 genes, 0.6%	0.01045	0.03312	solyc12g088720, solyc09g090520
response to reactive oxygen species	4 out of 26 genes, 15.4%	1193 out of 34727 genes, 3.4%	0.01133	0.035	solyc01g106210, solyc01g106260, solyc03g117630, solyc07g052350
translation	4 out of 26 genes, 15.4%	1199 out of 34727 genes, 3.5%	0.01152	0.0353	solyc12g088720, solyc02g066990, solyc07g063890, solyc02g021400
glutamine family amino acid metabolic process	2 out of 26 genes, 7.7%	222 out of 34727 genes, 0.6%	0.01195	0.03624	solyc08g068330, solyc05g012270
regulation of cellular protein metabolic process	5 out of 26 genes, 19.2%	1901 out of 34727 genes, 5.5%	0.01227	0.03671	solyc12g088720, solyc09g090520, solyc03g119040, solyc03g117630, solyc07g052350
establishment of localization in cell	10 out of 26 genes, 38.5%	6332 out of 34727 genes, 18.2%	0.01238	0.03682	solyc06g082630, solyc05g056390, solyc07g065050, solyc03g117630, solyc02g021400, solyc12g088720, solyc02g066990, solyc09g090520, solyc07g063890, solyc07g054180
cellular response to stress	9 out of 26 genes, 34.6%	5356 out of 34727 genes, 15.4%	0.01263	0.03719	solyc01g106260, solyc07g016200, solyc06g082630, solyc05g056390, solyc03g117630, solyc01g106210, solyc12g014050, solyc10g008010, solyc09g008840
regulation of phosphorylation	2 out of 26 genes, 7.7%	235 out of 34727 genes, 0.7%	0.01331	0.03847	solyc03g119040, solyc03g117630
nucleocytoplasmic transport	3 out of 26 genes, 11.5%	672 out of 34727 genes, 1.9%	0.01346	0.03865	solyc12g088720, solyc09g090520, solyc02g021400
cellular response to stimulus	9 out of 26 genes, 34.6%	5434 out of 34727 genes, 15.6%	0.01384	0.03902	solyc01g106260, solyc07g016200, solyc06g082630, solyc05g056390, solyc03g117630, solyc01g106210, solyc12g014050, solyc10g008010, solyc09g008840
nuclear transport	3 out of 26 genes, 11.5%	688 out of 34727 genes, 2.0%	0.01434	0.04116	solyc12g088720, solyc09g090520, solyc02g021400
viral transcription	2 out of 26 genes, 7.7%	252 out of 34727 genes, 0.7%	0.01519	0.04327	solyc07g063890, solyc02g021400
regulation of protein metabolic process	5 out of 26 genes, 19.2%	2007 out of 34727 genes, 5.8%	0.01525	0.04308	solyc12g088720, solyc09g090520, solyc03g119040, solyc03g117630, solyc07g052350
viral genome expression	2 out of 26 genes, 7.7%	256 out of 34727 genes, 0.7%	0.01565	0.0443	solyc07g063890, solyc02g021400
cellular localization	10 out of 26 genes, 38.5%	6590 out of 34727 genes, 19.0%	0.0163	0.04498	solyc06g082630, solyc05g056390, solyc07g065050, solyc03g117630, solyc02g021400, solyc12g088720, solyc02g066990, solyc09g090520, solyc07g063890, solyc07g054180
negative regulation of catalytic activity	3 out of 26 genes, 11.5%	723 out of 34727 genes, 2.1%	0.01636	0.04496	solyc07g016200, solyc06g082630, solyc10g008010
mRNA transcription	2 out of 26 genes, 7.7%	265 out of 34727 genes, 0.8%	0.01671	0.04563	solyc07g063890, solyc02g021400
response to oxidative stress	5 out of 26 genes, 19.2%	2054 out of 34727 genes, 5.9%	0.01671	0.0456	solyc01g106210, solyc01g106260, solyc03g117630, solyc09g018790, solyc07g052350
mitotic spindle organization	2 out of 26 genes, 7.7%	267 out of 34727 genes, 0.8%	0.01695	0.04601	solyc07g063890, solyc10g008010
cell communication	12 out of 26 genes, 46.2%	8803 out of 34727 genes, 25.3%	0.01722	0.04641	solyc07g016200, solyc06g082630, solyc05g056390, solyc03g119040, solyc03g117630, solyc12g088720, solyc09g090520, solyc12g014050, solyc10g007950, solyc10g008010, solyc07g052350, solyc09g008840
pyrimidine ribonucleotide biosynthetic process	2 out of 26 genes, 7.7%	272 out of 34727 genes, 0.8%	0.01755	0.04715	solyc03g119040, solyc07g065050
purine nucleotide metabolic process	4 out of 26 genes, 15.4%	1362 out of 34727 genes, 3.9%	0.01768	0.04695	solyc12g088720, solyc06g082630, solyc07g065050, solyc09g008840
lipid modification	3 out of 26 genes, 11.5%	747 out of 34727 genes, 2.2%	0.01783	0.04709	solyc08g068330, solyc07g016200, solyc06g082630
vacuole organization	2 out of 26 genes, 7.7%	278 out of 34727 genes, 0.8%	0.01828	0.04815	solyc07g054180, solyc07g052350
pyrimidine ribonucleotide metabolic process	2 out of 26 genes, 7.7%	283 out of 34727 genes, 0.8%	0.0189	0.04904	solyc03g119040, solyc07g065050
hyperosmotic response	4 out of 26 genes, 15.4%	1406 out of 34727 genes, 4.0%	0.01964	0.04983	solyc09g090140, solyc07g016200, solyc06g082630, solyc07g052350
cotranslational protein targeting to membrane	2 out of 26 genes, 7.7%	289 out of 34727 genes, 0.8%	0.01966	0.04988	solyc07g063890, solyc02g021400
SRP-dependent cotranslational protein targeting to membrane	2 out of 26 genes, 7.7%	289 out of 34727 genes, 0.8%	0.01966	0.04967	solyc07g063890, solyc02g021400
amino acid catabolic process	3 out of 26 genes, 11.5%	777 out of 34727 genes, 2.2%	0.01978	0.04947	solyc08g068330, solyc05g012270, solyc01g111120
intracellular transport	9 out of 26 genes, 34.6%	5758 out of 34727 genes, 16.6%	0.01986	0.04951	solyc06g082630, solyc05g056390, solyc03g117630, solyc02g021400, solyc12g088720, solyc02g066990, solyc09g090520, solyc07g063890, solyc07g054180
translational termination	2 out of 26 genes, 7.7%	293 out of 34727 genes, 0.8%	0.02017	0.04988	solyc07g063890, solyc02g021400
This site is supported by NSF IOS-0501778 and IOS-0923312

## Sheet: Down_BP_P-E-HS vs P-C
Gene Ontology term	Cluster frequency	Genome frequency of use	Raw P-value	Corrected P-value	Genes annotated to the term
translational initiation	17 out of 90 genes, 18.9%	514 out of 34727 genes, 1.5%	2.08e-14	0	solyc03g120010, solyc09g010460, solyc01g104590, solyc10g079880, solyc02g070310, solyc02g092430, solyc11g067100, solyc12g096300, solyc09g098280, solyc06g074430, solyc07g005560, solyc06g069860, solyc09g005720, solyc06g076150, solyc03g115360, solyc11g006690, solyc01g102560
monosaccharide metabolic process	26 out of 90 genes, 28.9%	1786 out of 34727 genes, 5.1%	3.08e-13	0	solyc12g019300, solyc09g048990, solyc04g076090, solyc12g056530, solyc07g043550, solyc06g082740, solyc01g095570, solyc10g051390, solyc01g100850, solyc09g008670, solyc02g093900, solyc02g085790, solyc03g005730, solyc12g006410, solyc06g036350, solyc10g077030, solyc12g100120, solyc07g005560, solyc12g042900, solyc02g068740, solyc05g010260, solyc01g112020, solyc01g100320, solyc10g006290, solyc09g082060,…
ribonucleoprotein complex assembly	18 out of 90 genes, 20.0%	713 out of 34727 genes, 2.1%	3.25e-13	0	solyc03g120010, solyc09g010460, solyc01g104590, solyc10g079880, solyc10g051390, solyc02g070310, solyc02g092430, solyc11g067100, solyc12g096300, solyc09g098280, solyc06g074430, solyc07g005560, solyc06g069860, solyc09g005720, solyc06g076150, solyc03g115360, solyc11g006690, solyc01g102560
cellular metabolic process	84 out of 90 genes, 93.3%	20675 out of 34727 genes, 59.5%	3.47e-13	0	solyc12g009890, solyc09g048990, solyc11g007120, solyc12g056530, solyc10g005820, solyc01g104590, solyc11g013260, solyc10g051390, solyc03g117470, solyc02g070310, solyc02g094370, solyc02g062860, solyc02g085790, solyc12g006410, solyc06g074430, solyc08g075390, solyc07g005560, solyc10g054280, solyc09g018450, solyc05g010260, solyc02g068740, solyc01g112020, solyc09g075450, solyc03g097470, solyc06g062690,…
metabolic process	85 out of 90 genes, 94.4%	21410 out of 34727 genes, 61.7%	5.32e-13	0	solyc12g009890, solyc09g048990, solyc11g007120, solyc12g056530, solyc10g005820, solyc01g104590, solyc11g013260, solyc10g051390, solyc03g117470, solyc02g070310, solyc02g094370, solyc02g062860, solyc02g085790, solyc12g006410, solyc06g074430, solyc08g075390, solyc07g005560, solyc10g054280, solyc09g018450, solyc05g010260, solyc02g068740, solyc01g112020, solyc09g075450, solyc03g097470, solyc06g062690,…
cellular alcohol metabolic process	31 out of 90 genes, 34.4%	2734 out of 34727 genes, 7.9%	6.6e-13	0	solyc12g019300, solyc09g048990, solyc04g076090, solyc12g056530, solyc10g005820, solyc07g043550, solyc06g082740, solyc01g095570, solyc10g051390, solyc09g064370, solyc01g100850, solyc09g008670, solyc02g093900, solyc02g085790, solyc03g005730, solyc12g006410, solyc06g036350, solyc10g077030, solyc12g100120, solyc10g005810, solyc07g005560, solyc12g042900, solyc02g068740, solyc05g010260, solyc01g112020,…
hexose metabolic process	25 out of 90 genes, 27.8%	1687 out of 34727 genes, 4.9%	6.66e-13	0	solyc12g019300, solyc09g048990, solyc04g076090, solyc12g056530, solyc07g043550, solyc06g082740, solyc01g095570, solyc10g051390, solyc01g100850, solyc09g008670, solyc02g093900, solyc02g085790, solyc03g005730, solyc12g006410, solyc06g036350, solyc10g077030, solyc07g005560, solyc12g042900, solyc02g068740, solyc05g010260, solyc01g112020, solyc01g100320, solyc10g006290, solyc09g082060, solyc08g014340
monosaccharide biosynthetic process	16 out of 90 genes, 17.8%	541 out of 34727 genes, 1.6%	7.18e-13	0	solyc12g019300, solyc04g076090, solyc12g056530, solyc07g043550, solyc01g095570, solyc10g051390, solyc09g008670, solyc02g085790, solyc03g005730, solyc12g006410, solyc10g077030, solyc07g005560, solyc01g100320, solyc08g014340, solyc09g082060, solyc10g006290
glucose metabolic process	23 out of 90 genes, 25.6%	1590 out of 34727 genes, 4.6%	1.1e-11	0	solyc12g019300, solyc09g048990, solyc04g076090, solyc12g056530, solyc06g082740, solyc01g095570, solyc10g051390, solyc01g100850, solyc09g008670, solyc02g093900, solyc02g085790, solyc03g005730, solyc06g036350, solyc10g077030, solyc07g005560, solyc12g042900, solyc02g068740, solyc05g010260, solyc01g112020, solyc01g100320, solyc10g006290, solyc09g082060, solyc08g014340
translation	20 out of 90 genes, 22.2%	1199 out of 34727 genes, 3.5%	2.54e-11	0	solyc03g120010, solyc09g010460, solyc01g104590, solyc10g079880, solyc10g051390, solyc02g070310, solyc01g106430, solyc02g092430, solyc06g068320, solyc11g067100, solyc12g096300, solyc09g098280, solyc06g074430, solyc07g005560, solyc06g069860, solyc09g005720, solyc06g076150, solyc11g006690, solyc03g115360, solyc01g102560
primary metabolic process	80 out of 90 genes, 88.9%	19671 out of 34727 genes, 56.6%	2.71e-11	0	solyc12g009890, solyc09g048990, solyc12g056530, solyc10g005820, solyc01g104590, solyc11g013260, solyc10g051390, solyc03g117470, solyc02g070310, solyc02g094370, solyc02g062860, solyc02g085790, solyc12g006410, solyc06g074430, solyc08g075390, solyc07g005560, solyc10g054280, solyc09g018450, solyc05g010260, solyc02g068740, solyc01g112020, solyc03g097470, solyc06g062690, solyc06g007780, solyc03g115360,…
gluconeogenesis	14 out of 90 genes, 15.6%	496 out of 34727 genes, 1.4%	4.11e-11	0	solyc12g019300, solyc10g077030, solyc04g076090, solyc07g005560, solyc12g056530, solyc01g095570, solyc10g051390, solyc01g100320, solyc09g008670, solyc10g006290, solyc09g082060, solyc08g014340, solyc02g085790, solyc03g005730
alcohol biosynthetic process	16 out of 90 genes, 17.8%	710 out of 34727 genes, 2.0%	4.16e-11	0	solyc12g019300, solyc04g076090, solyc12g056530, solyc07g043550, solyc01g095570, solyc10g051390, solyc09g008670, solyc02g085790, solyc03g005730, solyc12g006410, solyc10g077030, solyc07g005560, solyc01g100320, solyc08g014340, solyc09g082060, solyc10g006290
hexose biosynthetic process	14 out of 90 genes, 15.6%	525 out of 34727 genes, 1.5%	8.67e-11	0	solyc12g019300, solyc10g077030, solyc04g076090, solyc07g005560, solyc12g056530, solyc01g095570, solyc10g051390, solyc01g100320, solyc09g008670, solyc10g006290, solyc09g082060, solyc08g014340, solyc02g085790, solyc03g005730
cellular process	85 out of 90 genes, 94.4%	23063 out of 34727 genes, 66.4%	1.58e-10	0	solyc12g009890, solyc09g048990, solyc11g007120, solyc12g056530, solyc10g005820, solyc01g104590, solyc11g013260, solyc10g051390, solyc03g117470, solyc02g070310, solyc02g094370, solyc02g062860, solyc02g085790, solyc12g006410, solyc06g074430, solyc08g075390, solyc07g005560, solyc10g054280, solyc09g018450, solyc05g010260, solyc02g068740, solyc01g112020, solyc09g075450, solyc03g097470, solyc06g062690,…
cotranslational protein targeting to membrane	11 out of 90 genes, 12.2%	289 out of 34727 genes, 0.8%	2.54e-10	0	solyc07g043560, solyc01g104590, solyc06g069860, solyc02g070310, solyc02g092430, solyc09g005720, solyc11g067100, solyc11g006690, solyc03g115360, solyc12g096300, solyc06g074430
SRP-dependent cotranslational protein targeting to membrane	11 out of 90 genes, 12.2%	289 out of 34727 genes, 0.8%	2.54e-10	0	solyc07g043560, solyc01g104590, solyc06g069860, solyc02g070310, solyc02g092430, solyc09g005720, solyc11g067100, solyc11g006690, solyc03g115360, solyc12g096300, solyc06g074430
protein targeting to ER	11 out of 90 genes, 12.2%	309 out of 34727 genes, 0.9%	5.16e-10	0	solyc07g043560, solyc01g104590, solyc06g069860, solyc02g070310, solyc02g092430, solyc09g005720, solyc11g067100, solyc11g006690, solyc03g115360, solyc12g096300, solyc06g074430
alcohol catabolic process	20 out of 90 genes, 22.2%	1472 out of 34727 genes, 4.2%	9.23e-10	0	solyc09g048990, solyc04g076090, solyc06g082740, solyc01g095570, solyc10g051390, solyc09g064370, solyc01g100850, solyc02g093900, solyc03g005730, solyc06g036350, solyc10g077030, solyc07g005560, solyc12g042900, solyc02g068740, solyc05g010260, solyc01g112020, solyc01g100320, solyc10g006290, solyc08g014340, solyc09g082060
viral transcription	10 out of 90 genes, 11.1%	252 out of 34727 genes, 0.7%	1.16e-09	0	solyc01g104590, solyc06g069860, solyc02g070310, solyc02g092430, solyc09g005720, solyc11g067100, solyc03g115360, solyc11g006690, solyc12g096300, solyc06g074430
viral genome expression	10 out of 90 genes, 11.1%	256 out of 34727 genes, 0.7%	1.35e-09	0	solyc01g104590, solyc06g069860, solyc02g070310, solyc02g092430, solyc09g005720, solyc11g067100, solyc03g115360, solyc11g006690, solyc12g096300, solyc06g074430
mRNA transcription	10 out of 90 genes, 11.1%	265 out of 34727 genes, 0.8%	1.89e-09	0	solyc01g104590, solyc06g069860, solyc02g070310, solyc02g092430, solyc09g005720, solyc11g067100, solyc03g115360, solyc11g006690, solyc12g096300, solyc06g074430
glucose catabolic process	19 out of 90 genes, 21.1%	1385 out of 34727 genes, 4.0%	2.23e-09	0	solyc09g048990, solyc04g076090, solyc06g082740, solyc01g095570, solyc10g051390, solyc01g100850, solyc02g093900, solyc03g005730, solyc06g036350, solyc10g077030, solyc07g005560, solyc12g042900, solyc02g068740, solyc05g010260, solyc01g112020, solyc01g100320, solyc08g014340, solyc09g082060, solyc10g006290
cellular macromolecule catabolic process	31 out of 90 genes, 34.4%	3771 out of 34727 genes, 10.9%	2.28e-09	0	solyc07g043560, solyc07g032100, solyc09g048990, solyc04g076090, solyc12g056530, solyc06g082740, solyc01g095570, solyc10g079880, solyc10g051390, solyc01g100850, solyc09g008670, solyc02g093900, solyc12g096300, solyc02g085790, solyc03g005730, solyc06g036350, solyc10g077030, solyc06g007630, solyc07g005560, solyc09g018450, solyc12g042900, solyc02g068740, solyc05g010260, solyc01g112020, solyc09g005720,…
macromolecular complex subunit organization	27 out of 90 genes, 30.0%	2896 out of 34727 genes, 8.3%	2.47e-09	0	solyc03g120010, solyc12g056530, solyc09g010460, solyc01g104590, solyc10g079880, solyc10g051390, solyc02g070310, solyc04g014460, solyc02g092430, solyc06g068320, solyc01g100850, solyc11g067100, solyc12g096300, solyc02g085790, solyc09g098280, solyc06g074430, solyc10g018060, solyc10g077030, solyc07g005560, solyc02g068740, solyc06g069860, solyc09g005720, solyc06g076150, solyc06g062690, solyc11g006690,…
macromolecular complex assembly	26 out of 90 genes, 28.9%	2700 out of 34727 genes, 7.8%	2.73e-09	0	solyc03g120010, solyc12g056530, solyc09g010460, solyc01g104590, solyc10g079880, solyc10g051390, solyc02g070310, solyc02g092430, solyc06g068320, solyc01g100850, solyc11g067100, solyc12g096300, solyc02g085790, solyc09g098280, solyc06g074430, solyc10g018060, solyc10g077030, solyc07g005560, solyc02g068740, solyc06g069860, solyc09g005720, solyc06g076150, solyc06g062690, solyc11g006690, solyc03g115360,…
hexose catabolic process	19 out of 90 genes, 21.1%	1404 out of 34727 genes, 4.0%	2.78e-09	0	solyc09g048990, solyc04g076090, solyc06g082740, solyc01g095570, solyc10g051390, solyc01g100850, solyc02g093900, solyc03g005730, solyc06g036350, solyc10g077030, solyc07g005560, solyc12g042900, solyc02g068740, solyc05g010260, solyc01g112020, solyc01g100320, solyc08g014340, solyc09g082060, solyc10g006290
monosaccharide catabolic process	19 out of 90 genes, 21.1%	1413 out of 34727 genes, 4.1%	3.09e-09	0	solyc09g048990, solyc04g076090, solyc06g082740, solyc01g095570, solyc10g051390, solyc01g100850, solyc02g093900, solyc03g005730, solyc06g036350, solyc10g077030, solyc07g005560, solyc12g042900, solyc02g068740, solyc05g010260, solyc01g112020, solyc01g100320, solyc08g014340, solyc09g082060, solyc10g006290
photorespiration	10 out of 90 genes, 11.1%	281 out of 34727 genes, 0.8%	3.31e-09	0	solyc10g077030, solyc07g032100, solyc06g007630, solyc10g079880, solyc09g091170, solyc02g093900, solyc08g014340, solyc09g082060, solyc01g009380, solyc06g036350
translational termination	10 out of 90 genes, 11.1%	293 out of 34727 genes, 0.8%	4.94e-09	0	solyc01g104590, solyc06g069860, solyc02g070310, solyc02g092430, solyc09g005720, solyc11g067100, solyc03g115360, solyc11g006690, solyc12g096300, solyc06g074430
macromolecule catabolic process	31 out of 90 genes, 34.4%	3915 out of 34727 genes, 11.3%	5.64e-09	0	solyc07g043560, solyc07g032100, solyc09g048990, solyc04g076090, solyc12g056530, solyc06g082740, solyc01g095570, solyc10g079880, solyc10g051390, solyc01g100850, solyc09g008670, solyc02g093900, solyc12g096300, solyc02g085790, solyc03g005730, solyc06g036350, solyc10g077030, solyc06g007630, solyc07g005560, solyc09g018450, solyc12g042900, solyc02g068740, solyc05g010260, solyc01g112020, solyc09g005720,…
ribonucleoprotein complex biogenesis and assembly	20 out of 90 genes, 22.2%	1646 out of 34727 genes, 4.7%	6.18e-09	0	solyc03g120010, solyc09g010460, solyc01g104590, solyc10g079880, solyc10g051390, solyc02g070310, solyc01g104680, solyc02g092430, solyc11g067100, solyc12g096300, solyc09g098280, solyc06g074430, solyc07g005560, solyc02g068740, solyc06g069860, solyc09g005720, solyc06g076150, solyc11g006690, solyc03g115360, solyc01g102560
pyruvate metabolic process	16 out of 90 genes, 17.8%	1031 out of 34727 genes, 3.0%	8.9e-09	0	solyc12g019300, solyc04g076090, solyc12g056530, solyc01g095570, solyc10g051390, solyc09g064370, solyc09g008670, solyc02g085790, solyc03g005730, solyc10g077030, solyc07g005560, solyc01g112020, solyc01g100320, solyc08g014340, solyc09g082060, solyc10g006290
translational elongation	10 out of 90 genes, 11.1%	324 out of 34727 genes, 0.9%	1.28e-08	0	solyc01g104590, solyc06g069860, solyc02g070310, solyc02g092430, solyc09g005720, solyc11g067100, solyc03g115360, solyc11g006690, solyc12g096300, solyc06g074430
[truncated: 196 more rows]
