# Supplementary material for: Proteomics of Heat-Stress and Ethylene-Mediated Thermotolerance Mechanisms in Tomato Pollen Grains
Source: Front Plant Sci. 2018 Nov 12;9:1558. doi: 10.3389/fpls.2018.01558 (PMC6240657; doi:10.3389/fpls.2018.01558)
Supplement: Supplementary file 8 [file Table_8.XLSX]

## Sheet: venn Pollen Up-BP
Table S8. Unique, enriched (FDR ≤ 0.05) GO functional terms in the biological process category for each of the following pollen treatment comparisons: P-HS vs P-C, P-E-C vs P-C, P-E-HS vs P-C, P-E-HS vs P-HS. Differentially expressed (≥ 1.5 fold) proteins were used. Up-BP, biological process up-regulated functions. Down-BP, biological process down-regulated functions.
P-HS vs P-C	P-E-C vs P-C	P-E-HS vs P-HS	P-E-HS vs P-C
mitochondrial ornithine transport	cell redox homeostasis	cellular biopolymer metabolic process	oxaloacetate metabolic process
protein refolding		maturation of SSU-rRNA	cellular aldehyde metabolic process
pentose-phosphate shunt		macromolecule localization	aldehyde catabolic process
NADPH regeneration		regulation of mitotic cell cycle	negative regulation of translation
ornithine transport		maturation of SSU-rRNA from tricistronic rRNA transcript (SSU-rRNA, 5.8S rRNA, LSU-rRNA)	spermatogenesis
response to hydrogen peroxide		intracellular protein transport	aspartate family amino acid catabolic process
chaperone cofactor-dependent protein folding		protein transport	glyoxylate metabolic process
determination of adult life span		establishment of protein localization	male gamete generation
positive regulation of embryonic development		cell cycle process	positive regulation of cellular protein metabolic process
ribonucleotide metabolic process		protein localization	positive regulation of protein metabolic process
multicellular organismal aging		microtubule-based process	regulation of translation
'de novo' posttranslational protein folding		ncRNA metabolic process	germ cell development
tRNA metabolic process		protein targeting	response to toxin
'de novo' protein folding		rhamnose metabolic process	oocyte differentiation
long-chain fatty acid metabolic process		glutamate catabolic process	virus-host interaction
regulation of embryonic development		proteasomal ubiquitin-independent protein catabolic process	methylglyoxal catabolic process to D-lactate
nucleosome assembly		positive regulation of transcriptional preinitiation complex assembly	gamete generation
phosphate transport		regulation of transcriptional preinitiation complex assembly	methylglyoxal catabolic process
oxidative phosphorylation		protein ubiquitination	positive regulation of protein amino acid phosphorylation
energy coupled proton transport, down electrochemical gradient		protein modification by small protein conjugation	methylglyoxal metabolic process
ATP synthesis coupled proton transport		response to DNA damage stimulus	lactate metabolic process
karyogamy		ncRNA processing	response to methylglyoxal
purine nucleotide biosynthetic process		molting cycle, collagen and cuticulin-based cuticle	positive regulation of phosphorylation
tRNA aminoacylation for protein translation		acetyl-CoA biosynthetic process	carboxylic acid catabolic process
amino acid activation		vesicle targeting, rough ER to cis-Golgi	organic acid catabolic process
tRNA aminoacylation		COPII coating of Golgi vesicle	response to biotic stimulus
nucleosome organization		rough ER to cis-Golgi vesicle-mediated transport	negative regulation of cellular protein metabolic process
ER-associated protein catabolic process		2-oxoglutarate metabolic process	male meiosis
purine ribonucleoside triphosphate metabolic process		rRNA processing	positive regulation of phosphorus metabolic process
ribonucleoside triphosphate metabolic process		molting cycle, protein-based cuticle	positive regulation of phosphate metabolic process
purine nucleoside triphosphate metabolic process		rRNA metabolic process	negative regulation of protein metabolic process
chromatin assembly		molting cycle	spermatid development
nucleoside triphosphate metabolic process		glutamine family amino acid catabolic process	spermatid differentiation
response to endoplasmic reticulum stress		protein import into mitochondrion	positive regulation of translation
water transport		biopolymer modification	oogenesis
fluid transport		establishment of organelle localization	fatty acid beta-oxidation
cellular iron ion homeostasis		ribosomal small subunit biogenesis	system process
purine ribonucleotide metabolic process		vesicle targeting, to, from or within Golgi	regulation of protein amino acid phosphorylation
sex differentiation		Golgi transport vesicle coating	response to zinc ion
		organ regeneration	fatty acid oxidation
		microtubule cytoskeleton organization	lipid oxidation
		mRNA transport	sexual reproduction
		ribosome biogenesis	female gamete generation
		glutamate metabolic process	glutamine family amino acid metabolic process
		Golgi vesicle budding	regulation of cellular protein metabolic process
		RNA processing	regulation of phosphorylation
		regulation of inflammatory response	regulation of protein metabolic process
		organelle localization	cell communication
		transcription from RNA polymerase II promoter	pyrimidine ribonucleotide biosynthetic process
		mitochondrial membrane organization	lipid modification
		protein targeting to mitochondrion	vacuole organization
		PSII associated light-harvesting complex II catabolic process	pyrimidine ribonucleotide metabolic process
		vesicle targeting	amino acid catabolic process
		regeneration
		cellular ketone metabolic process
		regulation of growth
		cellular response to DNA damage stimulus
		oocyte axis specification
		vesicle coating
		oocyte construction
		oocyte morphogenesis
		fatty acid transport
		respiratory electron transport chain
		biopolymer methylation
		establishment of vesicle localization
		sugar mediated signaling
		vesicle localization
		embryonic development
		methylation
		protein import

## Sheet: venn Pollen Down-BP
Unique enriched (FDR ≤ 0.05) GO functional terms in the biological process category for each of the following pollen treatment comparisons: P-HS vs P-C, P-E-C vs P-C, P-E-HS vs P-C, P-E-HS vs P-HS. Down-regulated, differentially expressed (≥ 1.5 fold) proteins were used. Down-BP, biological process down-regulated functions.
P-HS vs P-C	P-E-C vs P-C	P-E-HS vs P-HS	P-E-HS vs P-C
tricarboxylic acid cycle	pyrimidine ribonucleotide biosynthetic process	determination of adult life span	branched chain family amino acid biosynthetic process
acetyl-CoA catabolic process	pyrimidine ribonucleotide metabolic process	multicellular organismal aging	isoleucine biosynthetic process
coenzyme catabolic process	pyrimidine nucleotide biosynthetic process	hindbrain structural organization	isoleucine metabolic process
citrate metabolic process	pyrimidine nucleotide metabolic process	cerebellum structural organization	branched chain family amino acid metabolic process
ribonucleoside triphosphate catabolic process	protein folding	SRP-dependent cotranslational protein targeting to membrane, translocation	carbohydrate biosynthetic process
purine ribonucleoside triphosphate catabolic process	mitochondrial transport	purine nucleotide biosynthetic process	male gonad development
purine nucleoside triphosphate catabolic process	steroid hormone receptor signaling pathway	proteolysis	development of primary male sexual characteristics
purine ribonucleotide catabolic process	tRNA aminoacylation for protein translation	hindbrain morphogenesis	RNA localization
ribonucleotide catabolic process	amino acid activation	cerebellum morphogenesis	calcium ion transport
nucleoside triphosphate catabolic process	tRNA aminoacylation	proteasomal ubiquitin-dependent protein catabolic process	carboxylic acid metabolic process
purine nucleotide catabolic process	mitochondrial electron transport, cytochrome c to oxygen	cellular response to glucose starvation	organic acid metabolic process
nucleotide catabolic process	protein targeting to mitochondrion	cerebellum development	male sex differentiation
maturation of SSU-rRNA from tricistronic rRNA transcript (SSU-rRNA, 5.8S rRNA, LSU-rRNA)	nucleoside biosynthetic process	metencephalon development	geranyl diphosphate biosynthetic process
acetyl-CoA biosynthetic process	transcription	coenzyme biosynthetic process	positive regulation of cholesterol biosynthetic process
transmembrane receptor protein tyrosine kinase signaling pathway	transcription, DNA-dependent	platelet degranulation	positive regulation of steroid metabolic process
regulation of apoptosis	RNA biosynthetic process	ER-associated protein catabolic process	response to nitrosative stress
RNA processing	cellular di-, tri-valent inorganic cation homeostasis	vesicle-mediated transport	amine biosynthetic process
maturation of SSU-rRNA	starch biosynthetic process	regulation of body fluid levels	nitrogen compound catabolic process
cofactor catabolic process	mitochondrion organization	fatty acid biosynthetic process	response to zinc ion
GTP catabolic process		ER overload response	pentose metabolic process
coenzyme A metabolic process		negative regulation of transforming growth factor beta receptor signaling pathway	amino acid catabolic process
G1/S transition checkpoint		misfolded or incompletely synthesized protein catabolic process	monocarboxylic acid metabolic process
GTP metabolic process		hindbrain development	mRNA export from nucleus
mitochondrial membrane organization		positive regulation of embryonic development	amino acid metabolic process
ergosterol biosynthetic process		intracellular protein transmembrane transport	amino acid biosynthetic process
ergosterol metabolic process		negative regulation of peptidase activity	cellular nitrogen compound metabolic process
response to cytokine stimulus		vacuolar acidification	nitrogen compound biosynthetic process
glucose homeostasis		ATP biosynthetic process	RNA export from nucleus
galactose metabolic process		proton transport	nitrogen compound metabolic process
triacylglycerol biosynthetic process		purine ribonucleoside triphosphate biosynthetic process	nucleocytoplasmic transport
midgut development		transmembrane transport	nuclear transport
DNA damage response, signal transduction by p53 class mediator		negative regulation of hydrolase activity	regulation of cholesterol biosynthetic process
Rab protein signal transduction		purine nucleoside triphosphate biosynthetic process	regulation of translational termination
positive regulation of transcriptional preinitiation complex assembly		ribonucleoside triphosphate biosynthetic process	response to temperature stimulus
sterol biosynthetic process		negative regulation of catalytic activity	nuclear export
cellular biopolymer metabolic process		hydrogen transport	threonine metabolic process
regulation of transcriptional preinitiation complex assembly		ER to Golgi vesicle-mediated transport	cellular amino acid and derivative metabolic process
embryonic development		secretion	geranyl diphosphate metabolic process
TOR signaling pathway		nucleoside triphosphate biosynthetic process	cellular amine metabolic process
neutral lipid biosynthetic process		pH reduction	biological regulation
acylglycerol biosynthetic process		intracellular pH reduction	regulation of steroid biosynthetic process
ATP catabolic process		regulation of transforming growth factor beta receptor signaling pathway	regulation of steroid metabolic process
sterol metabolic process		negative regulation of caspase activity	positive regulation of lipid biosynthetic process
kidney development		long-chain fatty acid metabolic process	nucleobase, nucleoside, nucleotide and nucleic acid transport
protein polyubiquitination		regulation of peptidase activity
glycerol ether biosynthetic process		regulation of cellular pH
glycerolipid biosynthetic process		regulation of intracellular pH
carbohydrate homeostasis		positive regulation of protein ubiquitination
protein targeting to vacuole		response to protein stimulus
urogenital system development		purine ribonucleotide biosynthetic process
triacylglycerol metabolic process		regulation of embryonic development
2-oxoglutarate metabolic process		phagocytosis
enzyme linked receptor protein signaling pathway		ATP hydrolysis coupled proton transport
regulation of behavior		energy coupled proton transport, against electrochemical gradient
chlorophyll biosynthetic process		activation of signaling protein activity involved in unfolded protein response
negative regulation of growth		energy coupled proton transport, down electrochemical gradient
energy reserve metabolic process		ATP synthesis coupled proton transport
positive regulation of multicellular organismal process		platelet activation
DNA damage checkpoint		response to endoplasmic reticulum stress
group transfer coenzyme metabolic process		fatty acid metabolic process
replicative cell aging		karyogamy
organ regeneration		aging
		blood coagulation
		coagulation
		organic acid biosynthetic process
		carboxylic acid biosynthetic process
		Golgi vesicle transport
		positive regulation of nuclease activity
		regulation of nuclease activity
		regulation of pH
		hemostasis
		hyperosmotic response
		regulation of protein ubiquitination
		jasmonic acid biosynthetic process
		oxylipin biosynthetic process
		cofactor biosynthetic process
