# Supplementary material for: Proteomics of Heat-Stress and Ethylene-Mediated Thermotolerance Mechanisms in Tomato Pollen Grains
Source: Front Plant Sci. 2018 Nov 12;9:1558. doi: 10.3389/fpls.2018.01558 (PMC6240657; doi:10.3389/fpls.2018.01558)
Supplement: Supplementary file 9 [file Table_9.XLSX]

## Sheet: Up_BP_L-HS vs L-C
Table S9. GO-term enrichment of differentially expressed leaf proteins, relative to the tomato genome database. BP, biological process. Up, up-regulated; Down, down-regulated. Corrected P-value, FDR <0.05. L-C, Leaf tissue derived from plants maintained at control conditions; L-HS, Leaf tissue derived from plants exposed to HS conditions; L-E-C, Leaf tissue derived from plants pretreated with 1 p…
Gene Ontology term	Cluster frequency	Genome frequency of use	Raw P-value	Corrected P-value	Genes annotated to the term
plastid organization	13 out of 35 genes, 37.1%	1118 out of 34727 genes, 3.2%	2.84e-11	0	Solyc11g020040, Solyc06g066620, Solyc12g009600, Solyc07g065050, Solyc08g079620, Solyc06g074890, Solyc09g011810, Solyc03g062790, Solyc12g056830, Solyc05g014310, Solyc11g008990, Solyc01g006330, Solyc06g061070
photosynthesis	11 out of 35 genes, 31.4%	970 out of 34727 genes, 2.8%	1.72e-09	0	Solyc03g111840, Solyc06g066620, Solyc12g009600, Solyc02g086820, Solyc08g079620, Solyc06g074890, Solyc09g011810, Solyc12g033040, Solyc12g056830, Solyc05g014310, Solyc06g061070
photosynthesis, light reaction	10 out of 35 genes, 28.6%	765 out of 34727 genes, 2.2%	2.83e-09	0	Solyc03g111840, Solyc06g066620, Solyc12g009600, Solyc02g086820, Solyc08g079620, Solyc06g074890, Solyc09g011810, Solyc12g056830, Solyc05g014310, Solyc06g061070
generation of precursor metabolites and energy	14 out of 35 genes, 40.0%	2300 out of 34727 genes, 6.6%	1.85e-08	0	Solyc03g111840, Solyc06g066620, Solyc12g009600, Solyc02g086820, Solyc08g079620, Solyc06g074890, Solyc09g011810, Solyc12g033040, Solyc01g014210, Solyc12g056830, Solyc12g027720, Solyc05g014310, Solyc12g096590, Solyc06g061070
water-soluble vitamin metabolic process	9 out of 35 genes, 25.7%	691 out of 34727 genes, 2.0%	2.06e-08	0	Solyc06g066620, Solyc12g009600, Solyc02g086820, Solyc09g011810, Solyc12g056830, Solyc10g078740, Solyc12g096590, Solyc01g006330, Solyc06g061070
plastid membrane organization	9 out of 35 genes, 25.7%	700 out of 34727 genes, 2.0%	2.3e-08	0	Solyc06g066620, Solyc12g009600, Solyc08g079620, Solyc09g011810, Solyc03g062790, Solyc12g056830, Solyc05g014310, Solyc11g008990, Solyc01g006330
thylakoid membrane organization	9 out of 35 genes, 25.7%	700 out of 34727 genes, 2.0%	2.3e-08	0	Solyc06g066620, Solyc12g009600, Solyc08g079620, Solyc09g011810, Solyc03g062790, Solyc12g056830, Solyc05g014310, Solyc11g008990, Solyc01g006330
photosystem II assembly	7 out of 35 genes, 20.0%	380 out of 34727 genes, 1.1%	9.18e-08	0	Solyc12g056830, Solyc06g066620, Solyc05g014310, Solyc08g079620, Solyc06g074890, Solyc09g011810, Solyc06g061070
pentose-phosphate shunt	7 out of 35 genes, 20.0%	389 out of 34727 genes, 1.1%	1.07e-07	0	Solyc12g056830, Solyc06g066620, Solyc12g009600, Solyc02g086820, Solyc09g011810, Solyc06g061070, Solyc01g006330
NADPH regeneration	7 out of 35 genes, 20.0%	396 out of 34727 genes, 1.1%	1.21e-07	0	Solyc12g056830, Solyc06g066620, Solyc12g009600, Solyc02g086820, Solyc09g011810, Solyc06g061070, Solyc01g006330
macromolecular complex assembly	14 out of 35 genes, 40.0%	2700 out of 34727 genes, 7.8%	1.38e-07	0	Solyc06g075800, Solyc06g066620, Solyc11g066430, Solyc07g065050, Solyc08g079620, Solyc06g074890, Solyc09g011810, Solyc12g056830, Solyc11g007920, Solyc03g071620, Solyc10g078740, Solyc05g014310, Solyc05g055230, Solyc06g061070
cellular macromolecular complex assembly	13 out of 35 genes, 37.1%	2292 out of 34727 genes, 6.6%	1.62e-07	0	Solyc06g075800, Solyc06g066620, Solyc11g066430, Solyc07g065050, Solyc08g079620, Solyc06g074890, Solyc09g011810, Solyc12g056830, Solyc11g007920, Solyc03g071620, Solyc05g014310, Solyc05g055230, Solyc06g061070
NADP metabolic process	7 out of 35 genes, 20.0%	414 out of 34727 genes, 1.2%	1.64e-07	0	Solyc12g056830, Solyc06g066620, Solyc12g009600, Solyc02g086820, Solyc09g011810, Solyc06g061070, Solyc01g006330
vitamin metabolic process	9 out of 35 genes, 25.7%	936 out of 34727 genes, 2.7%	2.71e-07	0	Solyc06g066620, Solyc12g009600, Solyc02g086820, Solyc09g011810, Solyc12g056830, Solyc10g078740, Solyc12g096590, Solyc01g006330, Solyc06g061070
nicotinamide metabolic process	7 out of 35 genes, 20.0%	456 out of 34727 genes, 1.3%	3.14e-07	0	Solyc12g056830, Solyc06g066620, Solyc12g009600, Solyc02g086820, Solyc09g011810, Solyc06g061070, Solyc01g006330
pyridine nucleotide metabolic process	7 out of 35 genes, 20.0%	457 out of 34727 genes, 1.3%	3.19e-07	0	Solyc12g056830, Solyc06g066620, Solyc12g009600, Solyc02g086820, Solyc09g011810, Solyc06g061070, Solyc01g006330
macromolecular complex subunit organization	14 out of 35 genes, 40.0%	2896 out of 34727 genes, 8.3%	3.28e-07	0	Solyc06g075800, Solyc06g066620, Solyc11g066430, Solyc07g065050, Solyc08g079620, Solyc06g074890, Solyc09g011810, Solyc12g056830, Solyc11g007920, Solyc03g071620, Solyc10g078740, Solyc05g014310, Solyc05g055230, Solyc06g061070
organelle organization	20 out of 35 genes, 57.1%	6432 out of 34727 genes, 18.5%	3.97e-07	0	Solyc03g111840, Solyc06g066620, Solyc12g009600, Solyc11g066430, Solyc08g079620, Solyc03g071620, Solyc05g014310, Solyc11g008990, Solyc05g055230, Solyc01g006330, Solyc06g061070, Solyc06g075800, Solyc11g020040, Solyc07g065050, Solyc06g074890, Solyc09g011810, Solyc01g014210, Solyc03g062790, Solyc12g056830, Solyc11g007920
cellular macromolecular complex subunit organization	13 out of 35 genes, 37.1%	2503 out of 34727 genes, 7.2%	4.48e-07	0	Solyc06g075800, Solyc06g066620, Solyc11g066430, Solyc07g065050, Solyc08g079620, Solyc06g074890, Solyc09g011810, Solyc12g056830, Solyc11g007920, Solyc03g071620, Solyc05g014310, Solyc05g055230, Solyc06g061070
cellular process	35 out of 35 genes, 100.0%	23063 out of 34727 genes, 66.4%	5.95e-07	0	Solyc06g066620, Solyc11g066430, Solyc02g086820, Solyc08g079620, Solyc12g027720, Solyc03g071620, Solyc10g078740, Solyc06g075800, Solyc11g020040, Solyc07g065050, Solyc01g007670, Solyc01g014210, Solyc03g062790, Solyc12g056830, Solyc11g007920, Solyc11g066410, Solyc06g076560, Solyc06g011280, Solyc01g007280, Solyc03g111840, Solyc12g009600, Solyc05g014310, Solyc06g076520, Solyc05g055230, Solyc11g008990,…
cellular component assembly	14 out of 35 genes, 40.0%	3132 out of 34727 genes, 9.0%	8.53e-07	0	Solyc06g075800, Solyc06g066620, Solyc11g066430, Solyc07g065050, Solyc08g079620, Solyc06g074890, Solyc09g011810, Solyc12g056830, Solyc11g007920, Solyc03g071620, Solyc10g078740, Solyc05g014310, Solyc05g055230, Solyc06g061070
cofactor metabolic process	12 out of 35 genes, 34.3%	2234 out of 34727 genes, 6.4%	1.01e-06	0	Solyc03g111840, Solyc06g066620, Solyc12g009600, Solyc02g086820, Solyc06g074890, Solyc09g011810, Solyc01g014210, Solyc12g056830, Solyc10g078740, Solyc05g014310, Solyc01g006330, Solyc06g061070
glucose metabolic process	10 out of 35 genes, 28.6%	1590 out of 34727 genes, 4.6%	2.52e-06	0	Solyc03g111840, Solyc06g066620, Solyc12g009600, Solyc02g086820, Solyc09g011810, Solyc01g014210, Solyc12g056830, Solyc12g096590, Solyc01g006330, Solyc06g061070
oxidoreduction coenzyme metabolic process	7 out of 35 genes, 20.0%	671 out of 34727 genes, 1.9%	4.09e-06	0	Solyc12g056830, Solyc06g066620, Solyc12g009600, Solyc02g086820, Solyc09g011810, Solyc06g061070, Solyc01g006330
hexose metabolic process	10 out of 35 genes, 28.6%	1687 out of 34727 genes, 4.9%	4.28e-06	0	Solyc03g111840, Solyc06g066620, Solyc12g009600, Solyc02g086820, Solyc09g011810, Solyc01g014210, Solyc12g056830, Solyc12g096590, Solyc01g006330, Solyc06g061070
cellular protein complex assembly	8 out of 35 genes, 22.9%	1019 out of 34727 genes, 2.9%	6.22e-06	0.00077	Solyc06g066620, Solyc07g065050, Solyc08g079620, Solyc06g074890, Solyc09g011810, Solyc12g056830, Solyc05g014310, Solyc06g061070
pyruvate metabolic process	8 out of 35 genes, 22.9%	1031 out of 34727 genes, 3.0%	6.77e-06	0.00074	Solyc03g111840, Solyc12g009600, Solyc06g074890, Solyc09g011810, Solyc01g014210, Solyc12g056830, Solyc11g066410, Solyc05g014310
glucose catabolic process	9 out of 35 genes, 25.7%	1385 out of 34727 genes, 4.0%	6.86e-06	0.00071	Solyc03g111840, Solyc06g066620, Solyc12g009600, Solyc02g086820, Solyc09g011810, Solyc12g056830, Solyc12g096590, Solyc01g006330, Solyc06g061070
monosaccharide metabolic process	10 out of 35 genes, 28.6%	1786 out of 34727 genes, 5.1%	7.09e-06	0.00069	Solyc03g111840, Solyc06g066620, Solyc12g009600, Solyc02g086820, Solyc09g011810, Solyc01g014210, Solyc12g056830, Solyc12g096590, Solyc01g006330, Solyc06g061070
hexose catabolic process	9 out of 35 genes, 25.7%	1404 out of 34727 genes, 4.0%	7.66e-06	0.00067	Solyc03g111840, Solyc06g066620, Solyc12g009600, Solyc02g086820, Solyc09g011810, Solyc12g056830, Solyc12g096590, Solyc01g006330, Solyc06g061070
monosaccharide catabolic process	9 out of 35 genes, 25.7%	1413 out of 34727 genes, 4.1%	8.06e-06	0.00065	Solyc03g111840, Solyc06g066620, Solyc12g009600, Solyc02g086820, Solyc09g011810, Solyc12g056830, Solyc12g096590, Solyc01g006330, Solyc06g061070
ncRNA metabolic process	9 out of 35 genes, 25.7%	1455 out of 34727 genes, 4.2%	1.02e-05	0.00063	Solyc06g066620, Solyc12g009600, Solyc08g079620, Solyc06g074890, Solyc09g011810, Solyc12g056830, Solyc05g014310, Solyc05g055230, Solyc06g061070
protein complex assembly	9 out of 35 genes, 25.7%	1466 out of 34727 genes, 4.2%	1.08e-05	0.00061	Solyc06g066620, Solyc07g065050, Solyc08g079620, Solyc06g074890, Solyc09g011810, Solyc12g056830, Solyc05g014310, Solyc10g078740, Solyc06g061070
alcohol catabolic process	9 out of 35 genes, 25.7%	1472 out of 34727 genes, 4.2%	1.12e-05	0.00059	Solyc03g111840, Solyc06g066620, Solyc12g009600, Solyc02g086820, Solyc09g011810, Solyc12g056830, Solyc12g096590, Solyc01g006330, Solyc06g061070
carboxylic acid metabolic process	18 out of 35 genes, 51.4%	6546 out of 34727 genes, 18.8%	1.45e-05	0.00114	Solyc03g111840, Solyc06g066620, Solyc12g009600, Solyc11g066430, Solyc02g086820, Solyc03g071620, Solyc10g078740, Solyc05g014310, Solyc06g061070, Solyc06g075800, Solyc06g074890, Solyc09g011810, Solyc01g014210, Solyc03g120670, Solyc12g056830, Solyc11g007920, Solyc11g066410, Solyc10g076350
organic acid metabolic process	18 out of 35 genes, 51.4%	6568 out of 34727 genes, 18.9%	1.52e-05	0.00111	Solyc03g111840, Solyc06g066620, Solyc12g009600, Solyc11g066430, Solyc02g086820, Solyc03g071620, Solyc10g078740, Solyc05g014310, Solyc06g061070, Solyc06g075800, Solyc06g074890, Solyc09g011810, Solyc01g014210, Solyc03g120670, Solyc12g056830, Solyc11g007920, Solyc11g066410, Solyc10g076350
monocarboxylic acid metabolic process	15 out of 35 genes, 42.9%	4805 out of 34727 genes, 13.8%	2.64e-05	0.00108	Solyc06g075800, Solyc03g111840, Solyc12g009600, Solyc11g066430, Solyc02g086820, Solyc06g074890, Solyc09g011810, Solyc01g014210, Solyc12g056830, Solyc11g007920, Solyc11g066410, Solyc03g071620, Solyc10g078740, Solyc05g014310, Solyc06g061070
porphyrin biosynthetic process	5 out of 35 genes, 14.3%	355 out of 34727 genes, 1.0%	2.73e-05	0.00105	Solyc12g056830, Solyc12g009600, Solyc05g014310, Solyc09g011810, Solyc01g014210
cellular metabolic process	32 out of 35 genes, 91.4%	20675 out of 34727 genes, 59.5%	3.06e-05	0.00103	Solyc06g066620, Solyc11g066430, Solyc02g086820, Solyc08g079620, Solyc12g027720, Solyc03g071620, Solyc10g078740, Solyc06g075800, Solyc11g020040, Solyc07g065050, Solyc01g007670, Solyc01g014210, Solyc12g056830, Solyc11g007920, Solyc11g066410, Solyc06g076560, Solyc06g011280, Solyc01g007280, Solyc03g111840, Solyc12g009600, Solyc05g014310, Solyc06g076520, Solyc05g055230, Solyc01g006330, Solyc06g061070,…
chloroplast organization	6 out of 35 genes, 17.1%	625 out of 34727 genes, 1.8%	3.45e-05	0.0015	Solyc11g020040, Solyc05g014310, Solyc07g065050, Solyc08g079620, Solyc06g074890, Solyc09g011810
tetrapyrrole biosynthetic process	5 out of 35 genes, 14.3%	377 out of 34727 genes, 1.1%	3.64e-05	0.00146	Solyc12g056830, Solyc12g009600, Solyc05g014310, Solyc09g011810, Solyc01g014210
primary metabolic process	31 out of 35 genes, 88.6%	19671 out of 34727 genes, 56.6%	4.84e-05	0.00143	Solyc03g111840, Solyc06g066620, Solyc12g009600, Solyc11g066430, Solyc02g086820, Solyc08g079620, Solyc12g027720, Solyc03g071620, Solyc10g078740, Solyc06g076520, Solyc05g014310, Solyc05g055230, Solyc06g061070, Solyc01g006330, Solyc06g075800, Solyc12g098890, Solyc11g020040, Solyc07g065050, Solyc01g007670, Solyc06g074890, Solyc09g011810, Solyc12g033040, Solyc01g014210, Solyc03g120670, Solyc12g056830,…
photosynthetic electron transport in photosystem I	3 out of 35 genes, 8.6%	75 out of 34727 genes, 0.2%	6.02e-05	0.0014	Solyc12g056830, Solyc06g066620, Solyc09g011810
rRNA processing	7 out of 35 genes, 20.0%	1027 out of 34727 genes, 3.0%	6.31e-05	0.00136	Solyc12g056830, Solyc06g066620, Solyc12g009600, Solyc08g079620, Solyc05g055230, Solyc09g011810, Solyc06g061070
rRNA metabolic process	7 out of 35 genes, 20.0%	1048 out of 34727 genes, 3.0%	7.17e-05	0.00133	Solyc12g056830, Solyc06g066620, Solyc12g009600, Solyc08g079620, Solyc05g055230, Solyc09g011810, Solyc06g061070
cellular carbohydrate catabolic process	9 out of 35 genes, 25.7%	1875 out of 34727 genes, 5.4%	7.51e-05	0.00174	Solyc03g111840, Solyc06g066620, Solyc12g009600, Solyc02g086820, Solyc09g011810, Solyc12g056830, Solyc12g096590, Solyc01g006330, Solyc06g061070
carbohydrate catabolic process	9 out of 35 genes, 25.7%	1891 out of 34727 genes, 5.4%	8.02e-05	0.0017	Solyc03g111840, Solyc06g066620, Solyc12g009600, Solyc02g086820, Solyc09g011810, Solyc12g056830, Solyc12g096590, Solyc01g006330, Solyc06g061070
metabolic process	32 out of 35 genes, 91.4%	21410 out of 34727 genes, 61.7%	8.07e-05	0.00167	Solyc06g066620, Solyc11g066430, Solyc02g086820, Solyc08g079620, Solyc12g027720, Solyc03g071620, Solyc10g078740, Solyc06g075800, Solyc11g020040, Solyc07g065050, Solyc01g007670, Solyc01g014210, Solyc12g056830, Solyc11g007920, Solyc11g066410, Solyc06g076560, Solyc06g011280, Solyc01g007280, Solyc03g111840, Solyc12g009600, Solyc05g014310, Solyc06g076520, Solyc05g055230, Solyc01g006330, Solyc06g061070,…
cofactor biosynthetic process	7 out of 35 genes, 20.0%	1071 out of 34727 genes, 3.1%	8.21e-05	0.00163	Solyc12g056830, Solyc03g111840, Solyc12g009600, Solyc05g014310, Solyc06g074890, Solyc09g011810, Solyc01g014210
cellular aldehyde metabolic process	6 out of 35 genes, 17.1%	751 out of 34727 genes, 2.2%	9.53e-05	0.002	Solyc12g056830, Solyc11g066410, Solyc12g009600, Solyc05g014310, Solyc02g086820, Solyc06g074890
ribosome biogenesis	7 out of 35 genes, 20.0%	1141 out of 34727 genes, 3.3%	0.00012	0.00275	Solyc12g056830, Solyc06g066620, Solyc12g009600, Solyc08g079620, Solyc05g055230, Solyc09g011810, Solyc06g061070
translation	7 out of 35 genes, 20.0%	1199 out of 34727 genes, 3.5%	0.00016	0.00615	Solyc12g098890, Solyc11g066410, Solyc06g066620, Solyc06g011280, Solyc01g007280, Solyc05g055230, Solyc01g007670
nucleosome assembly	4 out of 35 genes, 11.4%	279 out of 34727 genes, 0.8%	0.00017	0.00642	Solyc11g007920, Solyc06g075800, Solyc03g071620, Solyc11g066430
chlorophyll biosynthetic process	4 out of 35 genes, 11.4%	281 out of 34727 genes, 0.8%	0.00018	0.0063	Solyc12g056830, Solyc12g009600, Solyc05g014310, Solyc09g011810
nucleoside phosphate metabolic process	10 out of 35 genes, 28.6%	2643 out of 34727 genes, 7.6%	0.0002	0.00618	Solyc06g066620, Solyc12g009600, Solyc07g065050, Solyc02g086820, Solyc09g011810, Solyc12g056830, Solyc12g027720, Solyc05g055230, Solyc01g006330, Solyc06g061070
nucleotide metabolic process	10 out of 35 genes, 28.6%	2643 out of 34727 genes, 7.6%	0.0002	0.00607	Solyc06g066620, Solyc12g009600, Solyc07g065050, Solyc02g086820, Solyc09g011810, Solyc12g056830, Solyc12g027720, Solyc05g055230, Solyc01g006330, Solyc06g061070
isopentenyl diphosphate biosynthetic process, mevalonate-independent pathway	5 out of 35 genes, 14.3%	545 out of 34727 genes, 1.6%	0.0002	0.00632	Solyc12g056830, Solyc11g066410, Solyc12g009600, Solyc05g014310, Solyc06g074890
glyceraldehyde-3-phosphate metabolic process	5 out of 35 genes, 14.3%	546 out of 34727 genes, 1.6%	0.0002	0.00621	Solyc12g056830, Solyc11g066410, Solyc12g009600, Solyc05g014310, Solyc06g074890
isopentenyl diphosphate biosynthetic process	5 out of 35 genes, 14.3%	560 out of 34727 genes, 1.6%	0.00023	0.00644	Solyc12g056830, Solyc11g066410, Solyc12g009600, Solyc05g014310, Solyc06g074890
isopentenyl diphosphate metabolic process	5 out of 35 genes, 14.3%	560 out of 34727 genes, 1.6%	0.00023	0.00633	Solyc12g056830, Solyc11g066410, Solyc12g009600, Solyc05g014310, Solyc06g074890
ncRNA processing	7 out of 35 genes, 20.0%	1273 out of 34727 genes, 3.7%	0.00023	0.00623	Solyc12g056830, Solyc06g066620, Solyc12g009600, Solyc08g079620, Solyc05g055230, Solyc09g011810, Solyc06g061070
chloroplast relocation	4 out of 35 genes, 11.4%	310 out of 34727 genes, 0.9%	0.00026	0.00645	Solyc05g014310, Solyc07g065050, Solyc08g079620, Solyc09g011810
plastid localization	4 out of 35 genes, 11.4%	310 out of 34727 genes, 0.9%	0.00026	0.00635	Solyc05g014310, Solyc07g065050, Solyc08g079620, Solyc09g011810
establishment of plastid localization	4 out of 35 genes, 11.4%	310 out of 34727 genes, 0.9%	0.00026	0.00625	Solyc05g014310, Solyc07g065050, Solyc08g079620, Solyc09g011810
cellular alcohol metabolic process	10 out of 35 genes, 28.6%	2734 out of 34727 genes, 7.9%	0.00026	0.00615	Solyc03g111840, Solyc06g066620, Solyc12g009600, Solyc02g086820, Solyc09g011810, Solyc01g014210, Solyc12g056830, Solyc12g096590, Solyc01g006330, Solyc06g061070
nucleobase, nucleoside and nucleotide metabolic process	10 out of 35 genes, 28.6%	2744 out of 34727 genes, 7.9%	0.00027	0.00636	Solyc06g066620, Solyc12g009600, Solyc07g065050, Solyc02g086820, Solyc09g011810, Solyc12g056830, Solyc12g027720, Solyc05g055230, Solyc01g006330, Solyc06g061070
cellular component organization	22 out of 35 genes, 62.9%	11618 out of 34727 genes, 33.5%	0.00034	0.00716	Solyc03g111840, Solyc06g066620, Solyc12g009600, Solyc11g066430, Solyc08g079620, Solyc03g071620, Solyc10g078740, Solyc05g014310, Solyc11g008990, Solyc05g055230, Solyc01g006330, Solyc06g061070, Solyc06g075800, Solyc12g098890, Solyc11g020040, Solyc07g065050, Solyc06g074890, Solyc09g011810, Solyc01g014210, Solyc03g062790, Solyc12g056830, Solyc11g007920
nucleosome organization	4 out of 35 genes, 11.4%	339 out of 34727 genes, 1.0%	0.00036	0.00735	Solyc11g007920, Solyc06g075800, Solyc03g071620, Solyc11g066430
membrane organization	10 out of 35 genes, 28.6%	2888 out of 34727 genes, 8.3%	0.00041	0.00754	Solyc06g066620, Solyc12g009600, Solyc08g079620, Solyc09g011810, Solyc03g062790, Solyc01g014210, Solyc12g056830, Solyc05g014310, Solyc11g008990, Solyc01g006330
porphyrin metabolic process	5 out of 35 genes, 14.3%	640 out of 34727 genes, 1.8%	0.00042	0.00829	Solyc12g056830, Solyc12g009600, Solyc05g014310, Solyc09g011810, Solyc01g014210
tetrapyrrole metabolic process	5 out of 35 genes, 14.3%	662 out of 34727 genes, 1.9%	0.0005	0.00986	Solyc12g056830, Solyc12g009600, Solyc05g014310, Solyc09g011810, Solyc01g014210
coenzyme metabolic process	7 out of 35 genes, 20.0%	1492 out of 34727 genes, 4.3%	0.00062	0.01167	Solyc12g056830, Solyc06g066620, Solyc12g009600, Solyc02g086820, Solyc09g011810, Solyc06g061070, Solyc01g006330
photosynthetic electron transport chain	3 out of 35 genes, 8.6%	171 out of 34727 genes, 0.5%	0.00068	0.01233	Solyc12g056830, Solyc06g066620, Solyc09g011810
microtubule nucleation	4 out of 35 genes, 11.4%	402 out of 34727 genes, 1.2%	0.00069	0.01216	Solyc11g007920, Solyc06g075800, Solyc03g071620, Solyc11g066430
chromatin assembly	4 out of 35 genes, 11.4%	415 out of 34727 genes, 1.2%	0.00078	0.01227	Solyc11g007920, Solyc06g075800, Solyc03g071620, Solyc11g066430
cellular macromolecule catabolic process	11 out of 35 genes, 31.4%	3771 out of 34727 genes, 10.9%	0.00085	0.01263	Solyc03g111840, Solyc06g066620, Solyc12g009600, Solyc02g086820, Solyc09g011810, Solyc01g014210, Solyc12g056830, Solyc12g096590, Solyc05g055230, Solyc01g006330, Solyc06g061070
ribonucleoprotein complex biogenesis and assembly	7 out of 35 genes, 20.0%	1646 out of 34727 genes, 4.7%	0.0011	0.0161	Solyc12g056830, Solyc06g066620, Solyc12g009600, Solyc08g079620, Solyc05g055230, Solyc09g011810, Solyc06g061070
macromolecule catabolic process	11 out of 35 genes, 31.4%	3915 out of 34727 genes, 11.3%	0.00116	0.01615	Solyc03g111840, Solyc06g066620, Solyc12g009600, Solyc02g086820, Solyc09g011810, Solyc01g014210, Solyc12g056830, Solyc12g096590, Solyc05g055230, Solyc01g006330, Solyc06g061070
cellular catabolic process	16 out of 35 genes, 45.7%	7539 out of 34727 genes, 21.7%	0.00133	0.01696	Solyc03g111840, Solyc06g066620, Solyc12g009600, Solyc11g066430, Solyc02g086820, Solyc03g071620, Solyc05g055230, Solyc01g006330, Solyc06g061070, Solyc06g075800, Solyc07g065050, Solyc09g011810, Solyc01g014210, Solyc11g007920, Solyc12g056830, Solyc12g096590
carbon utilization	2 out of 35 genes, 5.7%	58 out of 34727 genes, 0.2%	0.00157	0.019	Solyc02g086820, Solyc09g011810
chromatin assembly or disassembly	4 out of 35 genes, 11.4%	533 out of 34727 genes, 1.5%	0.00197	0.0237	Solyc11g007920, Solyc06g075800, Solyc03g071620, Solyc11g066430
catabolic process	16 out of 35 genes, 45.7%	7857 out of 34727 genes, 22.6%	0.00211	0.02463	Solyc03g111840, Solyc06g066620, Solyc12g009600, Solyc11g066430, Solyc02g086820, Solyc03g071620, Solyc05g055230, Solyc01g006330, Solyc06g061070, Solyc06g075800, Solyc07g065050, Solyc09g011810, Solyc01g014210, Solyc11g007920, Solyc12g056830, Solyc12g096590
DNA packaging	4 out of 35 genes, 11.4%	548 out of 34727 genes, 1.6%	0.00217	0.02482	Solyc11g007920, Solyc06g075800, Solyc03g071620, Solyc11g066430
RNA processing	9 out of 35 genes, 25.7%	2972 out of 34727 genes, 8.6%	0.0022	0.02452	Solyc03g111840, Solyc06g066620, Solyc12g009600, Solyc08g079620, Solyc09g011810, Solyc12g056830, Solyc12g096590, Solyc05g055230, Solyc06g061070
establishment of organelle localization	4 out of 35 genes, 11.4%	550 out of 34727 genes, 1.6%	0.0022	0.02424	Solyc05g014310, Solyc07g065050, Solyc08g079620, Solyc09g011810
chlorophyll metabolic process	4 out of 35 genes, 11.4%	559 out of 34727 genes, 1.6%	0.00234	0.02535	Solyc12g056830, Solyc12g009600, Solyc05g014310, Solyc09g011810
response to temperature stimulus	10 out of 35 genes, 28.6%	3702 out of 34727 genes, 10.7%	0.00279	0.0308	Solyc03g111840, Solyc11g020040, Solyc12g009600, Solyc02g086820, Solyc09g011810, Solyc12g056830, Solyc06g076560, Solyc06g076520, Solyc11g008990, Solyc06g061070
isoprenoid biosynthetic process	6 out of 35 genes, 17.1%	1450 out of 34727 genes, 4.2%	0.003	0.03273	Solyc12g056830, Solyc11g066410, Solyc12g009600, Solyc05g014310, Solyc06g074890, Solyc09g011810
protein homotetramerization	2 out of 35 genes, 5.7%	84 out of 34727 genes, 0.2%	0.00326	0.03618	Solyc10g078740, Solyc09g011810
tetraterpenoid biosynthetic process	3 out of 35 genes, 8.6%	302 out of 34727 genes, 0.9%	0.00346	0.03844	Solyc12g009600, Solyc05g014310, Solyc09g011810
carotenoid biosynthetic process	3 out of 35 genes, 8.6%	302 out of 34727 genes, 0.9%	0.00346	0.03802	Solyc12g009600, Solyc05g014310, Solyc09g011810
energy coupled proton transport, down electrochemical gradient	2 out of 35 genes, 5.7%	87 out of 34727 genes, 0.3%	0.00349	0.03783	Solyc12g056830, Solyc12g027720
ATP synthesis coupled proton transport	2 out of 35 genes, 5.7%	87 out of 34727 genes, 0.3%	0.00349	0.03742	Solyc12g056830, Solyc12g027720
protein-DNA complex assembly	4 out of 35 genes, 11.4%	636 out of 34727 genes, 1.8%	0.00371	0.03936	Solyc11g007920, Solyc06g075800, Solyc03g071620, Solyc11g066430
purine nucleotide biosynthetic process	3 out of 35 genes, 8.6%	314 out of 34727 genes, 0.9%	0.00386	0.04042	Solyc12g056830, Solyc12g027720, Solyc05g055230
tetraterpenoid metabolic process	3 out of 35 genes, 8.6%	315 out of 34727 genes, 0.9%	0.0039	0.04063	Solyc12g009600, Solyc05g014310, Solyc09g011810
carotenoid metabolic process	3 out of 35 genes, 8.6%	315 out of 34727 genes, 0.9%	0.0039	0.04021	Solyc12g009600, Solyc05g014310, Solyc09g011810
organelle localization	4 out of 35 genes, 11.4%	648 out of 34727 genes, 1.9%	0.00397	0.0402	Solyc05g014310, Solyc07g065050, Solyc08g079620, Solyc09g011810
protein targeting to chloroplast	2 out of 35 genes, 5.7%	103 out of 34727 genes, 0.3%	0.00486	0.04687	Solyc03g111840, Solyc11g020040
pigment biosynthetic process	5 out of 35 genes, 14.3%	1123 out of 34727 genes, 3.2%	0.00508	0.0482	Solyc12g056830, Solyc12g009600, Solyc05g014310, Solyc09g011810, Solyc01g014210

## Sheet: Down_BP_L-HS vs L-C
Gene Ontology term	Cluster frequency	Genome frequency of use	Raw P-value	Corrected P-value	Genes annotated to the term
carbohydrate catabolic process	11 out of 28 genes, 39.3%	1891 out of 34727 genes, 5.4%	1.1e-07	0	Solyc07g056140, Solyc02g080210, Solyc09g065270, Solyc09g009260, Solyc01g005620, Solyc06g009630, Solyc10g006290, Solyc02g082920, Solyc03g119080, Solyc05g005490, Solyc07g041900
carbohydrate metabolic process	17 out of 28 genes, 60.7%	6037 out of 34727 genes, 17.4%	3.58e-07	0	Solyc02g080210, Solyc12g005720, Solyc01g005620, Solyc01g008620, Solyc03g119080, Solyc05g005490, Solyc01g006560, Solyc07g056140, Solyc04g077020, Solyc05g050120, Solyc09g065270, Solyc09g009260, Solyc06g068860, Solyc06g009630, Solyc10g006290, Solyc02g082920, Solyc07g041900
hexose metabolic process	10 out of 28 genes, 35.7%	1687 out of 34727 genes, 4.9%	4.18e-07	0	Solyc07g056140, Solyc04g077020, Solyc09g065270, Solyc09g009260, Solyc06g068860, Solyc01g005620, Solyc06g009630, Solyc10g006290, Solyc05g005490, Solyc07g041900
monosaccharide metabolic process	10 out of 28 genes, 35.7%	1786 out of 34727 genes, 5.1%	7.05e-07	0	Solyc07g056140, Solyc04g077020, Solyc09g065270, Solyc09g009260, Solyc06g068860, Solyc01g005620, Solyc06g009630, Solyc10g006290, Solyc05g005490, Solyc07g041900
pyruvate metabolic process	8 out of 28 genes, 28.6%	1031 out of 34727 genes, 3.0%	1.07e-06	0	Solyc07g056140, Solyc01g006560, Solyc05g050120, Solyc04g077020, Solyc09g065270, Solyc09g009260, Solyc01g005620, Solyc10g006290
cellular carbohydrate catabolic process	10 out of 28 genes, 35.7%	1875 out of 34727 genes, 5.4%	1.1e-06	0	Solyc07g056140, Solyc02g080210, Solyc09g065270, Solyc09g009260, Solyc01g005620, Solyc06g009630, Solyc10g006290, Solyc02g082920, Solyc05g005490, Solyc07g041900
glucose metabolic process	9 out of 28 genes, 32.1%	1590 out of 34727 genes, 4.6%	2.7e-06	0	Solyc07g056140, Solyc04g077020, Solyc09g065270, Solyc09g009260, Solyc01g005620, Solyc06g009630, Solyc10g006290, Solyc05g005490, Solyc07g041900
cellular carbohydrate metabolic process	14 out of 28 genes, 50.0%	4611 out of 34727 genes, 13.3%	3.31e-06	0.0025	Solyc07g056140, Solyc01g006560, Solyc04g077020, Solyc02g080210, Solyc09g065270, Solyc12g005720, Solyc09g009260, Solyc06g068860, Solyc01g005620, Solyc06g009630, Solyc10g006290, Solyc02g082920, Solyc07g041900, Solyc05g005490
glucose catabolic process	8 out of 28 genes, 28.6%	1385 out of 34727 genes, 4.0%	9.54e-06	0.00444	Solyc07g056140, Solyc09g065270, Solyc09g009260, Solyc01g005620, Solyc06g009630, Solyc10g006290, Solyc05g005490, Solyc07g041900
hexose catabolic process	8 out of 28 genes, 28.6%	1404 out of 34727 genes, 4.0%	1.05e-05	0.006	Solyc07g056140, Solyc09g065270, Solyc09g009260, Solyc01g005620, Solyc06g009630, Solyc10g006290, Solyc05g005490, Solyc07g041900
monosaccharide catabolic process	8 out of 28 genes, 28.6%	1413 out of 34727 genes, 4.1%	1.1e-05	0.00545	Solyc07g056140, Solyc09g065270, Solyc09g009260, Solyc01g005620, Solyc06g009630, Solyc10g006290, Solyc05g005490, Solyc07g041900
response to cadmium ion	8 out of 28 genes, 28.6%	1429 out of 34727 genes, 4.1%	1.19e-05	0.005	Solyc05g050120, Solyc04g077020, Solyc09g009260, Solyc01g005620, Solyc06g066060, Solyc10g006290, Solyc02g082920, Solyc07g041900
oxidoreduction coenzyme metabolic process	6 out of 28 genes, 21.4%	671 out of 34727 genes, 1.9%	1.33e-05	0.00462	Solyc07g056140, Solyc01g006560, Solyc09g009260, Solyc05g050120, Solyc09g065270, Solyc05g005490
alcohol catabolic process	8 out of 28 genes, 28.6%	1472 out of 34727 genes, 4.2%	1.48e-05	0.00429	Solyc07g056140, Solyc09g065270, Solyc09g009260, Solyc01g005620, Solyc06g009630, Solyc10g006290, Solyc05g005490, Solyc07g041900
cellular macromolecule catabolic process	12 out of 28 genes, 42.9%	3771 out of 34727 genes, 10.9%	1.5e-05	0.004	Solyc07g056140, Solyc04g077020, Solyc02g080210, Solyc09g065270, Solyc09g009260, Solyc06g068860, Solyc01g005620, Solyc06g009630, Solyc10g006290, Solyc02g082920, Solyc05g005490, Solyc07g041900
coenzyme metabolic process	8 out of 28 genes, 28.6%	1492 out of 34727 genes, 4.3%	1.63e-05	0.00375	Solyc07g056140, Solyc01g006560, Solyc05g050120, Solyc04g077020, Solyc09g065270, Solyc04g026030, Solyc09g009260, Solyc05g005490
response to inorganic substance	11 out of 28 genes, 39.3%	3227 out of 34727 genes, 9.3%	2.1e-05	0.00353	Solyc05g050120, Solyc04g077020, Solyc11g066390, Solyc12g005720, Solyc09g009260, Solyc01g005620, Solyc06g066060, Solyc10g006290, Solyc02g082920, Solyc05g005490, Solyc07g041900
macromolecule catabolic process	12 out of 28 genes, 42.9%	3915 out of 34727 genes, 11.3%	2.2e-05	0.00333	Solyc07g056140, Solyc04g077020, Solyc02g080210, Solyc09g065270, Solyc09g009260, Solyc06g068860, Solyc01g005620, Solyc06g009630, Solyc10g006290, Solyc02g082920, Solyc05g005490, Solyc07g041900
nicotinamide metabolic process	5 out of 28 genes, 17.9%	456 out of 34727 genes, 1.3%	2.92e-05	0.00316	Solyc07g056140, Solyc09g009260, Solyc05g050120, Solyc09g065270, Solyc05g005490
pyridine nucleotide metabolic process	5 out of 28 genes, 17.9%	457 out of 34727 genes, 1.3%	2.95e-05	0.003	Solyc07g056140, Solyc09g009260, Solyc05g050120, Solyc09g065270, Solyc05g005490
cellular alcohol metabolic process	10 out of 28 genes, 35.7%	2734 out of 34727 genes, 7.9%	3.14e-05	0.00286	Solyc07g056140, Solyc04g077020, Solyc09g065270, Solyc09g009260, Solyc06g068860, Solyc01g005620, Solyc06g009630, Solyc10g006290, Solyc05g005490, Solyc07g041900
cofactor metabolic process	9 out of 28 genes, 32.1%	2234 out of 34727 genes, 6.4%	4.17e-05	0.00273	Solyc10g075020, Solyc07g056140, Solyc01g006560, Solyc05g050120, Solyc04g077020, Solyc09g065270, Solyc04g026030, Solyc09g009260, Solyc05g005490
response to metal ion	9 out of 28 genes, 32.1%	2257 out of 34727 genes, 6.5%	4.52e-05	0.00435	Solyc05g050120, Solyc04g077020, Solyc11g066390, Solyc09g009260, Solyc01g005620, Solyc06g066060, Solyc10g006290, Solyc02g082920, Solyc07g041900
catabolic process	16 out of 28 genes, 57.1%	7857 out of 34727 genes, 22.6%	8.19e-05	0.005	Solyc02g080210, Solyc01g005620, Solyc03g119080, Solyc05g005490, Solyc01g006560, Solyc07g056140, Solyc04g077020, Solyc09g065270, Solyc11g066390, Solyc04g071620, Solyc09g009260, Solyc06g068860, Solyc06g009630, Solyc10g006290, Solyc02g082920, Solyc07g041900
vitamin metabolic process	6 out of 28 genes, 21.4%	936 out of 34727 genes, 2.7%	8.55e-05	0.0056	Solyc07g056140, Solyc01g006560, Solyc09g009260, Solyc05g050120, Solyc09g065270, Solyc05g005490
cellular process	27 out of 28 genes, 96.4%	23063 out of 34727 genes, 66.4%	0.00015	0.00846	Solyc04g007830, Solyc02g080210, Solyc12g005720, Solyc01g005620, Solyc08g074620, Solyc01g008620, Solyc05g005490, Solyc03g119080, Solyc10g075020, Solyc07g056140, Solyc01g006560, Solyc04g077020, Solyc05g050120, Solyc02g020960, Solyc02g078650, Solyc11g066390, Solyc09g065270, Solyc04g026030, Solyc04g071620, Solyc09g009260, Solyc06g068860, Solyc06g066060, Solyc06g009630, Solyc10g006290, Solyc04g005700,…
cofactor biosynthetic process	6 out of 28 genes, 21.4%	1071 out of 34727 genes, 3.1%	0.00017	0.00889	Solyc10g075020, Solyc07g056140, Solyc04g026030, Solyc01g006560, Solyc05g050120, Solyc09g065270
water-soluble vitamin metabolic process	5 out of 28 genes, 17.9%	691 out of 34727 genes, 2.0%	0.0002	0.00857	Solyc07g056140, Solyc09g009260, Solyc05g050120, Solyc09g065270, Solyc05g005490
cellular catabolic process	15 out of 28 genes, 53.6%	7539 out of 34727 genes, 21.7%	0.00022	0.00897	Solyc07g056140, Solyc01g006560, Solyc04g077020, Solyc02g080210, Solyc11g066390, Solyc09g065270, Solyc04g071620, Solyc09g009260, Solyc06g068860, Solyc01g005620, Solyc06g009630, Solyc10g006290, Solyc02g082920, Solyc07g041900, Solyc05g005490
response to stimulus	22 out of 28 genes, 78.6%	15482 out of 34727 genes, 44.6%	0.00025	0.01	Solyc04g007830, Solyc02g080210, Solyc12g005720, Solyc01g005620, Solyc01g008620, Solyc05g005490, Solyc07g056140, Solyc01g006560, Solyc04g077020, Solyc05g050120, Solyc11g066390, Solyc09g065270, Solyc04g026030, Solyc04g071620, Solyc09g009260, Solyc06g068860, Solyc06g066060, Solyc06g009630, Solyc10g006290, Solyc04g005700, Solyc02g082920, Solyc07g041900
NADP metabolic process	4 out of 28 genes, 14.3%	414 out of 34727 genes, 1.2%	0.00032	0.0129	Solyc07g056140, Solyc05g050120, Solyc09g065270, Solyc05g005490
generation of precursor metabolites and energy	8 out of 28 genes, 28.6%	2300 out of 34727 genes, 6.6%	0.00034	0.01375	Solyc07g056140, Solyc05g050120, Solyc02g020960, Solyc09g009260, Solyc01g005620, Solyc10g006290, Solyc05g005490, Solyc07g041900
peptide metabolic process	2 out of 28 genes, 7.1%	41 out of 34727 genes, 0.1%	0.0005	0.02061	Solyc10g075020, Solyc07g041900
gluconeogenesis	4 out of 28 genes, 14.3%	496 out of 34727 genes, 1.4%	0.00064	0.02235	Solyc09g009260, Solyc01g005620, Solyc04g077020, Solyc10g006290
response to stress	19 out of 28 genes, 67.9%	12568 out of 34727 genes, 36.2%	0.00065	0.02171	Solyc04g007830, Solyc02g080210, Solyc12g005720, Solyc01g005620, Solyc01g008620, Solyc05g005490, Solyc01g006560, Solyc04g077020, Solyc05g050120, Solyc11g066390, Solyc09g065270, Solyc04g026030, Solyc04g071620, Solyc09g009260, Solyc06g009630, Solyc10g006290, Solyc04g005700, Solyc02g082920, Solyc07g041900
hexose biosynthetic process	4 out of 28 genes, 14.3%	525 out of 34727 genes, 1.5%	0.00079	0.02389	Solyc09g009260, Solyc01g005620, Solyc04g077020, Solyc10g006290
nucleoside phosphate metabolic process	8 out of 28 genes, 28.6%	2643 out of 34727 genes, 7.6%	0.00086	0.02486	Solyc07g056140, Solyc01g006560, Solyc05g050120, Solyc04g077020, Solyc09g065270, Solyc04g071620, Solyc09g009260, Solyc05g005490
nucleotide metabolic process	8 out of 28 genes, 28.6%	2643 out of 34727 genes, 7.6%	0.00086	0.02421	Solyc07g056140, Solyc01g006560, Solyc05g050120, Solyc04g077020, Solyc09g065270, Solyc04g071620, Solyc09g009260, Solyc05g005490
monosaccharide biosynthetic process	4 out of 28 genes, 14.3%	541 out of 34727 genes, 1.6%	0.00088	0.02615	Solyc09g009260, Solyc01g005620, Solyc04g077020, Solyc10g006290
carbon utilization	2 out of 28 genes, 7.1%	58 out of 34727 genes, 0.2%	0.001	0.031	Solyc06g009630, Solyc05g005490
nucleobase, nucleoside and nucleotide metabolic process	8 out of 28 genes, 28.6%	2744 out of 34727 genes, 7.9%	0.00111	0.03317	Solyc07g056140, Solyc01g006560, Solyc05g050120, Solyc04g077020, Solyc09g065270, Solyc04g071620, Solyc09g009260, Solyc05g005490
metabolic process	25 out of 28 genes, 89.3%	21410 out of 34727 genes, 61.7%	0.00124	0.03381	Solyc02g080210, Solyc12g005720, Solyc01g005620, Solyc08g074620, Solyc01g008620, Solyc05g005490, Solyc03g119080, Solyc10g075020, Solyc07g056140, Solyc01g006560, Solyc04g077020, Solyc05g050120, Solyc02g020960, Solyc02g078650, Solyc11g066390, Solyc09g065270, Solyc04g026030, Solyc04g071620, Solyc09g009260, Solyc06g068860, Solyc06g066060, Solyc06g009630, Solyc10g006290, Solyc02g082920, Solyc07g041900
protein homotetramerization	2 out of 28 genes, 7.1%	84 out of 34727 genes, 0.2%	0.00209	0.04884	Solyc09g009260, Solyc05g050120

## Sheet: Up_BP_L-E-HS vs L-HS
Gene Ontology term	Cluster frequency	Genome frequency of use	Raw P-value	Corrected P-value	Genes annotated to the term
response to cadmium ion	23 out of 92 genes, 25.0%	1429 out of 34727 genes, 4.1%	2.09e-12	0	Solyc12g088670, Solyc08g062450, Solyc04g074640, Solyc08g006720, Solyc12g096760, Solyc09g073000, Solyc06g074980, Solyc07g055290, Solyc06g007670, Solyc01g102960, Solyc07g049530, Solyc09g015020, Solyc03g026310, Solyc03g119040, Solyc06g076970, Solyc01g010760, Solyc01g060130, Solyc06g069010, Solyc01g103450, Solyc12g005860, Solyc09g009260, Solyc02g086880, Solyc07g041900
hexose metabolic process	23 out of 92 genes, 25.0%	1687 out of 34727 genes, 4.9%	5.86e-11	0	Solyc12g088670, Solyc08g007770, Solyc04g074640, Solyc05g013380, Solyc06g007670, Solyc03g120090, Solyc07g049530, Solyc09g082990, Solyc07g064880, Solyc03g119040, Solyc01g010760, Solyc06g067940, Solyc01g060130, Solyc06g069010, Solyc03g114930, Solyc12g005860, Solyc09g009260, Solyc06g009630, Solyc07g005210, Solyc02g094470, Solyc02g086830, Solyc12g013580, Solyc07g041900
metabolic process	84 out of 92 genes, 91.3%	21410 out of 34727 genes, 61.7%	1.1e-10	0	Solyc08g029000, Solyc01g007610, Solyc08g007770, Solyc07g042440, Solyc02g070310, Solyc09g059040, Solyc06g007670, Solyc04g058090, Solyc01g102960, Solyc07g049530, Solyc01g009420, Solyc06g071720, Solyc10g080970, Solyc08g083320, Solyc12g062640, Solyc06g069010, Solyc03g118240, Solyc06g074200, Solyc03g114930, Solyc12g039120, Solyc09g008650, Solyc07g005210, Solyc02g094470, Solyc02g086880, Solyc12g013580,…
glucose metabolic process	22 out of 92 genes, 23.9%	1590 out of 34727 genes, 4.6%	1.26e-10	0	Solyc12g088670, Solyc08g007770, Solyc04g074640, Solyc05g013380, Solyc06g007670, Solyc03g120090, Solyc07g049530, Solyc07g064880, Solyc03g119040, Solyc01g010760, Solyc06g067940, Solyc01g060130, Solyc06g069010, Solyc03g114930, Solyc12g005860, Solyc09g009260, Solyc06g009630, Solyc07g005210, Solyc02g094470, Solyc02g086830, Solyc12g013580, Solyc07g041900
monosaccharide metabolic process	23 out of 92 genes, 25.0%	1786 out of 34727 genes, 5.1%	1.8e-10	0	Solyc12g088670, Solyc08g007770, Solyc04g074640, Solyc05g013380, Solyc06g007670, Solyc03g120090, Solyc07g049530, Solyc09g082990, Solyc07g064880, Solyc03g119040, Solyc01g010760, Solyc06g067940, Solyc01g060130, Solyc06g069010, Solyc03g114930, Solyc12g005860, Solyc09g009260, Solyc06g009630, Solyc07g005210, Solyc02g094470, Solyc02g086830, Solyc12g013580, Solyc07g041900
cellular metabolic process	82 out of 92 genes, 89.1%	20675 out of 34727 genes, 59.5%	3.34e-10	0	Solyc08g029000, Solyc01g007610, Solyc08g007770, Solyc07g042440, Solyc02g070310, Solyc09g059040, Solyc06g007670, Solyc04g058090, Solyc01g102960, Solyc07g049530, Solyc01g009420, Solyc06g071720, Solyc10g080970, Solyc08g083320, Solyc12g062640, Solyc06g069010, Solyc03g118240, Solyc06g074200, Solyc03g114930, Solyc12g039120, Solyc09g008650, Solyc07g005210, Solyc02g094470, Solyc02g086880, Solyc12g013580,…
response to metal ion	25 out of 92 genes, 27.2%	2257 out of 34727 genes, 6.5%	5.71e-10	0	Solyc12g088670, Solyc08g062450, Solyc04g074640, Solyc08g006720, Solyc12g096760, Solyc09g073000, Solyc06g074980, Solyc07g055290, Solyc06g007670, Solyc01g102960, Solyc07g049530, Solyc09g015020, Solyc03g026310, Solyc03g119040, Solyc06g076970, Solyc01g010760, Solyc11g066390, Solyc01g060130, Solyc06g069010, Solyc01g103450, Solyc12g005860, Solyc09g009260, Solyc02g086880, Solyc01g099110, Solyc07g041900
generation of precursor metabolites and energy	25 out of 92 genes, 27.2%	2300 out of 34727 genes, 6.6%	8.44e-10	0	Solyc12g088670, Solyc08g007770, Solyc04g074640, Solyc02g011780, Solyc02g021290, Solyc06g007670, Solyc06g076360, Solyc07g049530, Solyc03g119040, Solyc01g010760, Solyc08g083320, Solyc01g096520, Solyc02g020960, Solyc06g067940, Solyc01g060130, Solyc06g069010, Solyc03g114930, Solyc06g074200, Solyc12g005860, Solyc09g009260, Solyc02g094470, Solyc02g086830, Solyc12g013580, Solyc09g008970, Solyc07g041900
cellular alcohol metabolic process	27 out of 92 genes, 29.3%	2734 out of 34727 genes, 7.9%	1.21e-09	0	Solyc12g088670, Solyc08g007770, Solyc04g074640, Solyc05g013380, Solyc09g059040, Solyc06g007670, Solyc03g120090, Solyc07g049530, Solyc06g060250, Solyc09g082990, Solyc07g064880, Solyc03g119040, Solyc01g010760, Solyc08g083320, Solyc06g067940, Solyc01g060130, Solyc06g069010, Solyc03g114930, Solyc12g005860, Solyc09g009260, Solyc06g009630, Solyc07g005210, Solyc02g094470, Solyc02g086880, Solyc02g086830,…
alcohol catabolic process	20 out of 92 genes, 21.7%	1472 out of 34727 genes, 4.2%	1.39e-09	0	Solyc12g088670, Solyc08g007770, Solyc04g074640, Solyc06g007670, Solyc03g120090, Solyc07g049530, Solyc06g060250, Solyc03g119040, Solyc01g010760, Solyc06g067940, Solyc01g060130, Solyc06g069010, Solyc03g114930, Solyc12g005860, Solyc09g009260, Solyc06g009630, Solyc02g094470, Solyc02g086830, Solyc12g013580, Solyc07g041900
cellular carbohydrate catabolic process	22 out of 92 genes, 23.9%	1875 out of 34727 genes, 5.4%	2.73e-09	0	Solyc12g088670, Solyc08g007770, Solyc04g074640, Solyc06g007670, Solyc03g120090, Solyc07g049530, Solyc01g104950, Solyc03g119040, Solyc01g010760, Solyc06g067940, Solyc01g060130, Solyc06g069010, Solyc03g114930, Solyc12g005860, Solyc09g009260, Solyc11g007830, Solyc02g065240, Solyc06g009630, Solyc02g094470, Solyc02g086830, Solyc12g013580, Solyc07g041900
carbohydrate catabolic process	22 out of 92 genes, 23.9%	1891 out of 34727 genes, 5.4%	3.19e-09	0	Solyc12g088670, Solyc08g007770, Solyc04g074640, Solyc06g007670, Solyc03g120090, Solyc07g049530, Solyc01g104950, Solyc03g119040, Solyc01g010760, Solyc06g067940, Solyc01g060130, Solyc06g069010, Solyc03g114930, Solyc12g005860, Solyc09g009260, Solyc11g007830, Solyc02g065240, Solyc06g009630, Solyc02g094470, Solyc02g086830, Solyc12g013580, Solyc07g041900
glucose catabolic process	19 out of 92 genes, 20.7%	1385 out of 34727 genes, 4.0%	3.29e-09	0	Solyc12g088670, Solyc08g007770, Solyc04g074640, Solyc06g007670, Solyc03g120090, Solyc07g049530, Solyc03g119040, Solyc01g010760, Solyc06g067940, Solyc01g060130, Solyc06g069010, Solyc03g114930, Solyc12g005860, Solyc09g009260, Solyc06g009630, Solyc02g094470, Solyc02g086830, Solyc12g013580, Solyc07g041900
hexose catabolic process	19 out of 92 genes, 20.7%	1404 out of 34727 genes, 4.0%	4.11e-09	0	Solyc12g088670, Solyc08g007770, Solyc04g074640, Solyc06g007670, Solyc03g120090, Solyc07g049530, Solyc03g119040, Solyc01g010760, Solyc06g067940, Solyc01g060130, Solyc06g069010, Solyc03g114930, Solyc12g005860, Solyc09g009260, Solyc06g009630, Solyc02g094470, Solyc02g086830, Solyc12g013580, Solyc07g041900
monosaccharide catabolic process	19 out of 92 genes, 20.7%	1413 out of 34727 genes, 4.1%	4.56e-09	0	Solyc12g088670, Solyc08g007770, Solyc04g074640, Solyc06g007670, Solyc03g120090, Solyc07g049530, Solyc03g119040, Solyc01g010760, Solyc06g067940, Solyc01g060130, Solyc06g069010, Solyc03g114930, Solyc12g005860, Solyc09g009260, Solyc06g009630, Solyc02g094470, Solyc02g086830, Solyc12g013580, Solyc07g041900
photosynthesis	15 out of 92 genes, 16.3%	970 out of 34727 genes, 2.8%	3.89e-08	0	Solyc01g106090, Solyc08g007770, Solyc04g074640, Solyc02g020960, Solyc01g096520, Solyc03g118240, Solyc02g011780, Solyc06g074200, Solyc03g114930, Solyc12g005860, Solyc02g021290, Solyc06g009630, Solyc06g076360, Solyc02g086830, Solyc12g013580
ribonucleoprotein complex biogenesis and assembly	19 out of 92 genes, 20.7%	1646 out of 34727 genes, 4.7%	5.21e-08	0	Solyc07g045240, Solyc08g007770, Solyc04g074640, Solyc07g042440, Solyc02g070310, Solyc03g111230, Solyc06g007670, Solyc06g084310, Solyc06g071720, Solyc03g119040, Solyc06g076970, Solyc10g080970, Solyc01g096520, Solyc10g078960, Solyc06g069010, Solyc03g114930, Solyc06g074200, Solyc12g039120, Solyc12g013580
cellular process	83 out of 92 genes, 90.2%	23063 out of 34727 genes, 66.4%	1.01e-07	0	Solyc08g029000, Solyc01g007610, Solyc08g007770, Solyc07g042440, Solyc02g070310, Solyc09g059040, Solyc06g007670, Solyc04g058090, Solyc01g102960, Solyc07g049530, Solyc01g009420, Solyc06g071720, Solyc10g080970, Solyc08g083320, Solyc12g062640, Solyc06g069010, Solyc03g118240, Solyc06g074200, Solyc03g114930, Solyc12g039120, Solyc09g008650, Solyc07g005210, Solyc02g094470, Solyc02g086880, Solyc12g013580,…
response to inorganic substance	26 out of 92 genes, 28.3%	3227 out of 34727 genes, 9.3%	1.69e-07	0	Solyc12g088670, Solyc08g062450, Solyc04g074640, Solyc08g006720, Solyc12g096760, Solyc09g073000, Solyc06g074980, Solyc07g055290, Solyc06g007670, Solyc01g102960, Solyc07g049530, Solyc09g015020, Solyc03g026310, Solyc03g114530, Solyc03g119040, Solyc06g076970, Solyc01g010760, Solyc11g066390, Solyc01g060130, Solyc06g069010, Solyc01g103450, Solyc12g005860, Solyc09g009260, Solyc02g086880, Solyc01g099110,…
vitamin metabolic process	14 out of 92 genes, 15.2%	936 out of 34727 genes, 2.7%	1.73e-07	0	Solyc09g082990, Solyc10g080970, Solyc08g007770, Solyc04g074640, Solyc01g096520, Solyc03g114930, Solyc09g059040, Solyc09g009260, Solyc03g120090, Solyc07g043570, Solyc02g086830, Solyc02g086880, Solyc02g094470, Solyc12g013580
oxidoreduction coenzyme metabolic process	12 out of 92 genes, 13.0%	671 out of 34727 genes, 1.9%	2.17e-07	0	Solyc08g007770, Solyc04g074640, Solyc01g096520, Solyc03g114930, Solyc09g059040, Solyc09g009260, Solyc03g120090, Solyc04g058090, Solyc02g086830, Solyc02g086880, Solyc02g094470, Solyc12g013580
protein folding	13 out of 92 genes, 14.1%	813 out of 34727 genes, 2.3%	2.34e-07	0	Solyc09g015020, Solyc08g062450, Solyc06g076970, Solyc04g074640, Solyc01g096520, Solyc08g078700, Solyc01g103450, Solyc03g120090, Solyc09g008650, Solyc01g102960, Solyc02g086830, Solyc07g064930, Solyc12g013580
nucleoside phosphate metabolic process	23 out of 92 genes, 25.0%	2643 out of 34727 genes, 7.6%	2.77e-07	0	Solyc08g007770, Solyc04g074640, Solyc09g073000, Solyc06g074980, Solyc09g059040, Solyc07g055290, Solyc06g007670, Solyc03g120090, Solyc04g058090, Solyc07g064930, Solyc03g026310, Solyc03g119040, Solyc10g080970, Solyc01g096520, Solyc06g069020, Solyc01g060130, Solyc06g069010, Solyc03g114930, Solyc09g009260, Solyc02g094470, Solyc02g086880, Solyc02g086830, Solyc12g013580
nucleotide metabolic process	23 out of 92 genes, 25.0%	2643 out of 34727 genes, 7.6%	2.77e-07	0	Solyc08g007770, Solyc04g074640, Solyc09g073000, Solyc06g074980, Solyc09g059040, Solyc07g055290, Solyc06g007670, Solyc03g120090, Solyc04g058090, Solyc07g064930, Solyc03g026310, Solyc03g119040, Solyc10g080970, Solyc01g096520, Solyc06g069020, Solyc01g060130, Solyc06g069010, Solyc03g114930, Solyc09g009260, Solyc02g094470, Solyc02g086880, Solyc02g086830, Solyc12g013580
water-soluble vitamin metabolic process	12 out of 92 genes, 13.0%	691 out of 34727 genes, 2.0%	2.97e-07	0	Solyc09g082990, Solyc10g080970, Solyc08g007770, Solyc04g074640, Solyc03g114930, Solyc09g009260, Solyc03g120090, Solyc07g043570, Solyc02g086830, Solyc02g086880, Solyc02g094470, Solyc12g013580
response to oxidative stress	20 out of 92 genes, 21.7%	2054 out of 34727 genes, 5.9%	3.42e-07	0	Solyc12g088670, Solyc08g062450, Solyc04g074640, Solyc08g006720, Solyc12g096760, Solyc05g013380, Solyc08g078700, Solyc07g042440, Solyc03g120090, Solyc01g102960, Solyc08g076450, Solyc06g060250, Solyc09g015020, Solyc01g096520, Solyc11g066390, Solyc01g103450, Solyc12g005860, Solyc02g086830, Solyc09g008970, Solyc07g041900
primary metabolic process	75 out of 92 genes, 81.5%	19671 out of 34727 genes, 56.6%	3.96e-07	0	Solyc08g029000, Solyc01g007610, Solyc08g007770, Solyc07g042440, Solyc02g070310, Solyc09g059040, Solyc06g007670, Solyc04g058090, Solyc01g102960, Solyc07g049530, Solyc01g009420, Solyc06g071720, Solyc10g080970, Solyc08g083320, Solyc12g062640, Solyc06g069010, Solyc03g118240, Solyc06g074200, Solyc03g114930, Solyc12g039120, Solyc09g008650, Solyc07g005210, Solyc02g094470, Solyc02g086880, Solyc12g013580,…
cellular carbohydrate metabolic process	31 out of 92 genes, 33.7%	4611 out of 34727 genes, 13.3%	4.41e-07	0	Solyc12g088670, Solyc08g007770, Solyc07g009380, Solyc04g074640, Solyc05g013380, Solyc07g042440, Solyc06g007670, Solyc03g120090, Solyc07g049530, Solyc01g009420, Solyc09g082990, Solyc07g064880, Solyc01g104950, Solyc03g119040, Solyc10g080970, Solyc01g010760, Solyc08g083320, Solyc06g067940, Solyc01g060130, Solyc06g069010, Solyc03g114930, Solyc12g005860, Solyc09g009260, Solyc11g007830, Solyc07g005210,…
nucleobase, nucleoside and nucleotide metabolic process	23 out of 92 genes, 25.0%	2744 out of 34727 genes, 7.9%	5.37e-07	0	Solyc08g007770, Solyc04g074640, Solyc09g073000, Solyc06g074980, Solyc09g059040, Solyc07g055290, Solyc06g007670, Solyc03g120090, Solyc04g058090, Solyc07g064930, Solyc03g026310, Solyc03g119040, Solyc10g080970, Solyc01g096520, Solyc06g069020, Solyc01g060130, Solyc06g069010, Solyc03g114930, Solyc09g009260, Solyc02g094470, Solyc02g086880, Solyc02g086830, Solyc12g013580
pyruvate metabolic process	14 out of 92 genes, 15.2%	1031 out of 34727 genes, 3.0%	5.54e-07	0	Solyc07g064880, Solyc07g061900, Solyc03g119040, Solyc04g074640, Solyc01g096520, Solyc05g013380, Solyc06g069010, Solyc03g118240, Solyc01g060130, Solyc12g005860, Solyc09g059040, Solyc09g009260, Solyc06g007670, Solyc12g013580
cellular catabolic process	41 out of 92 genes, 44.6%	7539 out of 34727 genes, 21.7%	8.3e-07	0	Solyc07g064130, Solyc08g007770, Solyc04g074640, Solyc09g059040, Solyc07g055290, Solyc06g007670, Solyc07g049530, Solyc07g064880, Solyc03g026310, Solyc10g080970, Solyc06g069020, Solyc06g069010, Solyc01g060130, Solyc03g114930, Solyc11g007830, Solyc02g065240, Solyc02g086880, Solyc02g094470, Solyc12g013580, Solyc01g099110, Solyc07g045240, Solyc12g088670, Solyc08g006720, Solyc12g096760, Solyc05g013380,…
catabolic process	42 out of 92 genes, 45.7%	7857 out of 34727 genes, 22.6%	8.84e-07	0	Solyc07g064130, Solyc08g007770, Solyc04g074640, Solyc03g121180, Solyc09g059040, Solyc07g055290, Solyc06g007670, Solyc07g049530, Solyc07g064880, Solyc03g026310, Solyc10g080970, Solyc06g069020, Solyc06g069010, Solyc01g060130, Solyc03g114930, Solyc11g007830, Solyc02g065240, Solyc02g086880, Solyc02g094470, Solyc12g013580, Solyc01g099110, Solyc07g045240, Solyc12g088670, Solyc08g006720, Solyc12g096760,…
cellular macromolecule catabolic process	27 out of 92 genes, 29.3%	3771 out of 34727 genes, 10.9%	9.68e-07	0	Solyc07g064130, Solyc07g045240, Solyc12g088670, Solyc08g007770, Solyc04g074640, Solyc06g074980, Solyc06g007670, Solyc03g120090, Solyc07g049530, Solyc07g064880, Solyc01g104950, Solyc03g119040, Solyc01g010760, Solyc06g069020, Solyc06g067940, Solyc01g060130, Solyc06g069010, Solyc03g114930, Solyc12g005860, Solyc09g009260, Solyc11g007830, Solyc02g065240, Solyc06g009630, Solyc02g094470, Solyc02g086830,…
porphyrin metabolic process	11 out of 92 genes, 12.0%	640 out of 34727 genes, 1.8%	1.06e-06	0	Solyc12g088670, Solyc08g007770, Solyc04g074640, Solyc01g096520, Solyc07g042440, Solyc03g118240, Solyc12g005860, Solyc09g059040, Solyc03g120090, Solyc02g086830, Solyc12g013580
tetrapyrrole metabolic process	11 out of 92 genes, 12.0%	662 out of 34727 genes, 1.9%	1.47e-06	0	Solyc12g088670, Solyc08g007770, Solyc04g074640, Solyc01g096520, Solyc07g042440, Solyc03g118240, Solyc12g005860, Solyc09g059040, Solyc03g120090, Solyc02g086830, Solyc12g013580
macromolecule catabolic process	27 out of 92 genes, 29.3%	3915 out of 34727 genes, 11.3%	2e-06	0	Solyc07g064130, Solyc07g045240, Solyc12g088670, Solyc08g007770, Solyc04g074640, Solyc06g074980, Solyc06g007670, Solyc03g120090, Solyc07g049530, Solyc07g064880, Solyc01g104950, Solyc03g119040, Solyc01g010760, Solyc06g069020, Solyc06g067940, Solyc01g060130, Solyc06g069010, Solyc03g114930, Solyc12g005860, Solyc09g009260, Solyc11g007830, Solyc02g065240, Solyc06g009630, Solyc02g094470, Solyc02g086830,…
chlorophyll metabolic process	10 out of 92 genes, 10.9%	559 out of 34727 genes, 1.6%	2.38e-06	0	Solyc12g088670, Solyc08g007770, Solyc04g074640, Solyc01g096520, Solyc07g042440, Solyc03g118240, Solyc09g059040, Solyc03g120090, Solyc02g086830, Solyc12g013580
translational elongation	8 out of 92 genes, 8.7%	324 out of 34727 genes, 0.9%	2.48e-06	0	Solyc10g075020, Solyc06g071720, Solyc10g078960, Solyc02g070310, Solyc09g073000, Solyc03g111230, Solyc12g039120, Solyc06g007670
alcohol biosynthetic process	11 out of 92 genes, 12.0%	710 out of 34727 genes, 2.0%	2.89e-06	0	Solyc09g082990, Solyc07g064880, Solyc03g119040, Solyc08g083320, Solyc05g013380, Solyc06g069010, Solyc01g060130, Solyc12g005860, Solyc09g059040, Solyc09g009260, Solyc06g007670
translation	14 out of 92 genes, 15.2%	1199 out of 34727 genes, 3.5%	3.24e-06	0	Solyc10g075020, Solyc07g045240, Solyc06g071720, Solyc01g007610, Solyc07g061900, Solyc10g080970, Solyc10g078960, Solyc06g069020, Solyc12g062640, Solyc09g073000, Solyc02g070310, Solyc12g039120, Solyc03g111230, Solyc06g007670
nicotinamide metabolic process	9 out of 92 genes, 9.8%	456 out of 34727 genes, 1.3%	3.55e-06	0	Solyc08g007770, Solyc04g074640, Solyc03g114930, Solyc09g009260, Solyc03g120090, Solyc02g086830, Solyc02g086880, Solyc02g094470, Solyc12g013580
pyridine nucleotide metabolic process	9 out of 92 genes, 9.8%	457 out of 34727 genes, 1.3%	3.62e-06	0	Solyc08g007770, Solyc04g074640, Solyc03g114930, Solyc09g009260, Solyc03g120090, Solyc02g086830, Solyc02g086880, Solyc02g094470, Solyc12g013580
macromolecular complex subunit organization	22 out of 92 genes, 23.9%	2896 out of 34727 genes, 8.3%	5.06e-06	0	Solyc07g064130, Solyc07g045240, Solyc07g061900, Solyc08g007770, Solyc06g074980, Solyc02g070310, Solyc03g111230, Solyc06g007670, Solyc06g084310, Solyc06g076360, Solyc07g064880, Solyc06g071720, Solyc10g080970, Solyc10g078960, Solyc01g096520, Solyc06g069020, Solyc06g074200, Solyc03g114930, Solyc09g009260, Solyc12g039120, Solyc09g008650, Solyc12g013580
cofactor metabolic process	19 out of 92 genes, 20.7%	2234 out of 34727 genes, 6.4%	5.21e-06	0	Solyc12g088670, Solyc08g007770, Solyc04g074640, Solyc07g042440, Solyc09g059040, Solyc03g120090, Solyc04g058090, Solyc10g075020, Solyc10g080970, Solyc01g096520, Solyc03g118240, Solyc04g026030, Solyc03g114930, Solyc12g005860, Solyc09g009260, Solyc02g094470, Solyc02g086880, Solyc02g086830, Solyc12g013580
carbohydrate metabolic process	34 out of 92 genes, 37.0%	6037 out of 34727 genes, 17.4%	5.96e-06	0	Solyc08g007770, Solyc07g009380, Solyc04g074640, Solyc07g042440, Solyc03g121180, Solyc06g007670, Solyc07g049530, Solyc01g009420, Solyc07g064880, Solyc10g080970, Solyc08g083320, Solyc06g069010, Solyc01g060130, Solyc03g114930, Solyc11g007830, Solyc07g005210, Solyc02g065240, Solyc02g094470, Solyc12g013580, Solyc12g088670, Solyc05g013380, Solyc06g074980, Solyc03g120090, Solyc01g008620, Solyc01g104950,…
response to temperature stimulus	25 out of 92 genes, 27.2%	3702 out of 34727 genes, 10.7%	7.89e-06	0	Solyc12g088670, Solyc08g062450, Solyc07g009380, Solyc04g074640, Solyc08g078700, Solyc09g059040, Solyc03g120090, Solyc07g064930, Solyc01g102960, Solyc07g049530, Solyc07g064880, Solyc09g015020, Solyc03g026310, Solyc06g076970, Solyc01g010760, Solyc01g096520, Solyc01g060130, Solyc01g103450, Solyc12g005860, Solyc09g009260, Solyc06g009630, Solyc07g005210, Solyc02g086830, Solyc12g013580, Solyc07g041900
response to stimulus	62 out of 92 genes, 67.4%	15482 out of 34727 genes, 44.6%	8.35e-06	0	Solyc07g064130, Solyc08g029000, Solyc08g062450, Solyc08g007770, Solyc07g009380, Solyc04g074640, Solyc07g042440, Solyc03g121180, Solyc09g059040, Solyc07g055290, Solyc06g007670, Solyc01g102960, Solyc08g076450, Solyc07g049530, Solyc01g009420, Solyc07g064880, Solyc06g071720, Solyc03g026310, Solyc03g114530, Solyc06g076970, Solyc06g069010, Solyc01g060130, Solyc04g026030, Solyc12g039120, Solyc07g005210,…
coenzyme metabolic process	15 out of 92 genes, 16.3%	1492 out of 34727 genes, 4.3%	8.52e-06	0	Solyc10g080970, Solyc08g007770, Solyc04g074640, Solyc01g096520, Solyc03g114930, Solyc04g026030, Solyc12g005860, Solyc09g059040, Solyc09g009260, Solyc03g120090, Solyc04g058090, Solyc02g086830, Solyc02g086880, Solyc02g094470, Solyc12g013580
hexose biosynthetic process	9 out of 92 genes, 9.8%	525 out of 34727 genes, 1.5%	1.1e-05	0	Solyc09g082990, Solyc07g064880, Solyc03g119040, Solyc05g013380, Solyc06g069010, Solyc01g060130, Solyc12g005860, Solyc09g009260, Solyc06g007670
cellular component disassembly	10 out of 92 genes, 10.9%	676 out of 34727 genes, 1.9%	1.25e-05	0	Solyc06g071720, Solyc07g061900, Solyc10g078960, Solyc06g069020, Solyc02g070310, Solyc06g074980, Solyc12g039120, Solyc03g111230, Solyc06g007670, Solyc06g084310
translational termination	7 out of 92 genes, 7.6%	293 out of 34727 genes, 0.8%	1.34e-05	0	Solyc02g070310, Solyc06g071720, Solyc12g039120, Solyc03g111230, Solyc06g007670, Solyc10g078960, Solyc06g069020
monosaccharide biosynthetic process	9 out of 92 genes, 9.8%	541 out of 34727 genes, 1.6%	1.39e-05	0	Solyc09g082990, Solyc07g064880, Solyc03g119040, Solyc05g013380, Solyc06g069010, Solyc01g060130, Solyc12g005860, Solyc09g009260, Solyc06g007670
positive regulation of protein homooligomerization	2 out of 92 genes, 2.2%	3 out of 34727 genes, 0.0%	2.07e-05	0.00038	Solyc03g119040, Solyc06g069010
negative regulation of phagocytosis	2 out of 92 genes, 2.2%	3 out of 34727 genes, 0.0%	2.07e-05	0.00037	Solyc03g119040, Solyc06g069010
macromolecular complex assembly	20 out of 92 genes, 21.7%	2700 out of 34727 genes, 7.8%	2.16e-05	0.00036	Solyc07g064130, Solyc07g045240, Solyc08g007770, Solyc02g070310, Solyc06g074980, Solyc03g111230, Solyc06g007670, Solyc06g084310, Solyc06g076360, Solyc07g064880, Solyc06g071720, Solyc10g080970, Solyc10g078960, Solyc01g096520, Solyc06g074200, Solyc03g114930, Solyc09g009260, Solyc12g039120, Solyc09g008650, Solyc12g013580
response to stress	53 out of 92 genes, 57.6%	12568 out of 34727 genes, 36.2%	2.29e-05	0.00036	Solyc07g064130, Solyc08g029000, Solyc08g062450, Solyc08g007770, Solyc07g009380, Solyc04g074640, Solyc07g042440, Solyc09g059040, Solyc07g055290, Solyc06g007670, Solyc01g102960, Solyc08g076450, Solyc07g049530, Solyc07g064880, Solyc03g026310, Solyc03g114530, Solyc06g076970, Solyc06g069010, Solyc01g060130, Solyc04g026030, Solyc07g005210, Solyc02g065240, Solyc02g086880, Solyc02g094470, Solyc12g013580,…
serine family amino acid metabolic process	11 out of 92 genes, 12.0%	887 out of 34727 genes, 2.6%	2.32e-05	0.00035	Solyc07g061900, Solyc06g076970, Solyc10g080970, Solyc01g096520, Solyc05g013380, Solyc07g042440, Solyc03g114930, Solyc04g026030, Solyc06g074200, Solyc09g059040, Solyc07g049530
cellular macromolecular complex subunit organization	19 out of 92 genes, 20.7%	2503 out of 34727 genes, 7.2%	2.58e-05	0.00034	Solyc07g064130, Solyc07g045240, Solyc07g061900, Solyc08g007770, Solyc02g070310, Solyc03g111230, Solyc06g007670, Solyc06g084310, Solyc06g076360, Solyc07g064880, Solyc06g071720, Solyc10g080970, Solyc06g069020, Solyc10g078960, Solyc06g074200, Solyc03g114930, Solyc12g039120, Solyc09g008650, Solyc12g013580
cofactor biosynthetic process	12 out of 92 genes, 13.0%	1071 out of 34727 genes, 3.1%	2.61e-05	0.00068	Solyc10g075020, Solyc10g080970, Solyc04g074640, Solyc01g096520, Solyc07g042440, Solyc03g118240, Solyc04g026030, Solyc12g005860, Solyc09g059040, Solyc03g120090, Solyc04g058090, Solyc12g013580
response to chemical stimulus	48 out of 92 genes, 52.2%	10951 out of 34727 genes, 31.5%	3.1e-05	0.00067	Solyc07g064130, Solyc08g029000, Solyc08g062450, Solyc07g009380, Solyc04g074640, Solyc07g042440, Solyc07g055290, Solyc06g007670, Solyc01g102960, Solyc08g076450, Solyc07g049530, Solyc01g009420, Solyc06g071720, Solyc03g026310, Solyc03g114530, Solyc06g076970, Solyc06g069010, Solyc01g060130, Solyc02g065240, Solyc02g086880, Solyc12g013580, Solyc01g099110, Solyc07g045240, Solyc12g088670, Solyc08g006720,…
cellular protein complex disassembly	9 out of 92 genes, 9.8%	601 out of 34727 genes, 1.7%	3.18e-05	0.00066	Solyc06g071720, Solyc07g061900, Solyc10g078960, Solyc06g069020, Solyc02g070310, Solyc12g039120, Solyc03g111230, Solyc06g007670, Solyc06g084310
protein complex disassembly	9 out of 92 genes, 9.8%	605 out of 34727 genes, 1.7%	3.35e-05	0.00065	Solyc06g071720, Solyc07g061900, Solyc10g078960, Solyc06g069020, Solyc02g070310, Solyc12g039120, Solyc03g111230, Solyc06g007670, Solyc06g084310
cellular macromolecular complex disassembly	9 out of 92 genes, 9.8%	606 out of 34727 genes, 1.7%	3.39e-05	0.00063	Solyc06g071720, Solyc07g061900, Solyc10g078960, Solyc06g069020, Solyc02g070310, Solyc12g039120, Solyc03g111230, Solyc06g007670, Solyc06g084310
photosynthesis, light reaction	10 out of 92 genes, 10.9%	765 out of 34727 genes, 2.2%	3.59e-05	0.00063	Solyc08g007770, Solyc04g074640, Solyc01g096520, Solyc02g011780, Solyc03g114930, Solyc06g074200, Solyc02g021290, Solyc02g086830, Solyc06g076360, Solyc12g013580
macromolecular complex disassembly	9 out of 92 genes, 9.8%	615 out of 34727 genes, 1.8%	3.8e-05	0.00062	Solyc06g071720, Solyc07g061900, Solyc10g078960, Solyc06g069020, Solyc02g070310, Solyc12g039120, Solyc03g111230, Solyc06g007670, Solyc06g084310
response to heat	13 out of 92 genes, 14.1%	1305 out of 34727 genes, 3.8%	3.98e-05	0.00061	Solyc07g064880, Solyc09g015020, Solyc08g062450, Solyc07g009380, Solyc04g074640, Solyc08g078700, Solyc01g103450, Solyc09g009260, Solyc03g120090, Solyc06g009630, Solyc07g005210, Solyc07g064930, Solyc01g102960
regulation of protein homooligomerization	2 out of 92 genes, 2.2%	4 out of 34727 genes, 0.0%	4.15e-05	0.0006	Solyc03g119040, Solyc06g069010
response to hydrogen peroxide	11 out of 92 genes, 12.0%	946 out of 34727 genes, 2.7%	4.16e-05	0.00059	Solyc12g088670, Solyc09g015020, Solyc08g062450, Solyc04g074640, Solyc08g006720, Solyc05g013380, Solyc08g078700, Solyc01g103450, Solyc03g120090, Solyc01g102960, Solyc07g041900
glycolysis	10 out of 92 genes, 10.9%	785 out of 34727 genes, 2.3%	4.46e-05	0.00058	Solyc12g088670, Solyc03g119040, Solyc01g010760, Solyc06g069010, Solyc01g060130, Solyc12g005860, Solyc09g009260, Solyc06g007670, Solyc07g041900, Solyc07g049530
porphyrin biosynthetic process	7 out of 92 genes, 7.6%	355 out of 34727 genes, 1.0%	4.57e-05	0.00057	Solyc12g005860, Solyc09g059040, Solyc04g074640, Solyc01g096520, Solyc12g013580, Solyc07g042440, Solyc03g118240
ribosome biogenesis	12 out of 92 genes, 13.0%	1141 out of 34727 genes, 3.3%	4.82e-05	0.00085	Solyc06g076970, Solyc03g119040, Solyc08g007770, Solyc04g074640, Solyc01g096520, Solyc07g042440, Solyc06g069010, Solyc03g114930, Solyc06g074200, Solyc12g039120, Solyc06g007670, Solyc12g013580
oxidation reduction	19 out of 92 genes, 20.7%	2620 out of 34727 genes, 7.5%	4.83e-05	0.00083	Solyc08g029000, Solyc08g007770, Solyc04g074640, Solyc08g006720, Solyc12g096760, Solyc07g042440, Solyc02g011780, Solyc09g059040, Solyc02g021290, Solyc07g043570, Solyc07g049530, Solyc06g060250, Solyc09g082990, Solyc10g080970, Solyc02g020960, Solyc06g067940, Solyc11g066390, Solyc02g086880, Solyc12g013580
gluconeogenesis	8 out of 92 genes, 8.7%	496 out of 34727 genes, 1.4%	5.33e-05	0.00082	Solyc07g064880, Solyc03g119040, Solyc05g013380, Solyc06g069010, Solyc01g060130, Solyc09g009260, Solyc12g005860, Solyc06g007670
viral transcription	6 out of 92 genes, 6.5%	252 out of 34727 genes, 0.7%	5.82e-05	0.00081	Solyc02g070310, Solyc06g071720, Solyc12g039120, Solyc03g111230, Solyc06g007670, Solyc10g078960
cysteine biosynthetic process	9 out of 92 genes, 9.8%	654 out of 34727 genes, 1.9%	6.1e-05	0.0008	Solyc07g061900, Solyc06g076970, Solyc10g080970, Solyc01g096520, Solyc05g013380, Solyc07g042440, Solyc03g114930, Solyc06g074200, Solyc07g049530
viral genome expression	6 out of 92 genes, 6.5%	256 out of 34727 genes, 0.7%	6.35e-05	0.00105	Solyc02g070310, Solyc06g071720, Solyc12g039120, Solyc03g111230, Solyc06g007670, Solyc10g078960
cysteine metabolic process	9 out of 92 genes, 9.8%	659 out of 34727 genes, 1.9%	6.47e-05	0.00104	Solyc07g061900, Solyc06g076970, Solyc10g080970, Solyc01g096520, Solyc05g013380, Solyc07g042440, Solyc03g114930, Solyc06g074200, Solyc07g049530
tetrapyrrole biosynthetic process	7 out of 92 genes, 7.6%	377 out of 34727 genes, 1.1%	6.67e-05	0.00103	Solyc12g005860, Solyc09g059040, Solyc04g074640, Solyc01g096520, Solyc12g013580, Solyc07g042440, Solyc03g118240
translational initiation	8 out of 92 genes, 8.7%	514 out of 34727 genes, 1.5%	6.84e-05	0.00101	Solyc07g045240, Solyc06g071720, Solyc10g080970, Solyc10g078960, Solyc02g070310, Solyc03g111230, Solyc12g039120, Solyc06g007670
response to reactive oxygen species	12 out of 92 genes, 13.0%	1193 out of 34727 genes, 3.4%	7.37e-05	0.001	Solyc12g088670, Solyc09g015020, Solyc08g062450, Solyc04g074640, Solyc08g006720, Solyc05g013380, Solyc08g078700, Solyc01g103450, Solyc12g005860, Solyc03g120090, Solyc01g102960, Solyc07g041900
mRNA transcription	6 out of 92 genes, 6.5%	265 out of 34727 genes, 0.8%	7.68e-05	0.00123	Solyc02g070310, Solyc06g071720, Solyc12g039120, Solyc03g111230, Solyc06g007670, Solyc10g078960
pentose-phosphate shunt	7 out of 92 genes, 7.6%	389 out of 34727 genes, 1.1%	8.11e-05	0.00122	Solyc03g114930, Solyc03g120090, Solyc08g007770, Solyc04g074640, Solyc02g094470, Solyc02g086830, Solyc12g013580
viral infectious cycle	7 out of 92 genes, 7.6%	389 out of 34727 genes, 1.1%	8.11e-05	0.0012	Solyc07g064130, Solyc02g070310, Solyc06g071720, Solyc12g039120, Solyc03g111230, Solyc06g007670, Solyc10g078960
pyrimidine ribonucleotide biosynthetic process	6 out of 92 genes, 6.5%	272 out of 34727 genes, 0.8%	8.86e-05	0.00119	Solyc09g073000, Solyc06g007670, Solyc03g119040, Solyc04g058090, Solyc07g064930, Solyc06g069010
NADPH regeneration	7 out of 92 genes, 7.6%	396 out of 34727 genes, 1.1%	9.06e-05	0.00118	Solyc03g114930, Solyc03g120090, Solyc08g007770, Solyc04g074640, Solyc02g094470, Solyc02g086830, Solyc12g013580
cellular macromolecular complex assembly	17 out of 92 genes, 18.5%	2292 out of 34727 genes, 6.6%	9.83e-05	0.00116	Solyc07g064130, Solyc07g045240, Solyc08g007770, Solyc02g070310, Solyc03g111230, Solyc06g007670, Solyc06g084310, Solyc06g076360, Solyc07g064880, Solyc06g071720, Solyc10g080970, Solyc10g078960, Solyc06g074200, Solyc03g114930, Solyc12g039120, Solyc09g008650, Solyc12g013580
serine family amino acid biosynthetic process	9 out of 92 genes, 9.8%	700 out of 34727 genes, 2.0%	0.0001	0.00138	Solyc07g061900, Solyc06g076970, Solyc10g080970, Solyc01g096520, Solyc05g013380, Solyc07g042440, Solyc03g114930, Solyc06g074200, Solyc07g049530
positive regulation of protein oligomerization	2 out of 92 genes, 2.2%	6 out of 34727 genes, 0.0%	0.0001	0.00136	Solyc03g119040, Solyc06g069010
chlorophyll biosynthetic process	6 out of 92 genes, 6.5%	281 out of 34727 genes, 0.8%	0.0001	0.00135	Solyc09g059040, Solyc04g074640, Solyc01g096520, Solyc12g013580, Solyc07g042440, Solyc03g118240
pyrimidine ribonucleotide metabolic process	6 out of 92 genes, 6.5%	283 out of 34727 genes, 0.8%	0.00011	0.00133	Solyc09g073000, Solyc06g007670, Solyc03g119040, Solyc04g058090, Solyc07g064930, Solyc06g069010
response to high light intensity	9 out of 92 genes, 9.8%	713 out of 34727 genes, 2.1%	0.00011	0.00242	Solyc09g015020, Solyc08g062450, Solyc04g074640, Solyc01g096520, Solyc08g078700, Solyc01g103450, Solyc03g120090, Solyc06g009630, Solyc01g102960
ribonucleoprotein complex assembly	9 out of 92 genes, 9.8%	713 out of 34727 genes, 2.1%	0.00011	0.00239	Solyc07g045240, Solyc06g071720, Solyc10g080970, Solyc10g078960, Solyc02g070310, Solyc12g039120, Solyc03g111230, Solyc06g007670, Solyc06g084310
NADP metabolic process	7 out of 92 genes, 7.6%	414 out of 34727 genes, 1.2%	0.00011	0.00237	Solyc03g114930, Solyc03g120090, Solyc08g007770, Solyc04g074640, Solyc02g094470, Solyc02g086830, Solyc12g013580
protein peptidyl-prolyl isomerization	4 out of 92 genes, 4.3%	95 out of 34727 genes, 0.3%	0.00012	0.00234	Solyc06g076970, Solyc09g008650, Solyc01g096520, Solyc12g013580
amino acid biosynthetic process	13 out of 92 genes, 14.1%	1459 out of 34727 genes, 4.2%	0.00012	0.00232	Solyc07g064880, Solyc06g073280, Solyc07g061900, Solyc06g076970, Solyc10g080970, Solyc01g096520, Solyc05g013380, Solyc07g042440, Solyc03g114930, Solyc04g026030, Solyc06g074200, Solyc09g059040, Solyc07g049530
cotranslational protein targeting to membrane	6 out of 92 genes, 6.5%	289 out of 34727 genes, 0.8%	0.00012	0.00229	Solyc02g070310, Solyc06g071720, Solyc12g039120, Solyc03g111230, Solyc06g007670, Solyc10g078960
SRP-dependent cotranslational protein targeting to membrane	6 out of 92 genes, 6.5%	289 out of 34727 genes, 0.8%	0.00012	0.00227	Solyc02g070310, Solyc06g071720, Solyc12g039120, Solyc03g111230, Solyc06g007670, Solyc10g078960
pyrimidine nucleotide biosynthetic process	6 out of 92 genes, 6.5%	293 out of 34727 genes, 0.8%	0.00013	0.00245	Solyc09g073000, Solyc06g007670, Solyc03g119040, Solyc04g058090, Solyc07g064930, Solyc06g069010
bradykinin catabolic process	2 out of 92 genes, 2.2%	7 out of 34727 genes, 0.0%	0.00014	0.00343	Solyc07g041900, Solyc01g099110
regulation of protein oligomerization	2 out of 92 genes, 2.2%	7 out of 34727 genes, 0.0%	0.00014	0.0034	Solyc03g119040, Solyc06g069010
macromolecule metabolic process	60 out of 92 genes, 65.2%	15977 out of 34727 genes, 46.0%	0.00015	0.00356	Solyc07g064130, Solyc03g098730, Solyc01g007610, Solyc08g062450, Solyc07g061900, Solyc08g007770, Solyc07g009380, Solyc04g074640, Solyc07g042440, Solyc03g121180, Solyc02g070310, Solyc06g007670, Solyc01g102960, Solyc07g049530, Solyc01g009420, Solyc07g064880, Solyc06g071720, Solyc06g076970, Solyc10g080970, Solyc08g083320, Solyc06g069020, Solyc02g020960, Solyc12g062640, Solyc06g069010, Solyc01g060130,…
cellular component assembly	20 out of 92 genes, 21.7%	3132 out of 34727 genes, 9.0%	0.00017	0.00353	Solyc07g064130, Solyc07g045240, Solyc08g007770, Solyc02g070310, Solyc06g074980, Solyc03g111230, Solyc06g007670, Solyc06g084310, Solyc06g076360, Solyc07g064880, Solyc06g071720, Solyc10g080970, Solyc10g078960, Solyc01g096520, Solyc06g074200, Solyc03g114930, Solyc09g009260, Solyc12g039120, Solyc09g008650, Solyc12g013580
carbohydrate biosynthetic process	20 out of 92 genes, 21.7%	3134 out of 34727 genes, 9.0%	0.00017	0.0035	Solyc08g007770, Solyc04g074640, Solyc05g013380, Solyc07g042440, Solyc03g121180, Solyc06g007670, Solyc03g120090, Solyc01g009420, Solyc09g082990, Solyc07g064880, Solyc03g119040, Solyc10g080970, Solyc08g083320, Solyc01g060130, Solyc06g069010, Solyc12g005860, Solyc09g009260, Solyc11g007830, Solyc06g009630, Solyc02g086830
cellular aldehyde metabolic process	9 out of 92 genes, 9.8%	751 out of 34727 genes, 2.2%	0.00017	0.00346	Solyc07g061900, Solyc04g074640, Solyc01g096520, Solyc03g118240, Solyc09g059040, Solyc12g005860, Solyc07g043570, Solyc12g013580, Solyc06g060250
cellular macromolecule metabolic process	59 out of 92 genes, 64.1%	15642 out of 34727 genes, 45.0%	0.00017	0.00343	Solyc07g064130, Solyc03g098730, Solyc01g007610, Solyc08g062450, Solyc07g061900, Solyc08g007770, Solyc07g009380, Solyc04g074640, Solyc07g042440, Solyc02g070310, Solyc06g007670, Solyc01g102960, Solyc07g049530, Solyc01g009420, Solyc07g064880, Solyc06g071720, Solyc06g076970, Solyc10g080970, Solyc08g083320, Solyc06g069020, Solyc02g020960, Solyc12g062640, Solyc06g069010, Solyc01g060130, Solyc06g074200,…
cellular protein metabolic process	43 out of 92 genes, 46.7%	9953 out of 34727 genes, 28.7%	0.00017	0.0034	Solyc07g064130, Solyc03g098730, Solyc01g007610, Solyc08g062450, Solyc07g061900, Solyc08g007770, Solyc04g074640, Solyc02g070310, Solyc06g007670, Solyc01g102960, Solyc07g064880, Solyc06g071720, Solyc06g076970, Solyc10g080970, Solyc06g069020, Solyc02g020960, Solyc12g062640, Solyc01g060130, Solyc12g039120, Solyc11g007830, Solyc09g008650, Solyc12g013580, Solyc01g099110, Solyc07g045240, Solyc12g088670,…
protein targeting to ER	6 out of 92 genes, 6.5%	309 out of 34727 genes, 0.9%	0.00017	0.00336	Solyc02g070310, Solyc06g071720, Solyc12g039120, Solyc03g111230, Solyc06g007670, Solyc10g078960
peptide metabolic process	3 out of 92 genes, 3.3%	41 out of 34727 genes, 0.1%	0.00017	0.00352	Solyc10g075020, Solyc07g041900, Solyc01g099110
response to osmotic stress	22 out of 92 genes, 23.9%	3657 out of 34727 genes, 10.5%	0.00017	0.00349	Solyc12g088670, Solyc08g062450, Solyc04g074640, Solyc08g006720, Solyc05g013380, Solyc08g078700, Solyc06g007670, Solyc03g120090, Solyc01g102960, Solyc07g049530, Solyc06g060250, Solyc09g015020, Solyc03g026310, Solyc03g119040, Solyc01g096520, Solyc11g066390, Solyc01g060130, Solyc06g069010, Solyc12g005860, Solyc09g009260, Solyc02g094470, Solyc07g041900
pyrimidine nucleotide metabolic process	6 out of 92 genes, 6.5%	310 out of 34727 genes, 0.9%	0.00018	0.00364	Solyc09g073000, Solyc06g007670, Solyc03g119040, Solyc04g058090, Solyc07g064930, Solyc06g069010
protein metabolic process	43 out of 92 genes, 46.7%	9969 out of 34727 genes, 28.7%	0.00018	0.0036	Solyc07g064130, Solyc03g098730, Solyc01g007610, Solyc08g062450, Solyc07g061900, Solyc08g007770, Solyc04g074640, Solyc02g070310, Solyc06g007670, Solyc01g102960, Solyc07g064880, Solyc06g071720, Solyc06g076970, Solyc10g080970, Solyc06g069020, Solyc02g020960, Solyc12g062640, Solyc01g060130, Solyc12g039120, Solyc11g007830, Solyc09g008650, Solyc12g013580, Solyc01g099110, Solyc07g045240, Solyc12g088670,…
viral reproductive process	11 out of 92 genes, 12.0%	1136 out of 34727 genes, 3.3%	0.0002	0.00429	Solyc07g064130, Solyc07g045240, Solyc06g071720, Solyc03g119040, Solyc10g078960, Solyc06g069010, Solyc01g103450, Solyc02g070310, Solyc12g039120, Solyc03g111230, Solyc06g007670
carboxylic acid metabolic process	32 out of 92 genes, 34.8%	6546 out of 34727 genes, 18.8%	0.00021	0.00442	Solyc08g029000, Solyc07g061900, Solyc04g074640, Solyc07g042440, Solyc03g121180, Solyc09g059040, Solyc06g007670, Solyc07g049530, Solyc07g064880, Solyc06g076970, Solyc10g080970, Solyc01g060130, Solyc03g118240, Solyc06g069010, Solyc03g114930, Solyc04g026030, Solyc06g074200, Solyc02g065240, Solyc02g086880, Solyc12g013580, Solyc07g045240, Solyc12g088670, Solyc08g006720, Solyc05g013380, Solyc12g096760,…
cellular carbohydrate biosynthetic process	18 out of 92 genes, 19.6%	2697 out of 34727 genes, 7.8%	0.00022	0.00439	Solyc08g007770, Solyc04g074640, Solyc05g013380, Solyc07g042440, Solyc03g120090, Solyc06g007670, Solyc01g009420, Solyc07g064880, Solyc09g082990, Solyc03g119040, Solyc10g080970, Solyc08g083320, Solyc01g060130, Solyc06g069010, Solyc12g005860, Solyc09g009260, Solyc11g007830, Solyc02g086830
amine biosynthetic process	13 out of 92 genes, 14.1%	1553 out of 34727 genes, 4.5%	0.00022	0.00435	Solyc07g064880, Solyc06g073280, Solyc07g061900, Solyc06g076970, Solyc10g080970, Solyc01g096520, Solyc05g013380, Solyc07g042440, Solyc03g114930, Solyc04g026030, Solyc06g074200, Solyc09g059040, Solyc07g049530
sulfur compound biosynthetic process	11 out of 92 genes, 12.0%	1149 out of 34727 genes, 3.3%	0.00023	0.00431	Solyc07g064880, Solyc07g061900, Solyc06g076970, Solyc10g080970, Solyc01g096520, Solyc05g013380, Solyc07g042440, Solyc03g114930, Solyc06g074200, Solyc09g059040, Solyc07g049530
organic acid metabolic process	32 out of 92 genes, 34.8%	6568 out of 34727 genes, 18.9%	0.00023	0.00462	Solyc08g029000, Solyc07g061900, Solyc04g074640, Solyc07g042440, Solyc03g121180, Solyc09g059040, Solyc06g007670, Solyc07g049530, Solyc07g064880, Solyc06g076970, Solyc10g080970, Solyc01g060130, Solyc03g118240, Solyc06g069010, Solyc03g114930, Solyc04g026030, Solyc06g074200, Solyc02g065240, Solyc02g086880, Solyc12g013580, Solyc07g045240, Solyc12g088670, Solyc08g006720, Solyc05g013380, Solyc12g096760,…
pigment metabolic process	12 out of 92 genes, 13.0%	1371 out of 34727 genes, 3.9%	0.00026	0.00475	Solyc12g088670, Solyc10g080970, Solyc08g007770, Solyc04g074640, Solyc01g096520, Solyc07g042440, Solyc03g118240, Solyc12g005860, Solyc09g059040, Solyc03g120090, Solyc02g086830, Solyc12g013580
sulfur amino acid biosynthetic process	10 out of 92 genes, 10.9%	979 out of 34727 genes, 2.8%	0.00027	0.00471	Solyc07g064880, Solyc07g061900, Solyc06g076970, Solyc10g080970, Solyc01g096520, Solyc05g013380, Solyc07g042440, Solyc03g114930, Solyc06g074200, Solyc07g049530
biosynthetic process	54 out of 92 genes, 58.7%	14138 out of 34727 genes, 40.7%	0.00037	0.00767	Solyc07g064130, Solyc08g029000, Solyc01g007610, Solyc07g061900, Solyc08g007770, Solyc04g074640, Solyc07g042440, Solyc03g121180, Solyc02g070310, Solyc09g059040, Solyc06g007670, Solyc04g058090, Solyc07g049530, Solyc01g009420, Solyc07g064880, Solyc06g071720, Solyc03g114530, Solyc06g076970, Solyc10g080970, Solyc08g083320, Solyc06g069020, Solyc12g062640, Solyc06g069010, Solyc01g060130, Solyc03g118240,…
peptide catabolic process	2 out of 92 genes, 2.2%	11 out of 34727 genes, 0.0%	0.00037	0.00843	Solyc07g041900, Solyc01g099110
rRNA processing	10 out of 92 genes, 10.9%	1027 out of 34727 genes, 3.0%	0.00039	0.00869	Solyc06g076970, Solyc08g007770, Solyc04g074640, Solyc01g096520, Solyc07g042440, Solyc03g114930, Solyc06g074200, Solyc12g039120, Solyc06g007670, Solyc12g013580
ribonucleotide biosynthetic process	7 out of 92 genes, 7.6%	511 out of 34727 genes, 1.5%	0.00042	0.00878	Solyc09g073000, Solyc09g009260, Solyc06g007670, Solyc03g119040, Solyc04g058090, Solyc07g064930, Solyc06g069010
heat acclimation	6 out of 92 genes, 6.5%	365 out of 34727 genes, 1.1%	0.00043	0.00887	Solyc07g064880, Solyc09g015020, Solyc08g062450, Solyc07g064930, Solyc01g102960, Solyc08g078700
rRNA metabolic process	10 out of 92 genes, 10.9%	1048 out of 34727 genes, 3.0%	0.00046	0.00976	Solyc06g076970, Solyc08g007770, Solyc04g074640, Solyc01g096520, Solyc07g042440, Solyc03g114930, Solyc06g074200, Solyc12g039120, Solyc06g007670, Solyc12g013580
vitamin B6 metabolic process	2 out of 92 genes, 2.2%	13 out of 34727 genes, 0.0%	0.00053	0.01111	Solyc03g120090, Solyc07g043570
vitamin B6 biosynthetic process	2 out of 92 genes, 2.2%	13 out of 34727 genes, 0.0%	0.00053	0.01102	Solyc03g120090, Solyc07g043570
nitrogen compound biosynthetic process	13 out of 92 genes, 14.1%	1711 out of 34727 genes, 4.9%	0.00056	0.01156	Solyc07g064880, Solyc06g073280, Solyc07g061900, Solyc06g076970, Solyc10g080970, Solyc01g096520, Solyc05g013380, Solyc07g042440, Solyc03g114930, Solyc04g026030, Solyc06g074200, Solyc09g059040, Solyc07g049530
viral reproduction	11 out of 92 genes, 12.0%	1286 out of 34727 genes, 3.7%	0.00059	0.01178	Solyc07g064130, Solyc07g045240, Solyc06g071720, Solyc03g119040, Solyc10g078960, Solyc06g069010, Solyc01g103450, Solyc02g070310, Solyc12g039120, Solyc03g111230, Solyc06g007670
positive regulation of proteasomal ubiquitin-dependent protein catabolic process	3 out of 92 genes, 3.3%	62 out of 34727 genes, 0.2%	0.0006	0.012	Solyc06g074980, Solyc03g119040, Solyc06g069010
response to antibiotic	3 out of 92 genes, 3.3%	62 out of 34727 genes, 0.2%	0.0006	0.01191	Solyc06g071720, Solyc03g026310, Solyc01g009420
negative regulation of endocytosis	2 out of 92 genes, 2.2%	14 out of 34727 genes, 0.0%	0.00061	0.01333	Solyc03g119040, Solyc06g069010
ribonucleotide metabolic process	12 out of 92 genes, 13.0%	1523 out of 34727 genes, 4.4%	0.00068	0.01414	Solyc03g026310, Solyc03g119040, Solyc06g069020, Solyc06g069010, Solyc01g060130, Solyc09g073000, Solyc06g074980, Solyc09g009260, Solyc07g055290, Solyc06g007670, Solyc04g058090, Solyc07g064930
mRNA metabolic process	14 out of 92 genes, 15.2%	1982 out of 34727 genes, 5.7%	0.0007	0.01493	Solyc07g064130, Solyc07g045240, Solyc06g071720, Solyc10g078960, Solyc06g069020, Solyc01g096520, Solyc02g070310, Solyc03g114930, Solyc09g009260, Solyc12g039120, Solyc03g111230, Solyc06g007670, Solyc06g084310, Solyc12g013580
mitotic spindle organization	5 out of 92 genes, 5.4%	267 out of 34727 genes, 0.8%	0.00073	0.01585	Solyc06g074980, Solyc02g070310, Solyc06g071720, Solyc03g111230, Solyc06g084310
response to ethanol	3 out of 92 genes, 3.3%	71 out of 34727 genes, 0.2%	0.0009	0.01824	Solyc09g015020, Solyc08g062450, Solyc01g102960
positive regulation of cell migration	3 out of 92 genes, 3.3%	74 out of 34727 genes, 0.2%	0.00101	0.02044	Solyc03g119040, Solyc07g041900, Solyc06g069010
starch biosynthetic process	6 out of 92 genes, 6.5%	449 out of 34727 genes, 1.3%	0.00126	0.0229	Solyc11g007830, Solyc03g120090, Solyc08g007770, Solyc04g074640, Solyc08g083320, Solyc02g086830
positive regulation of cell motion	3 out of 92 genes, 3.3%	80 out of 34727 genes, 0.2%	0.00127	0.02302	Solyc03g119040, Solyc07g041900, Solyc06g069010
response to light intensity	9 out of 92 genes, 9.8%	999 out of 34727 genes, 2.9%	0.00134	0.02414	Solyc09g015020, Solyc08g062450, Solyc04g074640, Solyc01g096520, Solyc08g078700, Solyc01g103450, Solyc03g120090, Solyc06g009630, Solyc01g102960
water-soluble vitamin biosynthetic process	4 out of 92 genes, 4.3%	181 out of 34727 genes, 0.5%	0.00139	0.02482	Solyc09g082990, Solyc03g120090, Solyc10g080970, Solyc07g043570
regulation of proteasomal ubiquitin-dependent protein catabolic process	3 out of 92 genes, 3.3%	84 out of 34727 genes, 0.2%	0.00146	0.02761	Solyc06g074980, Solyc03g119040, Solyc06g069010
ncRNA metabolic process	11 out of 92 genes, 12.0%	1455 out of 34727 genes, 4.2%	0.00161	0.02867	Solyc06g076970, Solyc08g007770, Solyc04g074640, Solyc01g096520, Solyc07g042440, Solyc03g114930, Solyc06g074200, Solyc12g039120, Solyc06g007670, Solyc06g084310, Solyc12g013580
activation of protein kinase C activity	2 out of 92 genes, 2.2%	23 out of 34727 genes, 0.1%	0.00169	0.03097	Solyc03g119040, Solyc06g069010
positive regulation of proteolysis	3 out of 92 genes, 3.3%	89 out of 34727 genes, 0.3%	0.00173	0.03103	Solyc06g074980, Solyc03g119040, Solyc06g069010
ncRNA processing	10 out of 92 genes, 10.9%	1273 out of 34727 genes, 3.7%	0.002	0.03466	Solyc06g076970, Solyc08g007770, Solyc04g074640, Solyc01g096520, Solyc07g042440, Solyc03g114930, Solyc06g074200, Solyc12g039120, Solyc06g007670, Solyc12g013580
response to arsenic	3 out of 92 genes, 3.3%	98 out of 34727 genes, 0.3%	0.00228	0.03769	Solyc09g015020, Solyc08g062450, Solyc01g102960
rhythmic process	7 out of 92 genes, 7.6%	689 out of 34727 genes, 2.0%	0.00239	0.04027	Solyc11g007830, Solyc03g026310, Solyc06g076970, Solyc03g119040, Solyc08g006720, Solyc01g096520, Solyc06g069010
positive regulation of protein complex assembly	3 out of 92 genes, 3.3%	100 out of 34727 genes, 0.3%	0.00241	0.04027	Solyc06g074980, Solyc03g119040, Solyc06g069010
coenzyme biosynthetic process	6 out of 92 genes, 6.5%	517 out of 34727 genes, 1.5%	0.00256	0.0412	Solyc04g026030, Solyc09g059040, Solyc03g120090, Solyc10g080970, Solyc04g058090, Solyc01g096520
protein targeting to chloroplast	3 out of 92 genes, 3.3%	103 out of 34727 genes, 0.3%	0.00262	0.04146	Solyc01g103450, Solyc06g076360, Solyc01g096520
monocarboxylic acid metabolic process	23 out of 92 genes, 25.0%	4805 out of 34727 genes, 13.8%	0.00301	0.04658	Solyc08g029000, Solyc12g088670, Solyc07g061900, Solyc04g074640, Solyc08g006720, Solyc12g096760, Solyc05g013380, Solyc03g121180, Solyc09g059040, Solyc06g007670, Solyc07g049530, Solyc07g064880, Solyc03g119040, Solyc10g080970, Solyc01g096520, Solyc01g060130, Solyc03g118240, Solyc06g069010, Solyc12g005860, Solyc09g009260, Solyc02g065240, Solyc02g086880, Solyc12g013580
isopentenyl diphosphate biosynthetic process, mevalonate-independent pathway	6 out of 92 genes, 6.5%	545 out of 34727 genes, 1.6%	0.00332	0.04954	Solyc09g059040, Solyc07g061900, Solyc04g074640, Solyc01g096520, Solyc12g013580, Solyc03g118240
cellular biosynthetic process	50 out of 92 genes, 54.3%	13831 out of 34727 genes, 39.8%	0.00334	0.04935	Solyc07g064130, Solyc08g029000, Solyc01g007610, Solyc07g061900, Solyc08g007770, Solyc04g074640, Solyc07g042440, Solyc02g070310, Solyc09g059040, Solyc06g007670, Solyc04g058090, Solyc07g049530, Solyc01g009420, Solyc07g064880, Solyc06g071720, Solyc06g076970, Solyc10g080970, Solyc08g083320, Solyc06g069020, Solyc12g062640, Solyc06g069010, Solyc01g060130, Solyc03g118240, Solyc06g074200, Solyc03g114930,…
response to abiotic stimulus	35 out of 92 genes, 38.0%	8617 out of 34727 genes, 24.8%	0.00334	0.04903	Solyc08g062450, Solyc08g007770, Solyc07g009380, Solyc04g074640, Solyc03g121180, Solyc09g059040, Solyc06g007670, Solyc01g102960, Solyc07g049530, Solyc07g064880, Solyc03g026310, Solyc06g076970, Solyc06g069010, Solyc01g060130, Solyc07g005210, Solyc02g094470, Solyc12g013580, Solyc12g088670, Solyc08g006720, Solyc05g013380, Solyc08g078700, Solyc03g120090, Solyc07g064930, Solyc06g060250, Solyc09g015020,…
glyceraldehyde-3-phosphate metabolic process	6 out of 92 genes, 6.5%	546 out of 34727 genes, 1.6%	0.00335	0.04872	Solyc09g059040, Solyc07g061900, Solyc04g074640, Solyc01g096520, Solyc12g013580, Solyc03g118240
positive regulation of growth rate	5 out of 92 genes, 5.4%	378 out of 34727 genes, 1.1%	0.00337	0.04854	Solyc06g074980, Solyc09g009260, Solyc03g111230, Solyc06g007670, Solyc06g084310
response to salt stress	18 out of 92 genes, 19.6%	3415 out of 34727 genes, 9.8%	0.00341	0.04861	Solyc12g088670, Solyc04g074640, Solyc08g006720, Solyc05g013380, Solyc03g120090, Solyc06g007670, Solyc07g049530, Solyc06g060250, Solyc09g015020, Solyc03g119040, Solyc01g096520, Solyc01g060130, Solyc06g069010, Solyc11g066390, Solyc12g005860, Solyc09g009260, Solyc02g094470, Solyc07g041900
photosystem II assembly	5 out of 92 genes, 5.4%	380 out of 34727 genes, 1.1%	0.00345	0.0483	Solyc06g074200, Solyc03g114930, Solyc08g007770, Solyc06g076360, Solyc12g013580
vitamin biosynthetic process	4 out of 92 genes, 4.3%	233 out of 34727 genes, 0.7%	0.00347	0.04938	Solyc09g082990, Solyc03g120090, Solyc10g080970, Solyc07g043570
heterocycle metabolic process	15 out of 92 genes, 16.3%	2617 out of 34727 genes, 7.5%	0.00357	0.04957	Solyc07g045240, Solyc12g088670, Solyc09g009530, Solyc10g080970, Solyc08g007770, Solyc04g074640, Solyc01g096520, Solyc07g042440, Solyc03g118240, Solyc12g005860, Solyc09g059040, Solyc03g120090, Solyc02g086830, Solyc12g013580, Solyc07g049530
sulfur amino acid metabolic process	11 out of 92 genes, 12.0%	1614 out of 34727 genes, 4.6%	0.00359	0.04975	Solyc07g064880, Solyc06g073280, Solyc07g061900, Solyc06g076970, Solyc10g080970, Solyc01g096520, Solyc05g013380, Solyc07g042440, Solyc03g114930, Solyc06g074200, Solyc07g049530
sulfur metabolic process	12 out of 92 genes, 13.0%	1858 out of 34727 genes, 5.4%	0.00363	0.04994	Solyc07g064880, Solyc06g073280, Solyc07g061900, Solyc06g076970, Solyc10g080970, Solyc01g096520, Solyc05g013380, Solyc07g042440, Solyc03g114930, Solyc06g074200, Solyc09g059040, Solyc07g049530

## Sheet: Down_BP_L-E-HS vs L-HS
Gene Ontology term	Cluster frequency	Genome frequency of use	Raw P-value	Corrected P-value	Genes annotated to the term
photosynthesis	11 out of 23 genes, 47.8%	970 out of 34727 genes, 2.8%	7.59e-12	0	Solyc01g098640, Solyc01g087730, Solyc12g009600, Solyc12g006140, Solyc08g076480, Solyc07g063190, Solyc08g079620, Solyc12g033040, Solyc07g054820, Solyc06g005160, Solyc02g062340
generation of precursor metabolites and energy	12 out of 23 genes, 52.2%	2300 out of 34727 genes, 6.6%	4.7e-09	0	Solyc01g098640, Solyc12g009600, Solyc12g006140, Solyc08g076480, Solyc07g063190, Solyc08g079620, Solyc12g033040, Solyc12g027720, Solyc01g007320, Solyc07g054820, Solyc06g005160, Solyc02g062340
photosynthesis, light reaction	8 out of 23 genes, 34.8%	765 out of 34727 genes, 2.2%	1.95e-08	0	Solyc01g098640, Solyc12g009600, Solyc12g006140, Solyc08g076480, Solyc07g063190, Solyc08g079620, Solyc07g054820, Solyc02g062340
plastid membrane organization	7 out of 23 genes, 30.4%	700 out of 34727 genes, 2.0%	2.42e-07	0	Solyc01g087730, Solyc12g009600, Solyc07g063190, Solyc07g054820, Solyc08g079620, Solyc06g005160, Solyc02g062340
thylakoid membrane organization	7 out of 23 genes, 30.4%	700 out of 34727 genes, 2.0%	2.42e-07	0	Solyc01g087730, Solyc12g009600, Solyc07g063190, Solyc07g054820, Solyc08g079620, Solyc06g005160, Solyc02g062340
macromolecular complex assembly	11 out of 23 genes, 47.8%	2700 out of 34727 genes, 7.8%	3.45e-07	0	Solyc06g075800, Solyc01g098640, Solyc11g066430, Solyc07g063190, Solyc08g079620, Solyc12g096540, Solyc11g007920, Solyc07g054820, Solyc10g078740, Solyc05g055230, Solyc02g062340
plastid organization	8 out of 23 genes, 34.8%	1118 out of 34727 genes, 3.2%	3.58e-07	0	Solyc01g098640, Solyc01g087730, Solyc12g009600, Solyc07g063190, Solyc08g079620, Solyc07g054820, Solyc06g005160, Solyc02g062340
macromolecular complex subunit organization	11 out of 23 genes, 47.8%	2896 out of 34727 genes, 8.3%	6.98e-07	0	Solyc06g075800, Solyc01g098640, Solyc11g066430, Solyc07g063190, Solyc08g079620, Solyc12g096540, Solyc11g007920, Solyc07g054820, Solyc10g078740, Solyc05g055230, Solyc02g062340
cellular macromolecular complex assembly	10 out of 23 genes, 43.5%	2292 out of 34727 genes, 6.6%	7.92e-07	0	Solyc06g075800, Solyc01g098640, Solyc11g066430, Solyc07g063190, Solyc08g079620, Solyc12g096540, Solyc11g007920, Solyc07g054820, Solyc05g055230, Solyc02g062340
cellular component assembly	11 out of 23 genes, 47.8%	3132 out of 34727 genes, 9.0%	1.52e-06	0	Solyc06g075800, Solyc01g098640, Solyc11g066430, Solyc07g063190, Solyc08g079620, Solyc12g096540, Solyc11g007920, Solyc07g054820, Solyc10g078740, Solyc05g055230, Solyc02g062340
cellular macromolecular complex subunit organization	10 out of 23 genes, 43.5%	2503 out of 34727 genes, 7.2%	1.77e-06	0	Solyc06g075800, Solyc01g098640, Solyc11g066430, Solyc07g063190, Solyc08g079620, Solyc12g096540, Solyc11g007920, Solyc07g054820, Solyc05g055230, Solyc02g062340
ncRNA metabolic process	8 out of 23 genes, 34.8%	1455 out of 34727 genes, 4.2%	2.59e-06	0	Solyc01g098640, Solyc01g087730, Solyc12g009600, Solyc07g063190, Solyc08g079620, Solyc07g054820, Solyc05g055230, Solyc02g062340
rRNA processing	7 out of 23 genes, 30.4%	1027 out of 34727 genes, 3.0%	3.13e-06	0	Solyc01g098640, Solyc12g009600, Solyc07g063190, Solyc07g054820, Solyc08g079620, Solyc05g055230, Solyc02g062340
rRNA metabolic process	7 out of 23 genes, 30.4%	1048 out of 34727 genes, 3.0%	3.58e-06	0	Solyc01g098640, Solyc12g009600, Solyc07g063190, Solyc07g054820, Solyc08g079620, Solyc05g055230, Solyc02g062340
photosystem II assembly	5 out of 23 genes, 21.7%	380 out of 34727 genes, 1.1%	4.37e-06	0	Solyc01g098640, Solyc07g063190, Solyc07g054820, Solyc08g079620, Solyc02g062340
ribosome biogenesis	7 out of 23 genes, 30.4%	1141 out of 34727 genes, 3.3%	6.26e-06	0	Solyc01g098640, Solyc12g009600, Solyc07g063190, Solyc07g054820, Solyc08g079620, Solyc05g055230, Solyc02g062340
ribonucleoprotein complex biogenesis and assembly	8 out of 23 genes, 34.8%	1646 out of 34727 genes, 4.7%	6.47e-06	0	Solyc01g098640, Solyc12g009600, Solyc07g063190, Solyc08g079620, Solyc12g096540, Solyc07g054820, Solyc05g055230, Solyc02g062340
cellular metabolic process	23 out of 23 genes, 100.0%	20675 out of 34727 genes, 59.5%	6.57e-06	0	Solyc02g086730, Solyc08g062920, Solyc12g009600, Solyc11g066430, Solyc07g063190, Solyc08g079620, Solyc12g096540, Solyc10g081510, Solyc12g027720, Solyc01g007320, Solyc10g078740, Solyc05g055230, Solyc02g062340, Solyc06g075800, Solyc01g087730, Solyc01g098640, Solyc12g006140, Solyc08g076480, Solyc01g007670, Solyc12g033040, Solyc11g007920, Solyc07g054820, Solyc06g005160
ncRNA processing	7 out of 23 genes, 30.4%	1273 out of 34727 genes, 3.7%	1.28e-05	0.00105	Solyc01g098640, Solyc12g009600, Solyc07g063190, Solyc07g054820, Solyc08g079620, Solyc05g055230, Solyc02g062340
metabolic process	23 out of 23 genes, 100.0%	21410 out of 34727 genes, 61.7%	1.46e-05	0.001	Solyc02g086730, Solyc08g062920, Solyc12g009600, Solyc11g066430, Solyc07g063190, Solyc08g079620, Solyc12g096540, Solyc10g081510, Solyc12g027720, Solyc01g007320, Solyc10g078740, Solyc05g055230, Solyc02g062340, Solyc06g075800, Solyc01g087730, Solyc01g098640, Solyc12g006140, Solyc08g076480, Solyc01g007670, Solyc12g033040, Solyc11g007920, Solyc07g054820, Solyc06g005160
isopentenyl diphosphate biosynthetic process, mevalonate-independent pathway	5 out of 23 genes, 21.7%	545 out of 34727 genes, 1.6%	2.48e-05	0.00095	Solyc01g098640, Solyc01g087730, Solyc12g009600, Solyc07g054820, Solyc02g062340
glyceraldehyde-3-phosphate metabolic process	5 out of 23 genes, 21.7%	546 out of 34727 genes, 1.6%	2.51e-05	0.00091	Solyc01g098640, Solyc01g087730, Solyc12g009600, Solyc07g054820, Solyc02g062340
isopentenyl diphosphate biosynthetic process	5 out of 23 genes, 21.7%	560 out of 34727 genes, 1.6%	2.83e-05	0.00087	Solyc01g098640, Solyc01g087730, Solyc12g009600, Solyc07g054820, Solyc02g062340
isopentenyl diphosphate metabolic process	5 out of 23 genes, 21.7%	560 out of 34727 genes, 1.6%	2.83e-05	0.00083	Solyc01g098640, Solyc01g087730, Solyc12g009600, Solyc07g054820, Solyc02g062340
primary metabolic process	22 out of 23 genes, 95.7%	19671 out of 34727 genes, 56.6%	3.89e-05	0.0024	Solyc02g086730, Solyc08g062920, Solyc12g009600, Solyc11g066430, Solyc07g063190, Solyc08g079620, Solyc12g096540, Solyc10g081510, Solyc12g027720, Solyc01g007320, Solyc10g078740, Solyc05g055230, Solyc02g062340, Solyc06g075800, Solyc01g087730, Solyc01g098640, Solyc12g006140, Solyc01g007670, Solyc12g033040, Solyc11g007920, Solyc07g054820, Solyc06g005160
pyruvate metabolic process	6 out of 23 genes, 26.1%	1031 out of 34727 genes, 3.0%	4.41e-05	0.00231	Solyc01g098640, Solyc01g087730, Solyc12g009600, Solyc07g054820, Solyc06g005160, Solyc02g062340
chloroplast relocation	4 out of 23 genes, 17.4%	310 out of 34727 genes, 0.9%	4.82e-05	0.00222	Solyc01g087730, Solyc07g054820, Solyc08g079620, Solyc02g062340
plastid localization	4 out of 23 genes, 17.4%	310 out of 34727 genes, 0.9%	4.82e-05	0.00214	Solyc01g087730, Solyc07g054820, Solyc08g079620, Solyc02g062340
establishment of plastid localization	4 out of 23 genes, 17.4%	310 out of 34727 genes, 0.9%	4.82e-05	0.00207	Solyc01g087730, Solyc07g054820, Solyc08g079620, Solyc02g062340
water-soluble vitamin metabolic process	5 out of 23 genes, 21.7%	691 out of 34727 genes, 2.0%	7.68e-05	0.00333	Solyc01g087730, Solyc12g009600, Solyc10g078740, Solyc07g063190, Solyc02g062340
cellular process	23 out of 23 genes, 100.0%	23063 out of 34727 genes, 66.4%	8.13e-05	0.00323	Solyc02g086730, Solyc08g062920, Solyc12g009600, Solyc11g066430, Solyc07g063190, Solyc08g079620, Solyc12g096540, Solyc10g081510, Solyc12g027720, Solyc01g007320, Solyc10g078740, Solyc05g055230, Solyc02g062340, Solyc06g075800, Solyc01g087730, Solyc01g098640, Solyc12g006140, Solyc08g076480, Solyc01g007670, Solyc12g033040, Solyc11g007920, Solyc07g054820, Solyc06g005160
translation	6 out of 23 genes, 26.1%	1199 out of 34727 genes, 3.5%	0.0001	0.00375	Solyc02g086730, Solyc01g087730, Solyc08g062920, Solyc05g055230, Solyc01g007670, Solyc12g096540
electron transport chain	5 out of 23 genes, 21.7%	746 out of 34727 genes, 2.1%	0.00011	0.00364	Solyc01g098640, Solyc08g076480, Solyc07g063190, Solyc07g054820, Solyc12g033040
cellular aldehyde metabolic process	5 out of 23 genes, 21.7%	751 out of 34727 genes, 2.2%	0.00011	0.00353	Solyc01g098640, Solyc01g087730, Solyc12g009600, Solyc07g054820, Solyc02g062340
pentose-phosphate shunt	4 out of 23 genes, 17.4%	389 out of 34727 genes, 1.1%	0.00011	0.00343	Solyc01g087730, Solyc12g009600, Solyc07g063190, Solyc02g062340
NADPH regeneration	4 out of 23 genes, 17.4%	396 out of 34727 genes, 1.1%	0.00012	0.00333	Solyc01g087730, Solyc12g009600, Solyc07g063190, Solyc02g062340
NADP metabolic process	4 out of 23 genes, 17.4%	414 out of 34727 genes, 1.2%	0.00014	0.00378	Solyc01g087730, Solyc12g009600, Solyc07g063190, Solyc02g062340
nucleoside phosphate metabolic process	8 out of 23 genes, 34.8%	2643 out of 34727 genes, 7.6%	0.00019	0.00474	Solyc01g087730, Solyc08g062920, Solyc12g009600, Solyc07g063190, Solyc12g027720, Solyc01g007320, Solyc05g055230, Solyc02g062340
nucleotide metabolic process	8 out of 23 genes, 34.8%	2643 out of 34727 genes, 7.6%	0.00019	0.00462	Solyc01g087730, Solyc08g062920, Solyc12g009600, Solyc07g063190, Solyc12g027720, Solyc01g007320, Solyc05g055230, Solyc02g062340
photosynthetic electron transport chain	3 out of 23 genes, 13.0%	171 out of 34727 genes, 0.5%	0.00019	0.0045	Solyc01g098640, Solyc08g076480, Solyc07g054820
nicotinamide metabolic process	4 out of 23 genes, 17.4%	456 out of 34727 genes, 1.3%	0.00021	0.00439	Solyc01g087730, Solyc12g009600, Solyc07g063190, Solyc02g062340
pyridine nucleotide metabolic process	4 out of 23 genes, 17.4%	457 out of 34727 genes, 1.3%	0.00021	0.00429	Solyc01g087730, Solyc12g009600, Solyc07g063190, Solyc02g062340
nucleobase, nucleoside and nucleotide metabolic process	8 out of 23 genes, 34.8%	2744 out of 34727 genes, 7.9%	0.00025	0.00465	Solyc01g087730, Solyc08g062920, Solyc12g009600, Solyc07g063190, Solyc12g027720, Solyc01g007320, Solyc05g055230, Solyc02g062340
organelle organization	12 out of 23 genes, 52.2%	6432 out of 34727 genes, 18.5%	0.00028	0.00455	Solyc06g075800, Solyc01g098640, Solyc01g087730, Solyc12g009600, Solyc11g066430, Solyc07g063190, Solyc08g079620, Solyc11g007920, Solyc07g054820, Solyc05g055230, Solyc06g005160, Solyc02g062340
transcription from plastid promoter	3 out of 23 genes, 13.0%	196 out of 34727 genes, 0.6%	0.00028	0.00489	Solyc01g087730, Solyc07g054820, Solyc08g079620
protein complex assembly	6 out of 23 genes, 26.1%	1466 out of 34727 genes, 4.2%	0.0003	0.00565	Solyc01g098640, Solyc10g078740, Solyc07g063190, Solyc07g054820, Solyc08g079620, Solyc02g062340
vitamin metabolic process	5 out of 23 genes, 21.7%	936 out of 34727 genes, 2.7%	0.00031	0.00596	Solyc01g087730, Solyc12g009600, Solyc10g078740, Solyc07g063190, Solyc02g062340
carboxylic acid metabolic process	12 out of 23 genes, 52.2%	6546 out of 34727 genes, 18.8%	0.00033	0.00583	Solyc06g075800, Solyc01g098640, Solyc01g087730, Solyc12g009600, Solyc11g066430, Solyc07g063190, Solyc10g081510, Solyc11g007920, Solyc07g054820, Solyc10g078740, Solyc06g005160, Solyc02g062340
organic acid metabolic process	12 out of 23 genes, 52.2%	6568 out of 34727 genes, 18.9%	0.00034	0.00612	Solyc06g075800, Solyc01g098640, Solyc01g087730, Solyc12g009600, Solyc11g066430, Solyc07g063190, Solyc10g081510, Solyc11g007920, Solyc07g054820, Solyc10g078740, Solyc06g005160, Solyc02g062340
fatty acid metabolic process	7 out of 23 genes, 30.4%	2202 out of 34727 genes, 6.3%	0.0004	0.0072	Solyc11g007920, Solyc06g075800, Solyc01g098640, Solyc12g009600, Solyc11g066430, Solyc10g078740, Solyc02g062340
establishment of organelle localization	4 out of 23 genes, 17.4%	550 out of 34727 genes, 1.6%	0.00043	0.00745	Solyc01g087730, Solyc07g054820, Solyc08g079620, Solyc02g062340
cellular protein complex assembly	5 out of 23 genes, 21.7%	1019 out of 34727 genes, 2.9%	0.00046	0.00808	Solyc01g098640, Solyc07g063190, Solyc07g054820, Solyc08g079620, Solyc02g062340
monocarboxylic acid metabolic process	10 out of 23 genes, 43.5%	4805 out of 34727 genes, 13.8%	0.00051	0.0083	Solyc06g075800, Solyc01g098640, Solyc01g087730, Solyc12g009600, Solyc11g066430, Solyc11g007920, Solyc07g054820, Solyc10g078740, Solyc06g005160, Solyc02g062340
gene expression	12 out of 23 genes, 52.2%	6991 out of 34727 genes, 20.1%	0.00063	0.01074	Solyc02g086730, Solyc01g098640, Solyc01g087730, Solyc08g062920, Solyc12g009600, Solyc07g063190, Solyc08g079620, Solyc01g007670, Solyc12g096540, Solyc07g054820, Solyc05g055230, Solyc02g062340
chloroplast organization	4 out of 23 genes, 17.4%	625 out of 34727 genes, 1.8%	0.0007	0.01164	Solyc01g087730, Solyc07g054820, Solyc08g079620, Solyc02g062340
photosynthesis, light harvesting	2 out of 23 genes, 8.7%	59 out of 34727 genes, 0.2%	0.0007	0.01143	Solyc01g098640, Solyc12g006140
organelle localization	4 out of 23 genes, 17.4%	648 out of 34727 genes, 1.9%	0.0008	0.01228	Solyc01g087730, Solyc07g054820, Solyc08g079620, Solyc02g062340
nucleosome assembly	3 out of 23 genes, 13.0%	279 out of 34727 genes, 0.8%	0.0008	0.01207	Solyc11g007920, Solyc06g075800, Solyc11g066430
unsaturated fatty acid biosynthetic process	3 out of 23 genes, 13.0%	279 out of 34727 genes, 0.8%	0.0008	0.01186	Solyc01g098640, Solyc12g009600, Solyc02g062340
chlorophyll biosynthetic process	3 out of 23 genes, 13.0%	281 out of 34727 genes, 0.8%	0.00082	0.01167	Solyc01g098640, Solyc12g009600, Solyc02g062340
oxidoreduction coenzyme metabolic process	4 out of 23 genes, 17.4%	671 out of 34727 genes, 1.9%	0.00091	0.01311	Solyc01g087730, Solyc12g009600, Solyc07g063190, Solyc02g062340
unsaturated fatty acid metabolic process	3 out of 23 genes, 13.0%	301 out of 34727 genes, 0.9%	0.001	0.01548	Solyc01g098640, Solyc12g009600, Solyc02g062340
photosynthetic electron transport in photosystem I	2 out of 23 genes, 8.7%	75 out of 34727 genes, 0.2%	0.00113	0.0181	Solyc01g098640, Solyc07g054820
purine nucleotide biosynthetic process	3 out of 23 genes, 13.0%	314 out of 34727 genes, 0.9%	0.00113	0.01781	Solyc12g027720, Solyc01g007320, Solyc05g055230
oxidation reduction	7 out of 23 genes, 30.4%	2620 out of 34727 genes, 7.5%	0.00114	0.01785	Solyc01g098640, Solyc10g078740, Solyc08g076480, Solyc07g063190, Solyc07g054820, Solyc06g005160, Solyc12g033040
translational elongation	3 out of 23 genes, 13.0%	324 out of 34727 genes, 0.9%	0.00124	0.01879	Solyc08g062920, Solyc05g055230, Solyc12g096540
nucleosome organization	3 out of 23 genes, 13.0%	339 out of 34727 genes, 1.0%	0.00141	0.0197	Solyc11g007920, Solyc06g075800, Solyc11g066430
energy coupled proton transport, down electrochemical gradient	2 out of 23 genes, 8.7%	87 out of 34727 genes, 0.3%	0.00151	0.02118	Solyc12g027720, Solyc01g007320
ATP synthesis coupled proton transport	2 out of 23 genes, 8.7%	87 out of 34727 genes, 0.3%	0.00151	0.02087	Solyc12g027720, Solyc01g007320
porphyrin biosynthetic process	3 out of 23 genes, 13.0%	355 out of 34727 genes, 1.0%	0.00161	0.02171	Solyc01g098640, Solyc12g009600, Solyc02g062340
glucose catabolic process	5 out of 23 genes, 21.7%	1385 out of 34727 genes, 4.0%	0.00184	0.02394	Solyc01g087730, Solyc12g009600, Solyc07g063190, Solyc06g005160, Solyc02g062340
tetrapyrrole biosynthetic process	3 out of 23 genes, 13.0%	377 out of 34727 genes, 1.1%	0.00191	0.02361	Solyc01g098640, Solyc12g009600, Solyc02g062340
hexose catabolic process	5 out of 23 genes, 21.7%	1404 out of 34727 genes, 4.0%	0.00196	0.02329	Solyc01g087730, Solyc12g009600, Solyc07g063190, Solyc06g005160, Solyc02g062340
monosaccharide catabolic process	5 out of 23 genes, 21.7%	1413 out of 34727 genes, 4.1%	0.00201	0.02324	Solyc01g087730, Solyc12g009600, Solyc07g063190, Solyc06g005160, Solyc02g062340
membrane organization	7 out of 23 genes, 30.4%	2888 out of 34727 genes, 8.3%	0.00203	0.02293	Solyc01g087730, Solyc12g009600, Solyc07g063190, Solyc07g054820, Solyc08g079620, Solyc06g005160, Solyc02g062340
response to blue light	3 out of 23 genes, 13.0%	397 out of 34727 genes, 1.1%	0.00221	0.025	Solyc01g098640, Solyc12g006140, Solyc02g062340
isoprenoid biosynthetic process	5 out of 23 genes, 21.7%	1450 out of 34727 genes, 4.2%	0.00226	0.02519	Solyc01g098640, Solyc01g087730, Solyc12g009600, Solyc07g054820, Solyc02g062340
microtubule nucleation	3 out of 23 genes, 13.0%	402 out of 34727 genes, 1.2%	0.00229	0.02513	Solyc11g007920, Solyc06g075800, Solyc11g066430
RNA processing	7 out of 23 genes, 30.4%	2972 out of 34727 genes, 8.6%	0.00239	0.02532	Solyc01g098640, Solyc12g009600, Solyc07g063190, Solyc07g054820, Solyc08g079620, Solyc05g055230, Solyc02g062340
alcohol catabolic process	5 out of 23 genes, 21.7%	1472 out of 34727 genes, 4.2%	0.00241	0.026	Solyc01g087730, Solyc12g009600, Solyc07g063190, Solyc06g005160, Solyc02g062340
chromatin assembly	3 out of 23 genes, 13.0%	415 out of 34727 genes, 1.2%	0.00251	0.02691	Solyc11g007920, Solyc06g075800, Solyc11g066430
cofactor metabolic process	6 out of 23 genes, 26.1%	2234 out of 34727 genes, 6.4%	0.00274	0.02902	Solyc01g098640, Solyc01g087730, Solyc12g009600, Solyc10g078740, Solyc07g063190, Solyc02g062340
response to far red light	3 out of 23 genes, 13.0%	431 out of 34727 genes, 1.2%	0.00279	0.02916	Solyc01g098640, Solyc12g006140, Solyc02g062340
response to red light	3 out of 23 genes, 13.0%	444 out of 34727 genes, 1.3%	0.00303	0.03095	Solyc01g098640, Solyc12g006140, Solyc02g062340
cellular lipid metabolic process	9 out of 23 genes, 39.1%	4970 out of 34727 genes, 14.3%	0.00304	0.03059	Solyc06g075800, Solyc01g098640, Solyc01g087730, Solyc12g009600, Solyc11g066430, Solyc11g007920, Solyc07g054820, Solyc10g078740, Solyc02g062340
hydrogen peroxide catabolic process	3 out of 23 genes, 13.0%	454 out of 34727 genes, 1.3%	0.00323	0.03093	Solyc07g063190, Solyc06g005160, Solyc02g062340
glucose metabolic process	5 out of 23 genes, 21.7%	1590 out of 34727 genes, 4.6%	0.00337	0.0331	Solyc01g087730, Solyc12g009600, Solyc07g063190, Solyc06g005160, Solyc02g062340
isoprenoid metabolic process	5 out of 23 genes, 21.7%	1633 out of 34727 genes, 4.7%	0.00378	0.03568	Solyc01g098640, Solyc01g087730, Solyc12g009600, Solyc07g054820, Solyc02g062340
protein-chromophore linkage	2 out of 23 genes, 8.7%	146 out of 34727 genes, 0.4%	0.00419	0.0364	Solyc12g006140, Solyc12g033040
hexose metabolic process	5 out of 23 genes, 21.7%	1687 out of 34727 genes, 4.9%	0.00434	0.03756	Solyc01g087730, Solyc12g009600, Solyc07g063190, Solyc06g005160, Solyc02g062340
cofactor biosynthetic process	4 out of 23 genes, 17.4%	1071 out of 34727 genes, 3.1%	0.00498	0.04308	Solyc01g098640, Solyc01g087730, Solyc12g009600, Solyc02g062340
chromatin assembly or disassembly	3 out of 23 genes, 13.0%	533 out of 34727 genes, 1.5%	0.00506	0.04304	Solyc11g007920, Solyc06g075800, Solyc11g066430
DNA packaging	3 out of 23 genes, 13.0%	548 out of 34727 genes, 1.6%	0.00547	0.04581	Solyc11g007920, Solyc06g075800, Solyc11g066430
monosaccharide metabolic process	5 out of 23 genes, 21.7%	1786 out of 34727 genes, 5.1%	0.00553	0.04574	Solyc01g087730, Solyc12g009600, Solyc07g063190, Solyc06g005160, Solyc02g062340
lipid metabolic process	9 out of 23 genes, 39.1%	5426 out of 34727 genes, 15.6%	0.00556	0.04589	Solyc06g075800, Solyc01g098640, Solyc01g087730, Solyc12g009600, Solyc11g066430, Solyc11g007920, Solyc07g054820, Solyc10g078740, Solyc02g062340
chlorophyll metabolic process	3 out of 23 genes, 13.0%	559 out of 34727 genes, 1.6%	0.00578	0.04667	Solyc01g098640, Solyc12g009600, Solyc02g062340
hydrogen peroxide metabolic process	3 out of 23 genes, 13.0%	560 out of 34727 genes, 1.6%	0.0058	0.0468	Solyc07g063190, Solyc06g005160, Solyc02g062340
ATP biosynthetic process	2 out of 23 genes, 8.7%	177 out of 34727 genes, 0.5%	0.00609	0.04816	Solyc12g027720, Solyc01g007320
aromatic amino acid family biosynthetic process	2 out of 23 genes, 8.7%	180 out of 34727 genes, 0.5%	0.00629	0.04909	Solyc01g087730, Solyc02g062340
chorismate metabolic process	2 out of 23 genes, 8.7%	180 out of 34727 genes, 0.5%	0.00629	0.0486	Solyc01g087730, Solyc02g062340
sulfur compound biosynthetic process	4 out of 23 genes, 17.4%	1149 out of 34727 genes, 3.3%	0.00638	0.04871	Solyc01g098640, Solyc10g078740, Solyc10g081510, Solyc02g062340
regulation of protein amino acid dephosphorylation	3 out of 23 genes, 13.0%	580 out of 34727 genes, 1.7%	0.0064	0.04824	Solyc07g054820, Solyc08g079620, Solyc02g062340
cellular component organization	14 out of 23 genes, 60.9%	11618 out of 34727 genes, 33.5%	0.0064	0.04777	Solyc06g075800, Solyc01g098640, Solyc01g087730, Solyc12g009600, Solyc11g066430, Solyc07g063190, Solyc08g079620, Solyc12g096540, Solyc11g007920, Solyc10g078740, Solyc07g054820, Solyc05g055230, Solyc06g005160, Solyc02g062340
regulation of dephosphorylation	3 out of 23 genes, 13.0%	585 out of 34727 genes, 1.7%	0.00655	0.04788	Solyc07g054820, Solyc08g079620, Solyc02g062340
cellular carbohydrate catabolic process	5 out of 23 genes, 21.7%	1875 out of 34727 genes, 5.4%	0.00678	0.04838	Solyc01g087730, Solyc12g009600, Solyc07g063190, Solyc06g005160, Solyc02g062340
proton transport	2 out of 23 genes, 8.7%	189 out of 34727 genes, 0.5%	0.00691	0.0483	Solyc12g027720, Solyc01g007320
carbohydrate catabolic process	5 out of 23 genes, 21.7%	1891 out of 34727 genes, 5.4%	0.00703	0.0486	Solyc01g087730, Solyc12g009600, Solyc07g063190, Solyc06g005160, Solyc02g062340
purine ribonucleoside triphosphate biosynthetic process	2 out of 23 genes, 8.7%	191 out of 34727 genes, 0.6%	0.00705	0.04833	Solyc12g027720, Solyc01g007320
oxygen and reactive oxygen species metabolic process	3 out of 23 genes, 13.0%	601 out of 34727 genes, 1.7%	0.00705	0.04789	Solyc07g063190, Solyc06g005160, Solyc02g062340
fatty acid biosynthetic process	4 out of 23 genes, 17.4%	1187 out of 34727 genes, 3.4%	0.00715	0.04782	Solyc01g098640, Solyc12g009600, Solyc10g078740, Solyc02g062340
nucleobase, nucleoside, nucleotide and nucleic acid metabolic process	13 out of 23 genes, 56.5%	10426 out of 34727 genes, 30.0%	0.00727	0.04811	Solyc02g086730, Solyc01g098640, Solyc01g087730, Solyc08g062920, Solyc12g009600, Solyc07g063190, Solyc08g079620, Solyc12g096540, Solyc12g027720, Solyc01g007320, Solyc07g054820, Solyc05g055230, Solyc02g062340
purine nucleoside triphosphate biosynthetic process	2 out of 23 genes, 8.7%	196 out of 34727 genes, 0.6%	0.00741	0.04821	Solyc12g027720, Solyc01g007320
ribonucleoside triphosphate biosynthetic process	2 out of 23 genes, 8.7%	197 out of 34727 genes, 0.6%	0.00748	0.04796	Solyc12g027720, Solyc01g007320
hydrogen transport	2 out of 23 genes, 8.7%	202 out of 34727 genes, 0.6%	0.00785	0.05	Solyc12g027720, Solyc01g007320
porphyrin metabolic process	3 out of 23 genes, 13.0%	640 out of 34727 genes, 1.8%	0.00838	0.04983	Solyc01g098640, Solyc12g009600, Solyc02g062340
transmembrane ion transport	2 out of 23 genes, 8.7%	209 out of 34727 genes, 0.6%	0.00839	0.04958	Solyc12g027720, Solyc01g007320

## Sheet: Up_BP_L-E-C vs L-C
Gene Ontology term	Cluster frequency	Genome frequency of use	Raw P-value	Corrected P-value	Genes annotated to the term
response to cadmium ion	12 out of 30 genes, 40.0%	1429 out of 34727 genes, 4.1%	9.78e-10	0	Solyc11g020040, Solyc08g081250, Solyc03g058920, Solyc07g056420, Solyc02g082760, Solyc12g014250, Solyc01g103450, Solyc04g082630, Solyc07g055060, Solyc01g100380, Solyc02g080630, Solyc05g008600
photosynthesis, dark reaction	4 out of 30 genes, 13.3%	48 out of 34727 genes, 0.1%	8.57e-08	0	Solyc04g082630, Solyc07g055060, Solyc09g011810, Solyc12g014250
carbon utilization by fixation of carbon dioxide	4 out of 30 genes, 13.3%	54 out of 34727 genes, 0.2%	1.38e-07	0	Solyc04g082630, Solyc07g055060, Solyc09g011810, Solyc12g014250
response to metal ion	12 out of 30 genes, 40.0%	2257 out of 34727 genes, 6.5%	1.58e-07	0	Solyc11g020040, Solyc08g081250, Solyc03g058920, Solyc07g056420, Solyc02g082760, Solyc12g014250, Solyc01g103450, Solyc04g082630, Solyc07g055060, Solyc01g100380, Solyc02g080630, Solyc05g008600
carbon utilization	4 out of 30 genes, 13.3%	58 out of 34727 genes, 0.2%	1.85e-07	0	Solyc04g082630, Solyc07g055060, Solyc09g011810, Solyc12g014250
metabolic process	30 out of 30 genes, 100.0%	21410 out of 34727 genes, 61.7%	4.95e-07	0	Solyc08g081250, Solyc11g066430, Solyc02g082760, Solyc04g079210, Solyc12g027720, Solyc02g091490, Solyc04g082630, Solyc03g111230, Solyc03g071620, Solyc01g059980, Solyc07g055060, Solyc01g100380, Solyc06g075800, Solyc11g020040, Solyc06g076790, Solyc06g073280, Solyc03g058920, Solyc07g056420, Solyc05g053670, Solyc09g011810, Solyc12g014250, Solyc02g087930, Solyc11g007920, Solyc01g103450, Solyc03g025950,…
multicellular organismal metabolic process	3 out of 30 genes, 10.0%	20 out of 34727 genes, 0.1%	6.56e-07	0	Solyc08g081250, Solyc07g055060, Solyc12g014250
monosaccharide metabolic process	10 out of 30 genes, 33.3%	1786 out of 34727 genes, 5.1%	1.47e-06	0	Solyc03g058920, Solyc07g056420, Solyc09g011810, Solyc12g014250, Solyc02g091490, Solyc04g082630, Solyc07g055060, Solyc07g005210, Solyc02g080630, Solyc05g008600
cellular macromolecular complex assembly	11 out of 30 genes, 36.7%	2292 out of 34727 genes, 6.6%	1.7e-06	0	Solyc06g075800, Solyc11g066430, Solyc05g053670, Solyc09g011810, Solyc02g087930, Solyc11g007920, Solyc04g082630, Solyc03g071620, Solyc03g111230, Solyc01g100380, Solyc05g008600
cellular metabolic process	29 out of 30 genes, 96.7%	20675 out of 34727 genes, 59.5%	3.71e-06	0	Solyc08g081250, Solyc11g066430, Solyc02g082760, Solyc12g027720, Solyc02g091490, Solyc04g082630, Solyc03g111230, Solyc03g071620, Solyc01g059980, Solyc07g055060, Solyc01g100380, Solyc06g075800, Solyc11g020040, Solyc06g076790, Solyc06g073280, Solyc03g058920, Solyc07g056420, Solyc05g053670, Solyc09g011810, Solyc12g014250, Solyc02g087930, Solyc11g007920, Solyc01g103450, Solyc03g025950, Solyc10g076350,…
glycolysis	7 out of 30 genes, 23.3%	785 out of 34727 genes, 2.3%	3.79e-06	0	Solyc04g082630, Solyc07g055060, Solyc03g058920, Solyc07g056420, Solyc12g014250, Solyc05g008600, Solyc02g080630
cellular macromolecular complex subunit organization	11 out of 30 genes, 36.7%	2503 out of 34727 genes, 7.2%	4.02e-06	0	Solyc06g075800, Solyc11g066430, Solyc05g053670, Solyc09g011810, Solyc02g087930, Solyc11g007920, Solyc04g082630, Solyc03g071620, Solyc03g111230, Solyc01g100380, Solyc05g008600
C4 photosynthesis	2 out of 30 genes, 6.7%	4 out of 34727 genes, 0.0%	4.32e-06	0	Solyc07g055060, Solyc12g014250
response to temperature stimulus	13 out of 30 genes, 43.3%	3702 out of 34727 genes, 10.7%	4.65e-06	0	Solyc11g020040, Solyc03g058920, Solyc07g056420, Solyc02g082760, Solyc09g011810, Solyc12g014250, Solyc01g103450, Solyc04g082630, Solyc01g059980, Solyc07g055060, Solyc07g005210, Solyc01g100380, Solyc02g080630
glucose metabolic process	9 out of 30 genes, 30.0%	1590 out of 34727 genes, 4.6%	5.16e-06	0	Solyc03g058920, Solyc07g056420, Solyc09g011810, Solyc12g014250, Solyc04g082630, Solyc07g055060, Solyc07g005210, Solyc02g080630, Solyc05g008600
response to inorganic substance	12 out of 30 genes, 40.0%	3227 out of 34727 genes, 9.3%	7.1e-06	0	Solyc11g020040, Solyc08g081250, Solyc03g058920, Solyc07g056420, Solyc02g082760, Solyc12g014250, Solyc01g103450, Solyc04g082630, Solyc07g055060, Solyc01g100380, Solyc02g080630, Solyc05g008600
hexose metabolic process	9 out of 30 genes, 30.0%	1687 out of 34727 genes, 4.9%	8.33e-06	0	Solyc03g058920, Solyc07g056420, Solyc09g011810, Solyc12g014250, Solyc04g082630, Solyc07g055060, Solyc07g005210, Solyc02g080630, Solyc05g008600
macromolecular complex assembly	11 out of 30 genes, 36.7%	2700 out of 34727 genes, 7.8%	8.36e-06	0	Solyc06g075800, Solyc11g066430, Solyc05g053670, Solyc09g011810, Solyc02g087930, Solyc11g007920, Solyc04g082630, Solyc03g071620, Solyc03g111230, Solyc01g100380, Solyc05g008600
cellular alcohol metabolic process	11 out of 30 genes, 36.7%	2734 out of 34727 genes, 7.9%	9.42e-06	0	Solyc03g058920, Solyc07g056420, Solyc09g011810, Solyc12g014250, Solyc02g091490, Solyc04g082630, Solyc03g025950, Solyc07g055060, Solyc07g005210, Solyc02g080630, Solyc05g008600
primary metabolic process	28 out of 30 genes, 93.3%	19671 out of 34727 genes, 56.6%	1.08e-05	0.001	Solyc08g081250, Solyc11g066430, Solyc02g082760, Solyc04g079210, Solyc12g027720, Solyc02g091490, Solyc04g082630, Solyc03g111230, Solyc03g071620, Solyc01g059980, Solyc07g055060, Solyc01g100380, Solyc06g075800, Solyc11g020040, Solyc06g076790, Solyc06g073280, Solyc03g058920, Solyc07g056420, Solyc05g053670, Solyc09g011810, Solyc12g014250, Solyc02g087930, Solyc11g007920, Solyc01g103450, Solyc03g025950,…
chloroplast organization	6 out of 30 genes, 20.0%	625 out of 34727 genes, 1.8%	1.36e-05	0.00095	Solyc01g103450, Solyc11g020040, Solyc06g076790, Solyc04g082630, Solyc09g011810, Solyc05g008600
macromolecular complex subunit organization	11 out of 30 genes, 36.7%	2896 out of 34727 genes, 8.3%	1.62e-05	0.00091	Solyc06g075800, Solyc11g066430, Solyc05g053670, Solyc09g011810, Solyc02g087930, Solyc11g007920, Solyc04g082630, Solyc03g071620, Solyc03g111230, Solyc01g100380, Solyc05g008600
glucose catabolic process	8 out of 30 genes, 26.7%	1385 out of 34727 genes, 4.0%	1.67e-05	0.00087	Solyc03g058920, Solyc07g056420, Solyc09g011810, Solyc12g014250, Solyc04g082630, Solyc07g055060, Solyc02g080630, Solyc05g008600
hexose catabolic process	8 out of 30 genes, 26.7%	1404 out of 34727 genes, 4.0%	1.84e-05	0.00083	Solyc03g058920, Solyc07g056420, Solyc09g011810, Solyc12g014250, Solyc04g082630, Solyc07g055060, Solyc02g080630, Solyc05g008600
monosaccharide catabolic process	8 out of 30 genes, 26.7%	1413 out of 34727 genes, 4.1%	1.93e-05	0.0008	Solyc03g058920, Solyc07g056420, Solyc09g011810, Solyc12g014250, Solyc04g082630, Solyc07g055060, Solyc02g080630, Solyc05g008600
phloem loading	2 out of 30 genes, 6.7%	8 out of 34727 genes, 0.0%	2.01e-05	0.00077	Solyc07g055060, Solyc12g014250
carboxylic acid metabolic process	16 out of 30 genes, 53.3%	6546 out of 34727 genes, 18.8%	2.41e-05	0.00074	Solyc11g066430, Solyc04g082630, Solyc01g059980, Solyc03g071620, Solyc07g055060, Solyc01g100380, Solyc06g075800, Solyc06g073280, Solyc07g056420, Solyc09g011810, Solyc12g014250, Solyc11g007920, Solyc03g025950, Solyc10g076350, Solyc05g008600, Solyc02g080630
response to cold	10 out of 30 genes, 33.3%	2453 out of 34727 genes, 7.1%	2.45e-05	0.00071	Solyc11g020040, Solyc03g058920, Solyc07g056420, Solyc02g082760, Solyc09g011810, Solyc01g103450, Solyc04g082630, Solyc01g059980, Solyc07g005210, Solyc02g080630
organic acid metabolic process	16 out of 30 genes, 53.3%	6568 out of 34727 genes, 18.9%	2.52e-05	0.00069	Solyc11g066430, Solyc04g082630, Solyc01g059980, Solyc03g071620, Solyc07g055060, Solyc01g100380, Solyc06g075800, Solyc06g073280, Solyc07g056420, Solyc09g011810, Solyc12g014250, Solyc11g007920, Solyc03g025950, Solyc10g076350, Solyc05g008600, Solyc02g080630
alcohol catabolic process	8 out of 30 genes, 26.7%	1472 out of 34727 genes, 4.2%	2.59e-05	0.00067	Solyc03g058920, Solyc07g056420, Solyc09g011810, Solyc12g014250, Solyc04g082630, Solyc07g055060, Solyc02g080630, Solyc05g008600
fructose 1,6-bisphosphate metabolic process	2 out of 30 genes, 6.7%	10 out of 34727 genes, 0.0%	3.23e-05	0.00065	Solyc09g011810, Solyc05g008600
cellular component assembly	11 out of 30 genes, 36.7%	3132 out of 34727 genes, 9.0%	3.4e-05	0.00125	Solyc06g075800, Solyc11g066430, Solyc05g053670, Solyc09g011810, Solyc02g087930, Solyc11g007920, Solyc04g082630, Solyc03g071620, Solyc03g111230, Solyc01g100380, Solyc05g008600
cellular process	29 out of 30 genes, 96.7%	23063 out of 34727 genes, 66.4%	7.48e-05	0.00182	Solyc08g081250, Solyc11g066430, Solyc02g082760, Solyc12g027720, Solyc02g091490, Solyc04g082630, Solyc03g111230, Solyc03g071620, Solyc01g059980, Solyc07g055060, Solyc01g100380, Solyc06g075800, Solyc11g020040, Solyc06g076790, Solyc06g073280, Solyc03g058920, Solyc07g056420, Solyc05g053670, Solyc09g011810, Solyc12g014250, Solyc02g087930, Solyc11g007920, Solyc01g103450, Solyc03g025950, Solyc10g076350,…
nucleosome assembly	4 out of 30 genes, 13.3%	279 out of 34727 genes, 0.8%	9.47e-05	0.00235	Solyc11g007920, Solyc06g075800, Solyc03g071620, Solyc11g066430
generation of precursor metabolites and energy	9 out of 30 genes, 30.0%	2300 out of 34727 genes, 6.6%	9.64e-05	0.00229	Solyc03g058920, Solyc07g056420, Solyc09g011810, Solyc12g014250, Solyc12g027720, Solyc04g082630, Solyc07g055060, Solyc02g080630, Solyc05g008600
response to hydrogen peroxide	6 out of 30 genes, 20.0%	946 out of 34727 genes, 2.7%	0.00013	0.00278	Solyc01g103450, Solyc11g020040, Solyc04g082630, Solyc02g082760, Solyc05g008600, Solyc01g100380
chloroplast relocation	4 out of 30 genes, 13.3%	310 out of 34727 genes, 0.9%	0.00014	0.0027	Solyc06g076790, Solyc04g082630, Solyc09g011810, Solyc05g008600
plastid localization	4 out of 30 genes, 13.3%	310 out of 34727 genes, 0.9%	0.00014	0.00263	Solyc06g076790, Solyc04g082630, Solyc09g011810, Solyc05g008600
establishment of plastid localization	4 out of 30 genes, 13.3%	310 out of 34727 genes, 0.9%	0.00014	0.00256	Solyc06g076790, Solyc04g082630, Solyc09g011810, Solyc05g008600
cellular carbohydrate catabolic process	8 out of 30 genes, 26.7%	1875 out of 34727 genes, 5.4%	0.00014	0.0025	Solyc03g058920, Solyc07g056420, Solyc09g011810, Solyc12g014250, Solyc04g082630, Solyc07g055060, Solyc02g080630, Solyc05g008600
dicarboxylic acid metabolic process	4 out of 30 genes, 13.3%	311 out of 34727 genes, 0.9%	0.00014	0.00244	Solyc06g073280, Solyc07g055060, Solyc12g014250, Solyc05g008600
oxaloacetate metabolic process	2 out of 30 genes, 6.7%	21 out of 34727 genes, 0.1%	0.00014	0.00238	Solyc07g055060, Solyc12g014250
carbohydrate catabolic process	8 out of 30 genes, 26.7%	1891 out of 34727 genes, 5.4%	0.00015	0.00233	Solyc03g058920, Solyc07g056420, Solyc09g011810, Solyc12g014250, Solyc04g082630, Solyc07g055060, Solyc02g080630, Solyc05g008600
photosynthesis	6 out of 30 genes, 20.0%	970 out of 34727 genes, 2.8%	0.00015	0.00227	Solyc06g076790, Solyc04g082630, Solyc07g055060, Solyc09g011810, Solyc12g014250, Solyc05g008600
nucleosome organization	4 out of 30 genes, 13.3%	339 out of 34727 genes, 1.0%	0.0002	0.004	Solyc11g007920, Solyc06g075800, Solyc03g071620, Solyc11g066430
cellular component organization	20 out of 30 genes, 66.7%	11618 out of 34727 genes, 33.5%	0.0002	0.00391	Solyc11g066430, Solyc04g082630, Solyc01g059980, Solyc03g071620, Solyc03g111230, Solyc07g055060, Solyc01g100380, Solyc06g075800, Solyc11g020040, Solyc06g076790, Solyc05g053670, Solyc09g011810, Solyc12g014250, Solyc02g087930, Solyc11g007920, Solyc01g103450, Solyc03g025950, Solyc07g005210, Solyc02g064940, Solyc05g008600
coenzyme metabolic process	7 out of 30 genes, 23.3%	1492 out of 34727 genes, 4.3%	0.00022	0.00383	Solyc04g082630, Solyc07g055060, Solyc07g056420, Solyc09g011810, Solyc12g014250, Solyc05g008600, Solyc02g080630
lipid metabolic process	13 out of 30 genes, 43.3%	5426 out of 34727 genes, 15.6%	0.00027	0.00625	Solyc06g075800, Solyc11g066430, Solyc07g056420, Solyc09g011810, Solyc04g079210, Solyc12g014250, Solyc11g007920, Solyc04g082630, Solyc03g025950, Solyc03g071620, Solyc07g055060, Solyc07g005210, Solyc05g008600
response to glucose stimulus	4 out of 30 genes, 13.3%	380 out of 34727 genes, 1.1%	0.0003	0.00776	Solyc02g091490, Solyc04g082630, Solyc07g055060, Solyc12g014250
starch metabolic process	5 out of 30 genes, 16.7%	707 out of 34727 genes, 2.0%	0.00032	0.008	Solyc02g091490, Solyc07g056420, Solyc02g082760, Solyc09g011810, Solyc05g008600
fructose metabolic process	2 out of 30 genes, 6.7%	31 out of 34727 genes, 0.1%	0.00033	0.00824	Solyc09g011810, Solyc05g008600
plastid organization	6 out of 30 genes, 20.0%	1118 out of 34727 genes, 3.2%	0.00033	0.00808	Solyc01g103450, Solyc11g020040, Solyc06g076790, Solyc04g082630, Solyc09g011810, Solyc05g008600
response to blue light	4 out of 30 genes, 13.3%	397 out of 34727 genes, 1.1%	0.00036	0.00906	Solyc06g076790, Solyc04g082630, Solyc09g011810, Solyc05g008600
microtubule nucleation	4 out of 30 genes, 13.3%	402 out of 34727 genes, 1.2%	0.00038	0.00926	Solyc11g007920, Solyc06g075800, Solyc03g071620, Solyc11g066430
chromatin assembly	4 out of 30 genes, 13.3%	415 out of 34727 genes, 1.2%	0.00043	0.00945	Solyc11g007920, Solyc06g075800, Solyc03g071620, Solyc11g066430
lipid catabolic process	6 out of 30 genes, 20.0%	1190 out of 34727 genes, 3.4%	0.00046	0.01	Solyc11g007920, Solyc06g075800, Solyc03g071620, Solyc11g066430, Solyc07g056420, Solyc04g079210
response to reactive oxygen species	6 out of 30 genes, 20.0%	1193 out of 34727 genes, 3.4%	0.00047	0.01088	Solyc01g103450, Solyc11g020040, Solyc04g082630, Solyc02g082760, Solyc05g008600, Solyc01g100380
response to far red light	4 out of 30 genes, 13.3%	431 out of 34727 genes, 1.2%	0.00049	0.01069	Solyc06g076790, Solyc04g082630, Solyc09g011810, Solyc05g008600
response to red light	4 out of 30 genes, 13.3%	444 out of 34727 genes, 1.3%	0.00055	0.01119	Solyc06g076790, Solyc04g082630, Solyc09g011810, Solyc05g008600
fatty acid catabolic process	5 out of 30 genes, 16.7%	800 out of 34727 genes, 2.3%	0.00056	0.011	Solyc11g007920, Solyc06g075800, Solyc03g071620, Solyc11g066430, Solyc07g056420
starch biosynthetic process	4 out of 30 genes, 13.3%	449 out of 34727 genes, 1.3%	0.00057	0.01082	Solyc02g091490, Solyc07g056420, Solyc09g011810, Solyc05g008600
response to hexose stimulus	5 out of 30 genes, 16.7%	821 out of 34727 genes, 2.4%	0.00063	0.01355	Solyc02g091490, Solyc04g082630, Solyc07g055060, Solyc09g011810, Solyc12g014250
response to monosaccharide stimulus	5 out of 30 genes, 16.7%	824 out of 34727 genes, 2.4%	0.00064	0.01333	Solyc02g091490, Solyc04g082630, Solyc07g055060, Solyc09g011810, Solyc12g014250
reductive pentose-phosphate cycle	2 out of 30 genes, 6.7%	44 out of 34727 genes, 0.1%	0.00066	0.01313	Solyc04g082630, Solyc09g011810
carbohydrate metabolic process	13 out of 30 genes, 43.3%	6037 out of 34727 genes, 17.4%	0.00081	0.01508	Solyc03g058920, Solyc07g056420, Solyc02g082760, Solyc09g011810, Solyc12g014250, Solyc02g091490, Solyc04g082630, Solyc01g059980, Solyc07g055060, Solyc07g005210, Solyc01g100380, Solyc02g080630, Solyc05g008600
gluconeogenesis	4 out of 30 genes, 13.3%	496 out of 34727 genes, 1.4%	0.00083	0.01576	Solyc07g056420, Solyc09g011810, Solyc05g008600, Solyc02g080630
aerobic respiration	3 out of 30 genes, 10.0%	222 out of 34727 genes, 0.6%	0.00092	0.01672	Solyc07g055060, Solyc03g058920, Solyc12g014250
catabolic process	15 out of 30 genes, 50.0%	7857 out of 34727 genes, 22.6%	0.00093	0.01647	Solyc06g075800, Solyc08g081250, Solyc11g066430, Solyc03g058920, Solyc07g056420, Solyc02g082760, Solyc09g011810, Solyc04g079210, Solyc12g014250, Solyc11g007920, Solyc04g082630, Solyc03g071620, Solyc07g055060, Solyc02g080630, Solyc05g008600
carboxylic acid catabolic process	5 out of 30 genes, 16.7%	901 out of 34727 genes, 2.6%	0.00096	0.01652	Solyc11g007920, Solyc06g075800, Solyc03g071620, Solyc11g066430, Solyc07g056420
organic acid catabolic process	5 out of 30 genes, 16.7%	909 out of 34727 genes, 2.6%	0.001	0.01714	Solyc11g007920, Solyc06g075800, Solyc03g071620, Solyc11g066430, Solyc07g056420
hexose biosynthetic process	4 out of 30 genes, 13.3%	525 out of 34727 genes, 1.5%	0.00103	0.01718	Solyc07g056420, Solyc09g011810, Solyc05g008600, Solyc02g080630
cellular carbohydrate metabolic process	11 out of 30 genes, 36.7%	4611 out of 34727 genes, 13.3%	0.00107	0.01806	Solyc03g058920, Solyc07g056420, Solyc02g082760, Solyc09g011810, Solyc12g014250, Solyc02g091490, Solyc04g082630, Solyc07g055060, Solyc07g005210, Solyc02g080630, Solyc05g008600
chromatin assembly or disassembly	4 out of 30 genes, 13.3%	533 out of 34727 genes, 1.5%	0.00109	0.01781	Solyc11g007920, Solyc06g075800, Solyc03g071620, Solyc11g066430
monosaccharide biosynthetic process	4 out of 30 genes, 13.3%	541 out of 34727 genes, 1.6%	0.00115	0.01838	Solyc07g056420, Solyc09g011810, Solyc05g008600, Solyc02g080630
response to chemical stimulus	18 out of 30 genes, 60.0%	10951 out of 34727 genes, 31.5%	0.0012	0.01867	Solyc08g081250, Solyc02g082760, Solyc02g091490, Solyc04g082630, Solyc01g059980, Solyc07g055060, Solyc01g100380, Solyc11g020040, Solyc06g073280, Solyc03g058920, Solyc07g056420, Solyc09g011810, Solyc12g014250, Solyc01g103450, Solyc03g025950, Solyc10g076350, Solyc02g080630, Solyc05g008600
DNA packaging	4 out of 30 genes, 13.3%	548 out of 34727 genes, 1.6%	0.00121	0.01842	Solyc11g007920, Solyc06g075800, Solyc03g071620, Solyc11g066430
cellular respiration	3 out of 30 genes, 10.0%	245 out of 34727 genes, 0.7%	0.00122	0.01818	Solyc07g055060, Solyc03g058920, Solyc12g014250
cellular response to phosphate starvation	4 out of 30 genes, 13.3%	550 out of 34727 genes, 1.6%	0.00123	0.01795	Solyc07g055060, Solyc07g056420, Solyc02g082760, Solyc12g014250
establishment of organelle localization	4 out of 30 genes, 13.3%	550 out of 34727 genes, 1.6%	0.00123	0.01772	Solyc06g076790, Solyc04g082630, Solyc09g011810, Solyc05g008600
viral transcription	3 out of 30 genes, 10.0%	252 out of 34727 genes, 0.7%	0.00132	0.01875	Solyc03g111230, Solyc05g053670, Solyc02g087930
viral genome expression	3 out of 30 genes, 10.0%	256 out of 34727 genes, 0.7%	0.00138	0.01926	Solyc03g111230, Solyc05g053670, Solyc02g087930
organelle organization	13 out of 30 genes, 43.3%	6432 out of 34727 genes, 18.5%	0.0015	0.02	Solyc06g075800, Solyc11g020040, Solyc06g076790, Solyc11g066430, Solyc09g011810, Solyc12g014250, Solyc11g007920, Solyc01g103450, Solyc04g082630, Solyc03g071620, Solyc07g055060, Solyc01g100380, Solyc05g008600
localization	18 out of 30 genes, 60.0%	11143 out of 34727 genes, 32.1%	0.0015	0.01976	Solyc08g081250, Solyc12g027720, Solyc04g082630, Solyc01g059980, Solyc03g111230, Solyc07g055060, Solyc01g100380, Solyc06g076790, Solyc11g020040, Solyc03g058920, Solyc05g053670, Solyc09g011810, Solyc12g014250, Solyc02g087930, Solyc01g103450, Solyc03g025950, Solyc07g005210, Solyc05g008600
cellular lipid catabolic process	5 out of 30 genes, 16.7%	996 out of 34727 genes, 2.9%	0.0015	0.01952	Solyc11g007920, Solyc06g075800, Solyc03g071620, Solyc11g066430, Solyc07g056420
monocarboxylic acid metabolic process	11 out of 30 genes, 36.7%	4805 out of 34727 genes, 13.8%	0.00151	0.01929	Solyc06g075800, Solyc11g066430, Solyc07g056420, Solyc09g011810, Solyc11g007920, Solyc04g082630, Solyc01g059980, Solyc03g071620, Solyc01g100380, Solyc02g080630, Solyc05g008600
response to oxidative stress	7 out of 30 genes, 23.3%	2054 out of 34727 genes, 5.9%	0.00152	0.0193	Solyc01g103450, Solyc11g020040, Solyc04g082630, Solyc07g056420, Solyc02g082760, Solyc05g008600, Solyc01g100380
mRNA transcription	3 out of 30 genes, 10.0%	265 out of 34727 genes, 0.8%	0.00153	0.01931	Solyc03g111230, Solyc05g053670, Solyc02g087930
tricarboxylic acid cycle	2 out of 30 genes, 6.7%	70 out of 34727 genes, 0.2%	0.00167	0.02182	Solyc07g055060, Solyc12g014250
PSII associated light-harvesting complex II catabolic process	2 out of 30 genes, 6.7%	70 out of 34727 genes, 0.2%	0.00167	0.02157	Solyc04g082630, Solyc05g008600
acetyl-CoA catabolic process	2 out of 30 genes, 6.7%	71 out of 34727 genes, 0.2%	0.00172	0.02178	Solyc07g055060, Solyc12g014250
pyruvate metabolic process	5 out of 30 genes, 16.7%	1031 out of 34727 genes, 3.0%	0.00175	0.02154	Solyc04g082630, Solyc07g056420, Solyc09g011810, Solyc05g008600, Solyc02g080630
regeneration	2 out of 30 genes, 6.7%	72 out of 34727 genes, 0.2%	0.00177	0.02196	Solyc07g005210, Solyc05g008600
response to fructose stimulus	4 out of 30 genes, 13.3%	611 out of 34727 genes, 1.8%	0.0018	0.02172	Solyc02g091490, Solyc07g055060, Solyc09g011810, Solyc12g014250
chlorophyll biosynthetic process	3 out of 30 genes, 10.0%	281 out of 34727 genes, 0.8%	0.00181	0.02149	Solyc04g082630, Solyc09g011810, Solyc05g008600
photosynthetic electron transport in photosystem I	2 out of 30 genes, 6.7%	75 out of 34727 genes, 0.2%	0.00192	0.02189	Solyc04g082630, Solyc09g011810
cotranslational protein targeting to membrane	3 out of 30 genes, 10.0%	289 out of 34727 genes, 0.8%	0.00196	0.02167	Solyc03g111230, Solyc05g053670, Solyc02g087930
SRP-dependent cotranslational protein targeting to membrane	3 out of 30 genes, 10.0%	289 out of 34727 genes, 0.8%	0.00196	0.02144	Solyc03g111230, Solyc05g053670, Solyc02g087930
glutathione metabolic process	2 out of 30 genes, 6.7%	76 out of 34727 genes, 0.2%	0.00197	0.02122	Solyc07g056420, Solyc02g080630
cellular lipid metabolic process	11 out of 30 genes, 36.7%	4970 out of 34727 genes, 14.3%	0.00199	0.02121	Solyc06g075800, Solyc11g066430, Solyc07g056420, Solyc09g011810, Solyc12g014250, Solyc11g007920, Solyc04g082630, Solyc03g025950, Solyc03g071620, Solyc07g055060, Solyc05g008600
translational termination	3 out of 30 genes, 10.0%	293 out of 34727 genes, 0.8%	0.00203	0.0218	Solyc03g111230, Solyc05g053670, Solyc02g087930
cellular catabolic process	14 out of 30 genes, 46.7%	7539 out of 34727 genes, 21.7%	0.00207	0.02178	Solyc06g075800, Solyc08g081250, Solyc11g066430, Solyc03g058920, Solyc07g056420, Solyc02g082760, Solyc09g011810, Solyc12g014250, Solyc11g007920, Solyc04g082630, Solyc03g071620, Solyc07g055060, Solyc02g080630, Solyc05g008600
protein-DNA complex assembly	4 out of 30 genes, 13.3%	636 out of 34727 genes, 1.8%	0.00209	0.02176	Solyc11g007920, Solyc06g075800, Solyc03g071620, Solyc11g066430
antigen processing and presentation of exogenous peptide antigen via MHC class I	2 out of 30 genes, 6.7%	80 out of 34727 genes, 0.2%	0.00218	0.02175	Solyc08g081250, Solyc01g100380
organelle localization	4 out of 30 genes, 13.3%	648 out of 34727 genes, 1.9%	0.00223	0.02154	Solyc06g076790, Solyc04g082630, Solyc09g011810, Solyc05g008600
antigen processing and presentation of exogenous peptide antigen	2 out of 30 genes, 6.7%	81 out of 34727 genes, 0.2%	0.00224	0.02171	Solyc08g081250, Solyc01g100380
antigen processing and presentation of exogenous antigen	2 out of 30 genes, 6.7%	81 out of 34727 genes, 0.2%	0.00224	0.02151	Solyc08g081250, Solyc01g100380
fatty acid metabolic process	7 out of 30 genes, 23.3%	2202 out of 34727 genes, 6.3%	0.00227	0.02206	Solyc11g007920, Solyc06g075800, Solyc04g082630, Solyc03g071620, Solyc11g066430, Solyc07g056420, Solyc05g008600
protein targeting to ER	3 out of 30 genes, 10.0%	309 out of 34727 genes, 0.9%	0.00237	0.02259	Solyc03g111230, Solyc05g053670, Solyc02g087930
protein homotetramerization	2 out of 30 genes, 6.7%	84 out of 34727 genes, 0.2%	0.0024	0.0233	Solyc09g011810, Solyc05g008600
cofactor metabolic process	7 out of 30 genes, 23.3%	2234 out of 34727 genes, 6.4%	0.00247	0.02327	Solyc04g082630, Solyc07g055060, Solyc07g056420, Solyc09g011810, Solyc12g014250, Solyc05g008600, Solyc02g080630
ribonucleoprotein complex biogenesis and assembly	6 out of 30 genes, 20.0%	1646 out of 34727 genes, 4.7%	0.0025	0.02324	Solyc04g082630, Solyc03g111230, Solyc05g053670, Solyc09g011810, Solyc05g008600, Solyc02g087930
response to abiotic stimulus	15 out of 30 genes, 50.0%	8617 out of 34727 genes, 24.8%	0.00253	0.02321	Solyc11g020040, Solyc06g076790, Solyc03g058920, Solyc07g056420, Solyc02g082760, Solyc09g011810, Solyc12g014250, Solyc01g103450, Solyc04g082630, Solyc01g059980, Solyc07g055060, Solyc07g005210, Solyc01g100380, Solyc02g080630, Solyc05g008600
coenzyme catabolic process	2 out of 30 genes, 6.7%	88 out of 34727 genes, 0.3%	0.00263	0.02407	Solyc07g055060, Solyc12g014250
viral reproductive process	5 out of 30 genes, 16.7%	1136 out of 34727 genes, 3.3%	0.00267	0.02386	Solyc01g103450, Solyc11g020040, Solyc03g111230, Solyc05g053670, Solyc02g087930
establishment of localization	17 out of 30 genes, 56.7%	10635 out of 34727 genes, 30.6%	0.0027	0.02417	Solyc12g027720, Solyc04g082630, Solyc01g059980, Solyc03g111230, Solyc07g055060, Solyc01g100380, Solyc06g076790, Solyc11g020040, Solyc03g058920, Solyc05g053670, Solyc09g011810, Solyc02g087930, Solyc12g014250, Solyc01g103450, Solyc03g025950, Solyc07g005210, Solyc05g008600
translational elongation	3 out of 30 genes, 10.0%	324 out of 34727 genes, 0.9%	0.00271	0.02397	Solyc03g111230, Solyc05g053670, Solyc02g087930
alcohol biosynthetic process	4 out of 30 genes, 13.3%	710 out of 34727 genes, 2.0%	0.00311	0.02632	Solyc07g056420, Solyc09g011810, Solyc05g008600, Solyc02g080630
response to high light intensity	4 out of 30 genes, 13.3%	713 out of 34727 genes, 2.1%	0.00315	0.02627	Solyc01g103450, Solyc11g020040, Solyc04g082630, Solyc01g100380
regulation of cell communication	6 out of 30 genes, 20.0%	1736 out of 34727 genes, 5.0%	0.00326	0.02655	Solyc08g081250, Solyc03g025950, Solyc10g076350, Solyc07g005210, Solyc09g011810, Solyc01g100380
porphyrin biosynthetic process	3 out of 30 genes, 10.0%	355 out of 34727 genes, 1.0%	0.0035	0.028	Solyc04g082630, Solyc09g011810, Solyc05g008600
protein targeting to chloroplast	2 out of 30 genes, 6.7%	103 out of 34727 genes, 0.3%	0.00358	0.02777	Solyc01g103450, Solyc11g020040
antigen processing and presentation of peptide antigen via MHC class I	2 out of 30 genes, 6.7%	109 out of 34727 genes, 0.3%	0.004	0.03016	Solyc08g081250, Solyc01g100380
tetrapyrrole biosynthetic process	3 out of 30 genes, 10.0%	377 out of 34727 genes, 1.1%	0.00414	0.03024	Solyc04g082630, Solyc09g011810, Solyc05g008600
carbohydrate biosynthetic process	8 out of 30 genes, 26.7%	3134 out of 34727 genes, 9.0%	0.00417	0.03032	Solyc07g056420, Solyc09g011810, Solyc12g014250, Solyc02g091490, Solyc04g082630, Solyc07g055060, Solyc02g080630, Solyc05g008600
photosystem II assembly	3 out of 30 genes, 10.0%	380 out of 34727 genes, 1.1%	0.00423	0.03056	Solyc04g082630, Solyc09g011810, Solyc05g008600
response to stimulus	21 out of 30 genes, 70.0%	15482 out of 34727 genes, 44.6%	0.00436	0.03063	Solyc08g081250, Solyc02g082760, Solyc04g079210, Solyc02g091490, Solyc04g082630, Solyc01g059980, Solyc07g055060, Solyc01g100380, Solyc11g020040, Solyc06g073280, Solyc06g076790, Solyc03g058920, Solyc07g056420, Solyc09g011810, Solyc12g014250, Solyc01g103450, Solyc03g025950, Solyc10g076350, Solyc07g005210, Solyc02g080630, Solyc05g008600
establishment of localization in cell	12 out of 30 genes, 40.0%	6332 out of 34727 genes, 18.2%	0.0044	0.03087	Solyc11g020040, Solyc06g076790, Solyc05g053670, Solyc09g011810, Solyc02g087930, Solyc01g103450, Solyc04g082630, Solyc01g059980, Solyc03g025950, Solyc03g111230, Solyc01g100380, Solyc05g008600
pentose-phosphate shunt	3 out of 30 genes, 10.0%	389 out of 34727 genes, 1.1%	0.00452	0.03109	Solyc04g082630, Solyc09g011810, Solyc05g008600
viral infectious cycle	3 out of 30 genes, 10.0%	389 out of 34727 genes, 1.1%	0.00452	0.03085	Solyc03g111230, Solyc05g053670, Solyc02g087930
viral reproduction	5 out of 30 genes, 16.7%	1286 out of 34727 genes, 3.7%	0.00455	0.03077	Solyc01g103450, Solyc11g020040, Solyc03g111230, Solyc05g053670, Solyc02g087930
macromolecule catabolic process	9 out of 30 genes, 30.0%	3915 out of 34727 genes, 11.3%	0.00456	0.03069	Solyc08g081250, Solyc03g058920, Solyc07g056420, Solyc09g011810, Solyc12g014250, Solyc04g082630, Solyc07g055060, Solyc02g080630, Solyc05g008600
antigen processing and presentation	2 out of 30 genes, 6.7%	117 out of 34727 genes, 0.3%	0.0046	0.03076	Solyc08g081250, Solyc01g100380
antigen processing and presentation of peptide antigen	2 out of 30 genes, 6.7%	117 out of 34727 genes, 0.3%	0.0046	0.03053	Solyc08g081250, Solyc01g100380
energy derivation by oxidation of organic compounds	3 out of 30 genes, 10.0%	394 out of 34727 genes, 1.1%	0.00468	0.0306	Solyc07g055060, Solyc03g058920, Solyc12g014250
NADPH regeneration	3 out of 30 genes, 10.0%	396 out of 34727 genes, 1.1%	0.00475	0.03052	Solyc04g082630, Solyc09g011810, Solyc05g008600
protein tetramerization	2 out of 30 genes, 6.7%	124 out of 34727 genes, 0.4%	0.00515	0.03132	Solyc09g011810, Solyc05g008600
negative regulation of signal transduction	4 out of 30 genes, 13.3%	825 out of 34727 genes, 2.4%	0.0053	0.03168	Solyc10g076350, Solyc07g005210, Solyc09g011810, Solyc01g100380
NADP metabolic process	3 out of 30 genes, 10.0%	414 out of 34727 genes, 1.2%	0.00537	0.03145	Solyc04g082630, Solyc09g011810, Solyc05g008600
galactolipid biosynthetic process	3 out of 30 genes, 10.0%	422 out of 34727 genes, 1.2%	0.00567	0.03309	Solyc07g055060, Solyc07g056420, Solyc12g014250
galactolipid metabolic process	3 out of 30 genes, 10.0%	424 out of 34727 genes, 1.2%	0.00574	0.03371	Solyc07g055060, Solyc07g056420, Solyc12g014250
pigment metabolic process	5 out of 30 genes, 16.7%	1371 out of 34727 genes, 3.9%	0.00595	0.03433	Solyc04g082630, Solyc01g059980, Solyc09g011810, Solyc05g008600, Solyc01g100380
negative regulation of cell growth	2 out of 30 genes, 6.7%	135 out of 34727 genes, 0.4%	0.00607	0.03549	Solyc03g025950, Solyc09g011810
negative regulation of cell communication	4 out of 30 genes, 13.3%	860 out of 34727 genes, 2.5%	0.00613	0.03524	Solyc10g076350, Solyc07g005210, Solyc09g011810, Solyc01g100380
cellular localization	12 out of 30 genes, 40.0%	6590 out of 34727 genes, 19.0%	0.00615	0.035	Solyc11g020040, Solyc06g076790, Solyc05g053670, Solyc09g011810, Solyc02g087930, Solyc01g103450, Solyc04g082630, Solyc01g059980, Solyc03g025950, Solyc03g111230, Solyc01g100380, Solyc05g008600
glycolipid biosynthetic process	3 out of 30 genes, 10.0%	438 out of 34727 genes, 1.3%	0.00628	0.03517	Solyc07g055060, Solyc07g056420, Solyc12g014250
glucan biosynthetic process	4 out of 30 genes, 13.3%	873 out of 34727 genes, 2.5%	0.00646	0.03562	Solyc02g091490, Solyc07g056420, Solyc09g011810, Solyc05g008600
response to stress	18 out of 30 genes, 60.0%	12568 out of 34727 genes, 36.2%	0.00672	0.03646	Solyc02g082760, Solyc04g079210, Solyc04g082630, Solyc01g059980, Solyc07g055060, Solyc01g100380, Solyc11g020040, Solyc06g073280, Solyc03g058920, Solyc07g056420, Solyc09g011810, Solyc12g014250, Solyc01g103450, Solyc03g025950, Solyc07g005210, Solyc10g076350, Solyc02g080630, Solyc05g008600
hydrogen peroxide catabolic process	3 out of 30 genes, 10.0%	454 out of 34727 genes, 1.3%	0.00693	0.03662	Solyc04g082630, Solyc02g082760, Solyc05g008600
glycolipid metabolic process	3 out of 30 genes, 10.0%	456 out of 34727 genes, 1.3%	0.00701	0.03718	Solyc07g055060, Solyc07g056420, Solyc12g014250
nicotinamide metabolic process	3 out of 30 genes, 10.0%	456 out of 34727 genes, 1.3%	0.00701	0.03693	Solyc04g082630, Solyc09g011810, Solyc05g008600
pyridine nucleotide metabolic process	3 out of 30 genes, 10.0%	457 out of 34727 genes, 1.3%	0.00706	0.03695	Solyc04g082630, Solyc09g011810, Solyc05g008600
response to light stimulus	9 out of 30 genes, 30.0%	4203 out of 34727 genes, 12.1%	0.0073	0.03776	Solyc11g020040, Solyc06g076790, Solyc02g082760, Solyc09g011810, Solyc01g103450, Solyc04g082630, Solyc07g005210, Solyc01g100380, Solyc05g008600
microtubule cytoskeleton organization	5 out of 30 genes, 16.7%	1440 out of 34727 genes, 4.1%	0.0073	0.03752	Solyc11g007920, Solyc06g075800, Solyc03g111230, Solyc03g071620, Solyc11g066430
protein catabolic process	5 out of 30 genes, 16.7%	1463 out of 34727 genes, 4.2%	0.0078	0.03896	Solyc04g082630, Solyc08g081250, Solyc03g058920, Solyc07g056420, Solyc05g008600
protein homooligomerization	2 out of 30 genes, 6.7%	167 out of 34727 genes, 0.5%	0.00915	0.04361	Solyc09g011810, Solyc05g008600
negative regulation of cell size	2 out of 30 genes, 6.7%	170 out of 34727 genes, 0.5%	0.00947	0.04474	Solyc03g025950, Solyc09g011810
photosynthetic electron transport chain	2 out of 30 genes, 6.7%	171 out of 34727 genes, 0.5%	0.00957	0.04471	Solyc04g082630, Solyc09g011810
translational initiation	3 out of 30 genes, 10.0%	514 out of 34727 genes, 1.5%	0.00972	0.04468	Solyc03g111230, Solyc05g053670, Solyc02g087930
defense response	11 out of 30 genes, 36.7%	6089 out of 34727 genes, 17.5%	0.00988	0.04503	Solyc06g073280, Solyc03g058920, Solyc07g056420, Solyc09g011810, Solyc04g079210, Solyc04g082630, Solyc01g059980, Solyc03g025950, Solyc10g076350, Solyc01g100380, Solyc05g008600
regulation of protein transport	2 out of 30 genes, 6.7%	175 out of 34727 genes, 0.5%	0.01001	0.04488	Solyc10g076350, Solyc07g005210
response to light intensity	4 out of 30 genes, 13.3%	999 out of 34727 genes, 2.9%	0.01028	0.04547	Solyc01g103450, Solyc11g020040, Solyc04g082630, Solyc01g100380
response to radiation	9 out of 30 genes, 30.0%	4446 out of 34727 genes, 12.8%	0.01049	0.04568	Solyc11g020040, Solyc06g076790, Solyc02g082760, Solyc09g011810, Solyc01g103450, Solyc04g082630, Solyc07g005210, Solyc01g100380, Solyc05g008600
glucan metabolic process	5 out of 30 genes, 16.7%	1574 out of 34727 genes, 4.5%	0.01052	0.04552	Solyc02g091490, Solyc07g056420, Solyc02g082760, Solyc09g011810, Solyc05g008600
cellular protein complex assembly	4 out of 30 genes, 13.3%	1019 out of 34727 genes, 2.9%	0.011	0.04878	Solyc04g082630, Solyc09g011810, Solyc05g008600, Solyc01g100380

## Sheet: Down_BP_L-E-C vs L-C
Gene Ontology term	Cluster frequency	Genome frequency of use	Raw P-value	Corrected P-value	Genes annotated to the term
spermidine biosynthetic process	2 out of 15 genes, 13.3%	32 out of 34727 genes, 0.1%	8.57e-05	0.04	Solyc04g026030, Solyc01g091170
arginine metabolic process	2 out of 15 genes, 13.3%	39 out of 34727 genes, 0.1%	0.00012	0.03	Solyc01g091170, Solyc08g076970
spermidine metabolic process	2 out of 15 genes, 13.3%	41 out of 34727 genes, 0.1%	0.00014	0.02667	Solyc04g026030, Solyc01g091170
polyamine biosynthetic process	2 out of 15 genes, 13.3%	42 out of 34727 genes, 0.1%	0.00014	0.025	Solyc04g026030, Solyc01g091170
reductive pentose-phosphate cycle	2 out of 15 genes, 13.3%	44 out of 34727 genes, 0.1%	0.00016	0.024	Solyc06g009630, Solyc03g111610
photosynthesis, dark reaction	2 out of 15 genes, 13.3%	48 out of 34727 genes, 0.1%	0.00019	0.02	Solyc06g009630, Solyc03g111610
carbon utilization by fixation of carbon dioxide	2 out of 15 genes, 13.3%	54 out of 34727 genes, 0.2%	0.00024	0.02857	Solyc06g009630, Solyc03g111610
carbon utilization	2 out of 15 genes, 13.3%	58 out of 34727 genes, 0.2%	0.00028	0.0325	Solyc06g009630, Solyc03g111610

## Sheet: Up_BP_L-E-HS vs L-C
Gene Ontology term	Cluster frequency	Genome frequency of use	Raw P-value	Corrected P-value	Genes annotated to the term
response to cadmium ion	25 out of 89 genes, 28.1%	1429 out of 34727 genes, 4.1%	1.23e-14	0	Solyc02g067460, Solyc01g106260, Solyc08g062450, Solyc04g074640, Solyc08g006720, Solyc02g082760, Solyc12g096760, Solyc01g106210, Solyc07g055290, Solyc01g102960, Solyc04g045340, Solyc07g049530, Solyc01g100380, Solyc11g020040, Solyc09g015020, Solyc03g026310, Solyc06g076970, Solyc03g117630, Solyc01g060130, Solyc11g017070, Solyc01g103450, Solyc04g081970, Solyc06g076560, Solyc06g011280, Solyc02g086880
protein folding	20 out of 89 genes, 22.5%	813 out of 34727 genes, 2.3%	1.69e-14	0	Solyc01g106260, Solyc08g062450, Solyc04g074640, Solyc08g078700, Solyc01g106210, Solyc06g076520, Solyc03g120090, Solyc07g064930, Solyc01g102960, Solyc01g100380, Solyc11g020040, Solyc09g015020, Solyc06g076970, Solyc03g117630, Solyc01g096520, Solyc01g103450, Solyc04g081970, Solyc06g076560, Solyc09g008650, Solyc05g010670
response to hydrogen peroxide	20 out of 89 genes, 22.5%	946 out of 34727 genes, 2.7%	2.79e-13	0	Solyc01g106260, Solyc08g062450, Solyc04g074640, Solyc08g006720, Solyc02g082760, Solyc08g078700, Solyc01g106210, Solyc12g042060, Solyc06g071960, Solyc06g076520, Solyc03g120090, Solyc01g102960, Solyc01g100380, Solyc07g018360, Solyc11g020040, Solyc09g015020, Solyc03g117630, Solyc01g103450, Solyc04g081970, Solyc06g076560
response to metal ion	27 out of 89 genes, 30.3%	2257 out of 34727 genes, 6.5%	7.04e-12	0	Solyc03g111840, Solyc02g067460, Solyc01g106260, Solyc08g062450, Solyc04g074640, Solyc08g006720, Solyc02g082760, Solyc12g096760, Solyc01g106210, Solyc07g055290, Solyc01g102960, Solyc04g045340, Solyc07g049530, Solyc01g100380, Solyc11g020040, Solyc09g015020, Solyc03g026310, Solyc06g076970, Solyc03g117630, Solyc01g060130, Solyc11g017070, Solyc01g103450, Solyc04g081970, Solyc06g076560, Solyc06g011280,…
response to reactive oxygen species	20 out of 89 genes, 22.5%	1193 out of 34727 genes, 3.4%	1.87e-11	0	Solyc01g106260, Solyc08g062450, Solyc04g074640, Solyc08g006720, Solyc02g082760, Solyc08g078700, Solyc01g106210, Solyc12g042060, Solyc06g071960, Solyc06g076520, Solyc03g120090, Solyc01g102960, Solyc01g100380, Solyc07g018360, Solyc11g020040, Solyc09g015020, Solyc03g117630, Solyc01g103450, Solyc04g081970, Solyc06g076560
cellular metabolic process	81 out of 89 genes, 91.0%	20675 out of 34727 genes, 59.5%	3.22e-11	0	Solyc08g029000, Solyc01g106260, Solyc01g007610, Solyc03g095620, Solyc08g007770, Solyc01g106210, Solyc09g059040, Solyc04g058090, Solyc01g102960, Solyc07g049530, Solyc03g115110, Solyc01g009420, Solyc01g100380, Solyc12g062640, Solyc11g017070, Solyc10g044540, Solyc06g074200, Solyc03g114930, Solyc11g066410, Solyc10g047400, Solyc06g076560, Solyc12g039120, Solyc12g014380, Solyc06g011280, Solyc09g008650,…
response to oxidative stress	25 out of 89 genes, 28.1%	2054 out of 34727 genes, 5.9%	3.6e-11	0	Solyc01g106260, Solyc08g062450, Solyc04g074640, Solyc08g006720, Solyc02g082760, Solyc12g096760, Solyc08g078700, Solyc01g106210, Solyc12g042060, Solyc06g071960, Solyc06g076520, Solyc03g120090, Solyc01g102960, Solyc08g076450, Solyc06g060250, Solyc01g100380, Solyc07g018360, Solyc11g020040, Solyc09g015020, Solyc03g117630, Solyc01g096520, Solyc01g103450, Solyc04g081970, Solyc06g076560, Solyc09g008970
cellular aldehyde metabolic process	16 out of 89 genes, 18.0%	751 out of 34727 genes, 2.2%	7.95e-11	0	Solyc01g106260, Solyc07g061900, Solyc04g074640, Solyc10g049710, Solyc01g111120, Solyc01g106210, Solyc09g059040, Solyc06g071960, Solyc11g067160, Solyc07g043570, Solyc04g045340, Solyc03g115110, Solyc06g060250, Solyc07g018360, Solyc01g096520, Solyc11g066410
response to heat	20 out of 89 genes, 22.5%	1305 out of 34727 genes, 3.8%	9.17e-11	0	Solyc09g005620, Solyc01g106260, Solyc08g062450, Solyc04g074640, Solyc08g078700, Solyc01g106210, Solyc06g076520, Solyc03g120090, Solyc07g064930, Solyc01g102960, Solyc01g100380, Solyc11g020040, Solyc09g015020, Solyc07g064510, Solyc03g117630, Solyc01g103450, Solyc04g081970, Solyc06g076560, Solyc07g005210, Solyc05g010670
pyruvate metabolic process	18 out of 89 genes, 20.2%	1031 out of 34727 genes, 3.0%	1.15e-10	0	Solyc03g111840, Solyc01g106260, Solyc07g061900, Solyc04g074640, Solyc10g049710, Solyc01g111120, Solyc01g106210, Solyc09g059040, Solyc06g071960, Solyc11g067160, Solyc04g045340, Solyc07g018360, Solyc03g117630, Solyc01g096520, Solyc09g011810, Solyc01g060130, Solyc11g066410, Solyc12g014380
metabolic process	81 out of 89 genes, 91.0%	21410 out of 34727 genes, 61.7%	3.62e-10	0	Solyc08g029000, Solyc01g106260, Solyc01g007610, Solyc03g095620, Solyc08g007770, Solyc01g106210, Solyc09g059040, Solyc04g058090, Solyc01g102960, Solyc07g049530, Solyc03g115110, Solyc01g009420, Solyc01g100380, Solyc12g062640, Solyc11g017070, Solyc10g044540, Solyc06g074200, Solyc03g114930, Solyc11g066410, Solyc10g047400, Solyc06g076560, Solyc12g039120, Solyc12g014380, Solyc06g011280, Solyc09g008650,…
response to high light intensity	15 out of 89 genes, 16.9%	713 out of 34727 genes, 2.1%	3.93e-10	0	Solyc11g020040, Solyc01g106260, Solyc09g015020, Solyc08g062450, Solyc04g074640, Solyc03g117630, Solyc01g096520, Solyc08g078700, Solyc01g103450, Solyc01g106210, Solyc06g076560, Solyc06g076520, Solyc03g120090, Solyc01g102960, Solyc01g100380
response to temperature stimulus	31 out of 89 genes, 34.8%	3702 out of 34727 genes, 10.7%	1.06e-09	0	Solyc09g005620, Solyc03g111840, Solyc02g067460, Solyc01g106260, Solyc08g062450, Solyc04g074640, Solyc02g082760, Solyc08g078700, Solyc01g106210, Solyc09g059040, Solyc06g076520, Solyc03g120090, Solyc07g064930, Solyc01g102960, Solyc04g045340, Solyc07g049530, Solyc01g100380, Solyc11g020040, Solyc09g015020, Solyc07g064510, Solyc03g026310, Solyc06g076970, Solyc03g117630, Solyc01g096520, Solyc09g011810,…
response to inorganic substance	28 out of 89 genes, 31.5%	3227 out of 34727 genes, 9.3%	4.24e-09	0	Solyc03g111840, Solyc02g067460, Solyc01g106260, Solyc08g062450, Solyc04g074640, Solyc08g006720, Solyc02g082760, Solyc12g096760, Solyc01g106210, Solyc07g055290, Solyc01g102960, Solyc04g045340, Solyc07g049530, Solyc01g100380, Solyc11g020040, Solyc09g015020, Solyc03g026310, Solyc06g076970, Solyc03g117630, Solyc01g060130, Solyc11g017070, Solyc01g103450, Solyc04g081970, Solyc06g076560, Solyc06g011280,…
response to stress	59 out of 89 genes, 66.3%	12568 out of 34727 genes, 36.2%	7.55e-09	0	Solyc09g005620, Solyc08g029000, Solyc01g106260, Solyc08g062450, Solyc08g007770, Solyc04g074640, Solyc01g106210, Solyc12g042060, Solyc09g059040, Solyc11g067160, Solyc07g055290, Solyc01g102960, Solyc08g076450, Solyc07g049530, Solyc03g115110, Solyc01g100380, Solyc07g018360, Solyc11g020040, Solyc03g026310, Solyc06g076970, Solyc01g060130, Solyc11g017070, Solyc06g076560, Solyc12g014380, Solyc07g005210,…
cellular process	82 out of 89 genes, 92.1%	23063 out of 34727 genes, 66.4%	1.01e-08	0	Solyc09g005620, Solyc08g029000, Solyc01g106260, Solyc01g007610, Solyc03g095620, Solyc08g007770, Solyc01g106210, Solyc09g059040, Solyc04g058090, Solyc01g102960, Solyc07g049530, Solyc03g115110, Solyc01g009420, Solyc01g100380, Solyc12g062640, Solyc11g017070, Solyc10g044540, Solyc06g074200, Solyc03g114930, Solyc11g066410, Solyc10g047400, Solyc06g076560, Solyc12g039120, Solyc12g014380, Solyc06g011280,…
generation of precursor metabolites and energy	23 out of 89 genes, 25.8%	2300 out of 34727 genes, 6.6%	1.13e-08	0	Solyc03g111840, Solyc02g067460, Solyc01g106260, Solyc08g007770, Solyc04g074640, Solyc01g111120, Solyc02g011780, Solyc01g106210, Solyc06g076360, Solyc04g045340, Solyc07g049530, Solyc03g115110, Solyc03g117630, Solyc01g096520, Solyc09g011810, Solyc01g060130, Solyc10g044540, Solyc03g114930, Solyc04g081970, Solyc06g074200, Solyc10g047400, Solyc12g014380, Solyc09g008970
response to stimulus	66 out of 89 genes, 74.2%	15482 out of 34727 genes, 44.6%	1.37e-08	0	Solyc09g005620, Solyc08g029000, Solyc01g106260, Solyc08g007770, Solyc01g106210, Solyc09g059040, Solyc01g102960, Solyc07g049530, Solyc03g115110, Solyc01g009420, Solyc01g100380, Solyc11g017070, Solyc06g076560, Solyc12g039120, Solyc12g014380, Solyc06g011280, Solyc07g005210, Solyc02g086880, Solyc01g099110, Solyc07g045240, Solyc10g049710, Solyc08g006720, Solyc12g096760, Solyc01g111120, Solyc08g078700,…
oxidoreduction coenzyme metabolic process	13 out of 89 genes, 14.6%	671 out of 34727 genes, 1.9%	1.7e-08	0	Solyc03g095620, Solyc08g007770, Solyc04g074640, Solyc01g096520, Solyc09g011810, Solyc01g111120, Solyc03g114930, Solyc09g059040, Solyc11g067160, Solyc03g120090, Solyc04g058090, Solyc02g086880, Solyc04g045340
response to light intensity	15 out of 89 genes, 16.9%	999 out of 34727 genes, 2.9%	3.61e-08	0	Solyc11g020040, Solyc01g106260, Solyc09g015020, Solyc08g062450, Solyc04g074640, Solyc03g117630, Solyc01g096520, Solyc08g078700, Solyc01g103450, Solyc01g106210, Solyc06g076560, Solyc06g076520, Solyc03g120090, Solyc01g102960, Solyc01g100380
isopentenyl diphosphate biosynthetic process, mevalonate-independent pathway	11 out of 89 genes, 12.4%	545 out of 34727 genes, 1.6%	1.55e-07	0	Solyc07g018360, Solyc07g061900, Solyc04g074640, Solyc10g049710, Solyc01g096520, Solyc01g111120, Solyc11g066410, Solyc06g071960, Solyc09g059040, Solyc11g067160, Solyc04g045340
glyceraldehyde-3-phosphate metabolic process	11 out of 89 genes, 12.4%	546 out of 34727 genes, 1.6%	1.58e-07	0	Solyc07g018360, Solyc07g061900, Solyc04g074640, Solyc10g049710, Solyc01g096520, Solyc01g111120, Solyc11g066410, Solyc06g071960, Solyc09g059040, Solyc11g067160, Solyc04g045340
alcohol catabolic process	17 out of 89 genes, 19.1%	1472 out of 34727 genes, 4.2%	1.76e-07	0	Solyc03g111840, Solyc02g067460, Solyc01g106260, Solyc08g007770, Solyc04g074640, Solyc01g111120, Solyc01g106210, Solyc11g067160, Solyc03g120090, Solyc04g045340, Solyc07g049530, Solyc06g060250, Solyc03g117630, Solyc09g011810, Solyc01g060130, Solyc03g114930, Solyc12g014380
isopentenyl diphosphate biosynthetic process	11 out of 89 genes, 12.4%	560 out of 34727 genes, 1.6%	2.04e-07	0	Solyc07g018360, Solyc07g061900, Solyc04g074640, Solyc10g049710, Solyc01g096520, Solyc01g111120, Solyc11g066410, Solyc06g071960, Solyc09g059040, Solyc11g067160, Solyc04g045340
isopentenyl diphosphate metabolic process	11 out of 89 genes, 12.4%	560 out of 34727 genes, 1.6%	2.04e-07	0	Solyc07g018360, Solyc07g061900, Solyc04g074640, Solyc10g049710, Solyc01g096520, Solyc01g111120, Solyc11g066410, Solyc06g071960, Solyc09g059040, Solyc11g067160, Solyc04g045340
protein targeting to chloroplast	6 out of 89 genes, 6.7%	103 out of 34727 genes, 0.3%	2.79e-07	0	Solyc03g111840, Solyc01g103450, Solyc12g042060, Solyc11g020040, Solyc06g076360, Solyc01g096520
primary metabolic process	73 out of 89 genes, 82.0%	19671 out of 34727 genes, 56.6%	3.52e-07	0	Solyc08g029000, Solyc01g106260, Solyc01g007610, Solyc03g095620, Solyc08g007770, Solyc01g106210, Solyc09g059040, Solyc04g058090, Solyc01g102960, Solyc07g049530, Solyc03g115110, Solyc01g009420, Solyc01g100380, Solyc12g062640, Solyc11g017070, Solyc10g044540, Solyc06g074200, Solyc03g114930, Solyc11g066410, Solyc06g076560, Solyc12g039120, Solyc12g014380, Solyc06g011280, Solyc09g008650, Solyc07g005210,…
glucose catabolic process	16 out of 89 genes, 18.0%	1385 out of 34727 genes, 4.0%	4.25e-07	0	Solyc03g111840, Solyc02g067460, Solyc01g106260, Solyc08g007770, Solyc04g074640, Solyc01g111120, Solyc01g106210, Solyc11g067160, Solyc03g120090, Solyc04g045340, Solyc07g049530, Solyc03g117630, Solyc09g011810, Solyc01g060130, Solyc03g114930, Solyc12g014380
heat acclimation	9 out of 89 genes, 10.1%	365 out of 34727 genes, 1.1%	4.3e-07	0	Solyc09g015020, Solyc08g062450, Solyc03g117630, Solyc08g078700, Solyc04g081970, Solyc06g076560, Solyc06g076520, Solyc01g102960, Solyc07g064930
hexose catabolic process	16 out of 89 genes, 18.0%	1404 out of 34727 genes, 4.0%	5.09e-07	0	Solyc03g111840, Solyc02g067460, Solyc01g106260, Solyc08g007770, Solyc04g074640, Solyc01g111120, Solyc01g106210, Solyc11g067160, Solyc03g120090, Solyc04g045340, Solyc07g049530, Solyc03g117630, Solyc09g011810, Solyc01g060130, Solyc03g114930, Solyc12g014380
glucose metabolic process	17 out of 89 genes, 19.1%	1590 out of 34727 genes, 4.6%	5.18e-07	0	Solyc03g111840, Solyc02g067460, Solyc01g106260, Solyc08g007770, Solyc04g074640, Solyc01g111120, Solyc01g106210, Solyc11g067160, Solyc03g120090, Solyc04g045340, Solyc07g049530, Solyc03g117630, Solyc09g011810, Solyc01g060130, Solyc03g114930, Solyc12g014380, Solyc07g005210
monosaccharide metabolic process	18 out of 89 genes, 20.2%	1786 out of 34727 genes, 5.1%	5.37e-07	0	Solyc03g111840, Solyc02g067460, Solyc01g106260, Solyc08g007770, Solyc04g074640, Solyc01g111120, Solyc01g106210, Solyc02g091490, Solyc11g067160, Solyc03g120090, Solyc04g045340, Solyc07g049530, Solyc03g117630, Solyc09g011810, Solyc01g060130, Solyc03g114930, Solyc12g014380, Solyc07g005210
monosaccharide catabolic process	16 out of 89 genes, 18.0%	1413 out of 34727 genes, 4.1%	5.54e-07	0	Solyc03g111840, Solyc02g067460, Solyc01g106260, Solyc08g007770, Solyc04g074640, Solyc01g111120, Solyc01g106210, Solyc11g067160, Solyc03g120090, Solyc04g045340, Solyc07g049530, Solyc03g117630, Solyc09g011810, Solyc01g060130, Solyc03g114930, Solyc12g014380
nucleoside phosphate metabolic process	22 out of 89 genes, 24.7%	2643 out of 34727 genes, 7.6%	6.16e-07	0	Solyc01g106260, Solyc08g007770, Solyc04g074640, Solyc01g111120, Solyc01g106210, Solyc12g042060, Solyc09g059040, Solyc06g071960, Solyc11g067160, Solyc07g055290, Solyc03g120090, Solyc04g058090, Solyc07g064930, Solyc04g045340, Solyc03g115110, Solyc03g026310, Solyc01g096520, Solyc09g011810, Solyc01g060130, Solyc10g044540, Solyc03g114930, Solyc02g086880
nucleotide metabolic process	22 out of 89 genes, 24.7%	2643 out of 34727 genes, 7.6%	6.16e-07	0	Solyc01g106260, Solyc08g007770, Solyc04g074640, Solyc01g111120, Solyc01g106210, Solyc12g042060, Solyc09g059040, Solyc06g071960, Solyc11g067160, Solyc07g055290, Solyc03g120090, Solyc04g058090, Solyc07g064930, Solyc04g045340, Solyc03g115110, Solyc03g026310, Solyc01g096520, Solyc09g011810, Solyc01g060130, Solyc10g044540, Solyc03g114930, Solyc02g086880
cellular carbohydrate catabolic process	18 out of 89 genes, 20.2%	1875 out of 34727 genes, 5.4%	1.08e-06	0	Solyc03g111840, Solyc02g067460, Solyc01g106260, Solyc08g007770, Solyc04g074640, Solyc01g111120, Solyc01g106210, Solyc11g067160, Solyc03g120090, Solyc04g045340, Solyc07g049530, Solyc03g117630, Solyc09g011810, Solyc01g060130, Solyc03g114930, Solyc11g007830, Solyc12g014380, Solyc02g065240
cellular alcohol metabolic process	22 out of 89 genes, 24.7%	2734 out of 34727 genes, 7.9%	1.08e-06	0	Solyc03g111840, Solyc02g067460, Solyc01g106260, Solyc08g007770, Solyc04g074640, Solyc01g111120, Solyc01g106210, Solyc02g091490, Solyc09g059040, Solyc11g067160, Solyc03g120090, Solyc04g045340, Solyc07g049530, Solyc06g060250, Solyc03g117630, Solyc09g011810, Solyc01g060130, Solyc03g114930, Solyc03g025950, Solyc12g014380, Solyc07g005210, Solyc02g086880
nucleobase, nucleoside and nucleotide metabolic process	22 out of 89 genes, 24.7%	2744 out of 34727 genes, 7.9%	1.15e-06	0	Solyc01g106260, Solyc08g007770, Solyc04g074640, Solyc01g111120, Solyc01g106210, Solyc12g042060, Solyc09g059040, Solyc06g071960, Solyc11g067160, Solyc07g055290, Solyc03g120090, Solyc04g058090, Solyc07g064930, Solyc04g045340, Solyc03g115110, Solyc03g026310, Solyc01g096520, Solyc09g011810, Solyc01g060130, Solyc10g044540, Solyc03g114930, Solyc02g086880
hexose metabolic process	17 out of 89 genes, 19.1%	1687 out of 34727 genes, 4.9%	1.17e-06	0	Solyc03g111840, Solyc02g067460, Solyc01g106260, Solyc08g007770, Solyc04g074640, Solyc01g111120, Solyc01g106210, Solyc11g067160, Solyc03g120090, Solyc04g045340, Solyc07g049530, Solyc03g117630, Solyc09g011810, Solyc01g060130, Solyc03g114930, Solyc12g014380, Solyc07g005210
carbohydrate catabolic process	18 out of 89 genes, 20.2%	1891 out of 34727 genes, 5.4%	1.22e-06	0	Solyc03g111840, Solyc02g067460, Solyc01g106260, Solyc08g007770, Solyc04g074640, Solyc01g111120, Solyc01g106210, Solyc11g067160, Solyc03g120090, Solyc04g045340, Solyc07g049530, Solyc03g117630, Solyc09g011810, Solyc01g060130, Solyc03g114930, Solyc11g007830, Solyc12g014380, Solyc02g065240
carboxylic acid metabolic process	36 out of 89 genes, 40.4%	6546 out of 34727 genes, 18.8%	1.88e-06	0	Solyc08g029000, Solyc01g106260, Solyc07g061900, Solyc04g074640, Solyc03g121180, Solyc01g106210, Solyc09g059040, Solyc11g067160, Solyc07g049530, Solyc03g115110, Solyc01g100380, Solyc07g018360, Solyc06g076970, Solyc01g060130, Solyc06g074200, Solyc03g114930, Solyc11g066410, Solyc12g014380, Solyc02g065240, Solyc02g086880, Solyc03g111840, Solyc07g045240, Solyc08g006720, Solyc10g049710, Solyc12g096760,…
organic acid metabolic process	36 out of 89 genes, 40.4%	6568 out of 34727 genes, 18.9%	2.04e-06	0.00048	Solyc08g029000, Solyc01g106260, Solyc07g061900, Solyc04g074640, Solyc03g121180, Solyc01g106210, Solyc09g059040, Solyc11g067160, Solyc07g049530, Solyc03g115110, Solyc01g100380, Solyc07g018360, Solyc06g076970, Solyc01g060130, Solyc06g074200, Solyc03g114930, Solyc11g066410, Solyc12g014380, Solyc02g065240, Solyc02g086880, Solyc03g111840, Solyc07g045240, Solyc08g006720, Solyc10g049710, Solyc12g096760,…
nicotinamide metabolic process	9 out of 89 genes, 10.1%	456 out of 34727 genes, 1.3%	2.69e-06	0.00047	Solyc08g007770, Solyc04g074640, Solyc09g011810, Solyc01g111120, Solyc03g114930, Solyc11g067160, Solyc03g120090, Solyc02g086880, Solyc04g045340
pyridine nucleotide metabolic process	9 out of 89 genes, 10.1%	457 out of 34727 genes, 1.3%	2.74e-06	0.00045	Solyc08g007770, Solyc04g074640, Solyc09g011810, Solyc01g111120, Solyc03g114930, Solyc11g067160, Solyc03g120090, Solyc02g086880, Solyc04g045340
response to chemical stimulus	49 out of 89 genes, 55.1%	10951 out of 34727 genes, 31.5%	3.65e-06	0.00044	Solyc08g029000, Solyc01g106260, Solyc08g062450, Solyc04g074640, Solyc01g106210, Solyc12g042060, Solyc07g055290, Solyc01g102960, Solyc08g076450, Solyc07g049530, Solyc03g115110, Solyc01g009420, Solyc01g100380, Solyc07g018360, Solyc11g020040, Solyc03g026310, Solyc06g076970, Solyc01g060130, Solyc11g017070, Solyc06g076560, Solyc12g014380, Solyc06g011280, Solyc02g065240, Solyc02g086880, Solyc01g099110,…
chloroplast organization	10 out of 89 genes, 11.2%	625 out of 34727 genes, 1.8%	4.71e-06	0.00043	Solyc07g018360, Solyc11g020040, Solyc08g007770, Solyc09g011810, Solyc01g111120, Solyc01g103450, Solyc12g042060, Solyc11g067160, Solyc05g010670, Solyc06g076360
vitamin metabolic process	12 out of 89 genes, 13.5%	936 out of 34727 genes, 2.7%	4.84e-06	0.00043	Solyc08g007770, Solyc04g074640, Solyc01g096520, Solyc09g011810, Solyc01g111120, Solyc03g114930, Solyc09g059040, Solyc11g067160, Solyc03g120090, Solyc07g043570, Solyc02g086880, Solyc04g045340
gluconeogenesis	9 out of 89 genes, 10.1%	496 out of 34727 genes, 1.4%	5.31e-06	0.00042	Solyc03g111840, Solyc01g106260, Solyc03g117630, Solyc09g011810, Solyc01g111120, Solyc01g060130, Solyc01g106210, Solyc12g014380, Solyc04g045340
pentose-phosphate shunt	8 out of 89 genes, 9.0%	389 out of 34727 genes, 1.1%	7.39e-06	0.00082	Solyc08g007770, Solyc04g074640, Solyc09g011810, Solyc01g111120, Solyc03g114930, Solyc11g067160, Solyc03g120090, Solyc04g045340
hexose biosynthetic process	9 out of 89 genes, 10.1%	525 out of 34727 genes, 1.5%	8.38e-06	0.0008	Solyc03g111840, Solyc01g106260, Solyc03g117630, Solyc09g011810, Solyc01g111120, Solyc01g060130, Solyc01g106210, Solyc12g014380, Solyc04g045340
NADPH regeneration	8 out of 89 genes, 9.0%	396 out of 34727 genes, 1.1%	8.41e-06	0.00078	Solyc08g007770, Solyc04g074640, Solyc09g011810, Solyc01g111120, Solyc03g114930, Solyc11g067160, Solyc03g120090, Solyc04g045340
monosaccharide biosynthetic process	9 out of 89 genes, 10.1%	541 out of 34727 genes, 1.6%	1.06e-05	0.00077	Solyc03g111840, Solyc01g106260, Solyc03g117630, Solyc09g011810, Solyc01g111120, Solyc01g060130, Solyc01g106210, Solyc12g014380, Solyc04g045340
response to radiation	27 out of 89 genes, 30.3%	4446 out of 34727 genes, 12.8%	1.1e-05	0.00075	Solyc01g106260, Solyc08g062450, Solyc08g007770, Solyc04g074640, Solyc02g082760, Solyc08g078700, Solyc03g121180, Solyc01g106210, Solyc09g059040, Solyc06g071960, Solyc06g076520, Solyc03g120090, Solyc01g102960, Solyc01g100380, Solyc11g020040, Solyc09g015020, Solyc03g026310, Solyc06g076970, Solyc03g117630, Solyc01g096520, Solyc09g011810, Solyc01g103450, Solyc04g081970, Solyc06g076560, Solyc12g014380,…
response to osmotic stress	24 out of 89 genes, 27.0%	3657 out of 34727 genes, 10.5%	1.11e-05	0.00074	Solyc03g111840, Solyc01g106260, Solyc08g062450, Solyc04g074640, Solyc08g006720, Solyc01g111120, Solyc08g078700, Solyc01g106210, Solyc06g076520, Solyc03g120090, Solyc01g102960, Solyc04g045340, Solyc07g049530, Solyc06g060250, Solyc01g100380, Solyc09g015020, Solyc01g107870, Solyc03g026310, Solyc03g117630, Solyc01g096520, Solyc01g060130, Solyc11g017070, Solyc06g076560, Solyc05g010670
water-soluble vitamin metabolic process	10 out of 89 genes, 11.2%	691 out of 34727 genes, 2.0%	1.12e-05	0.00073	Solyc08g007770, Solyc04g074640, Solyc09g011810, Solyc01g111120, Solyc03g114930, Solyc11g067160, Solyc03g120090, Solyc07g043570, Solyc02g086880, Solyc04g045340
NADP metabolic process	8 out of 89 genes, 9.0%	414 out of 34727 genes, 1.2%	1.16e-05	0.00071	Solyc08g007770, Solyc04g074640, Solyc09g011810, Solyc01g111120, Solyc03g114930, Solyc11g067160, Solyc03g120090, Solyc04g045340
response to light stimulus	26 out of 89 genes, 29.2%	4203 out of 34727 genes, 12.1%	1.23e-05	0.0007	Solyc01g106260, Solyc08g062450, Solyc08g007770, Solyc04g074640, Solyc02g082760, Solyc08g078700, Solyc03g121180, Solyc01g106210, Solyc09g059040, Solyc06g071960, Solyc06g076520, Solyc03g120090, Solyc01g102960, Solyc01g100380, Solyc11g020040, Solyc09g015020, Solyc03g026310, Solyc06g076970, Solyc03g117630, Solyc01g096520, Solyc09g011810, Solyc01g103450, Solyc06g076560, Solyc12g014380, Solyc07g005210,…
alcohol biosynthetic process	10 out of 89 genes, 11.2%	710 out of 34727 genes, 2.0%	1.42e-05	0.00069	Solyc03g111840, Solyc01g106260, Solyc03g117630, Solyc09g011810, Solyc01g111120, Solyc01g060130, Solyc01g106210, Solyc09g059040, Solyc12g014380, Solyc04g045340
monocarboxylic acid metabolic process	28 out of 89 genes, 31.5%	4805 out of 34727 genes, 13.8%	1.55e-05	0.00068	Solyc03g111840, Solyc08g029000, Solyc01g106260, Solyc07g061900, Solyc04g074640, Solyc10g049710, Solyc08g006720, Solyc12g096760, Solyc01g111120, Solyc03g121180, Solyc01g106210, Solyc09g059040, Solyc06g071960, Solyc11g067160, Solyc04g045340, Solyc07g049530, Solyc03g115110, Solyc01g100380, Solyc07g018360, Solyc03g112070, Solyc03g117630, Solyc01g096520, Solyc09g011810, Solyc01g060130, Solyc11g066410,…
starch biosynthetic process	8 out of 89 genes, 9.0%	449 out of 34727 genes, 1.3%	2.07e-05	0.00067	Solyc03g095620, Solyc08g007770, Solyc04g074640, Solyc09g011810, Solyc02g091490, Solyc11g007830, Solyc03g120090, Solyc04g045340
photosynthesis, light reaction	10 out of 89 genes, 11.2%	765 out of 34727 genes, 2.2%	2.69e-05	0.00066	Solyc03g111840, Solyc08g007770, Solyc04g074640, Solyc01g096520, Solyc09g011810, Solyc02g011780, Solyc03g114930, Solyc06g074200, Solyc10g047400, Solyc06g076360
response to abiotic stimulus	40 out of 89 genes, 44.9%	8617 out of 34727 genes, 24.8%	2.75e-05	0.00097	Solyc09g005620, Solyc01g106260, Solyc08g062450, Solyc08g007770, Solyc04g074640, Solyc03g121180, Solyc01g106210, Solyc09g059040, Solyc01g102960, Solyc07g049530, Solyc01g100380, Solyc11g020040, Solyc03g026310, Solyc06g076970, Solyc01g060130, Solyc11g017070, Solyc06g076560, Solyc12g014380, Solyc07g005210, Solyc03g111840, Solyc02g067460, Solyc02g082760, Solyc08g006720, Solyc01g111120, Solyc08g078700,…
plastid organization	12 out of 89 genes, 13.5%	1118 out of 34727 genes, 3.2%	2.83e-05	0.00095	Solyc07g018360, Solyc11g020040, Solyc08g007770, Solyc09g011810, Solyc01g111120, Solyc01g103450, Solyc03g114930, Solyc06g074200, Solyc12g042060, Solyc11g067160, Solyc05g010670, Solyc06g076360
glycolysis	10 out of 89 genes, 11.2%	785 out of 34727 genes, 2.3%	3.34e-05	0.00094	Solyc03g111840, Solyc02g067460, Solyc01g106260, Solyc03g117630, Solyc01g111120, Solyc01g060130, Solyc01g106210, Solyc12g014380, Solyc04g045340, Solyc07g049530
response to ethanol	4 out of 89 genes, 4.5%	71 out of 34727 genes, 0.2%	3.43e-05	0.00092	Solyc06g076560, Solyc09g015020, Solyc08g062450, Solyc01g102960
photosynthesis	11 out of 89 genes, 12.4%	970 out of 34727 genes, 2.8%	3.82e-05	0.00091	Solyc03g111840, Solyc08g007770, Solyc04g074640, Solyc01g096520, Solyc09g011810, Solyc01g111120, Solyc02g011780, Solyc03g114930, Solyc06g074200, Solyc10g047400, Solyc06g076360
catabolic process	37 out of 89 genes, 41.6%	7857 out of 34727 genes, 22.6%	5.05e-05	0.00119	Solyc01g106260, Solyc03g095620, Solyc08g007770, Solyc04g074640, Solyc03g121180, Solyc01g106210, Solyc12g042060, Solyc09g059040, Solyc11g067160, Solyc07g055290, Solyc07g049530, Solyc03g115110, Solyc07g018360, Solyc03g026310, Solyc01g060130, Solyc03g114930, Solyc11g007830, Solyc12g014380, Solyc02g065240, Solyc02g086880, Solyc01g099110, Solyc03g111840, Solyc02g067460, Solyc07g045240, Solyc02g082760,…
cellular catabolic process	36 out of 89 genes, 40.4%	7539 out of 34727 genes, 21.7%	5.06e-05	0.00118	Solyc01g106260, Solyc03g095620, Solyc08g007770, Solyc04g074640, Solyc01g106210, Solyc12g042060, Solyc09g059040, Solyc11g067160, Solyc07g055290, Solyc07g049530, Solyc03g115110, Solyc07g018360, Solyc03g026310, Solyc01g060130, Solyc03g114930, Solyc11g007830, Solyc12g014380, Solyc02g065240, Solyc02g086880, Solyc01g099110, Solyc03g111840, Solyc02g067460, Solyc07g045240, Solyc02g082760, Solyc08g006720,…
translation	12 out of 89 genes, 13.5%	1199 out of 34727 genes, 3.5%	5.56e-05	0.00116	Solyc07g018360, Solyc07g045240, Solyc01g007610, Solyc07g061900, Solyc01g107870, Solyc10g078960, Solyc12g062640, Solyc11g017070, Solyc11g066410, Solyc12g039120, Solyc03g111230, Solyc06g011280
maltose metabolic process	4 out of 89 genes, 4.5%	82 out of 34727 genes, 0.2%	6.05e-05	0.00114	Solyc11g007830, Solyc03g095620, Solyc08g007770, Solyc09g011810
isoprenoid metabolic process	14 out of 89 genes, 15.7%	1633 out of 34727 genes, 4.7%	6.81e-05	0.00169	Solyc07g018360, Solyc07g061900, Solyc04g074640, Solyc10g049710, Solyc08g006720, Solyc01g096520, Solyc12g096760, Solyc09g011810, Solyc01g111120, Solyc11g066410, Solyc09g059040, Solyc06g071960, Solyc11g067160, Solyc04g045340
ribonucleoprotein complex biogenesis and assembly	14 out of 89 genes, 15.7%	1646 out of 34727 genes, 4.7%	7.41e-05	0.00194	Solyc07g045240, Solyc01g107870, Solyc06g076970, Solyc08g007770, Solyc04g074640, Solyc10g078960, Solyc01g096520, Solyc09g011810, Solyc11g017070, Solyc03g114930, Solyc06g074200, Solyc12g039120, Solyc03g111230, Solyc06g084310
isoprenoid biosynthetic process	13 out of 89 genes, 14.6%	1450 out of 34727 genes, 4.2%	8.14e-05	0.00192	Solyc07g018360, Solyc07g061900, Solyc04g074640, Solyc10g049710, Solyc01g096520, Solyc12g096760, Solyc09g011810, Solyc01g111120, Solyc11g066410, Solyc09g059040, Solyc06g071960, Solyc11g067160, Solyc04g045340
starch metabolic process	9 out of 89 genes, 10.1%	707 out of 34727 genes, 2.0%	8.51e-05	0.00216	Solyc03g095620, Solyc08g007770, Solyc04g074640, Solyc02g082760, Solyc09g011810, Solyc02g091490, Solyc11g007830, Solyc03g120090, Solyc04g045340
serine family amino acid metabolic process	10 out of 89 genes, 11.2%	887 out of 34727 genes, 2.6%	9.24e-05	0.00267	Solyc07g061900, Solyc06g076970, Solyc03g112070, Solyc01g096520, Solyc01g111120, Solyc03g114930, Solyc06g074200, Solyc09g059040, Solyc11g067160, Solyc07g049530
oocyte development	4 out of 89 genes, 4.5%	92 out of 34727 genes, 0.3%	9.48e-05	0.00263	Solyc07g045240, Solyc01g107870, Solyc06g084310, Solyc05g010670
chlorophyll metabolic process	8 out of 89 genes, 9.0%	559 out of 34727 genes, 1.6%	9.65e-05	0.0026	Solyc03g095620, Solyc08g007770, Solyc04g074640, Solyc01g096520, Solyc09g011810, Solyc09g059040, Solyc11g067160, Solyc03g120090
coenzyme metabolic process	13 out of 89 genes, 14.6%	1492 out of 34727 genes, 4.3%	0.0001	0.00256	Solyc03g095620, Solyc08g007770, Solyc04g074640, Solyc01g096520, Solyc09g011810, Solyc01g111120, Solyc03g114930, Solyc09g059040, Solyc11g067160, Solyc03g120090, Solyc04g058090, Solyc02g086880, Solyc04g045340
response to arsenic	4 out of 89 genes, 4.5%	98 out of 34727 genes, 0.3%	0.00012	0.00304	Solyc06g076560, Solyc09g015020, Solyc08g062450, Solyc01g102960
response to endoplasmic reticulum stress	14 out of 89 genes, 15.7%	1736 out of 34727 genes, 5.0%	0.00013	0.003	Solyc11g020040, Solyc01g106260, Solyc09g015020, Solyc08g062450, Solyc06g076970, Solyc03g117630, Solyc08g078700, Solyc01g103450, Solyc01g106210, Solyc06g076560, Solyc03g120090, Solyc06g076520, Solyc01g102960, Solyc01g100380
oocyte differentiation	4 out of 89 genes, 4.5%	103 out of 34727 genes, 0.3%	0.00014	0.0037	Solyc07g045240, Solyc01g107870, Solyc06g084310, Solyc05g010670
cellular protein metabolic process	42 out of 89 genes, 47.2%	9953 out of 34727 genes, 28.7%	0.00015	0.0039	Solyc03g098730, Solyc01g106260, Solyc01g007610, Solyc08g062450, Solyc07g061900, Solyc03g095620, Solyc08g007770, Solyc04g074640, Solyc01g106210, Solyc12g042060, Solyc01g102960, Solyc03g115110, Solyc01g100380, Solyc07g018360, Solyc11g020040, Solyc06g076970, Solyc12g062640, Solyc01g060130, Solyc11g017070, Solyc11g066410, Solyc06g076560, Solyc12g039120, Solyc11g007830, Solyc06g011280, Solyc09g008650,…
protein metabolic process	42 out of 89 genes, 47.2%	9969 out of 34727 genes, 28.7%	0.00016	0.0041	Solyc03g098730, Solyc01g106260, Solyc01g007610, Solyc08g062450, Solyc07g061900, Solyc03g095620, Solyc08g007770, Solyc04g074640, Solyc01g106210, Solyc12g042060, Solyc01g102960, Solyc03g115110, Solyc01g100380, Solyc07g018360, Solyc11g020040, Solyc06g076970, Solyc12g062640, Solyc01g060130, Solyc11g017070, Solyc11g066410, Solyc06g076560, Solyc12g039120, Solyc11g007830, Solyc06g011280, Solyc09g008650,…
cellular macromolecule catabolic process	22 out of 89 genes, 24.7%	3771 out of 34727 genes, 10.9%	0.00016	0.00405	Solyc03g111840, Solyc07g045240, Solyc02g067460, Solyc01g106260, Solyc08g007770, Solyc04g074640, Solyc01g111120, Solyc01g106210, Solyc12g042060, Solyc11g067160, Solyc03g120090, Solyc04g045340, Solyc07g049530, Solyc03g115110, Solyc01g107870, Solyc03g117630, Solyc09g011810, Solyc01g060130, Solyc03g114930, Solyc11g007830, Solyc12g014380, Solyc02g065240
pole plasm mRNA localization	3 out of 89 genes, 3.4%	44 out of 34727 genes, 0.1%	0.00019	0.00494	Solyc07g045240, Solyc06g084310, Solyc05g010670
macromolecule metabolic process	58 out of 89 genes, 65.2%	15977 out of 34727 genes, 46.0%	0.0002	0.00488	Solyc03g098730, Solyc01g106260, Solyc01g007610, Solyc08g062450, Solyc07g061900, Solyc03g095620, Solyc08g007770, Solyc04g074640, Solyc03g121180, Solyc01g106210, Solyc12g042060, Solyc11g067160, Solyc01g102960, Solyc07g049530, Solyc03g115110, Solyc01g009420, Solyc01g100380, Solyc07g018360, Solyc11g020040, Solyc06g076970, Solyc12g062640, Solyc01g060130, Solyc11g017070, Solyc06g074200, Solyc03g114930,…
cellular macromolecule metabolic process	57 out of 89 genes, 64.0%	15642 out of 34727 genes, 45.0%	0.00023	0.00483	Solyc03g098730, Solyc01g106260, Solyc01g007610, Solyc08g062450, Solyc07g061900, Solyc03g095620, Solyc08g007770, Solyc04g074640, Solyc01g106210, Solyc12g042060, Solyc11g067160, Solyc01g102960, Solyc07g049530, Solyc03g115110, Solyc01g009420, Solyc01g100380, Solyc07g018360, Solyc11g020040, Solyc06g076970, Solyc12g062640, Solyc01g060130, Solyc11g017070, Solyc06g074200, Solyc03g114930, Solyc11g066410,…
porphyrin metabolic process	8 out of 89 genes, 9.0%	640 out of 34727 genes, 1.8%	0.00024	0.00477	Solyc03g095620, Solyc08g007770, Solyc04g074640, Solyc01g096520, Solyc09g011810, Solyc09g059040, Solyc11g067160, Solyc03g120090
pole plasm RNA localization	3 out of 89 genes, 3.4%	48 out of 34727 genes, 0.1%	0.00025	0.00517	Solyc07g045240, Solyc06g084310, Solyc05g010670
methylglyoxal metabolic process	4 out of 89 genes, 4.5%	120 out of 34727 genes, 0.3%	0.00026	0.00511	Solyc01g106210, Solyc01g106260, Solyc07g043570, Solyc03g115110
disaccharide metabolic process	5 out of 89 genes, 5.6%	221 out of 34727 genes, 0.6%	0.00026	0.00505	Solyc11g007830, Solyc03g095620, Solyc08g007770, Solyc09g011810, Solyc04g045340
macromolecule catabolic process	22 out of 89 genes, 24.7%	3915 out of 34727 genes, 11.3%	0.00028	0.005	Solyc03g111840, Solyc07g045240, Solyc02g067460, Solyc01g106260, Solyc08g007770, Solyc04g074640, Solyc01g111120, Solyc01g106210, Solyc12g042060, Solyc11g067160, Solyc03g120090, Solyc04g045340, Solyc07g049530, Solyc03g115110, Solyc01g107870, Solyc03g117630, Solyc09g011810, Solyc01g060130, Solyc03g114930, Solyc11g007830, Solyc12g014380, Solyc02g065240
tetrapyrrole metabolic process	8 out of 89 genes, 9.0%	662 out of 34727 genes, 1.9%	0.0003	0.00559	Solyc03g095620, Solyc08g007770, Solyc04g074640, Solyc01g096520, Solyc09g011810, Solyc09g059040, Solyc11g067160, Solyc03g120090
ncRNA metabolic process	12 out of 89 genes, 13.5%	1455 out of 34727 genes, 4.2%	0.00033	0.00617	Solyc07g018360, Solyc06g076970, Solyc08g007770, Solyc04g074640, Solyc01g096520, Solyc09g011810, Solyc03g114930, Solyc06g074200, Solyc12g042060, Solyc12g039120, Solyc11g067160, Solyc06g084310
response to salt stress	20 out of 89 genes, 22.5%	3415 out of 34727 genes, 9.8%	0.00033	0.00611	Solyc03g111840, Solyc01g106260, Solyc04g074640, Solyc08g006720, Solyc01g111120, Solyc01g106210, Solyc06g076520, Solyc03g120090, Solyc04g045340, Solyc07g049530, Solyc06g060250, Solyc01g100380, Solyc09g015020, Solyc01g107870, Solyc03g117630, Solyc01g096520, Solyc01g060130, Solyc11g017070, Solyc06g076560, Solyc05g010670
amino acid biosynthetic process	12 out of 89 genes, 13.5%	1459 out of 34727 genes, 4.2%	0.00034	0.00604	Solyc03g111840, Solyc06g073280, Solyc07g061900, Solyc06g076970, Solyc03g112070, Solyc01g096520, Solyc01g111120, Solyc03g114930, Solyc06g074200, Solyc09g059040, Solyc11g067160, Solyc07g049530
macromolecular complex subunit organization	18 out of 89 genes, 20.2%	2896 out of 34727 genes, 8.3%	0.00034	0.00598	Solyc07g045240, Solyc07g061900, Solyc08g007770, Solyc12g042060, Solyc03g111230, Solyc06g084310, Solyc06g076360, Solyc01g100380, Solyc01g107870, Solyc03g112070, Solyc01g096520, Solyc10g078960, Solyc09g011810, Solyc06g074200, Solyc03g114930, Solyc11g017070, Solyc12g039120, Solyc09g008650
serine family amino acid biosynthetic process	8 out of 89 genes, 9.0%	700 out of 34727 genes, 2.0%	0.00044	0.00898	Solyc07g061900, Solyc06g076970, Solyc03g112070, Solyc01g096520, Solyc01g111120, Solyc03g114930, Solyc06g074200, Solyc07g049530
cellular carbohydrate biosynthetic process	17 out of 89 genes, 19.1%	2697 out of 34727 genes, 7.8%	0.00044	0.00889	Solyc03g111840, Solyc01g106260, Solyc03g095620, Solyc08g007770, Solyc04g074640, Solyc01g111120, Solyc01g106210, Solyc02g091490, Solyc11g067160, Solyc03g120090, Solyc04g045340, Solyc01g009420, Solyc03g117630, Solyc09g011810, Solyc01g060130, Solyc11g007830, Solyc12g014380
macromolecular complex assembly	17 out of 89 genes, 19.1%	2700 out of 34727 genes, 7.8%	0.00045	0.0088	Solyc07g045240, Solyc08g007770, Solyc12g042060, Solyc03g111230, Solyc06g084310, Solyc06g076360, Solyc01g100380, Solyc01g107870, Solyc03g112070, Solyc01g096520, Solyc10g078960, Solyc09g011810, Solyc06g074200, Solyc03g114930, Solyc11g017070, Solyc12g039120, Solyc09g008650
pole plasm assembly	3 out of 89 genes, 3.4%	59 out of 34727 genes, 0.2%	0.00047	0.00891	Solyc07g045240, Solyc06g084310, Solyc05g010670
vitamin B6 metabolic process	2 out of 89 genes, 2.2%	13 out of 34727 genes, 0.0%	0.00049	0.00922	Solyc03g120090, Solyc07g043570
vitamin B6 biosynthetic process	2 out of 89 genes, 2.2%	13 out of 34727 genes, 0.0%	0.00049	0.00913	Solyc03g120090, Solyc07g043570
biosynthetic process	52 out of 89 genes, 58.4%	14138 out of 34727 genes, 40.7%	0.00055	0.00981	Solyc08g029000, Solyc01g106260, Solyc01g007610, Solyc07g061900, Solyc03g095620, Solyc08g007770, Solyc04g074640, Solyc03g121180, Solyc01g106210, Solyc12g042060, Solyc09g059040, Solyc11g067160, Solyc04g058090, Solyc07g049530, Solyc01g009420, Solyc01g100380, Solyc07g018360, Solyc06g076970, Solyc12g062640, Solyc01g060130, Solyc11g017070, Solyc06g074200, Solyc03g114930, Solyc11g066410, Solyc12g039120,…
oocyte anterior/posterior axis specification	3 out of 89 genes, 3.4%	63 out of 34727 genes, 0.2%	0.00057	0.0101	Solyc07g045240, Solyc06g084310, Solyc05g010670
amine biosynthetic process	12 out of 89 genes, 13.5%	1553 out of 34727 genes, 4.5%	0.0006	0.01	Solyc03g111840, Solyc06g073280, Solyc07g061900, Solyc06g076970, Solyc03g112070, Solyc01g096520, Solyc01g111120, Solyc03g114930, Solyc06g074200, Solyc09g059040, Solyc11g067160, Solyc07g049530
protein import into chloroplast stroma	2 out of 89 genes, 2.2%	15 out of 34727 genes, 0.0%	0.00066	0.01028	Solyc12g042060, Solyc06g076360
aldehyde catabolic process	4 out of 89 genes, 4.5%	159 out of 34727 genes, 0.5%	0.00076	0.01167	Solyc01g106210, Solyc01g106260, Solyc06g060250, Solyc03g115110
chlorophyll biosynthetic process	5 out of 89 genes, 5.6%	281 out of 34727 genes, 0.8%	0.00079	0.01193	Solyc09g059040, Solyc11g067160, Solyc04g074640, Solyc01g096520, Solyc09g011810
oogenesis	4 out of 89 genes, 4.5%	164 out of 34727 genes, 0.5%	0.00085	0.01218	Solyc07g045240, Solyc01g107870, Solyc06g084310, Solyc05g010670
cellular component assembly	18 out of 89 genes, 20.2%	3132 out of 34727 genes, 9.0%	0.00088	0.01225	Solyc07g045240, Solyc08g007770, Solyc12g042060, Solyc03g111230, Solyc06g084310, Solyc06g076360, Solyc01g100380, Solyc01g107870, Solyc03g112070, Solyc01g096520, Solyc10g078960, Solyc09g011810, Solyc06g074200, Solyc03g114930, Solyc11g017070, Solyc12g039120, Solyc09g008650, Solyc05g010670
circadian rhythm	7 out of 89 genes, 7.9%	598 out of 34727 genes, 1.7%	0.00088	0.01214	Solyc03g111840, Solyc11g007830, Solyc03g026310, Solyc06g076970, Solyc08g006720, Solyc05g010670, Solyc01g096520
carbohydrate biosynthetic process	18 out of 89 genes, 20.2%	3134 out of 34727 genes, 9.0%	0.00088	0.01204	Solyc03g111840, Solyc01g106260, Solyc03g095620, Solyc08g007770, Solyc04g074640, Solyc01g111120, Solyc03g121180, Solyc01g106210, Solyc02g091490, Solyc11g067160, Solyc03g120090, Solyc04g045340, Solyc01g009420, Solyc03g117630, Solyc09g011810, Solyc01g060130, Solyc11g007830, Solyc12g014380
glycine metabolic process	5 out of 89 genes, 5.6%	289 out of 34727 genes, 0.8%	0.0009	0.01211	Solyc09g059040, Solyc11g067160, Solyc03g112070, Solyc01g096520, Solyc01g111120
oxidation reduction	16 out of 89 genes, 18.0%	2620 out of 34727 genes, 7.5%	0.00094	0.01217	Solyc08g029000, Solyc08g007770, Solyc04g074640, Solyc08g006720, Solyc02g082760, Solyc12g096760, Solyc02g011780, Solyc09g059040, Solyc07g043570, Solyc07g049530, Solyc06g060250, Solyc03g112070, Solyc09g011810, Solyc04g081970, Solyc10g047400, Solyc02g086880
cellular carbohydrate metabolic process	23 out of 89 genes, 25.8%	4611 out of 34727 genes, 13.3%	0.00109	0.01448	Solyc03g111840, Solyc02g067460, Solyc01g106260, Solyc03g095620, Solyc08g007770, Solyc04g074640, Solyc02g082760, Solyc01g111120, Solyc02g091490, Solyc01g106210, Solyc11g067160, Solyc03g120090, Solyc04g045340, Solyc07g049530, Solyc01g009420, Solyc03g117630, Solyc09g011810, Solyc01g060130, Solyc03g114930, Solyc11g007830, Solyc12g014380, Solyc07g005210, Solyc02g065240
response to biotic stimulus	29 out of 89 genes, 32.6%	6463 out of 34727 genes, 18.6%	0.00113	0.01436	Solyc03g111840, Solyc08g029000, Solyc02g067460, Solyc01g106260, Solyc08g007770, Solyc10g049710, Solyc04g007010, Solyc01g106210, Solyc09g059040, Solyc11g067160, Solyc07g055290, Solyc04g045340, Solyc07g049530, Solyc03g115110, Solyc01g100380, Solyc06g073280, Solyc03g026310, Solyc06g076970, Solyc03g112070, Solyc03g117630, Solyc10g078960, Solyc01g096520, Solyc09g011810, Solyc01g060130, Solyc04g081970,…
oocyte axis specification	3 out of 89 genes, 3.4%	80 out of 34727 genes, 0.2%	0.00115	0.01458	Solyc07g045240, Solyc06g084310, Solyc05g010670
germ cell development	5 out of 89 genes, 5.6%	309 out of 34727 genes, 0.9%	0.00121	0.01513	Solyc07g045240, Solyc01g107870, Solyc06g084310, Solyc03g117630, Solyc05g010670
chloroplast relocation	5 out of 89 genes, 5.6%	310 out of 34727 genes, 0.9%	0.00123	0.015	Solyc07g018360, Solyc12g042060, Solyc11g067160, Solyc08g007770, Solyc09g011810
plastid localization	5 out of 89 genes, 5.6%	310 out of 34727 genes, 0.9%	0.00123	0.01488	Solyc07g018360, Solyc12g042060, Solyc11g067160, Solyc08g007770, Solyc09g011810
establishment of plastid localization	5 out of 89 genes, 5.6%	310 out of 34727 genes, 0.9%	0.00123	0.01475	Solyc07g018360, Solyc12g042060, Solyc11g067160, Solyc08g007770, Solyc09g011810
oocyte construction	3 out of 89 genes, 3.4%	82 out of 34727 genes, 0.2%	0.00124	0.0148	Solyc07g045240, Solyc06g084310, Solyc05g010670
oocyte morphogenesis	3 out of 89 genes, 3.4%	82 out of 34727 genes, 0.2%	0.00124	0.01468	Solyc07g045240, Solyc06g084310, Solyc05g010670
cytoplasm organization	3 out of 89 genes, 3.4%	83 out of 34727 genes, 0.2%	0.00128	0.01488	Solyc07g045240, Solyc06g084310, Solyc05g010670
cellular biosynthetic process	50 out of 89 genes, 56.2%	13831 out of 34727 genes, 39.8%	0.0013	0.01508	Solyc08g029000, Solyc01g106260, Solyc01g007610, Solyc07g061900, Solyc03g095620, Solyc08g007770, Solyc04g074640, Solyc01g106210, Solyc12g042060, Solyc09g059040, Solyc11g067160, Solyc04g058090, Solyc07g049530, Solyc01g009420, Solyc01g100380, Solyc07g018360, Solyc06g076970, Solyc12g062640, Solyc01g060130, Solyc11g017070, Solyc06g074200, Solyc03g114930, Solyc11g066410, Solyc12g039120, Solyc11g007830,…
nitrogen compound biosynthetic process	12 out of 89 genes, 13.5%	1711 out of 34727 genes, 4.9%	0.00138	0.01575	Solyc03g111840, Solyc06g073280, Solyc07g061900, Solyc06g076970, Solyc03g112070, Solyc01g096520, Solyc01g111120, Solyc03g114930, Solyc06g074200, Solyc09g059040, Solyc11g067160, Solyc07g049530
cysteine biosynthetic process	7 out of 89 genes, 7.9%	654 out of 34727 genes, 1.9%	0.00147	0.01672	Solyc06g074200, Solyc03g114930, Solyc07g061900, Solyc06g076970, Solyc01g096520, Solyc01g111120, Solyc07g049530
translational elongation	5 out of 89 genes, 5.6%	324 out of 34727 genes, 0.9%	0.0015	0.01674	Solyc07g018360, Solyc12g039120, Solyc03g111230, Solyc06g011280, Solyc10g078960
cysteine metabolic process	7 out of 89 genes, 7.9%	659 out of 34727 genes, 1.9%	0.00154	0.01708	Solyc06g074200, Solyc03g114930, Solyc07g061900, Solyc06g076970, Solyc01g096520, Solyc01g111120, Solyc07g049530
response to other organism	26 out of 89 genes, 29.2%	5651 out of 34727 genes, 16.3%	0.00157	0.01695	Solyc03g111840, Solyc08g029000, Solyc02g067460, Solyc01g106260, Solyc08g007770, Solyc10g049710, Solyc01g106210, Solyc09g059040, Solyc11g067160, Solyc07g055290, Solyc04g045340, Solyc07g049530, Solyc01g100380, Solyc06g073280, Solyc03g026310, Solyc03g112070, Solyc06g076970, Solyc03g117630, Solyc10g078960, Solyc01g096520, Solyc09g011810, Solyc04g081970, Solyc03g025950, Solyc12g014380, Solyc06g011280,…
cofactor metabolic process	14 out of 89 genes, 15.7%	2234 out of 34727 genes, 6.4%	0.00159	0.01742	Solyc03g111840, Solyc03g095620, Solyc08g007770, Solyc04g074640, Solyc01g096520, Solyc09g011810, Solyc01g111120, Solyc03g114930, Solyc09g059040, Solyc11g067160, Solyc03g120090, Solyc04g058090, Solyc02g086880, Solyc04g045340
cellular macromolecular complex subunit organization	15 out of 89 genes, 16.9%	2503 out of 34727 genes, 7.2%	0.00167	0.01759	Solyc07g045240, Solyc07g061900, Solyc01g107870, Solyc08g007770, Solyc10g078960, Solyc09g011810, Solyc11g017070, Solyc03g114930, Solyc06g074200, Solyc12g039120, Solyc03g111230, Solyc09g008650, Solyc06g084310, Solyc06g076360, Solyc01g100380
cofactor biosynthetic process	9 out of 89 genes, 10.1%	1071 out of 34727 genes, 3.1%	0.0017	0.01806	Solyc03g111840, Solyc03g095620, Solyc04g074640, Solyc01g096520, Solyc09g011810, Solyc09g059040, Solyc11g067160, Solyc03g120090, Solyc04g058090
glucan biosynthetic process	8 out of 89 genes, 9.0%	873 out of 34727 genes, 2.5%	0.00181	0.01881	Solyc03g095620, Solyc08g007770, Solyc04g074640, Solyc09g011810, Solyc02g091490, Solyc11g007830, Solyc03g120090, Solyc04g045340
anterior/posterior axis specification	3 out of 89 genes, 3.4%	94 out of 34727 genes, 0.3%	0.00184	0.01882	Solyc07g045240, Solyc06g084310, Solyc05g010670
protein peptidyl-prolyl isomerization	3 out of 89 genes, 3.4%	95 out of 34727 genes, 0.3%	0.00189	0.01956	Solyc06g076970, Solyc09g008650, Solyc01g096520
rhythmic process	7 out of 89 genes, 7.9%	689 out of 34727 genes, 2.0%	0.00198	0.02014	Solyc03g111840, Solyc11g007830, Solyc03g026310, Solyc06g076970, Solyc08g006720, Solyc05g010670, Solyc01g096520
female gamete generation	4 out of 89 genes, 4.5%	207 out of 34727 genes, 0.6%	0.00201	0.02029	Solyc07g045240, Solyc01g107870, Solyc06g084310, Solyc05g010670
cellular macromolecular complex assembly	14 out of 89 genes, 15.7%	2292 out of 34727 genes, 6.6%	0.00202	0.021	Solyc07g045240, Solyc01g107870, Solyc08g007770, Solyc10g078960, Solyc09g011810, Solyc11g017070, Solyc03g114930, Solyc06g074200, Solyc12g039120, Solyc03g111230, Solyc09g008650, Solyc06g084310, Solyc06g076360, Solyc01g100380
translational initiation	6 out of 89 genes, 6.7%	514 out of 34727 genes, 1.5%	0.0021	0.02099	Solyc11g017070, Solyc07g045240, Solyc12g039120, Solyc03g111230, Solyc01g107870, Solyc10g078960
coenzyme biosynthetic process	6 out of 89 genes, 6.7%	517 out of 34727 genes, 1.5%	0.00216	0.02085	Solyc09g059040, Solyc11g067160, Solyc03g095620, Solyc03g120090, Solyc04g058090, Solyc01g096520
porphyrin biosynthetic process	5 out of 89 genes, 5.6%	355 out of 34727 genes, 1.0%	0.00223	0.02126	Solyc09g059040, Solyc11g067160, Solyc04g074640, Solyc01g096520, Solyc09g011810
ribonucleoprotein complex assembly	7 out of 89 genes, 7.9%	713 out of 34727 genes, 2.1%	0.0024	0.02292	Solyc11g017070, Solyc07g045240, Solyc12g039120, Solyc03g111230, Solyc01g107870, Solyc06g084310, Solyc10g078960
intracellular mRNA localization	3 out of 89 genes, 3.4%	105 out of 34727 genes, 0.3%	0.00252	0.02345	Solyc07g045240, Solyc06g084310, Solyc05g010670
pigment metabolic process	10 out of 89 genes, 11.2%	1371 out of 34727 genes, 3.9%	0.00267	0.02397	Solyc07g018360, Solyc03g095620, Solyc08g007770, Solyc04g074640, Solyc01g096520, Solyc09g011810, Solyc09g059040, Solyc11g067160, Solyc03g120090, Solyc01g100380
tetrapyrrole biosynthetic process	5 out of 89 genes, 5.6%	377 out of 34727 genes, 1.1%	0.00289	0.02599	Solyc09g059040, Solyc11g067160, Solyc04g074640, Solyc01g096520, Solyc09g011810
photosystem II assembly	5 out of 89 genes, 5.6%	380 out of 34727 genes, 1.1%	0.00299	0.02595	Solyc06g074200, Solyc03g114930, Solyc08g007770, Solyc06g076360, Solyc09g011810
methylglyoxal catabolic process to D-lactate	3 out of 89 genes, 3.4%	115 out of 34727 genes, 0.3%	0.00326	0.02752	Solyc01g106210, Solyc01g106260, Solyc03g115110
methylglyoxal catabolic process	3 out of 89 genes, 3.4%	118 out of 34727 genes, 0.3%	0.00351	0.03013	Solyc01g106210, Solyc01g106260, Solyc03g115110
response to blue light	5 out of 89 genes, 5.6%	397 out of 34727 genes, 1.1%	0.0036	0.0302	Solyc03g026310, Solyc08g007770, Solyc04g074640, Solyc01g096520, Solyc09g011810
aromatic amino acid family metabolic process	7 out of 89 genes, 7.9%	769 out of 34727 genes, 2.2%	0.00364	0.03026	Solyc03g111840, Solyc09g059040, Solyc07g045240, Solyc11g067160, Solyc03g112070, Solyc01g096520, Solyc01g111120
response to cold	14 out of 89 genes, 15.7%	2453 out of 34727 genes, 7.1%	0.00375	0.03085	Solyc03g111840, Solyc11g020040, Solyc02g067460, Solyc07g064510, Solyc03g026310, Solyc06g076970, Solyc03g117630, Solyc02g082760, Solyc01g096520, Solyc09g011810, Solyc01g103450, Solyc09g059040, Solyc07g005210, Solyc04g045340
lactate metabolic process	3 out of 89 genes, 3.4%	122 out of 34727 genes, 0.4%	0.00385	0.03117	Solyc01g106210, Solyc01g106260, Solyc03g115110
multi-organism process	30 out of 89 genes, 33.7%	7325 out of 34727 genes, 21.1%	0.0039	0.03174	Solyc03g111840, Solyc08g029000, Solyc07g045240, Solyc02g067460, Solyc01g106260, Solyc08g007770, Solyc10g049710, Solyc08g006720, Solyc01g106210, Solyc09g059040, Solyc11g067160, Solyc07g055290, Solyc04g045340, Solyc07g049530, Solyc01g100380, Solyc11g020040, Solyc06g073280, Solyc03g026310, Solyc06g076970, Solyc03g112070, Solyc03g117630, Solyc10g078960, Solyc01g096520, Solyc09g011810, Solyc01g103450,…
carbohydrate metabolic process	26 out of 89 genes, 29.2%	6037 out of 34727 genes, 17.4%	0.00403	0.03179	Solyc03g111840, Solyc02g067460, Solyc01g106260, Solyc03g095620, Solyc08g007770, Solyc04g074640, Solyc02g082760, Solyc01g111120, Solyc03g121180, Solyc02g091490, Solyc01g106210, Solyc11g067160, Solyc03g120090, Solyc04g045340, Solyc07g049530, Solyc01g009420, Solyc01g100380, Solyc01g107870, Solyc03g117630, Solyc09g011810, Solyc01g060130, Solyc03g114930, Solyc11g007830, Solyc12g014380, Solyc07g005210,…
response to methylglyoxal	3 out of 89 genes, 3.4%	126 out of 34727 genes, 0.4%	0.00421	0.03261	Solyc01g106210, Solyc01g106260, Solyc03g115110
purine ribonucleotide biosynthetic process	4 out of 89 genes, 4.5%	256 out of 34727 genes, 0.7%	0.00431	0.03354	Solyc10g044540, Solyc06g071960, Solyc04g058090, Solyc03g115110
glycine catabolic process	4 out of 89 genes, 4.5%	262 out of 34727 genes, 0.8%	0.00468	0.03522	Solyc09g059040, Solyc11g067160, Solyc01g096520, Solyc01g111120
rRNA processing	8 out of 89 genes, 9.0%	1027 out of 34727 genes, 3.0%	0.00487	0.03588	Solyc06g076970, Solyc08g007770, Solyc04g074640, Solyc01g096520, Solyc09g011810, Solyc03g114930, Solyc06g074200, Solyc12g039120
glucan catabolic process	3 out of 89 genes, 3.4%	135 out of 34727 genes, 0.4%	0.00511	0.03826	Solyc11g007830, Solyc09g011810, Solyc04g045340
serine family amino acid catabolic process	4 out of 89 genes, 4.5%	270 out of 34727 genes, 0.8%	0.0052	0.03815	Solyc09g059040, Solyc11g067160, Solyc01g096520, Solyc01g111120
pole plasm oskar mRNA localization	2 out of 89 genes, 2.2%	43 out of 34727 genes, 0.1%	0.00547	0.04074	Solyc07g045240, Solyc06g084310
rRNA metabolic process	8 out of 89 genes, 9.0%	1048 out of 34727 genes, 3.0%	0.00549	0.04049	Solyc06g076970, Solyc08g007770, Solyc04g074640, Solyc01g096520, Solyc09g011810, Solyc03g114930, Solyc06g074200, Solyc12g039120
reductive pentose-phosphate cycle	2 out of 89 genes, 2.2%	44 out of 34727 genes, 0.1%	0.00572	0.04182	Solyc09g011810, Solyc01g111120
gamete generation	7 out of 89 genes, 7.9%	852 out of 34727 genes, 2.5%	0.00632	0.04614	Solyc07g045240, Solyc01g107870, Solyc06g084310, Solyc03g117630, Solyc08g006720, Solyc05g010670, Solyc01g100380
heterocycle metabolic process	14 out of 89 genes, 15.7%	2617 out of 34727 genes, 7.5%	0.00661	0.04826	Solyc07g045240, Solyc09g009530, Solyc03g095620, Solyc03g112070, Solyc08g007770, Solyc04g074640, Solyc01g096520, Solyc09g011810, Solyc01g111120, Solyc09g059040, Solyc11g067160, Solyc03g025950, Solyc03g120090, Solyc07g049530
photosynthesis, dark reaction	2 out of 89 genes, 2.2%	48 out of 34727 genes, 0.1%	0.00678	0.04869	Solyc09g011810, Solyc01g111120
defense response to bacterium	13 out of 89 genes, 14.6%	2350 out of 34727 genes, 6.8%	0.00678	0.04864	Solyc03g111840, Solyc08g029000, Solyc02g067460, Solyc03g112070, Solyc08g007770, Solyc03g117630, Solyc01g096520, Solyc09g011810, Solyc09g059040, Solyc03g025950, Solyc04g045340, Solyc07g049530, Solyc01g100380

## Sheet: Down_BP_L-E-HS vs L-C
Gene Ontology term	Cluster frequency	Genome frequency of use	Raw P-value	Corrected P-value	Genes annotated to the term
generation of precursor metabolites and energy	9 out of 22 genes, 40.9%	2300 out of 34727 genes, 6.6%	5.43e-06	0	Solyc07g047850, Solyc06g063370, Solyc07g063190, Solyc00g042130, Solyc02g070940, Solyc01g005620, Solyc09g009020, Solyc02g079950, Solyc07g041900
photosynthesis, light harvesting	3 out of 22 genes, 13.6%	59 out of 34727 genes, 0.2%	7.01e-06	0	Solyc07g047850, Solyc06g063370, Solyc02g070940
protein-chromophore linkage	3 out of 22 genes, 13.6%	146 out of 34727 genes, 0.4%	0.0001	0.04	Solyc07g047850, Solyc06g063370, Solyc02g070940
cellular process	22 out of 22 genes, 100.0%	23063 out of 34727 genes, 66.4%	0.00012	0.04	Solyc08g062920, Solyc07g063190, Solyc01g091170, Solyc12g005720, Solyc01g099150, Solyc01g005620, Solyc08g074620, Solyc09g009020, Solyc11g072190, Solyc03g119080, Solyc02g079950, Solyc03g114860, Solyc06g063370, Solyc07g047850, Solyc00g042130, Solyc02g070940, Solyc02g078650, Solyc04g071620, Solyc07g061790, Solyc06g068860, Solyc04g005700, Solyc07g041900
