# Supplementary material for: Proteomics of Heat-Stress and Ethylene-Mediated Thermotolerance Mechanisms in Tomato Pollen Grains
Source: Front Plant Sci. 2018 Nov 12;9:1558. doi: 10.3389/fpls.2018.01558 (PMC6240657; doi:10.3389/fpls.2018.01558)
Supplement: Supplementary file 10 [file Table_10.xlsx]

## Sheet: Table S10
Table S10. Unique and common GO functional terms, in the biological process (BP) category, between pollen (P) and leaf (L) proteomes for each of the following treatment comparisons: C, plants maintained at control conditions; HS, plants exposed to HS conditions (2 h at 50 oC); E-C, plants pretreated with 1 ppm ethephon followed by maintaining the plants at control conditions; E-HS, plants pretrea…
BP_UP	BP_Down	BP_UP	BP_Down	BP_UP	BP_Down	BP_UP	BP_Down
Pollen vs Leaf (HS vs C)	Pollen vs Leaf (HS vs C)	Pollen vs Leaf (E-C vs C)	Pollen vs Leaf (E-C vs C)	Pollen vs Leaf (E-HS vs HS)	Pollen vs Leaf (E-HS vs HS)	Pollen vs Leaf (E-HS vs C)	Pollen vs Leaf (E-HS vs C)
174 elements included exclusively in "P-HS vs P-C":	248 elements included exclusively in "P-HS vs P-C":	25 elements included exclusively in "P-E-C vs P-C":	183 elements included exclusively in "P-E-C vs P-C":	173 elements included exclusively in "P-E-HS vs P-HS":	189 elements included exclusively in "P-E-HS vs P-HS":	157 elements included exclusively in "P-E-HS vs P-C":	228 elements included exclusively in "P-E-HS vs P-C":
gluconeogenesis	translational initiation	reproductive process	cellular protein complex disassembly	antigen processing and presentation of exogenous peptide antigen via MHC class I, TAP-dependent	cotranslational protein targeting to membrane	response to misfolded protein	translational initiation
hexose biosynthetic process	translational elongation	reproduction	protein complex disassembly	regulation of amino acid metabolic process	SRP-dependent cotranslational protein targeting to membrane	viral reproduction	monosaccharide metabolic process
monosaccharide biosynthetic process	ribonucleoprotein complex assembly	biosynthetic process	cellular macromolecular complex disassembly	antigen processing and presentation of exogenous peptide antigen via MHC class I	protein targeting to ER	nucleobase, nucleoside, nucleotide and nucleic acid metabolic process	ribonucleoprotein complex assembly
cotranslational protein targeting to membrane	translational termination	response to osmotic stress	macromolecular complex disassembly	antigen processing and presentation of exogenous peptide antigen	viral transcription	nucleotide biosynthetic process	cellular metabolic process
SRP-dependent cotranslational protein targeting to membrane	cellular metabolic process	nucleoside phosphate metabolic process	translational initiation	antigen processing and presentation of exogenous antigen	viral genome expression	energy derivation by oxidation of organic compounds	metabolic process
protein targeting to ER	viral transcription	nucleotide metabolic process	cellular metabolic process	regulation of amine metabolic process	mRNA transcription	response to protein stimulus	cellular alcohol metabolic process
alcohol biosynthetic process	viral genome expression	cellular macromolecule catabolic process	metabolic process	negative regulation of ubiquitin-protein ligase activity during mitotic cell cycle	translational termination	tricarboxylic acid cycle	hexose metabolic process
cellular protein complex disassembly	translation	nucleobase, nucleoside and nucleotide metabolic process	translation	negative regulation of ligase activity	translational initiation	acetyl-CoA catabolic process	monosaccharide biosynthetic process
protein complex disassembly	mRNA transcription	ADP transport	cellular component disassembly	negative regulation of ubiquitin-protein ligase activity	viral infectious cycle	aerobic respiration	glucose metabolic process
cellular macromolecular complex disassembly	cotranslational protein targeting to membrane	response to salt stress	cotranslational protein targeting to membrane	positive regulation of ubiquitin-protein ligase activity during mitotic cell cycle	ribonucleoprotein complex assembly	antigen processing and presentation of exogenous peptide antigen via MHC class I, TAP-dependent	translation
macromolecular complex disassembly	SRP-dependent cotranslational protein targeting to membrane	transport	SRP-dependent cotranslational protein targeting to membrane	M/G1 transition of mitotic cell cycle	cellular macromolecule catabolic process	regulation of amino acid metabolic process	primary metabolic process
viral transcription	ribonucleoprotein complex biogenesis and assembly	ATP transport	translational termination	antigen processing and presentation of peptide antigen via MHC class I	cellular protein complex disassembly	antigen processing and presentation of exogenous peptide antigen via MHC class I	gluconeogenesis
viral genome expression	protein targeting to ER	adenine nucleotide transport	protein targeting to ER	DNA damage response, signal transduction by p53 class mediator resulting in cell cycle arrest	protein complex disassembly	antigen processing and presentation of exogenous peptide antigen	alcohol biosynthetic process
mRNA transcription	aerobic respiration	nucleotide biosynthetic process	primary metabolic process	regulation of ubiquitin-protein ligase activity during mitotic cell cycle	cellular macromolecular complex disassembly	antigen processing and presentation of exogenous antigen	hexose biosynthetic process
cellular component disassembly	viral infectious cycle	purine nucleotide transport	viral transcription	positive regulation of ubiquitin-protein ligase activity	macromolecular complex disassembly	cellular respiration	cotranslational protein targeting to membrane
translational termination	cellular protein complex disassembly	multicellular organismal process	cellular process	positive regulation of ligase activity	macromolecule catabolic process	proteasomal protein catabolic process	SRP-dependent cotranslational protein targeting to membrane
nucleobase, nucleoside, nucleotide and nucleic acid metabolic process	protein complex disassembly	cell redox homeostasis	viral genome expression	antigen processing and presentation	cellular component disassembly	positive regulation of catalytic activity	protein targeting to ER
translational elongation	cellular macromolecular complex disassembly	multicellular organismal development	mRNA transcription	antigen processing and presentation of peptide antigen	cellular protein metabolic process	coenzyme catabolic process	alcohol catabolic process
glycolysis	macromolecular complex disassembly	cellular carbohydrate biosynthetic process	ribonucleoprotein complex assembly	anaphase-promoting complex-dependent proteasomal ubiquitin-dependent protein catabolic process	protein metabolic process	regulation of amine metabolic process	viral transcription
response to cadmium ion	cellular respiration	cellular biosynthetic process	response to cadmium ion	G1 DNA damage checkpoint	viral reproduction	cellular component organization	viral genome expression
viral infectious cycle	primary metabolic process	multi-organism process	translational elongation	regulation of ubiquitin-protein ligase activity	proteolysis involved in cellular protein catabolic process	negative regulation of ubiquitin-protein ligase activity during mitotic cell cycle	mRNA transcription
aerobic respiration	cellular component disassembly	response to toxin	nucleobase, nucleoside and nucleotide metabolic process	S phase of mitotic cell cycle	cellular protein catabolic process	proteolysis involved in cellular protein catabolic process	glucose catabolic process
cellular respiration	viral reproduction	antigen processing and presentation of exogenous peptide antigen via MHC class I, TAP-dependent	glucose metabolic process	regulation of ligase activity	photorespiration	negative regulation of ligase activity	cellular macromolecule catabolic process
viral reproduction	tricarboxylic acid cycle	macromolecule localization	nucleoside phosphate metabolic process	G1/S transition of mitotic cell cycle	protein catabolic process	negative regulation of ubiquitin-protein ligase activity	macromolecular complex subunit organization
mitochondrial ornithine transport	acetyl-CoA catabolic process	xenobiotic catabolic process	nucleotide metabolic process	S phase	coenzyme metabolic process	response to host defenses	macromolecular complex assembly
translational initiation	mRNA metabolic process	120 elements included exclusively in "L-E-C vs L-C":	viral infectious cycle	G1/S transition checkpoint	determination of adult life span	positive regulation of ubiquitin-protein ligase activity during mitotic cell cycle	hexose catabolic process
response to metal ion	rRNA processing	photosynthesis, dark reaction	ribonucleoprotein complex biogenesis and assembly	cellular protein catabolic process	cellular metabolic compound salvage	response to defenses of other organism during symbiotic interaction	monosaccharide catabolic process
viral reproductive process	macromolecular complex subunit organization	carbon utilization by fixation of carbon dioxide	cellular alcohol metabolic process	DNA damage response, signal transduction by p53 class mediator	multicellular organismal aging	cellular protein catabolic process	photorespiration
protein refolding	macromolecular complex assembly	carbon utilization	hexose metabolic process	regulation of nitrogen compound metabolic process	cellular catabolic process	regulation of apoptosis	translational termination
proteasomal protein catabolic process	energy derivation by oxidation of organic compounds	multicellular organismal metabolic process	monosaccharide metabolic process	protein catabolic process	aerobic respiration	M/G1 transition of mitotic cell cycle	macromolecule catabolic process
biosynthetic process	cellular macromolecular complex assembly	cellular macromolecular complex assembly	response to metal ion	DNA damage checkpoint	response to cadmium ion	mRNA metabolic process	ribonucleoprotein complex biogenesis and assembly
mRNA metabolic process	cellular macromolecular complex subunit organization	cellular macromolecular complex subunit organization	generation of precursor metabolites and energy	DNA integrity checkpoint	viral reproductive process	dicarboxylic acid catabolic process	pyruvate metabolic process
cellular protein metabolic process	rRNA metabolic process	C4 photosynthesis	oxidoreduction coenzyme metabolic process	cellular macromolecule biosynthetic process	proteasomal protein catabolic process	antigen processing and presentation of peptide antigen via MHC class I	translational elongation
protein metabolic process	coenzyme catabolic process	response to temperature stimulus	macromolecular complex subunit organization	gene expression	cellular macromolecule metabolic process	DNA damage response, signal transduction by p53 class mediator resulting in cell cycle arrest	cellular macromolecular complex assembly
cellular carbohydrate metabolic process	viral reproductive process	macromolecular complex assembly	response to peptide hormone stimulus	protein polyubiquitination	ubiquitin-dependent protein catabolic process	protein catabolic process	cellular macromolecule metabolic process
tricarboxylic acid cycle	ribosome biogenesis	chloroplast organization	positive regulation of growth	ubiquitin-dependent protein catabolic process	modification-dependent protein catabolic process	regulation of ubiquitin-protein ligase activity during mitotic cell cycle	cellular macromolecular complex subunit organization
acetyl-CoA catabolic process	nucleobase, nucleoside, nucleotide and nucleic acid metabolic process	macromolecular complex subunit organization	cellular macromolecular complex subunit organization	modification-dependent protein catabolic process	cellular respiration	positive regulation of ubiquitin-protein ligase activity	cellular metabolic compound salvage
energy derivation by oxidation of organic compounds	cellular component assembly	phloem loading	aerobic respiration	modification-dependent macromolecule catabolic process	modification-dependent macromolecule catabolic process	positive regulation of ligase activity	response to salt stress
proteolysis involved in cellular protein catabolic process	photorespiration	carboxylic acid metabolic process	cellular macromolecule metabolic process	response to misfolded protein	hindbrain structural organization	interphase of mitotic cell cycle	response to cadmium ion
cellular biosynthetic process	ncRNA processing	response to cold	nicotinamide metabolic process	mitotic cell cycle checkpoint	cerebellum structural organization	antigen processing and presentation	macromolecule metabolic process
cellular carbohydrate biosynthetic process	ncRNA metabolic process	organic acid metabolic process	pyridine nucleotide metabolic process	macromolecule biosynthetic process	catabolic process	antigen processing and presentation of peptide antigen	response to peptide hormone stimulus
ribonucleoprotein complex assembly	citrate metabolic process	fructose 1,6-bisphosphate metabolic process	alcohol catabolic process	DNA damage response, signal transduction	cellular alcohol metabolic process	interphase	cellular protein complex disassembly
cellular protein catabolic process	cellular metabolic compound salvage	cellular component assembly	vitamin metabolic process	cellular biopolymer biosynthetic process	macromolecule metabolic process	anaphase-promoting complex-dependent proteasomal ubiquitin-dependent protein catabolic process	cellular carbohydrate catabolic process
coenzyme catabolic process	cellular macromolecule metabolic process	nucleosome assembly	cellular respiration	biopolymer metabolic process	SRP-dependent cotranslational protein targeting to membrane, translocation	oxaloacetate metabolic process	protein complex disassembly
protein catabolic process	cellular localization	chloroplast relocation	biosynthetic process	nucleobase, nucleoside, nucleotide and nucleic acid metabolic process	biopolymer catabolic process	localization	cellular macromolecular complex disassembly
protein folding	macromolecule localization	plastid localization	viral reproductive process	proteolysis involved in cellular protein catabolic process	mRNA metabolic process	G1 DNA damage checkpoint	cellular component assembly
ornithine transport	macromolecule metabolic process	establishment of plastid localization	gluconeogenesis	biopolymer biosynthetic process	intracellular transport	regulation of ubiquitin-protein ligase activity	biosynthetic process
response to reactive oxygen species	protein transport	dicarboxylic acid metabolic process	macromolecule metabolic process	mitotic cell cycle	L-serine metabolic process	S phase of mitotic cell cycle	carbohydrate catabolic process
response to oxidative stress	mitochondrial ATP synthesis coupled electron transport	oxaloacetate metabolic process	cellular biosynthetic process	cellular component organization	glycolysis	regulation of ligase activity	macromolecular complex disassembly
carbohydrate metabolic process	establishment of protein localization	photosynthesis	positive regulation of growth rate	cell cycle checkpoint	ripening, climacteric	G1/S transition of mitotic cell cycle	viral infectious cycle
response to osmotic stress	acetyl-CoA metabolic process	nucleosome organization	pyrimidine ribonucleotide biosynthetic process	regulation of apoptosis	biosynthetic process	cofactor catabolic process	cellular biosynthetic process
carbohydrate biosynthetic process	cellular biosynthetic process	coenzyme metabolic process	glucose catabolic process	cellular localization	protein targeting to membrane	S phase	response to osmotic stress
interphase of mitotic cell cycle	intracellular protein transport	lipid metabolic process	hexose biosynthetic process	cellular biopolymer metabolic process	cyanide metabolic process	viral reproductive process	cellular catabolic process
interphase	farnesyl diphosphate biosynthetic process	response to glucose stimulus	energy derivation by oxidation of organic compounds	interphase of mitotic cell cycle	proteolysis	G1/S transition checkpoint	cellular component disassembly
response to inorganic substance	intracellular transport	starch metabolic process	NADPH regeneration	interphase	establishment of localization in cell	ubiquitin-dependent protein catabolic process	cellular carbohydrate metabolic process
ADP transport	establishment of localization in cell	fructose metabolic process	hexose catabolic process	establishment of localization in cell	cellular biosynthetic process	modification-dependent protein catabolic process	catabolic process
gene expression	ribonucleoside triphosphate catabolic process	plastid organization	nucleobase, nucleoside, nucleotide and nucleic acid metabolic process	maturation of SSU-rRNA	energy derivation by oxidation of organic compounds	modification-dependent macromolecule catabolic process	cellular component organization
response to hydrogen peroxide	purine ribonucleoside triphosphate catabolic process	response to blue light	photorespiration	positive regulation of catalytic activity	regulation of amino acid metabolic process	DNA damage response, signal transduction by p53 class mediator	branched chain family amino acid biosynthetic process
chaperone cofactor-dependent protein folding	purine nucleoside triphosphate catabolic process	microtubule nucleation	regulation of growth rate	RNA metabolic process	hindbrain morphogenesis	establishment of localization	glycolysis
transcription	purine ribonucleotide catabolic process	chromatin assembly	monosaccharide catabolic process	biopolymer catabolic process	cerebellum morphogenesis	regulation of nitrogen compound metabolic process	response to metal ion
transcription, DNA-dependent	ribonucleotide catabolic process	lipid catabolic process	pyrimidine ribonucleotide metabolic process	proteasomal ubiquitin-dependent protein catabolic process	cellular localization	negative regulation of translation	viral reproduction
RNA biosynthetic process	nucleoside triphosphate catabolic process	response to far red light	water-soluble vitamin metabolic process	intracellular transport	regulation of amine metabolic process	protein polyubiquitination	coenzyme metabolic process
biopolymer catabolic process	purine nucleotide catabolic process	response to red light	monosaccharide biosynthetic process	negative regulation of catalytic activity	localization	regulation of catalytic activity	viral reproductive process
positive regulation of growth rate	positive regulation of growth	fatty acid catabolic process	NADP metabolic process	regulation of catalytic activity	transport	spermatogenesis	response to abiotic stimulus
response to salt stress	nucleotide catabolic process	starch biosynthetic process	pyrimidine nucleotide biosynthetic process	macromolecule localization	proteasomal ubiquitin-dependent protein catabolic process	aspartate family amino acid catabolic process	isoleucine biosynthetic process
ATP transport	biosynthetic process	response to hexose stimulus	alcohol biosynthetic process	regulation of molecular function	purine nucleotide metabolic process	Golgi organization	nucleoside phosphate metabolic process
determination of adult life span	cellular protein metabolic process	response to monosaccharide stimulus	mitochondrial ATP synthesis coupled electron transport	regulation of mitotic cell cycle	establishment of localization	biopolymer catabolic process	nucleotide metabolic process
adenine nucleotide transport	protein metabolic process	reductive pentose-phosphate cycle	cellular component assembly	maturation of SSU-rRNA from tricistronic rRNA transcript (SSU-rRNA, 5.8S rRNA, LSU-rRNA)	cysteine biosynthetic process from serine	symbiosis, encompassing mutualism through parasitism	carbohydrate metabolic process
purine nucleotide transport	antigen processing and presentation of exogenous peptide antigen via MHC class I, TAP-dependent	aerobic respiration	pyrimidine nucleotide metabolic process	proteasomal protein catabolic process	cellular carbohydrate metabolic process	glyoxylate metabolic process	cellular carbohydrate biosynthetic process
positive regulation of embryonic development	ribonucleotide metabolic process	carboxylic acid catabolic process	viral reproduction	intracellular protein transport	cellular response to glucose starvation	male gamete generation	isoleucine metabolic process
regulation of growth rate	protein localization	organic acid catabolic process	coenzyme metabolic process	protein transport	gluconeogenesis	transport	nucleobase, nucleoside and nucleotide metabolic process
response to high light intensity	gene expression	chromatin assembly or disassembly	ribonucleotide metabolic process	establishment of protein localization	response to metal ion	interspecies interaction between organisms	cellular protein metabolic process
symbiosis, encompassing mutualism through parasitism	RNA methylation	response to chemical stimulus	macromolecular complex assembly	positive regulation of growth	cerebellum development	positive regulation of cellular protein metabolic process	protein metabolic process
ribonucleotide metabolic process	purine nucleotide metabolic process	DNA packaging	cellular macromolecule catabolic process	cell cycle process	metencephalon development	proteasome assembly	response to stimulus
multicellular organismal aging	cellular biopolymer biosynthetic process	cellular respiration	macromolecule localization	regulation of cell cycle	coenzyme biosynthetic process	organelle organization	oxidoreduction coenzyme metabolic process
'de novo' posttranslational protein folding	regulation of amino acid metabolic process	cellular response to phosphate starvation	cellular metabolic compound salvage	RNA methylation	platelet degranulation	photorespiration	mRNA metabolic process
interspecies interaction between organisms	antigen processing and presentation of exogenous peptide antigen via MHC class I	establishment of organelle localization	cellular localization	proteasome assembly	hexose biosynthetic process	positive regulation of protein metabolic process	farnesyl diphosphate biosynthetic process
RNA metabolic process	maturation of SSU-rRNA from tricistronic rRNA transcript (SSU-rRNA, 5.8S rRNA, LSU-rRNA)	viral transcription	establishment of localization in cell	protein localization	response to stress	DNA damage checkpoint	branched chain family amino acid metabolic process
ubiquitin-dependent protein catabolic process	antigen processing and presentation of exogenous peptide antigen	viral genome expression	cellular macromolecular complex assembly	microtubule-based process	monosaccharide biosynthetic process	DNA integrity checkpoint	response to misfolded protein
modification-dependent protein catabolic process	antigen processing and presentation of exogenous antigen	cellular lipid catabolic process	macromolecule catabolic process	photorespiration	ER-associated protein catabolic process	regulation of translation	L-arabinose metabolic process
modification-dependent macromolecule catabolic process	positive regulation of growth rate	monocarboxylic acid metabolic process	protein transport	cellular nitrogen compound metabolic process	vesicle-mediated transport	dicarboxylic acid metabolic process	carbohydrate biosynthetic process
reproductive process	ovarian follicle atresia	response to oxidative stress	cellular protein metabolic process	cell cycle phase	protein transport	proteasomal ubiquitin-dependent protein catabolic process	arabinose metabolic process
tRNA metabolic process	arabinose biosynthetic process	mRNA transcription	establishment of protein localization	proteolysis	establishment of protein localization	RNA export from nucleus	cofactor metabolic process
macromolecule biosynthetic process	negative regulation of estrogen receptor signaling pathway	tricarboxylic acid cycle	ribonucleotide biosynthetic process	cell cycle	regulation of body fluid levels	response to immune response of other organism during symbiotic interaction	respiratory electron transport chain
'de novo' protein folding	L-arabinose biosynthetic process	PSII associated light-harvesting complex II catabolic process	protein metabolic process	reproductive process	reproduction	response to host immune response	response to inorganic substance
intracellular transport	UDP-L-arabinose biosynthetic process	acetyl-CoA catabolic process	pyruvate metabolic process	protein targeting	ER overload response	interaction with host	cellular localization
response to abiotic stimulus	respiratory electron transport chain	regeneration	ncRNA metabolic process	cellular metabolic compound salvage	response to misfolded protein	cellular metabolic compound salvage	arabinose biosynthetic process
reproduction	protein targeting	response to fructose stimulus	respiratory electron transport chain	rhamnose metabolic process	negative regulation of transforming growth factor beta receptor signaling pathway	mitotic cell cycle checkpoint	L-arabinose biosynthetic process
ribonucleotide biosynthetic process	biopolymer metabolic process	chlorophyll biosynthetic process	pentose-phosphate shunt	reproduction	misfolded or incompletely synthesized protein catabolic process	DNA damage response, signal transduction	UDP-L-arabinose biosynthetic process
cytoskeleton organization	purine ribonucleoside triphosphate metabolic process	photosynthetic electron transport in photosystem I	response to inorganic substance	transcription	hindbrain development	response to virus	nucleic acid transport
long-chain fatty acid metabolic process	ribonucleoside triphosphate metabolic process	cotranslational protein targeting to membrane	response to stimulus	transcription, DNA-dependent	positive regulation of embryonic development	regulation of cell cycle	RNA transport
RNA methylation	purine nucleoside triphosphate metabolic process	SRP-dependent cotranslational protein targeting to membrane	cofactor metabolic process	RNA biosynthetic process	intracellular protein transmembrane transport	response to toxin	establishment of RNA localization
response to heat	regulation of amine metabolic process	glutathione metabolic process	ovarian follicle atresia	glutamate catabolic process	negative regulation of peptidase activity	virus-host interaction	biopolymer metabolic process
cellular biopolymer biosynthetic process	regulation of growth rate	cellular lipid metabolic process	negative regulation of estrogen receptor signaling pathway	proteasomal ubiquitin-independent protein catabolic process	regulation of nitrogen compound metabolic process	nuclear export	NADPH regeneration
antigen processing and presentation of exogenous peptide antigen via MHC class I, TAP-dependent	acetyl-CoA biosynthetic process	translational termination	intracellular transport	dicarboxylic acid catabolic process	protein localization	regulation of molecular function	cellular macromolecule biosynthetic process
cellular macromolecule metabolic process	nucleoside triphosphate metabolic process	protein-DNA complex assembly	response to salt stress	response to protein stimulus	vacuolar acidification	nucleic acid transport	NADP metabolic process
mitotic spindle organization	negative regulation of ubiquitin-protein ligase activity during mitotic cell cycle	organelle localization	protein localization	nitrogen compound metabolic process	response to osmotic stress	RNA transport	macromolecule localization
regulation of embryonic development	alcohol biosynthetic process	fatty acid metabolic process	glycolysis	positive regulation of transcriptional preinitiation complex assembly	reproductive process	establishment of RNA localization	farnesyl diphosphate metabolic process
positive regulation of growth	farnesyl diphosphate metabolic process	protein homotetramerization	ATP synthesis coupled electron transport	localization	biopolymer metabolic process	proteolysis	response to stress
purine nucleotide metabolic process	negative regulation of ligase activity	cofactor metabolic process	cellular carbohydrate catabolic process	establishment of localization	response to inorganic substance	mitotic cell cycle	male gonad development
regulation of amino acid metabolic process	negative regulation of ubiquitin-protein ligase activity	ribonucleoprotein complex biogenesis and assembly	biopolymer metabolic process	nucleic acid transport	transmembrane transport	acetyl-CoA metabolic process	polyprenol biosynthetic process
antigen processing and presentation of exogenous peptide antigen via MHC class I	purine ribonucleotide metabolic process	coenzyme catabolic process	defecation	RNA transport	negative regulation of hydrolase activity	positive regulation of protein amino acid phosphorylation	establishment of localization in cell
Golgi organization	defecation	viral reproductive process	negative regulation of mammary gland epithelial cell proliferation	establishment of RNA localization	alcohol biosynthetic process	cell cycle checkpoint	response to glucagon stimulus
antigen processing and presentation of exogenous peptide antigen	negative regulation of mammary gland epithelial cell proliferation	translational elongation	carbohydrate catabolic process	regulation of growth rate	carbohydrate metabolic process	protein complex assembly	nicotinamide metabolic process
phosphate transport	positive regulation of ubiquitin-protein ligase activity during mitotic cell cycle	response to high light intensity	intracellular protein transport	regulation of transcriptional preinitiation complex assembly	nucleotide biosynthetic process	positive regulation of phosphorylation	pyridine nucleotide metabolic process
antigen processing and presentation of exogenous antigen	polyprenol biosynthetic process	regulation of cell communication	response to glucagon stimulus	protein ubiquitination	negative regulation of catalytic activity	carboxylic acid catabolic process	prenol biosynthetic process
oxidative phosphorylation	biopolymer biosynthetic process	porphyrin biosynthetic process	ribosomal small subunit biogenesis	protein complex assembly	ER to Golgi vesicle-mediated transport	organic acid catabolic process	ribosomal small subunit biogenesis
mitotic cell cycle	ATP synthesis coupled electron transport	protein targeting to chloroplast	mRNA metabolic process	protein modification by small protein conjugation	secretion	negative regulation of cellular protein metabolic process	development of primary male sexual characteristics
cellular response to stimulus	M/G1 transition of mitotic cell cycle	antigen processing and presentation of peptide antigen via MHC class I	negative regulation of steroid hormone receptor signaling pathway	response to DNA damage stimulus	intracellular protein transport	male meiosis	establishment of localization
regulation of apoptosis	antigen processing and presentation of peptide antigen via MHC class I	tetrapyrrole biosynthetic process	progesterone receptor signaling pathway	transport	nucleoside triphosphate biosynthetic process	positive regulation of phosphorus metabolic process	macromolecule biosynthetic process
cellular macromolecule biosynthetic process	DNA damage response, signal transduction by p53 class mediator resulting in cell cycle arrest	photosystem II assembly	cellular component organization	RNA localization	pH reduction	positive regulation of phosphate metabolic process	mitochondrial ATP synthesis coupled electron transport
response to immune response of other organism during symbiotic interaction	prenol biosynthetic process	establishment of localization in cell	protein targeting	molting cycle, collagen and cuticulin-based cuticle	intracellular pH reduction	RNA localization	RNA localization
response to host immune response	insulin receptor signaling pathway	pentose-phosphate shunt	cellular catabolic process	acetyl-CoA biosynthetic process	macromolecule localization	cellular nitrogen compound metabolic process	ripening, climacteric
hyperosmotic response	transmembrane receptor protein tyrosine kinase signaling pathway	viral infectious cycle	response to osmotic stress	vesicle targeting, rough ER to cis-Golgi	ribonucleotide metabolic process	negative regulation of protein metabolic process	organelle organization
regulation of amine metabolic process	regulation of apoptosis	antigen processing and presentation	regulation of pharyngeal pumping	COPII coating of Golgi vesicle	response to salt stress	spermatid development	biopolymer catabolic process
macromolecule metabolic process	glycolysis	antigen processing and presentation of peptide antigen	regulation of feeding behavior	rough ER to cis-Golgi vesicle-mediated transport	protein targeting	spermatid differentiation	response to testosterone stimulus
response to light intensity	negative regulation of steroid hormone receptor signaling pathway	energy derivation by oxidation of organic compounds	cellular macromolecule biosynthetic process	2-oxoglutarate metabolic process	regulation of transforming growth factor beta receptor signaling pathway	cell cycle	calcium ion transport
karyogamy	progesterone receptor signaling pathway	NADPH regeneration	regulation of mammary gland epithelial cell proliferation	molting cycle, protein-based cuticle	negative regulation of caspase activity	ribonucleotide biosynthetic process	aerobic respiration
biopolymer biosynthetic process	RNA processing	protein tetramerization	cellular biopolymer biosynthetic process	dicarboxylic acid metabolic process	response to stimulus	positive regulation of translation	nucleobase, nucleoside, nucleotide and nucleic acid metabolic process
negative regulation of ubiquitin-protein ligase activity during mitotic cell cycle	regulation of ubiquitin-protein ligase activity during mitotic cell cycle	negative regulation of signal transduction	electron transport chain	molting cycle	long-chain fatty acid metabolic process	cellular protein complex assembly	transport
negative regulation of ligase activity	positive regulation of ubiquitin-protein ligase activity	NADP metabolic process	catabolic process	glutamine family amino acid catabolic process	regulation of peptidase activity	cytoskeleton organization	localization
negative regulation of ubiquitin-protein ligase activity	maturation of SSU-rRNA	galactolipid biosynthetic process	macromolecule biosynthetic process	protein import into mitochondrion	regulation of cellular pH	cell cycle phase	mRNA transport
establishment of localization in cell	positive regulation of ligase activity	galactolipid metabolic process	oxidative phosphorylation	RNA export from nucleus	regulation of intracellular pH	fatty acid beta-oxidation	carboxylic acid metabolic process
tRNA aminoacylation for protein translation	antigen processing and presentation	pigment metabolic process	reproduction	biopolymer modification	positive regulation of protein ubiquitination	nitrogen compound metabolic process	cholesterol biosynthetic process
amino acid activation	antigen processing and presentation of peptide antigen	negative regulation of cell growth	regulation of multicellular organism growth	establishment of organelle localization	purine ribonucleoside triphosphate metabolic process	system process	organic acid metabolic process
tRNA aminoacylation	response to misfolded protein	negative regulation of cell communication	protein folding	ribosomal small subunit biogenesis	ATP metabolic process	regulation of protein amino acid phosphorylation	L-serine metabolic process
response to host defenses	ubiquitin-dependent protein catabolic process	cellular localization	growth	mitochondrial transport	response to protein stimulus	response to zinc ion	male sex differentiation
positive regulation of ubiquitin-protein ligase activity during mitotic cell cycle	modification-dependent protein catabolic process	glycolipid biosynthetic process	rRNA processing	vesicle targeting, to, from or within Golgi	ribonucleotide biosynthetic process	fatty acid oxidation	geranyl diphosphate biosynthetic process
response to defenses of other organism during symbiotic interaction	modification-dependent macromolecule catabolic process	glucan biosynthetic process	cellular carbohydrate metabolic process	Golgi transport vesicle coating	antigen processing and presentation of exogenous peptide antigen via MHC class I, TAP-dependent	lipid oxidation	cyanide metabolic process
mitochondrial transport	regulation of pharyngeal pumping	hydrogen peroxide catabolic process	biopolymer biosynthetic process	organ regeneration	ribonucleoside triphosphate metabolic process	sexual reproduction	positive regulation of cholesterol biosynthetic process
nucleotide biosynthetic process	regulation of feeding behavior	glycolipid metabolic process	rRNA metabolic process	microtubule cytoskeleton organization	purine nucleoside triphosphate metabolic process	glutamine family amino acid metabolic process	positive regulation of steroid metabolic process
response to misfolded protein	anaphase-promoting complex-dependent proteasomal ubiquitin-dependent protein catabolic process	nicotinamide metabolic process	gene expression	mRNA transport	RNA methylation	regulation of cellular protein metabolic process	cellular respiration
M/G1 transition of mitotic cell cycle	cholesterol biosynthetic process	pyridine nucleotide metabolic process	positive regulation of multicellular organism growth	glutamate metabolic process	purine ribonucleotide biosynthetic process	establishment of localization in cell	protein transport
antigen processing and presentation of peptide antigen via MHC class I	regulation of mammary gland epithelial cell proliferation	response to light stimulus	nucleotide biosynthetic process	nuclear export	regulation of embryonic development	cellular response to stress	establishment of protein localization
DNA damage response, signal transduction by p53 class mediator resulting in cell cycle arrest	G1 DNA damage checkpoint	microtubule cytoskeleton organization	farnesyl diphosphate biosynthetic process	Golgi vesicle budding	nucleoside triphosphate metabolic process	regulation of phosphorylation	intracellular transport
cellular nitrogen compound metabolic process	cellular macromolecule biosynthetic process	protein catabolic process	organelle organization	RNA processing	phagocytosis	nucleocytoplasmic transport	cellular biopolymer biosynthetic process
localization	cofactor catabolic process	protein homooligomerization	mitochondrial electron transport, ubiquinol to cytochrome c	organelle organization	antigen processing and presentation of exogenous peptide antigen via MHC class I	cellular response to stimulus	pentose-phosphate shunt
proteasomal ubiquitin-dependent protein catabolic process	molting cycle, collagen and cuticulin-based cuticle	negative regulation of cell size	regulation of estrogen receptor signaling pathway	regulation of inflammatory response	antigen processing and presentation of exogenous peptide antigen	nuclear transport	protein localization
regulation of ubiquitin-protein ligase activity during mitotic cell cycle	regulation of ubiquitin-protein ligase activity	photosynthetic electron transport chain	mitochondrial transport	energy derivation by oxidation of organic compounds	ATP hydrolysis coupled proton transport	viral transcription	amine catabolic process
positive regulation of ubiquitin-protein ligase activity	S phase of mitotic cell cycle	translational initiation	inner mitochondrial membrane organization	multicellular organismal process	antigen processing and presentation of exogenous antigen	regulation of protein metabolic process	UDP-L-arabinose metabolic process
positive regulation of ligase activity	regulation of ligase activity	defense response	negative regulation of epithelial cell proliferation	organelle localization	serine family amino acid catabolic process	viral genome expression	response to nitrosative stress
cofactor catabolic process	G1/S transition of mitotic cell cycle	regulation of protein transport	ribosome biogenesis	transcription from RNA polymerase II promoter	energy coupled proton transport, against electrochemical gradient	cellular localization	amine biosynthetic process
antigen processing and presentation	S phase	response to light intensity	mRNA transport	mitochondrial membrane organization	purine ribonucleotide metabolic process	negative regulation of catalytic activity	acetyl-CoA metabolic process
antigen processing and presentation of peptide antigen	GTP catabolic process	response to radiation	steroid hormone receptor signaling pathway	nucleocytoplasmic transport	oxidative phosphorylation	mRNA transcription	vitamin metabolic process
cellular localization	nuclear-transcribed mRNA catabolic process, nonsense-mediated decay	glucan metabolic process	tRNA aminoacylation for protein translation	protein targeting to mitochondrion	activation of signaling protein activity involved in unfolded protein response	mitotic spindle organization	nitrogen compound catabolic process
response to protein stimulus	RNA metabolic process	cellular protein complex assembly	amino acid activation	tricarboxylic acid cycle	platelet activation	cell communication	response to zinc ion
transport	molting cycle, protein-based cuticle	44 common elements in "P-E-C vs P-C" and "L-E-C vs L-C":	tRNA aminoacylation	PSII associated light-harvesting complex II catabolic process	macromolecule biosynthetic process	pyrimidine ribonucleotide biosynthetic process	capsule polysaccharide biosynthetic process
anaphase-promoting complex-dependent proteasomal ubiquitin-dependent protein catabolic process	coenzyme A metabolic process	monosaccharide metabolic process	mitochondrial electron transport, cytochrome c to oxygen	nuclear transport	response to endoplasmic reticulum stress	purine nucleotide metabolic process	capsule organization
proteolysis	UDP-L-arabinose metabolic process	monosaccharide catabolic process	protein targeting to mitochondrion	aerobic respiration	response to abiotic stimulus	lipid modification	cholesterol metabolic process
G1 DNA damage checkpoint	G1/S transition checkpoint	alcohol catabolic process	biopolymer catabolic process	acetyl-CoA catabolic process	karyogamy	vacuole organization	proteolysis involved in cellular protein catabolic process
ER-associated protein catabolic process	NADPH regeneration	cellular alcohol metabolic process	reproductive process	vesicle targeting	negative regulation of ubiquitin-protein ligase activity during mitotic cell cycle	pyrimidine ribonucleotide metabolic process	Golgi organization
response to virus	GTP metabolic process	glucose metabolic process	intracellular receptor-mediated signaling pathway	regeneration	aging	hyperosmotic response	pentose metabolic process
cellular response to stress	mitochondrial membrane organization	hexose metabolic process	isopentenyl diphosphate biosynthetic process	cellular ketone metabolic process	blood coagulation	cotranslational protein targeting to membrane	pentose biosynthetic process
purine ribonucleoside triphosphate metabolic process	molting cycle	alcohol biosynthetic process	isopentenyl diphosphate metabolic process	regulation of growth	coagulation	SRP-dependent cotranslational protein targeting to membrane	reproduction
regulation of ubiquitin-protein ligase activity	ergosterol biosynthetic process	pyruvate metabolic process	nucleoside biosynthetic process	cellular protein complex assembly	organic acid biosynthetic process	amino acid catabolic process	amino acid catabolic process
establishment of localization	ergosterol metabolic process	glucose catabolic process	nucleic acid transport	cellular response to DNA damage stimulus	carboxylic acid biosynthetic process	intracellular transport	monocarboxylic acid metabolic process
S phase of mitotic cell cycle	cellular component organization	carbohydrate metabolic process	RNA transport	oocyte axis specification	Golgi organization	translational termination	protein targeting
regulation of ligase activity	response to cytokine stimulus	hexose catabolic process	establishment of RNA localization	cellular respiration	negative regulation of ligase activity	81 elements included exclusively in "L-E-HS vs L-C":	mRNA export from nucleus
ribonucleoside triphosphate metabolic process	macromolecule biosynthetic process	gluconeogenesis	transcription	vesicle coating	negative regulation of ubiquitin-protein ligase activity	response to hydrogen peroxide	cellular protein catabolic process
purine nucleoside triphosphate metabolic process	glucose homeostasis	response to cadmium ion	transcription, DNA-dependent	oocyte construction	Golgi vesicle transport	isopentenyl diphosphate biosynthetic process, mevalonate-independent pathway	biopolymer biosynthetic process
G1/S transition of mitotic cell cycle	capsule polysaccharide biosynthetic process	glycolysis	female gonad development	oocyte morphogenesis	positive regulation of nuclease activity	glyceraldehyde-3-phosphate metabolic process	regulation of amino acid metabolic process
S phase	capsule organization	generation of precursor metabolites and energy	negative regulation of proteolysis	fatty acid transport	regulation of nuclease activity	isopentenyl diphosphate biosynthetic process	cysteine biosynthetic process from serine
acetyl-CoA metabolic process	galactose metabolic process	hexose biosynthetic process	RNA biosynthetic process	nucleotide biosynthetic process	dicarboxylic acid metabolic process	isopentenyl diphosphate metabolic process	dicarboxylic acid metabolic process
interaction with host	cholesterol metabolic process	cellular carbohydrate catabolic process	regulation of steroid hormone receptor signaling pathway	coenzyme catabolic process	regulation of pH	protein targeting to chloroplast	amino acid metabolic process
nucleoside triphosphate metabolic process	triacylglycerol biosynthetic process	carbohydrate catabolic process	cellular di-, tri-valent inorganic cation homeostasis	respiratory electron transport chain	positive regulation of ubiquitin-protein ligase activity during mitotic cell cycle	heat acclimation	ncRNA metabolic process
response to endoplasmic reticulum stress	electron transport chain	monosaccharide biosynthetic process	oxidation reduction	biopolymer methylation	M/G1 transition of mitotic cell cycle	chloroplast organization	mitochondrial electron transport, ubiquinol to cytochrome c
biopolymer metabolic process	regulation of multicellular organism growth	cellular carbohydrate metabolic process	ncRNA processing	establishment of vesicle localization	hemostasis	pentose-phosphate shunt	amino acid biosynthetic process
G1/S transition checkpoint	midgut development	cellular process	RNA metabolic process	sugar mediated signaling	hyperosmotic response	NADPH regeneration	protein catabolic process
nitrogen compound metabolic process	pentose biosynthetic process	cellular catabolic process	RNA methylation	vesicle localization	antigen processing and presentation of peptide antigen via MHC class I	response to radiation	interphase of mitotic cell cycle
water transport	oxidative phosphorylation	cellular metabolic process	establishment of localization	embryonic development	DNA damage response, signal transduction by p53 class mediator resulting in cell cycle arrest	response to light stimulus	cellular nitrogen compound metabolic process
fluid transport	biopolymer catabolic process	response to metal ion	farnesyl diphosphate metabolic process	methylation	regulation of protein ubiquitination	starch biosynthetic process	intracellular protein transport
cellular iron ion homeostasis	proteolysis involved in cellular protein catabolic process	catabolic process	regulation of epithelial cell proliferation	oocyte development	cellular macromolecule biosynthetic process	photosynthesis, light reaction	nitrogen compound biosynthetic process
purine ribonucleotide metabolic process	DNA damage response, signal transduction by p53 class mediator	metabolic process	cellular carbohydrate biosynthetic process	protein import	regulation of ubiquitin-protein ligase activity during mitotic cell cycle	plastid organization	interphase
sex differentiation	Rab protein signal transduction	carbohydrate biosynthetic process	localization	92 elements included exclusively in "L-E-HS vs L-HS":	positive regulation of ubiquitin-protein ligase activity	response to ethanol	gonad development
47 elements included exclusively in "L-HS vs L-C":	reproductive process	response to stimulus	sex differentiation	photosynthesis	positive regulation of ligase activity	photosynthesis	RNA export from nucleus
plastid organization	regulation of nitrogen compound metabolic process	primary metabolic process	transferrin transport	vitamin metabolic process	antigen processing and presentation	maltose metabolic process	regulation of amine metabolic process
photosynthesis	positive regulation of transcriptional preinitiation complex assembly	organelle organization	polyprenol biosynthetic process	oxidoreduction coenzyme metabolic process	antigen processing and presentation of peptide antigen	isoprenoid metabolic process	ATP synthesis coupled electron transport
photosynthesis, light reaction	localization	response to abiotic stimulus	starch biosynthetic process	protein folding	jasmonic acid biosynthetic process	isoprenoid biosynthetic process	polyprenol metabolic process
plastid membrane organization	positive regulation of multicellular organism growth	macromolecule catabolic process	nuclear-transcribed mRNA catabolic process, nonsense-mediated decay	water-soluble vitamin metabolic process	oxylipin biosynthetic process	starch metabolic process	nitrogen compound metabolic process
thylakoid membrane organization	sterol biosynthetic process	localization	proteolysis involved in cellular protein catabolic process	response to oxidative stress	anaphase-promoting complex-dependent proteasomal ubiquitin-dependent protein catabolic process	serine family amino acid metabolic process	nucleocytoplasmic transport
photosystem II assembly	cellular protein catabolic process	establishment of localization	mitochondrion organization	porphyrin metabolic process	G1 DNA damage checkpoint	chlorophyll metabolic process	prenol metabolic process
cellular protein complex assembly	oxidation reduction	cellular component organization	lysine metabolic process	tetrapyrrole metabolic process	positive regulation of growth rate	response to arsenic	extracellular polysaccharide biosynthetic process
ncRNA metabolic process	mitochondrial electron transport, ubiquinol to cytochrome c	response to stress	excretion	chlorophyll metabolic process	amine catabolic process	response to endoplasmic reticulum stress	nuclear transport
porphyrin biosynthetic process	regulation of estrogen receptor signaling pathway	response to reactive oxygen species	8 elements included exclusively in "L-E-C vs L-C":	nicotinamide metabolic process	regulation of ubiquitin-protein ligase activity	pole plasm mRNA localization	water-soluble vitamin metabolic process
chloroplast organization	reproduction	response to inorganic substance	spermidine biosynthetic process	pyridine nucleotide metabolic process	S phase of mitotic cell cycle	porphyrin metabolic process	regulation of cholesterol biosynthetic process
tetrapyrrole biosynthetic process	cellular biopolymer metabolic process	viral reproduction	arginine metabolic process	cofactor metabolic process	regulation of ligase activity	pole plasm RNA localization	gene expression
photosynthetic electron transport in photosystem I	inner mitochondrial membrane organization	response to hydrogen peroxide	spermidine metabolic process	response to temperature stimulus	G1/S transition of mitotic cell cycle	disaccharide metabolic process	development of primary sexual characteristics
rRNA processing	regulation of transcriptional preinitiation complex assembly	antigen processing and presentation of exogenous peptide antigen via MHC class I	polyamine biosynthetic process	coenzyme metabolic process	S phase	tetrapyrrole metabolic process	regulation of translational termination
rRNA metabolic process	interphase of mitotic cell cycle	antigen processing and presentation of exogenous peptide antigen	reductive pentose-phosphate cycle	hexose biosynthetic process	regulation of growth rate	ncRNA metabolic process	extracellular polysaccharide metabolic process
cofactor biosynthetic process	embryonic development	antigen processing and presentation of exogenous antigen	photosynthesis, dark reaction	monosaccharide biosynthetic process	65 elements included exclusively in "L-E-HS vs L-HS":	amino acid biosynthetic process	response to temperature stimulus
cellular aldehyde metabolic process	protein catabolic process	protein targeting to ER	carbon utilization by fixation of carbon dioxide	positive regulation of protein homooligomerization	photosynthesis	serine family amino acid biosynthetic process	reproductive process
ribosome biogenesis	TOR signaling pathway		carbon utilization	negative regulation of phagocytosis	photosynthesis, light reaction	pole plasm assembly	insulin receptor signaling pathway
chlorophyll biosynthetic process	L-arabinose metabolic process			response to stress	plastid membrane organization	vitamin B6 metabolic process	positive regulation of growth rate
isopentenyl diphosphate biosynthetic process, mevalonate-independent pathway	negative regulation of epithelial cell proliferation			serine family amino acid metabolic process	thylakoid membrane organization	vitamin B6 biosynthetic process	nuclear export
glyceraldehyde-3-phosphate metabolic process	establishment of localization			cofactor biosynthetic process	plastid organization	oocyte anterior/posterior axis specification	electron transport chain
isopentenyl diphosphate biosynthetic process	gonad development			photosynthesis, light reaction	ncRNA metabolic process	amine biosynthetic process	isopentenyl diphosphate biosynthetic process
isopentenyl diphosphate metabolic process	interphase			response to heat	rRNA processing	protein import into chloroplast stroma	isopentenyl diphosphate metabolic process
ncRNA processing	polyprenol metabolic process			regulation of protein homooligomerization	rRNA metabolic process	chlorophyll biosynthetic process	ubiquitin-dependent protein catabolic process
chloroplast relocation	neutral lipid biosynthetic process			response to hydrogen peroxide	photosystem II assembly	circadian rhythm	modification-dependent protein catabolic process
plastid localization	acylglycerol biosynthetic process			porphyrin biosynthetic process	ribosome biogenesis	glycine metabolic process	modification-dependent macromolecule catabolic process
establishment of plastid localization	ATP catabolic process			oxidation reduction	ncRNA processing	oxidation reduction	energy derivation by oxidation of organic compounds
membrane organization	sterol metabolic process			gluconeogenesis	isopentenyl diphosphate biosynthetic process, mevalonate-independent pathway	oocyte axis specification	positive regulation of growth
porphyrin metabolic process	prenol metabolic process			cysteine biosynthetic process	glyceraldehyde-3-phosphate metabolic process	chloroplast relocation	threonine metabolic process
tetrapyrrole metabolic process	arabinose metabolic process			cysteine metabolic process	isopentenyl diphosphate biosynthetic process	plastid localization	cellular amino acid and derivative metabolic process
photosynthetic electron transport chain	extracellular polysaccharide biosynthetic process			tetrapyrrole biosynthetic process	isopentenyl diphosphate metabolic process	establishment of plastid localization	regulation of growth rate
microtubule nucleation	kidney development			response to reactive oxygen species	chloroplast relocation	oocyte construction	geranyl diphosphate metabolic process
carbon utilization	protein polyubiquitination			pentose-phosphate shunt	plastid localization	oocyte morphogenesis	cellular amine metabolic process
chromatin assembly or disassembly	transport			pyrimidine ribonucleotide biosynthetic process	establishment of plastid localization	cytoplasm organization	RNA methylation
DNA packaging	development of primary sexual characteristics			NADPH regeneration	electron transport chain	nitrogen compound biosynthetic process	biological regulation
RNA processing	glycerol ether biosynthetic process			serine family amino acid biosynthetic process	cellular aldehyde metabolic process	cysteine biosynthetic process	transferrin transport
establishment of organelle localization	glycerolipid biosynthetic process			positive regulation of protein oligomerization	photosynthetic electron transport chain	translational elongation	regulation of steroid biosynthetic process
chlorophyll metabolic process	carbohydrate homeostasis			chlorophyll biosynthetic process	transcription from plastid promoter	cysteine metabolic process	regulation of steroid metabolic process
isoprenoid biosynthetic process	extracellular polysaccharide metabolic process			pyrimidine ribonucleotide metabolic process	protein complex assembly	response to other organism	molting cycle, collagen and cuticulin-based cuticle
protein homotetramerization	intracellular receptor-mediated signaling pathway			response to high light intensity	carboxylic acid metabolic process	cofactor biosynthetic process	rRNA processing
tetraterpenoid biosynthetic process	female gonad development			NADP metabolic process	organic acid metabolic process	glucan biosynthetic process	negative regulation of cell growth
carotenoid biosynthetic process	negative regulation of proteolysis			protein peptidyl-prolyl isomerization	establishment of organelle localization	anterior/posterior axis specification	serine family amino acid catabolic process
protein-DNA complex assembly	growth			amino acid biosynthetic process	cellular protein complex assembly	protein peptidyl-prolyl isomerization	nuclear-transcribed mRNA catabolic process, nonsense-mediated decay
tetraterpenoid metabolic process	protein targeting to vacuole			pyrimidine nucleotide biosynthetic process	monocarboxylic acid metabolic process	rhythmic process	positive regulation of lipid biosynthetic process
carotenoid metabolic process	urogenital system development			bradykinin catabolic process	gene expression	coenzyme biosynthetic process	sex differentiation
organelle localization	triacylglycerol metabolic process			regulation of protein oligomerization	chloroplast organization	porphyrin biosynthetic process	rRNA metabolic process
protein targeting to chloroplast	response to salt stress			carbohydrate biosynthetic process	photosynthesis, light harvesting	intracellular mRNA localization	oxidative phosphorylation
pigment biosynthetic process	regulation of steroid hormone receptor signaling pathway			cellular aldehyde metabolic process	organelle localization	pigment metabolic process	molting cycle, protein-based cuticle
53 common elements in "P-HS vs P-C" and "L-HS vs L-C":	2-oxoglutarate metabolic process			peptide metabolic process	nucleosome assembly	tetrapyrrole biosynthetic process	ferric iron transport
glucose metabolic process	regulation of epithelial cell proliferation			response to osmotic stress	unsaturated fatty acid biosynthetic process	photosystem II assembly	proteasomal protein catabolic process
hexose metabolic process	cellular carbohydrate biosynthetic process			pyrimidine nucleotide metabolic process	chlorophyll biosynthetic process	response to blue light	molting cycle
monosaccharide metabolic process	transferrin transport			carboxylic acid metabolic process	unsaturated fatty acid metabolic process	aromatic amino acid family metabolic process	cellular iron ion homeostasis
glucose catabolic process	response to peptide hormone stimulus			cellular carbohydrate biosynthetic process	photosynthetic electron transport in photosystem I	response to cold	nucleobase, nucleoside, nucleotide and nucleic acid transport
hexose catabolic process	negative regulation of cell growth			amine biosynthetic process	nucleosome organization	multi-organism process	protein targeting to membrane
monosaccharide catabolic process	enzyme linked receptor protein signaling pathway			sulfur compound biosynthetic process	porphyrin biosynthetic process	purine ribonucleotide biosynthetic process	2 elements included exclusively in "L-E-HS vs L-C":
alcohol catabolic process	lysine metabolic process			organic acid metabolic process	tetrapyrrole biosynthetic process	glycine catabolic process	photosynthesis, light harvesting
generation of precursor metabolites and energy	excretion			pigment metabolic process	membrane organization	rRNA processing	protein-chromophore linkage
cellular alcohol metabolic process	ribosomal small subunit biogenesis			sulfur amino acid biosynthetic process	response to blue light	glucan catabolic process	2 common elements in "P-E-HS vs P-C" and "L-E-HS vs L-C":
macromolecular complex subunit organization	regulation of behavior			peptide catabolic process	isoprenoid biosynthetic process	serine family amino acid catabolic process	cellular process
cellular process	sex differentiation			ribonucleotide biosynthetic process	microtubule nucleation	pole plasm oskar mRNA localization	generation of precursor metabolites and energy
cellular carbohydrate catabolic process	ferric iron transport			heat acclimation	RNA processing	rRNA metabolic process
translation	ATP metabolic process			vitamin B6 metabolic process	chromatin assembly	reductive pentose-phosphate cycle
macromolecular complex assembly	chlorophyll biosynthetic process			vitamin B6 biosynthetic process	response to far red light	heterocycle metabolic process
carbohydrate catabolic process	negative regulation of growth			nitrogen compound biosynthetic process	response to red light	photosynthesis, dark reaction
nucleobase, nucleoside and nucleotide metabolic process	energy reserve metabolic process			positive regulation of proteasomal ubiquitin-dependent protein catabolic process	cellular lipid metabolic process	defense response to bacterium
cellular metabolic process	positive regulation of multicellular organismal process			response to antibiotic	hydrogen peroxide catabolic process	88 common elements in "P-E-HS vs P-C" and "L-E-HS vs L-C":
pyruvate metabolic process	response to osmotic stress			negative regulation of endocytosis	isoprenoid metabolic process	hexose biosynthetic process
nucleoside phosphate metabolic process	DNA damage checkpoint			ribonucleotide metabolic process	protein-chromophore linkage	monosaccharide biosynthetic process
nucleotide metabolic process	nucleotide biosynthetic process			response to ethanol	chromatin assembly or disassembly	hexose metabolic process
cellular component assembly	group transfer coenzyme metabolic process			positive regulation of cell migration	DNA packaging	monosaccharide metabolic process
metabolic process	replicative cell aging			starch biosynthetic process	lipid metabolic process	glucose metabolic process
cellular macromolecule catabolic process	organ regeneration			positive regulation of cell motion	chlorophyll metabolic process	gluconeogenesis
NADP metabolic process	response to testosterone stimulus			response to light intensity	hydrogen peroxide metabolic process	alcohol biosynthetic process
macromolecule catabolic process	cellular iron ion homeostasis			water-soluble vitamin biosynthetic process	aromatic amino acid family biosynthetic process	pyruvate metabolic process
cellular macromolecular complex subunit organization	7 elements included exclusively in "L-HS vs L-C":			regulation of proteasomal ubiquitin-dependent protein catabolic process	chorismate metabolic process	glucose catabolic process
nicotinamide metabolic process	pyruvate metabolic process			activation of protein kinase C activity	sulfur compound biosynthetic process	cellular alcohol metabolic process
pyridine nucleotide metabolic process	cofactor biosynthetic process			positive regulation of proteolysis	regulation of protein amino acid dephosphorylation	hexose catabolic process
cellular macromolecular complex assembly	peptide metabolic process			response to arsenic	regulation of dephosphorylation	monosaccharide catabolic process
coenzyme metabolic process	gluconeogenesis			rhythmic process	oxygen and reactive oxygen species metabolic process	glycolysis
cellular catabolic process	hexose biosynthetic process			positive regulation of protein complex assembly	porphyrin metabolic process	alcohol catabolic process
cellular component organization	carbon utilization			coenzyme biosynthetic process	transmembrane ion transport	cellular macromolecule catabolic process
organelle organization	protein homotetramerization			protein targeting to chloroplast	51 common elements in "P-E-HS vs P-HS" and "L-E-HS vs L-HS":	macromolecule catabolic process
catabolic process	36 common elements in "P-HS vs P-C" and "L-HS vs L-C":			monocarboxylic acid metabolic process	translational elongation	cellular carbohydrate catabolic process
carboxylic acid metabolic process	metabolic process			isopentenyl diphosphate biosynthetic process, mevalonate-independent pathway	nucleoside phosphate metabolic process	carbohydrate catabolic process
organic acid metabolic process	cellular process			response to abiotic stimulus	nucleotide metabolic process	cellular catabolic process
pentose-phosphate shunt	generation of precursor metabolites and energy			glyceraldehyde-3-phosphate metabolic process	nucleobase, nucleoside and nucleotide metabolic process	catabolic process
primary metabolic process	nucleoside phosphate metabolic process			response to salt stress	translation	cellular carbohydrate metabolic process
NADPH regeneration	nucleotide metabolic process			photosystem II assembly	cellular process	nucleoside phosphate metabolic process
oxidoreduction coenzyme metabolic process	nucleobase, nucleoside and nucleotide metabolic process			vitamin biosynthetic process	glucose metabolic process	nucleotide metabolic process
water-soluble vitamin metabolic process	cellular alcohol metabolic process			heterocycle metabolic process	cellular metabolic process	cellular carbohydrate biosynthetic process
cofactor metabolic process	cellular macromolecule catabolic process			sulfur amino acid metabolic process	hexose metabolic process	nucleobase, nucleoside and nucleotide metabolic process
ribonucleoprotein complex biogenesis and assembly	cellular catabolic process			sulfur metabolic process	glucose catabolic process	response to metal ion
vitamin metabolic process	macromolecule catabolic process			71 common elements in "P-E-HS vs P-HS" and "L-E-HS vs L-HS":	hexose catabolic process	generation of precursor metabolites and energy
monocarboxylic acid metabolic process	response to cadmium ion			viral reproduction	monosaccharide catabolic process	primary metabolic process
nucleosome assembly	catabolic process			translational initiation	monosaccharide metabolic process	response to cadmium ion
energy coupled proton transport, down electrochemical gradient	response to metal ion			mRNA metabolic process	alcohol catabolic process	carbohydrate metabolic process
ATP synthesis coupled proton transport	hexose metabolic process			ribonucleoprotein complex assembly	oxidoreduction coenzyme metabolic process	carbohydrate biosynthetic process
protein complex assembly	monosaccharide metabolic process			translation	metabolic process	cellular metabolic process
purine nucleotide biosynthetic process	alcohol catabolic process			macromolecular complex subunit organization	cellular macromolecular complex assembly	metabolic process
response to temperature stimulus	glucose catabolic process			macromolecular complex assembly	macromolecular complex assembly	cellular macromolecule metabolic process
nucleosome organization	hexose catabolic process			macromolecule metabolic process	primary metabolic process	macromolecule metabolic process
chromatin assembly	monosaccharide catabolic process			translational elongation	ribonucleoprotein complex biogenesis and assembly	response to inorganic substance
	coenzyme metabolic process			cellular component assembly	macromolecular complex subunit organization	monocarboxylic acid metabolic process
	response to stimulus			viral transcription	cellular macromolecular complex subunit organization	carboxylic acid metabolic process
	cofactor metabolic process			cellular macromolecule catabolic process	pentose-phosphate shunt	organic acid metabolic process
	glucose metabolic process			viral genome expression	NADPH regeneration	cellular process
	response to inorganic substance			cellular macromolecule metabolic process	cellular component organization	cellular biosynthetic process
	water-soluble vitamin metabolic process			cellular metabolic process	NADP metabolic process	biosynthetic process
	vitamin metabolic process			mRNA transcription	cellular carbohydrate catabolic process	cellular component assembly
	nicotinamide metabolic process			macromolecule catabolic process	carbohydrate catabolic process	response to abiotic stimulus
	pyridine nucleotide metabolic process			cellular macromolecular complex subunit organization	cellular component assembly	macromolecular complex assembly
	cellular carbohydrate metabolic process			cotranslational protein targeting to membrane	vitamin metabolic process	response to stress
	cellular carbohydrate catabolic process			SRP-dependent cotranslational protein targeting to membrane	nicotinamide metabolic process	macromolecular complex subunit organization
	carbohydrate catabolic process			translational termination	pyridine nucleotide metabolic process	response to stimulus
	monosaccharide biosynthetic process			cellular macromolecular complex assembly	purine nucleotide biosynthetic process	response to osmotic stress
	NADP metabolic process			protein targeting to ER	cofactor metabolic process	cellular macromolecular complex assembly
	oxidoreduction coenzyme metabolic process			metabolic process	generation of precursor metabolites and energy	response to temperature stimulus
	carbohydrate metabolic process			primary metabolic process	nucleobase, nucleoside, nucleotide and nucleic acid metabolic process	cellular aldehyde metabolic process
	response to stress			cellular protein complex disassembly	water-soluble vitamin metabolic process	aldehyde catabolic process
				protein complex disassembly	fatty acid biosynthetic process	cellular macromolecular complex subunit organization
				cellular macromolecular complex disassembly	ATP biosynthetic process	nicotinamide metabolic process
				macromolecular complex disassembly	proton transport	pyridine nucleotide metabolic process
				cellular protein metabolic process	pyruvate metabolic process	response to chemical stimulus
				protein metabolic process	purine ribonucleoside triphosphate biosynthetic process	cellular protein metabolic process
				viral infectious cycle	purine nucleoside triphosphate biosynthetic process	protein metabolic process
				cellular component disassembly	ribonucleoside triphosphate biosynthetic process	translational initiation
				viral reproductive process	hydrogen transport	response to salt stress
				cellular biosynthetic process	organelle organization	coenzyme metabolic process
				cellular process	oxidation reduction	oxidoreduction coenzyme metabolic process
				ribonucleoprotein complex biogenesis and assembly	energy coupled proton transport, down electrochemical gradient	germ cell development
				biosynthetic process	ATP synthesis coupled proton transport	water-soluble vitamin metabolic process
				catabolic process	fatty acid metabolic process	response to high light intensity
				cellular catabolic process	cofactor biosynthetic process	ribonucleoprotein complex assembly
				monosaccharide metabolic process		oocyte development
				cellular alcohol metabolic process		response to heat
				hexose metabolic process		oocyte differentiation
				glucose metabolic process		protein folding
				hexose catabolic process		methylglyoxal catabolic process to D-lactate
				monosaccharide catabolic process		gamete generation
				alcohol catabolic process		methylglyoxal catabolic process
				glucose catabolic process		NADP metabolic process
				ncRNA metabolic process		methylglyoxal metabolic process
				cellular carbohydrate catabolic process		lactate metabolic process
				carbohydrate catabolic process		response to methylglyoxal
				pyruvate metabolic process		response to biotic stimulus
				generation of precursor metabolites and energy		vitamin metabolic process
				positive regulation of growth rate		cofactor metabolic process
				cellular carbohydrate metabolic process		response to light intensity
				response to cadmium ion		oogenesis
				mitotic spindle organization		ribonucleoprotein complex biogenesis and assembly
				ncRNA processing		female gamete generation
				response to metal ion		response to reactive oxygen species
				nucleoside phosphate metabolic process		translation
				nucleotide metabolic process		response to oxidative stress
				rRNA processing
				rRNA metabolic process
				nucleobase, nucleoside and nucleotide metabolic process
				glycolysis
				response to stimulus
				ribosome biogenesis
				response to chemical stimulus
				alcohol biosynthetic process
				response to inorganic substance
				carbohydrate metabolic process
