# Supplementary material for: Proteomics of Heat-Stress and Ethylene-Mediated Thermotolerance Mechanisms in Tomato Pollen Grains
Source: Front Plant Sci. 2018 Nov 12;9:1558. doi: 10.3389/fpls.2018.01558 (PMC6240657; doi:10.3389/fpls.2018.01558)
Supplement: Supplementary file 11 [file Table_11.XLSX]

## Sheet: DE proteins L-HS vs L-C
Table S11. Differentially expressed leaf proteins (fold-change ≥ 1.5) between the respective comparisons. Numbers 1-3 represent replicates. A value of 0.0001 was arbitrarily given to non-detected proteins in order to enable fold-change calculations. L-C, Leaf tissue derived from plants maintained at control conditions; L-HS, Leaf tissue derived from plants exposed to HS conditions; L-E-C, Leaf ti…
Accession	Bin code	Bin Name	L-C-1	L-C-2	L-C-3	L-HS-1	L-HS-2	L-HS-3	L-E-C-1	L-E-C-2	L-E-C-3	L-E-HS-1	L-E-HS-2	L-E-HS-3	Maxcount	L-C	L-HS	L-E-C	L-E-HS	Fold change
Solyc12g027720	35.2	not assigned.unknown	0	0	0	0.00256786	0.00912327	0.00442918	0.00294463	0.00333166	0.00308662	0	0.0026532	0	3	0.0001	0.00537344	0.00312097	0.000884401	53.7344
Solyc06g076520	20.2.1	stress.abiotic.heat	0	0	0	0.00200093	0.00118484	0.00172565	0	0	0	0.00112163	0.00206743	0.00112375	3	0.0001	0.00163714	0.0001	0.00143761	16.3714
Solyc05g055230	29.2.1.2.1.17	protein.synthesis.ribosomal protein.eukaryotic.40S subunit.S17	0	0	0	0.00106994	0.00126712	0.00184549	0	0	0.00128609	0.00119952	0	0	3	0.0001	0.00139419	0.000428697	0.000399841	13.9419
Solyc06g066620	35.2	not assigned.unknown	0	0	0	0.00104811	0.00124126	0.00180783	0	0.00135986	0	0.00117504	0	0.00117727	3	0.0001	0.00136573	0.000453286	0.000784103	13.6573
Solyc06g076560	20.2.1	stress.abiotic.heat	0	0	0	0.00100047	0.00118484	0.00172565	0	0	0	0.00224326	0.00206743	0.00112375	3	0.0001	0.00130365	0.0001	0.00181148	13.0365
Solyc01g007280	29.2.1.1.1.1.4	protein.synthesis.ribosomal protein.prokaryotic.chloroplast.30S subunit.S4	0	0	0	0.00153305	0.000907788	0.00132214	0	0.000994524	0.00184276	0	0.000792001	0.000860985	3	0.0001	0.00125433	0.00094576	0.000550995	12.5433
Solyc12g009600	35.2	not assigned.unknown	0	0	0	0.000733675	0.00173777	0.00126548	0	0	0	0	0	0	3	0.0001	0.00124564	0.0001	0.0001	12.4564
Solyc05g014310	29.5	protein.degradation	0	0	0	0.000681734	0.000807369	0.00117589	0	0	0	0	0.00070439	0.000765744	3	0.0001	0.00088833	0.0001	0.000490045	8.8833
Solyc01g014210	2.1.2.5	major CHO metabolism.synthesis.starch.transporter	0	0	0	0.00051876	0.00122872	0.000894784	0	0	0	0	0.000536	0.000582687	3	0.0001	0.000880756	0.0001	0.000372896	8.80756
Solyc06g074890	29.6	protein.folding	0	0.00102152	0	0.00210098	0.00331755	0.00120796	0	0	0	0.000785142	0.0021708	0	3	0.000340505	0.00220883	0.0001	0.000985315	6.48692
Solyc07g065050	31.2	cell.division	0	0	0	0.000367713	0.000870957	0.00063425	0	0	0	0	0.000379933	0.000826053	3	0.0001	0.000624307	0.0001	0.000401995	6.24307
Solyc10g078740	11.1.6	lipid metabolism.FA synthesis and FA elongation.enoyl ACP reductase	0	0	0	0.00039304	0.000465473	0.000677936	0	0.000509947	0	0	0.000812205	0	3	0.0001	0.00051215	0.000169982	0.000270735	5.1215
Solyc01g006330	31.1	cell.organisation	0	0	0	0.000387115	0.000458456	0.000667716	0.000443914	0	0	0.000867996	0	0	3	0.0001	0.000504429	0.000147971	0.000289332	5.04429
Solyc11g008990	27.3.99	RNA.regulation of transcription.unclassified	0	0.00068101	0	0.000933769	0.00165878	0.000805305	0.000535388	0	0.000561203	0.000523428	0.0004824	0	3	0.000227003	0.00113262	0.00036553	0.000335276	4.98943
Solyc06g011280	29.2.4	protein.synthesis.elongation	0	0.000544148	0	0.00111917	0.00088361	0.000643464	0	0.000968036	0.000896838	0.000836471	0.000385453	0.000419027	3	0.000181383	0.00088208	0.000621625	0.000546984	4.86308
Solyc11g066410	29.2.1.1.1.2.9	protein.synthesis.ribosomal protein.prokaryotic.chloroplast.50S subunit.L9	0	0.00117049	0	0.000802458	0.00190068	0.00276824	0.000920198	0	0.00192914	0.000899642	0.000829126	0.000901344	3	0.000390162	0.00182379	0.000949778	0.000876704	4.67445
Solyc01g007670	29.2.1.1.1.1.7	protein.synthesis.ribosomal protein.prokaryotic.chloroplast.30S subunit.S7	0.00233093	0	0	0.00397605	0.00353159	0.00171452	0	0	0	0	0	0	3	0.000776976	0.00307405	0.0001	0.0001	3.95643
Solyc03g120670	1.2.6	PS.photorespiration.hydroxypyruvate reductase	0	0	0.000621233	0.000984485	0.000582957	0.000849044	0	0	0	0	0.000508601	0.000552901	3	0.000207078	0.000805495	0.0001	0.000353834	3.88982
Solyc11g020040	20.2.1	stress.abiotic.heat	0	0	0.000280991	0.000445294	0.000263678	0.000384033	0.00051063	0.000288872	0.000535252	0.000249612	0.000230046	0.000500168	3	9.36637e-05	0.000364335	0.000444918	0.000326609	3.88982
Solyc03g071620	28.1.3	DNA.synthesis/chromatin structure.histone	0.00256237	0	0	0.00437083	0.00258816	0.00188476	0.00250607	0.00425318	0.00525382	0.00122504	0	0.00122736	3	0.000854122	0.00294792	0.00400435	0.000817469	3.4514
Solyc06g075800	28.1.3	DNA.synthesis/chromatin structure.histone	0.00247461	0	0	0.00422115	0.00249953	0.00182021	0.00242025	0.00410752	0.00634236	0.00118309	0	0	3	0.000824872	0.00284696	0.00429004	0.000394364	3.4514
Solyc09g011810	1.3.7	PS.calvin cycle.FBPase	0	0	0.000964992	0.00152925	0.000905536	0.000659431	0.000876814	0.00198411	0.00183818	0.00128584	0.000790035	0.000429424	3	0.000321664	0.00103141	0.00156637	0.0008351	3.20647
Solyc10g076350	35.2	not assigned.unknown	0	0	0.00142975	0.00113288	0.00134166	0.00195405	0.0012991	0.00146985	0.00136174	0.00127008	0.00117053	0.00127249	3	0.000476583	0.0014762	0.0013769	0.0012377	3.09746
Solyc08g015860	30.5	signalling.G-proteins	0	0	0.000437941	0.000347009	0.000410958	0.000598538	0	0	0	0.000778069	0	0.000779541	3	0.00014598	0.000452168	0.0001	0.000519203	3.09746
Solyc12g096590	18	Co-factor and vitamine metabolism	0	0	0.000838128	0.000664103	0.000786489	0.00114548	0.000761543	0	0	0.000744531	0	0.00074594	3	0.000279376	0.000865356	0.000253848	0.000496824	3.09746
Solyc12g033040	1.1.2.2	PS.lightreaction.photosystem I.PSI polypeptide subunits	0	0	0.00105106	0.000832821	0.000986299	0.00143649	0.000955016	0	0.00100107	0.000933683	0	0	3	0.000350353	0.0010852	0.000652027	0.000311228	3.09746
Solyc11g007920	28.1.3	DNA.synthesis/chromatin structure.histone	0.00250898	0	0	0.00320983	0.00253424	0.00184549	0.00245386	0.00277638	0.00385827	0.00119952	0	0	3	0.000836328	0.00252985	0.0030295	0.000399841	3.02495
Solyc12g056830	1.1.4.7	PS.lightreaction.ATP synthase.delta chain	0.00144517	0.000898933	0.000777783	0.00246515	0.00364931	0.00318901	0.000706712	0.00239879	0.00148158	0.000690925	0.00127354	0.00276893	3	0.00104063	0.00310116	0.00152903	0.0015778	2.98007
Solyc03g111840	27.4	RNA.RNA binding	0.00122059	0	0	0.00208205	0.000616437	0.000897807	0.00119377	0.000675336	0	0.0011671	0.00161343	0.000584656	3	0.000406862	0.00119877	0.000623035	0.00112173	2.94637
Solyc11g066430	28.1.3	DNA.synthesis/chromatin structure.histone	0.00258067	0	0	0.00440205	0.00130332	0.00189822	0.00252397	0.00571141	0.00529134	0.00246759	0	0	3	0.000860223	0.00253453	0.00450891	0.00082253	2.94637
Solyc12g098890	29.2.1.1.1.2.18	protein.synthesis.ribosomal protein.prokaryotic.chloroplast.50S subunit.L18	0	0.00138724	0	0.000951061	0.00112633	0.00164044	0	0	0	0	0.000982667	0.00106826	3	0.000462414	0.00123928	0.0001	0.000683642	2.68001
Solyc03g062790	35.2	not assigned.unknown	0.00122472	0.00152362	0.000659138	0.00365594	0.00185558	0.00270255	0.000598908	0.000677625	0	0.00117106	0.00215854	0.000586637	3	0.00113583	0.00273802	0.000425511	0.00130541	2.4106
Solyc08g079620	29.5	protein.degradation	0	0	0.00134565	0.000533121	0.00126274	0.000919553	0.000611342	0	0	0	0.00110168	0	3	0.000448549	0.000905137	0.000203781	0.000367225	2.01792
Solyc02g086820	8.3	TCA / org. transformation.carbonic anhydrases	0.00337658	0.00490073	0.004846	0.00911952	0.00625271	0.00662307	0.00440319	0.00560465	0.00692325	0.00645724	0.00495926	0.00485209	3	0.00437444	0.00733177	0.0056437	0.00542287	1.67605
Solyc06g061070	1.2.4.4	PS.photorespiration.glycine cleavage.H protein	0.00443305	0.00275746	0.00238584	0.00472613	0.0055971	0.00489112	0.00325174	0.00367913	0.00454471	0.00529851	0.00390656	0.00318512	3	0.00319212	0.00507145	0.00382519	0.00413006	1.58874
Solyc04g077020	31.1	cell.organisation	0.00160575	0.00149822	0.00129631	0.00102715	0.000810957	0.00118111	0.000785235	0.00177688	0.000411549	0.00115154	0.00106128	0.00153829	3	0.00146676	0.00100641	0.000991222	0.00125037	-1.45742
Solyc01g005620	34.9	transport.metabolite transporters at the mitochondrial membrane	0.00364943	0.00302671	0.0026188	0.00207504	0.00184308	0.00178957	0.0023795	0.00134612	0.0031178	0.00174476	0.001608	0.00233075	3	0.00309831	0.00190256	0.00228114	0.0018945	-1.62849
Solyc05g005490	8.3	TCA / org. transformation.carbonic anhydrases	0.00134811	0.000838557	0.000725544	0.00172468	0	0	0.000659246	0.000745893	0	0.00064452	0	0.00129148	3	0.000970737	0.000574895	0.00046838	0.000645333	-1.68855
Solyc01g006560	17.7.1.2	hormone metabolism.jasmonate.synthesis-degradation.lipoxygenase	0.00120164	0.0009966	0.00107786	0.000683245	0.000606869	0.000589248	0.00137111	0.00110809	0.000615955	0.00114899	0.000352976	0.000575581	3	0.00109203	0.000626454	0.00103172	0.000692515	-1.7432
Solyc09g065270	29.2.5	protein.synthesis.release	0.00135316	0.0016834	0.00145652	0.000577048	0.000683391	0.000995321	0.00132343	0.000748687	0.000693622	0.00129387	0.00119245	0.000648157	3	0.00149769	0.00075192	0.000921913	0.00104483	-1.99182
Solyc09g009260	1.3.6	PS.calvin cycle.aldolase	0.0020184	0.00125549	0.00162943	0.00215184	0	0	0.00148054	0.000558378	0.00103462	0.00144747	0.000889342	0.00145021	3	0.00163444	0.00071728	0.00102451	0.00126234	-2.27867
Solyc02g080210	10.8.1	cell wall.pectin*esterases.PME	0.00132342	0.000823199	0.00106838	0.000564366	0.000334186	0.000486723	0.000323586	0.00109835	0.000339189	0.000632715	0	0.000316956	3	0.00107167	0.000461758	0.000587041	0.000316557	-2.32084
Solyc04g005700	20.2.99	stress.abiotic.unspecified	0.00737334	0.00917279	0.0132276	0.00209622	0.00620631	0.00361566	0.00600945	0.0067993	0.00251969	0.00470017	0.00433176	0.00588633	3	0.00992458	0.00397273	0.00510948	0.00497275	-2.49818
Solyc06g068860	26.3.3	misc.gluco-, galacto- and mannosidases.alpha-mannosidase	0.000351453	0.000218612	0.00018915	0	0	0	0	0.000194455	0	0.000168027	0	0	3	0.000253072	0.0001	6.48182e-05	5.60088e-05	-2.53072
Solyc11g066390	21.6	redox.dismutases and catalases	0.00166495	0.00103564	0.000896064	0.00142002	0	0	0.00162837	0.00276359	0.00256033	0.00238799	0.00220081	0.00159501	3	0.00119888	0.000473339	0.00231743	0.00206127	-2.53282
Solyc02g020960	1.1.2.2	PS.lightreaction.photosystem I.PSI polypeptide subunits	0.00127666	0.00158822	0.00137418	0	0.000644754	0.000939049	0.00124861	0.000706358	0.00130881	0.00122072	0.00112503	0.00122303	3	0.00141302	0.000527934	0.00108793	0.00118959	-2.6765
Solyc05g050120	8.2.10	TCA / org. transformation.other organic acid transformaitons.malic	0.00124799	0.00116442	0.00134332	0.0005322	0.000315139	0.000458982	0.00091543	0.00172625	0.000639713	0.00119331	0.00082483	0.000597783	3	0.00125191	0.00043544	0.0010938	0.000871973	-2.87505
Solyc02g078650	35.2	not assigned.unknown	0.00172593	0.00107357	0.00154814	0.000490675	0.0005811	0.00042317	0.000562669	0.000954933	0.0002949	0.000825149	0.000253491	0.00027557	3	0.00144921	0.000498315	0.000604167	0.000451403	-2.90822
Solyc10g075020	29.2.4	protein.synthesis.elongation	0.0015777	0.000981368	0.000849108	0	0	0.00116048	0.00154304	0.000872923	0.000808721	0.00226286	0.00139032	0.00151142	3	0.00113606	0.000386828	0.00107489	0.00172153	-2.93686
Solyc04g071620	35.2	not assigned.unknown	0.00243295	0.00378339	0.0032735	0.00103752	0.00122872	0.000894784	0.000594875	0.00336531	0	0.00232635	0.001072	0.000582687	3	0.00316328	0.00105368	0.00132006	0.00132701	-3.00214
Solyc08g074620	35.2	not assigned.unknown	0.00307746	0.0022971	0.00364379	0.00131237	0.000310844	0.000452727	0.00150492	0.00340544	0.000315498	0.00147131	0.000271196	0.00147409	3	0.00300612	0.000691979	0.00174195	0.0010722	-4.34423
Solyc04g026030	22.1.6	polyamine metabolism.synthesis.spermidine synthase	0.00116924	0.000727292	0.000629274	0.000498614	0	0	0.000571773	0	0	0.000559001	0.000515185	0.000560058	3	0.000841934	0.000166205	0.000190591	0.000544748	-5.06564
Solyc06g009630	1.3	PS.calvin cycle	0.00284483	0.00176955	0.00153107	0.00121316	0	0	0	0	0	0.00136009	0.00125348	0.00136266	3	0.00204849	0.000404388	0.0001	0.00132541	-5.06564
Solyc06g066060	28.1	DNA.synthesis/chromatin structure	0.000881204	0.00054813	0.000474258	0.000375785	0	0	0.000430922	0.000487559	0	0.000421296	0.000388273	0	3	0.000634531	0.000125262	0.00030616	0.000269856	-5.06564
Solyc10g006290	27.1.19	RNA.processing.ribonucleases	0.00193205	0.00120178	0.00103982	0.000823914	0	0	0.000944802	0.00106898	0	0.000923697	0.000851295	0	3	0.00139122	0.000274638	0.000671261	0.000591664	-5.06564
Solyc07g056140	2.1.2.1	major CHO metabolism.synthesis.starch.AGPase	0.000693462	0.00043135	0.000746433	0.000295723	0	0	0.000678226	0.00115105	0.000710929	0.000663076	0.000611102	0	3	0.000623748	9.85744e-05	0.000846736	0.000424726	-6.32769
Solyc07g041900	29.5.3	protein.degradation.cysteine protease	0.00101487	0.000631273	0.00109239	0	0	0	0.000496286	0	0.00104043	0.0004852	0.000447169	0.000486118	3	0.000912845	0.0001	0.00051224	0.000472829	-9.12845
Solyc02g082920	20.1	stress.biotic	0.00142804	0.000888274	0.00076856	0	0	0	0.002095	0.000790116	0.000732004	0.000682732	0.000629218	0	3	0.00102829	0.0001	0.00120571	0.000437317	-10.2829
Solyc03g119080	26.3	misc.gluco-, galacto- and mannosidases	0.000702906	0.000874449	0.0015132	0	0	0	0.000687463	0.00116673	0.00108092	0	0	0	3	0.00103018	0.0001	0.000978369	0.0001	-10.3018
Solyc12g005720	30.2.99	signalling.receptor kinases.misc	0.00150539	0.000936389	0.000810191	0	0	0	0	0	0	0	0	0	3	0.00108399	0.0001	0.0001	0.0001	-10.8399
Solyc08g005800	10.8.2	cell wall.pectin*esterases.acetyl esterase	0.00120431	0.00374556	0.00194446	0	0.000608218	0	0.00235571	0.00199899	0.00123465	0.000575771	0.00106128	0.00115372	3	0.00229811	0.000202739	0.00186312	0.000930257	-11.3353
Solyc01g008620	26.4.1	misc.beta 1,3 glucan hydrolases.glucan endo-1,3-beta-glucosidase	0.00322584	0.00334425	0.00173612	0.000458547	0	0	0.00210331	0.00416457	0.00385827	0.00205632	0.00142136	0.00206021	3	0.00276874	0.000152849	0.00337538	0.00184597	-18.1142
Solyc04g007830	35.2	not assigned.unknown	0.00269622	0.00167711	0.00145109	0	0	0	0.00131849	0.00149179	0	0.00128904	0	0.00129148	3	0.00194147	0.0001	0.000936759	0.000860172	-19.4147

## Sheet: DE proteins L-E-HS vs L-HS
Accession	Bin code	Bin name	L-C-1	L-C-2	L-C-3	L-HS-1	L-HS-2	L-HS-3	L-E-C-1	L-E-C-2	L-E-C-3	L-E-HS-1	L-E-HS-2	L-E-HS-3	Maxcount	L-C	L-HS	L-E-C	L-E-HS	Fold Change
Solyc06g084310	27.1	RNA.processing	0	0	0	0	0	0	0	0	0	0.00151519	0.00279284	0.00303611	3	0.0001	0.0001	0.0001	0.00244805	24.4805
Solyc04g007010	20.2.99	stress.abiotic.unspecified	0	0	0	0	0	0	0	0	0	0.00236618	0.00218071	0.00237066	3	0.0001	0.0001	0.0001	0.00230585	23.0585
Solyc07g049530	17.5.1	hormone metabolism.ethylene.synthesis-degradation	0	0	0	0	0	0	0.0011008	0	0	0.000538104	0.00148778	0.00323473	3	0.0001	0.0001	0.000366932	0.00175354	17.5354
Solyc11g005480	35.2	not assigned.unknown	0	0	0	0	0	0	0.00246527	0	0	0.0016068	0.000740429	0.00241476	3	0.0001	0.0001	0.000821758	0.00158733	15.8733
Solyc12g039120	29.2.1.2.1.19	protein.synthesis.ribosomal protein.eukaryotic.40S subunit.S19	0	0.00157156	0	0	0	0	0.00123551	0.00279579	0	0.00120791	0.00111323	0.00242039	3	0.000523854	0.0001	0.00134377	0.00158051	15.8051
Solyc06g074200	1.1.2.2	PS.lightreaction.photosystem I.PSI polypeptide subunits	0	0	0.00134101	0	0	0	0	0	0	0.00119125	0.00219575	0.0011935	3	0.000447002	0.0001	0.0001	0.00152684	15.2684
Solyc01g102960	20.2.1	stress.abiotic.heat	0	0	0	0	0	0	0	0	0	0.000913922	0.000842286	0.00274695	3	0.0001	0.0001	0.0001	0.00150105	15.0105
Solyc08g062450	20.2.1	stress.abiotic.heat	0	0	0	0	0	0	0	0	0	0.00109324	0.00100755	0.00219061	3	0.0001	0.0001	0.0001	0.00143046	14.3046
Solyc09g008970	35.2	not assigned.unknown	0	0	0	0	0	0	0	0	0	0.00127008	0.00117053	0.00127249	3	0.0001	0.0001	0.0001	0.0012377	12.377
Solyc11g007680	35.2	not assigned.unknown	0.00261807	0	0	0	0	0	0	0.00144855	0	0.00125168	0.00115357	0.00125404	3	0.00087269	0.0001	0.000482849	0.00121976	12.1976
Solyc01g008620	26.4.1	misc.beta 1,3 glucan hydrolases.glucan endo-1,3-beta-glucosidase	0.00322584	0.00334425	0.00173612	0.000458547	0	0	0.00210331	0.00416457	0.00385827	0.00205632	0.00142136	0.00206021	3	0.00276874	0.000152849	0.00337538	0.00184597	12.0771
Solyc02g011780	1.1.40	PS.lightreaction.cyclic electron flow-chlororespiration	0	0	0	0	0	0	0	0	0	0.00120791	0.00111323	0.0012102	3	0.0001	0.0001	0.0001	0.00117711	11.7711
Solyc03g120090	18	Co-factor and vitamine metabolism	0	0	0	0	0	0	0	0	0	0.00113266	0.00104388	0.00113481	3	0.0001	0.0001	0.0001	0.00110378	11.0378
Solyc02g065240	26.8	misc.nitrilases, *nitrile lyases, berberine bridge enzymes, reticuline oxidases, troponine reductases	0	0	0.000736537	0	0	0	0.000669235	0	0	0.00130857	0.001206	0.000655523	3	0.000245512	0.0001	0.000223078	0.0010567	10.567
Solyc01g106090	1.1.1.2	PS.lightreaction.photosystem II.PSII polypeptide subunits	0	0.000783043	0.000677512	0	0	0	0.000615603	0.000696513	0.000645286	0.000601851	0.00110935	0.00120598	3	0.000486851	0.0001	0.000652467	0.000972394	9.72394
Solyc06g067940	9.7	mitochondrial electron transport / ATP synthesis.cytochrome c oxidase	0	0.00126968	0.00109856	0	0	0	0.00099818	0	0	0.000975883	0.000899391	0.000977729	3	0.000789415	0.0001	0.000332727	0.000951001	9.51001
Solyc08g029000	17.7.1.2	hormone metabolism.jasmonate.synthesis-degradation.lipoxygenase	0	0	0	0	0	0	0.00123121	0.000928685	0	0.000401234	0.000739569	0.00160797	3	0.0001	0.0001	0.000719963	0.000916258	9.16258
Solyc01g096520	31.3.1	cell.cycle.peptidylprolyl isomerase	0	0	0	0	0	0	0	0	0	0.000909112	0.000837853	0.000910832	3	0.0001	0.0001	0.0001	0.000885932	8.85932
Solyc07g055290	30.5	signalling.G-proteins	0	0	0	0	0	0	0	0	0	0.000792345	0.000730239	0.000793844	3	0.0001	0.0001	0.0001	0.000772143	7.72143
Solyc09g008650	29.6	protein.folding	0	0	0	0	0	0	0	0	0	0.000744531	0.000686173	0.00074594	3	0.0001	0.0001	0.0001	0.000725548	7.25548
Solyc08g076450	35.2	not assigned.unknown	0	0	0	0	0	0	0.00057363	0	0.00180387	0.000560816	0.00103372	0.000561877	3	0.0001	0.0001	0.000792499	0.000718803	7.18803
Solyc12g005860	8.1.3	TCA / org. transformation.TCA.aconitase	0.000368291	0	0.000198212	0.000157056	0	0	0.0001801	0.000407542	0.000188784	0.000352153	0.000162275	0.00052923	3	0.000188834	5.2352e-05	0.000258809	0.000347886	6.64514
Solyc12g096760	26.7	misc.oxidases - copper, flavone etc.	0	0	0	0	0	0	0	0	0	0.00100718	0.000464117	0.000504542	3	0.0001	0.0001	0.0001	0.000658613	6.58613
Solyc03g112640	34.99	transport.misc	0	0.000857761	0	0	0	0	0	0	0	0.00065928	0.000607604	0.000660527	3	0.00028592	0.0001	0.0001	0.00064247	6.4247
Solyc03g114930	1.1.1.2	PS.lightreaction.photosystem II.PSII polypeptide subunits	0	0	0.00079043	0.000626308	0	0	0.00215461	0	0.00150567	0.00070216	0.00258849	0.000703488	3	0.000263477	0.000208769	0.00122009	0.00133138	6.37727
Solyc07g009380	10.7	cell wall.modification	0	0.000817212	0.000707076	0	0	0	0.000642465	0.000726907	0	0.000628114	0.00057888	0.000629302	3	0.000508096	0.0001	0.000456457	0.000612099	6.12099
Solyc01g009420	10.1.3	cell wall.precursor synthesis.AXS	0	0	0.000503746	0	0	0	0	0	0	0.00044749	0.000412415	0.000896674	3	0.000167915	0.0001	0.0001	0.000585526	5.85526
Solyc07g064930	29.6	protein.folding	0	0	0	0	0	0	0	0	0	0.000577697	0.000532415	0.000578789	3	0.0001	0.0001	0.0001	0.000562967	5.62967
Solyc06g073280	13.1.6.2	amino acid metabolism.synthesis.aromatic aa.phenylalanine and tyrosine	0	0	0.000843583	0	0.000395803	0	0.000766499	0.000433621	0.000401729	0.000749377	0.000690638	0.000750794	3	0.000281194	0.000131934	0.00053395	0.00073027	5.53509
Solyc08g078700	20.2.1	stress.abiotic.heat	0	0	0	0.000733675	0	0	0	0	0	0.00082253	0.00151612	0.00164817	3	0.0001	0.000244558	0.0001	0.00132894	5.43403
Solyc09g073000	29.2.4	protein.synthesis.elongation	0	0.000998815	0	0	0	0	0	0	0	0.000383847	0.000707521	0.000384573	3	0.000332938	0.0001	0.0001	0.00049198	4.9198
Solyc07g005960	29.5.5	protein.degradation.serine protease	0	0.000483297	0.000418163	0	0	0	0	0	0	0.000371465	0.000342349	0.000744336	3	0.000300487	0.0001	0.0001	0.00048605	4.8605
Solyc09g009530	35.2	not assigned.unknown	0	0	0.000558752	0	0	0	0.000507695	0.000574423	0	0.000496354	0.000457449	0.000497293	3	0.000186251	0.0001	0.000360706	0.000483699	4.83699
Solyc07g041900	29.5.3	protein.degradation.cysteine protease	0.00101487	0.000631273	0.00109239	0	0	0	0.000496286	0	0.00104043	0.0004852	0.000447169	0.000486118	3	0.000912845	0.0001	0.00051224	0.000472829	4.72829
Solyc03g121180	26.28	misc.GDSL-motif lipase	0	0	0	0	0	0	0.000984278	0.00111365	0	0.000481146	0.000443432	0.000482056	3	0.0001	0.0001	0.000699308	0.000468878	4.68878
Solyc08g005800	10.8.2	cell wall.pectin*esterases.acetyl esterase	0.00120431	0.00374556	0.00194446	0	0.000608218	0	0.00235571	0.00199899	0.00123465	0.000575771	0.00106128	0.00115372	3	0.00229811	0.000202739	0.00186312	0.000930257	4.58844
Solyc10g075020	29.2.4	protein.synthesis.elongation	0.0015777	0.000981368	0.000849108	0	0	0.00116048	0.00154304	0.000872923	0.000808721	0.00226286	0.00139032	0.00151142	3	0.00113606	0.000386828	0.00107489	0.00172153	4.45039
Solyc03g114530	16.4.1	secondary metabolism.N misc.alkaloid-like	0.00108823	0	0.00117136	0.000464072	0	0	0.00106432	0.000602106	0	0.000520275	0.000479494	0.00104252	3	0.000753198	0.000154691	0.000555477	0.000680763	4.4008
Solyc11g066390	21.6	redox.dismutases and catalases	0.00166495	0.00103564	0.000896064	0.00142002	0	0	0.00162837	0.00276359	0.00256033	0.00238799	0.00220081	0.00159501	3	0.00119888	0.000473339	0.00231743	0.00206127	4.35474
Solyc02g086880	25	C1-metabolism	0	0	0	0	0.000478912	0	0.000463722	0.00052467	0	0.000453363	0.000417827	0.000908441	3	0.0001	0.000159637	0.000329464	0.00059321	3.71599
Solyc06g074980	29.5.9	protein.degradation.AAA type	0	0.000279172	0.000241548	0	0.000226665	0	0.000219476	0	0	0.000214573	0.000197754	0.000429958	3	0.000173573	7.5555e-05	7.31586e-05	0.000280762	3.71599
Solyc09g082990	10.1.5	cell wall.precursor synthesis.UXS	0	0.000597695	0.000517143	0	0.00048528	0	0.000469888	0.000531647	0.000492545	0.000918783	0.000423383	0.000460261	3	0.000371613	0.00016176	0.000498027	0.000600809	3.7142
Solyc07g045240	27.4	RNA.RNA binding	0	0.000655199	0	0	0.000531969	0	0	0	0	0.00050359	0.000928234	0.000504542	3	0.0002184	0.000177323	0.0001	0.000645455	3.64
Solyc06g060250	5.1	fermentation.aldehyde dehydrogenase	0	0	0	0	0	0	0.000372738	0	0	0.000364412	0.000335848	0.000365101	3	0.0001	0.0001	0.000124246	0.000355121	3.55121
Solyc07g064880	29.5.11.1	protein.degradation.ubiquitin.ubiquitin	0	0.00227003	0.0019641	0.00155628	0	0	0.00178463	0.00201919	0	0.00174476	0.001608	0.00174806	3	0.00141138	0.00051876	0.00126794	0.00170027	3.27757
Solyc06g009630	1.3	PS.calvin cycle	0.00284483	0.00176955	0.00153107	0.00121316	0	0	0	0	0	0.00136009	0.00125348	0.00136266	3	0.00204849	0.000404388	0.0001	0.00132541	3.27757
Solyc10g078960	29.2.1.2.2.21	protein.synthesis.ribosomal protein.eukaryotic.60S subunit.L21	0	0.00137033	0	0.000939462	0	0	0	0	0	0.00105324	0.000970684	0.00105523	3	0.000456775	0.000313154	0.0001	0.00102639	3.27757
Solyc03g118240	19.11	tetrapyrrole synthesis.magnesium protoporphyrin IX methyltransferase	0	0.000687258	0.000594635	0.000471168	0	0	0.000540299	0	0.000566352	0.00052823	0.000486826	0.00052923	3	0.000427298	0.000157056	0.000368884	0.000514762	3.27757
Solyc02g070310	29.2.1.2.2.32	protein.synthesis.ribosomal protein.eukaryotic.60S subunit.L32	0	0.00168972	0.001462	0.00115843	0	0	0.00132841	0.00300601	0	0.00129873	0.00119693	0.00130119	3	0.00105057	0.000386145	0.0014448	0.00126562	3.27757
Solyc10g080970	25.5	C1-metabolism.Methylenetetrahydrofolate dehydrogenase & Methenyltetrahydrofolate cyclohydrolase	0.00120834	0	0	0.00051529	0	0	0.000590896	0	0	0.000577697	0.000532415	0.000578789	3	0.00040278	0.000171763	0.000196965	0.000562967	3.27757
Solyc04g026030	22.1.6	polyamine metabolism.synthesis.spermidine synthase	0.00116924	0.000727292	0.000629274	0.000498614	0	0	0.000571773	0	0	0.000559001	0.000515185	0.000560058	3	0.000841934	0.000166205	0.000190591	0.000544748	3.27757
Solyc04g081330	35.2	not assigned.unknown	0	0	0.000925932	0	0	0.00126548	0.000841323	0	0	0.00164506	0.000758058	0.00164817	3	0.000308644	0.000421827	0.000280441	0.00135043	3.20139
Solyc01g099110	29.5	protein.degradation	0	0	0	0	0	0	0	0	0	0.000244316	0.000225166	0.000489556	3	0.0001	0.0001	0.0001	0.000319679	3.19679
Solyc06g069020	29.2.4	protein.synthesis.elongation	0	0.000420849	0.000364131	0	0	0	0	0	0	0.000323467	0.000298113	0.000324079	3	0.00026166	0.0001	0.0001	0.000315219	3.15219
Solyc12g062640	29.2.1.1.1.1.2	protein.synthesis.ribosomal protein.prokaryotic.chloroplast.30S subunit.S2	0	0	0	0	0.00200511	0	0	0	0	0.00189815	0.00174936	0.00190174	3	0.0001	0.000668371	0.0001	0.00184975	2.76755
Solyc01g060130	30.5	signalling.G-proteins	0	0.00116442	0	0	0.000945417	0	0.00091543	0.00103575	0	0.000894981	0.00082483	0.000896674	3	0.00038814	0.000315139	0.000650393	0.000872161	2.76755
Solyc09g059040	26.7	misc.oxidases - copper, flavone etc.	0	0.00068308	0	0	0.000554606	0	0.00107403	0	0.000562909	0.000525019	0.000483867	0.000526012	3	0.000227693	0.000184869	0.000545646	0.000511633	2.76755
Solyc11g007830	2.2.2.10	major CHO metabolism.degradation.starch.laforin like phosphoglucan phosphatase (SEX4)	0	0.000607387	0	0	0.00049315	0	0.000477508	0	0	0.000466841	0.000430249	0.000467724	3	0.000202462	0.000164383	0.000159169	0.000454938	2.76755
Solyc01g104950	10.6.2	cell wall.degradation.mannan-xylose-arabinose-fucose	0	0.00028886	0.000499861	0	0.000234531	0	0	0	0	0.00022202	0.000204617	0.00022244	3	0.000262907	7.81771e-05	0.0001	0.000216359	2.76755
Solyc06g071720	29.2.1.2.2.527	protein.synthesis.ribosomal protein.eukaryotic.60S subunit.L27A	0	0.00151847	0.00131382	0	0.00123287	0	0.00119377	0.00135067	0	0.0011671	0.00107562	0.00116931	3	0.000944097	0.000410958	0.000848147	0.00113735	2.76755
Solyc09g015020	20.2.1	stress.abiotic.heat	0	0	0	0	0.00118484	0	0	0	0	0.00112163	0.00103372	0.00112375	3	0.0001	0.000394947	0.0001	0.00109303	2.76755
Solyc06g076970	31.3.1	cell.cycle.peptidylprolyl isomerase	0	0	0	0	0.000881475	0	0.000853517	0	0	0.000834451	0.000769044	0.000836029	3	0.0001	0.000293825	0.000284506	0.000813175	2.76755
Solyc08g007770	1.1.40	PS.lightreaction.cyclic electron flow-chlororespiration	0	0	0	0	0.00059435	0	0	0	0	0.000562643	0.000518541	0.000563707	3	0.0001	0.000198117	0.0001	0.000548297	2.76755
Solyc04g058090	23.1.2.5	nucleotide metabolism.synthesis.purine.AIR synthase	0	0	0	0	0.000451647	0	0	0	0	0.000427553	0.00039404	0.000428362	3	0.0001	0.000150549	0.0001	0.000416651	2.76755
Solyc08g006720	21.2.2	redox.ascorbate and glutathione.glutathione	0	0	0.000816999	0	0.000766661	0	0	0	0.00155628	0.000725762	0.000668875	0.000727135	3	0.000272333	0.000255554	0.000518759	0.000707257	2.76755
Solyc02g094470	34.9	transport.metabolite transporters at the mitochondrial membrane	0.0020184	0.00125549	0.00217258	0.000860737	0.00050968	0.00148464	0.00246757	0.00279189	0.00258655	0.00241245	0.00266802	0.00241701	3	0.00181549	0.000951686	0.00261534	0.00249916	2.62604
Solyc05g013380	13.1.1.3.1	amino acid metabolism.synthesis.central amino acid metabolism.alanine.alanine aminotransferase	0.00150226	0.000467221	0.000808506	0.000960947	0.000379346	0.000552496	0.00146926	0.00249355	0.0015401	0.00143643	0.0016548	0.00179894	3	0.000925996	0.00063093	0.0018343	0.00163006	2.58358
Solyc06g007670	29.2.1.2.2.5	protein.synthesis.ribosomal protein.eukaryotic.60S subunit.L5	0	0.00149324	0.000645999	0	0	0.000882893	0.00117394	0.000664117	0	0.00114772	0.000528878	0.000574944	3	0.000713081	0.000294298	0.000612686	0.000750512	2.55018
Solyc03g026310	34.16	transport.ABC transporters and multidrug resistance systems	0	0	0	0	0	0	0	0	0	0.00026053	0.000240109	0.000261023	3	0.0001	0.0001	0.0001	0.000253887	2.53887
Solyc03g119040	30.5	signalling.G-proteins	0	0.00137873	0.00059646	0.000472613	0.00055971	0.000815187	0.00162587	0.000613188	0	0.0010597	0.00195328	0.00159256	3	0.000658397	0.000615836	0.000746353	0.00153518	2.49284
Solyc03g111230	29.2.1.2.2.17	protein.synthesis.ribosomal protein.eukaryotic.60S subunit.L17	0	0	0.00144034	0	0.00270319	0	0.00130873	0.00148074	0.00137183	0.00255898	0.0023584	0.00128191	3	0.000480113	0.000901064	0.0013871	0.00206643	2.29332
Solyc01g010760	34.2	transport.sugars	0.00261807	0.0016285	0.000704514	0	0.000661107	0.000962865	0.00128027	0	0.000671004	0.00125168	0.00115357	0.00125404	3	0.00165036	0.000541324	0.000650426	0.00121976	2.25329
Solyc02g020960	1.1.2.2	PS.lightreaction.photosystem I.PSI polypeptide subunits	0.00127666	0.00158822	0.00137418	0	0.000644754	0.000939049	0.00124861	0.000706358	0.00130881	0.00122072	0.00112503	0.00122303	3	0.00141302	0.000527934	0.00108793	0.00118959	2.25329
Solyc01g087850	29.5.1	protein.degradation.subtilases	0	0.000295313	0	0	0	0	0.000232165	0.000788039	0	0.000226979	0.000209188	0.000227409	3	9.84377e-05	0.0001	0.000340068	0.000221192	2.21192
Solyc07g043570	3.5	minor CHO metabolism.others	0	0	0	0.00086801	0	0	0	0	0.000521682	0.000973134	0.000448429	0.000487487	3	0.0001	0.000289337	0.000173894	0.00063635	2.19934
Solyc04g074640	21.2.1	redox.ascorbate and glutathione.ascorbate	0.00104723	0.000651401	0.000563611	0.00267951	0.00105777	0.000770292	0.00204844	0.00173826	0.00429442	0.00300402	0.00322999	0.00351132	3	0.00075408	0.00150252	0.00269371	0.00324844	2.16199
Solyc02g086830	29.5.5	protein.degradation.serine protease	0.000840218	0.00156791	0.0004522	0.000358307	0.000848676	0.000618025	0.00123264	0.00139465	0.00258414	0.0016068	0.00111064	0.00120738	3	0.000953441	0.000608336	0.00173714	0.00130828	2.15058
Solyc12g088670	29.5.3	protein.degradation.cysteine protease	0.000775308	0.0024113	0.00208633	0.000661253	0.000391557	0.00114056	0.00189569	0.00171587	0.00278193	0.00148267	0.00170807	0.00148548	3	0.00175765	0.000731124	0.00213116	0.00155874	2.13198
Solyc06g076360	29.3.3	protein.targeting.chloroplast	0	0	0	0	0	0	0.000217584	0	0	0.000212723	0.000196049	0.000213126	3	0.0001	0.0001	7.25279e-05	0.000207299	2.07299
Solyc07g064130	29.5.11.1	protein.degradation.ubiquitin.ubiquitin	0	0.00147527	0.000850966	0.000674275	0.000399268	0.000581512	0.000773208	0.000874833	0.00081049	0.0011339	0.00104502	0.00113605	3	0.000775413	0.000551685	0.00081951	0.00110499	2.00294
Solyc07g061900	29.2.1.1.1.2.4	protein.synthesis.ribosomal protein.prokaryotic.chloroplast.50S subunit.L4	0	0.000780324	0	0	0	0.000922746	0	0	0.00128609	0.000599761	0.00055275	0.000600896	3	0.000260108	0.000307582	0.000428697	0.000584469	1.90021
Solyc07g005210	34.99	transport.misc	0	0	0	0	0	0.00143649	0.000955016	0.00108054	0.00100107	0.000933683	0.000860498	0.000935449	3	0.0001	0.00047883	0.00101221	0.000909877	1.90021
Solyc01g007610	29.2.1.1.1.1.3	protein.synthesis.ribosomal protein.prokaryotic.chloroplast.30S subunit.S3	0.0010264	0	0	0	0.00103674	0	0	0	0	0.000490714	0.00045225	0.000983284	3	0.000342134	0.000345578	0.0001	0.000642083	1.85799
Solyc12g013580	31.3.1	cell.cycle.peptidylprolyl isomerase	0	0.0004983	0.000431144	0	0.000809159	0	0.000391747	0	0	0.000382996	0.000705952	0.000383721	3	0.000309815	0.00026972	0.000130582	0.00049089	1.82
Solyc03g098730	20.1.7.6.1	stress.biotic.PR-proteins.proteinase inhibitors.trypsin inhibitor	0	0	0.00158086	0.00187892	0	0	0.000718203	0	0	0.00140432	0.00129424	0.000703488	3	0.000526953	0.000626308	0.000239401	0.00113402	1.81064
Solyc07g042440	21.5	redox.peroxiredoxin	0.00169621	0.00211017	0.00456446	0.00144668	0.00171329	0.00124766	0.00165895	0.00281548	0.00434735	0.00324378	0.00224214	0.00243744	3	0.00279028	0.00146921	0.00294059	0.00264112	1.79765
Solyc06g069010	30.5	signalling.G-proteins	0	0.00137873	0.00059646	0.000945226	0.00055971	0.000815187	0.00162587	0.000613188	0	0.0010597	0.00146496	0.00159256	3	0.000658397	0.000773374	0.000746353	0.00137241	1.77457
Solyc01g103450	20.2.1	stress.abiotic.heat	0.00102786	0.000639355	0.00110638	0.00131498	0.000778657	0.00113407	0.00150792	0.00142176	0.00158063	0.00196565	0.00226447	0.00147702	3	0.000924532	0.0010759	0.00150344	0.00190238	1.76817
Solyc09g009260	1.3.6	PS.calvin cycle.aldolase	0.0020184	0.00125549	0.00162943	0.00215184	0	0	0.00148054	0.000558378	0.00103462	0.00144747	0.000889342	0.00145021	3	0.00163444	0.00071728	0.00102451	0.00126234	1.7599
Solyc02g021290	1.1.1.2	PS.lightreaction.photosystem II.PSII polypeptide subunits	0	0.00881307	0.00762533	0.00302102	0.00357775	0.0052108	0.00692855	0.00783919	0.00726263	0.00677378	0.00624283	0.00678659	3	0.00547947	0.00393652	0.00734346	0.00660106	1.67688
Solyc01g006900	35.2	not assigned.unknown	0	0.00141342	0.00122293	0.000969005	0.00114758	0.00167139	0.00111118	0.00251446	0.00349428	0.00217272	0.00200242	0.00217683	3	0.000878782	0.00126266	0.00237331	0.00211732	1.67688
Solyc08g083320	2.1.2.2	major CHO metabolism.synthesis.starch.starch synthase	0.00120031	0.00223987	0.001292	0.0015356	0.00151549	0.00132434	0.00234788	0.00199235	0.00215345	0.00258236	0.00185107	0.0020123	3	0.00157739	0.00145848	0.00216456	0.00214858	1.47317
Solyc02g062340	1.3.6	PS.calvin cycle.aldolase	0.00548801	0.00284473	0.00443041	0.00468066	0.00508132	0.00470951	0.00357829	0.00404859	0.00562624	0.00306106	0.00282113	0.00394309	3	0.00425438	0.00482383	0.00441771	0.00327509	-1.47288
Solyc08g062920	29.2.4	protein.synthesis.elongation	0.00087269	0.000814251	0.000704514	0.00130254	0.000881475	0	0.000640137	0.000724273	0.000223668	0.000417225	0.000384522	0.000627022	3	0.000797152	0.000728005	0.000529359	0.000476256	-1.5286
Solyc12g006140	1.1.1.1	PS.lightreaction.photosystem II.LHC-II	0.00681686	0.00593635	0.00440255	0.00581403	0.00481984	0.00701983	0.00533367	0.00452602	0.00628971	0.00325908	0.00360435	0.00457134	3	0.00571859	0.00588457	0.00538314	0.00381159	-1.54386
Solyc01g007320	9.9	mitochondrial electron transport / ATP synthesis.F1-ATPase	0.0118651	0.0103326	0.0105365	0.0131556	0.0107861	0.015273	0.00928357	0.0101755	0.0100353	0.00850893	0.00862617	0.00795669	3	0.0109114	0.0130716	0.00983146	0.00836393	-1.56285
Solyc10g081510	13.1.3.4	amino acid metabolism.synthesis.aspartate family.methionine	0.000944559	0.000881307	0.000762533	0.00100701	0.00119258	0.00138955	0.000923806	0.00156784	0.000242088	0.000677378	0.000624283	0.000678659	3	0.0008628	0.00119638	0.000911244	0.000660106	-1.8124
Solyc10g078740	11.1.6	lipid metabolism.FA synthesis and FA elongation.enoyl ACP reductase	0	0	0	0.00039304	0.000465473	0.000677936	0	0.000509947	0	0	0.000812205	0	3	0.0001	0.00051215	0.000169982	0.000270735	-1.8917
Solyc06g005160	21.2.1	redox.ascorbate and glutathione.ascorbate	0.00144517	0.0026968	0.00233335	0.00246515	0.00218958	0.00318901	0.00353356	0.00239879	0.00296315	0.00138185	0.00127354	0.00138446	3	0.00215844	0.00261458	0.00296517	0.00134662	-1.94159
Solyc08g079620	29.5	protein.degradation	0	0	0.00134565	0.000533121	0.00126274	0.000919553	0.000611342	0	0	0	0.00110168	0	3	0.000448549	0.000905137	0.000203781	0.000367225	-2.4648
Solyc02g086730	29.2.1.1.1.2.12	protein.synthesis.ribosomal protein.prokaryotic.chloroplast.50S subunit.L12	0	0.00118281	0.0020468	0.000810904	0.000960344	0.00279738	0.000929884	0.0010521	0	0	0	0.00182166	3	0.00107653	0.00152288	0.000660662	0.000607221	-2.50794
Solyc07g063190	21.1	redox.thioredoxin	0.00198513	0.0012348	0.00106838	0.0016931	0.00100256	0.00292034	0.000970758	0.0021967	0.00101757	0.00189815	0	0	3	0.00142944	0.001872	0.00139501	0.000632715	-2.95867
Solyc11g066430	28.1.3	DNA.synthesis/chromatin structure.histone	0.00258067	0	0	0.00440205	0.00130332	0.00189822	0.00252397	0.00571141	0.00529134	0.00246759	0	0	3	0.000860223	0.00253453	0.00450891	0.00082253	-3.08139
Solyc01g098640	35.2	not assigned.unknown	0	0.0031105	0.00201847	0.00213248	0.00252547	0.00275866	0.00122268	0.00138339	0.00128164	0	0.00110168	0.00119763	3	0.00170965	0.0024722	0.0012959	0.000766436	-3.22558
Solyc05g055230	29.2.1.2.1.17	protein.synthesis.ribosomal protein.eukaryotic.40S subunit.S17	0	0	0	0.00106994	0.00126712	0.00184549	0	0	0.00128609	0.00119952	0	0	3	0.0001	0.00139419	0.000428697	0.000399841	-3.48685
Solyc12g033040	1.1.2.2	PS.lightreaction.photosystem I.PSI polypeptide subunits	0	0	0.00105106	0.000832821	0.000986299	0.00143649	0.000955016	0	0.00100107	0.000933683	0	0	3	0.000350353	0.0010852	0.000652027	0.000311228	-3.48685
Solyc08g076480	31.1	cell.organisation	0	0.000653295	0.000565249	0.000895767	0.000530423	0.000772531	0.000513599	0.000581103	0.00107673	0	0.000462768	0	3	0.000406181	0.000732907	0.000723809	0.000154256	-4.75124
Solyc12g027720	35.2	not assigned.unknown	0	0	0	0.00256786	0.00912327	0.00442918	0.00294463	0.00333166	0.00308662	0	0.0026532	0	3	0.0001	0.00537344	0.00312097	0.000884401	-6.0758
Solyc11g007920	28.1.3	DNA.synthesis/chromatin structure.histone	0.00250898	0	0	0.00320983	0.00253424	0.00184549	0.00245386	0.00277638	0.00385827	0.00119952	0	0	3	0.000836328	0.00252985	0.0030295	0.000399841	-6.32715
Solyc01g087730	29.2.1.1.1.2.1	protein.synthesis.ribosomal protein.prokaryotic.chloroplast.50S subunit.L1	0.00106892	0.000664892	0	0.000455834	0.00107968	0.00157249	0.000522716	0.000591418	0.00054792	0	0.000470983	0	3	0.000577936	0.001036	0.000554018	0.000156994	-6.59897
Solyc07g054820	35.2	not assigned.unknown	0.00144517	0	0.00155557	0.00123257	0.00218958	0.001063	0	0.000799597	0.00148158	0	0.000636769	0	3	0.00100025	0.00149505	0.000760391	0.000212256	-7.04363
Solyc06g075800	28.1.3	DNA.synthesis/chromatin structure.histone	0.00247461	0	0	0.00422115	0.00249953	0.00182021	0.00242025	0.00410752	0.00634236	0.00118309	0	0	3	0.000824872	0.00284696	0.00429004	0.000394364	-7.21913
Solyc12g009600	35.2	not assigned.unknown	0	0	0	0.000733675	0.00173777	0.00126548	0	0	0	0	0	0	3	0.0001	0.00124564	0.0001	0.0001	-12.4564
Solyc12g096540	29.2.1.2.1.10	protein.synthesis.ribosomal protein.eukaryotic.40S subunit.S10	0	0.00124852	0.00216051	0.000855955	0.00202739	0.00147639	0.000981544	0.00111055	0	0	0	0	3	0.00113634	0.00145325	0.000697365	0.0001	-14.5325
Solyc01g007670	29.2.1.1.1.1.7	protein.synthesis.ribosomal protein.prokaryotic.chloroplast.30S subunit.S7	0.00233093	0	0	0.00397605	0.00353159	0.00171452	0	0	0	0	0	0	3	0.000776976	0.00307405	0.0001	0.0001	-30.7405

## Sheet: DE proteins L-E-C vs L-C
Accession	Bin code	Bin Name	L-C-1	L-C-2	L-C-3	L-HS-1	L-HS-2	L-HS-3	L-E-C-1	L-E-C-2	L-E-C-3	L-E-HS-1	L-E-HS-2	L-E-HS-3	Maxcount	L-C	L-HS	L-E-C	L-E-HS	Fold change
Solyc12g027720	35.2	not assigned.unknown	0	0	0	0.00256786	0.00912327	0.00442918	0.00294463	0.00333166	0.00308662	0	0.0026532	0	3	0.0001	0.00537344	0.00312097	0.000884401	31.2097
Solyc06g076790	35.2	not assigned.unknown	0	0	0	0.00145351	0.00172137	0	0.00166677	0.00188584	0.00174714	0.00162954	0.00150181	0	3	0.0001	0.00105829	0.00176659	0.00104378	17.6659
Solyc04g079210	33.1	development.storage proteins	0	0	0	0	0	0	0.0010906	0.00123395	0.00114319	0	0.000982667	0	3	0.0001	0.0001	0.00115591	0.000327556	11.5591
Solyc07g005210	34.99	transport.misc	0	0	0	0	0	0.00143649	0.000955016	0.00108054	0.00100107	0.000933683	0.000860498	0.000935449	3	0.0001	0.00047883	0.00101221	0.000909877	10.1221
Solyc05g053670	29.2.1.2.2.513	protein.synthesis.ribosomal protein.eukaryotic.60S subunit.L13A	0	0	0	0.000747922	0.000885754	0	0.00085766	0.000970385	0.000899015	0	0	0	3	0.0001	0.000544559	0.00090902	0.0001	9.0902
Solyc07g055060	35.2	not assigned.unknown	0	0	0.000201707	0.000319651	0.000189279	0	0.000549828	0.000414729	0.000192113	0	0	0.000179521	3	6.72358e-05	0.000169644	0.000385557	5.98403e-05	5.7344
Solyc03g058920	34.2	transport.sugars	0	0	0	0	0.000539838	0	0.000522716	0.000591418	0.00054792	0.00102208	0	0	3	0.0001	0.000179946	0.000554018	0.000340693	5.54018
Solyc11g066430	28.1.3	DNA.synthesis/chromatin structure.histone	0.00258067	0	0	0.00440205	0.00130332	0.00189822	0.00252397	0.00571141	0.00529134	0.00246759	0	0	3	0.000860223	0.00253453	0.00450891	0.00082253	5.24156
Solyc06g075800	28.1.3	DNA.synthesis/chromatin structure.histone	0.00247461	0	0	0.00422115	0.00249953	0.00182021	0.00242025	0.00410752	0.00634236	0.00118309	0	0	3	0.000824872	0.00284696	0.00429004	0.000394364	5.20086
Solyc09g011810	1.3.7	PS.calvin cycle.FBPase	0	0	0.000964992	0.00152925	0.000905536	0.000659431	0.000876814	0.00198411	0.00183818	0.00128584	0.000790035	0.000429424	3	0.000321664	0.00103141	0.00156637	0.0008351	4.86959
Solyc11g020040	20.2.1	stress.abiotic.heat	0	0	0.000280991	0.000445294	0.000263678	0.000384033	0.00051063	0.000288872	0.000535252	0.000249612	0.000230046	0.000500168	3	9.36637e-05	0.000364335	0.000444918	0.000326609	4.75016
Solyc03g071620	28.1.3	DNA.synthesis/chromatin structure.histone	0.00256237	0	0	0.00437083	0.00258816	0.00188476	0.00250607	0.00425318	0.00525382	0.00122504	0	0.00122736	3	0.000854122	0.00294792	0.00400435	0.000817469	4.68827
Solyc07g056420	26.9	misc.glutathione S transferases	0	0.00102152	0	0.00140065	0.000829388	0	0.00240924	0.000908633	0.000841805	0.000785142	0.0014472	0	3	0.000340505	0.000743347	0.00138656	0.000744114	4.07207
Solyc01g059980	26.4.1	misc.beta 1,3 glucan hydrolases.glucan endo-1,3-beta-glucosidase	0	0.00124852	0.000540127	0	0.000506848	0.000738197	0.00294463	0.0022211	0.00205774	0.00143943	0.0030954	0.00240358	3	0.000596215	0.000415015	0.00240783	0.0023128	4.03852
Solyc05g008600	1.3.6	PS.calvin cycle.aldolase	0	0	0.000492268	0.00117017	0.000923875	0	0.000447286	0.00101215	0.000468853	0	0.000403018	0	3	0.000164089	0.000698014	0.000642763	0.000134339	3.91715
Solyc01g100380	30.3	signalling.calcium	0	0	0.000466297	0.000369477	0.000437567	0	0.000847376	0.000479375	0.000444118	0.000828447	0.00114527	0.000415007	3	0.000155432	0.000269015	0.00059029	0.000796241	3.79773
Solyc11g007920	28.1.3	DNA.synthesis/chromatin structure.histone	0.00250898	0	0	0.00320983	0.00253424	0.00184549	0.00245386	0.00277638	0.00385827	0.00119952	0	0	3	0.000836328	0.00252985	0.0030295	0.000399841	3.62239
Solyc03g025950	21.2	redox.ascorbate and glutathione	0	0.000990015	0	0.00203619	0.000803812	0	0.000778317	0.00176123	0.000815846	0.00152186	0.000701287	0.00076237	3	0.000330005	0.000946668	0.00111846	0.000995173	3.38923
Solyc02g087930	29.2.1.2.2.34	protein.synthesis.ribosomal protein.eukaryotic.60S subunit.L34	0	0.00187278	0	0.00256786	0.00304109	0	0.00294463	0.00166583	0.00154331	0.00143943	0	0.00144215	3	0.000624259	0.00186965	0.00205126	0.000960526	3.2859
Solyc12g014250	35.2	not assigned.unknown	0	0	0	0.00015966	0	0	0.000366172	0.000414299	0.000191914	0	0	0.000179335	3	0.0001	5.322e-05	0.000324128	5.97783e-05	3.24128
Solyc03g111230	29.2.1.2.2.17	protein.synthesis.ribosomal protein.eukaryotic.60S subunit.L17	0	0	0.00144034	0	0.00270319	0	0.00130873	0.00148074	0.00137183	0.00255898	0.0023584	0.00128191	3	0.000480113	0.000901064	0.0013871	0.00206643	2.8891
Solyc10g076350	35.2	not assigned.unknown	0	0	0.00142975	0.00113288	0.00134166	0.00195405	0.0012991	0.00146985	0.00136174	0.00127008	0.00117053	0.00127249	3	0.000476583	0.0014762	0.0013769	0.0012377	2.8891
Solyc02g080630	24.2	Biodegradation of Xenobiotics.lactoylglutathione lyase	0	0	0.000570222	0.000451824	0.000535089	0	0.000518117	0.000586215	0.0005431	0.000506543	0	0	3	0.000190074	0.000328971	0.000549144	0.000168848	2.8891
Solyc08g081250	29.5	protein.degradation	0.000361655	0	0	0	0.000182648	0	0.000176855	0.000400199	0.000370765	0.000172904	0	0.000346463	3	0.000120552	6.08827e-05	0.00031594	0.000173122	2.62078
Solyc02g091490	2.2.1.1	major CHO metabolism.degradation.sucrose.fructokinase	0	0.000577721	0	0.000792143	0.000469063	0	0.000454185	0.00051388	0.000476085	0.000888079	0.0012277	0.000444879	3	0.000192574	0.000420402	0.000481383	0.000853554	2.49974
Solyc02g082760	21.6	redox.dismutases and catalases	0.000734337	0.00091355	0.00079043	0.00156577	0	0.000540144	0.00143641	0.0020315	0.0022585	0.0017554	0.00161781	0.00175872	3	0.000812772	0.000701972	0.0019088	0.00171064	2.34851
Solyc02g064940	30.2.11	signalling.receptor kinases.leucine rich repeat XI	0	0	0.000838128	0.000664103	0	0	0.000761543	0.000430818	0.000399132	0.00148906	0	0.00074594	3	0.000279376	0.000221368	0.000530497	0.000745001	1.89886
Solyc06g073280	13.1.6.2	amino acid metabolism.synthesis.aromatic aa.phenylalanine and tyrosine	0	0	0.000843583	0	0.000395803	0	0.000766499	0.000433621	0.000401729	0.000749377	0.000690638	0.000750794	3	0.000281194	0.000131934	0.00053395	0.00073027	1.89886
Solyc01g103450	20.2.1	stress.abiotic.heat	0.00102786	0.000639355	0.00110638	0.00131498	0.000778657	0.00113407	0.00150792	0.00142176	0.00158063	0.00196565	0.00226447	0.00147702	3	0.000924532	0.0010759	0.00150344	0.00190238	1.62616
Solyc04g082630	1.3.4	PS.calvin cycle.GAP	0.00227706	0.00283277	0.0028595	0.0032368	0.00229998	0.0027915	0.00334055	0.00461952	0.00466883	0.00399169	0.00367881	0.00290854	3	0.00265644	0.0027761	0.00420963	0.00352635	1.58469
Solyc00g042130	9.9	mitochondrial electron transport / ATP synthesis.F1-ATPase	0.0010264	0.00127689	0.000828604	0.000656556	0.000777551	0.000377487	0.000752889	0.000567896	0.000526128	0.000490714	0.000678376	0.000737463	3	0.00104397	0.000603865	0.000615638	0.000635518	-1.69575
Solyc02g093140	17.5.1	hormone metabolism.ethylene.synthesis-degradation	0.00154399	0.000960399	0.000830965	0.000658427	0.0023393	0.00113569	0.00151007	0	0	0.000738168	0.00136062	0.00147913	3	0.00111178	0.0013778	0.000503356	0.00119264	-2.20874
Solyc02g078650	35.2	not assigned.unknown	0.00172593	0.00107357	0.00154814	0.000490675	0.0005811	0.00042317	0.000562669	0.000954933	0.0002949	0.000825149	0.000253491	0.00027557	3	0.00144921	0.000498315	0.000604167	0.000451403	-2.39869
Solyc08g076970	29.5	protein.degradation	0	0.0017243	0.00198922	0.00236427	0.000933327	0	0.000451862	0.000511252	0.00047365	0	0	0.000885207	3	0.00123784	0.0010992	0.000478921	0.000295069	-2.58464
Solyc03g111610	18.3	Co-factor and vitamine metabolism.riboflavin	0.00227946	0.00141788	0.000613394	0.000972062	0.0011512	0.00251499	0.00111469	0	0	0.00108979	0.00100437	0.000545924	3	0.00143691	0.00154609	0.000371562	0.000880026	-3.86721
Solyc06g068860	26.3.3	misc.gluco-, galacto- and mannosidases.alpha-mannosidase	0.000351453	0.000218612	0.00018915	0	0	0	0	0.000194455	0	0.000168027	0	0	3	0.000253072	0.0001	6.48182e-05	5.60088e-05	-3.90433
Solyc09g090430	16.4.3	secondary metabolism.N misc.cyanogenic glycosides	0.00231599	0.0014406	0.00124645	0.00098764	0.00116965	0	0.00113255	0	0	0.00110725	0.00102046	0.00110935	3	0.00166768	0.000719097	0.000377517	0.00107902	-4.41749
Solyc03g119860	31.3.1	cell.cycle.peptidylprolyl isomerase	0.00113973	0.000708938	0.000613394	0.000486031	0.000575601	0	0.000557344	0	0	0.000544894	0.00100437	0.000545924	3	0.000820686	0.000353877	0.000185781	0.000698395	-4.41749
Solyc04g026030	22.1.6	polyamine metabolism.synthesis.spermidine synthase	0.00116924	0.000727292	0.000629274	0.000498614	0	0	0.000571773	0	0	0.000559001	0.000515185	0.000560058	3	0.000841934	0.000166205	0.000190591	0.000544748	-4.41749
Solyc01g088300	20.2.99	stress.abiotic.unspecified	0.00160575	0.000998815	0.000864204	0.00136953	0.000810957	0.00118111	0.000785235	0	0	0.000767695	0.000707521	0	3	0.00115626	0.00112053	0.000261745	0.000491738	-4.41749
Solyc06g007570	29.2.1.2.1.8	protein.synthesis.ribosomal protein.eukaryotic.40S subunit.S8	0.00164224	0.00204303	0.000883845	0.00210098	0.00248816	0.00120796	0.000803081	0	0	0.00235543	0.0014472	0.00235988	3	0.00152304	0.00193237	0.000267694	0.00205417	-5.68948
Solyc12g005720	30.2.99	signalling.receptor kinases.misc	0.00150539	0.000936389	0.000810191	0	0	0	0	0	0	0	0	0	3	0.00108399	0.0001	0.0001	0.0001	-10.8399
Solyc01g091170	13.2.2.3	amino acid metabolism.degradation.glutamate family.arginine	0.00213783	0.000664892	0.000575283	0.000455834	0.000539838	0	0	0	0	0	0	0.000512006	3	0.001126	0.000331891	0.0001	0.000170669	-11.26
Solyc06g083180	29.2.1.2.1.8	protein.synthesis.ribosomal protein.eukaryotic.40S subunit.S8	0.00164224	0.00204303	0.000883845	0.00210098	0.00248816	0.00120796	0	0	0	0.00235543	0.000723601	0.00157325	3	0.00152304	0.00193237	0.0001	0.00155076	-15.2304
Solyc06g009630	1.3	PS.calvin cycle	0.00284483	0.00176955	0.00153107	0.00121316	0	0	0	0	0	0.00136009	0.00125348	0.00136266	3	0.00204849	0.000404388	0.0001	0.00132541	-20.4849

## Sheet: DE proteins L-E-HS vs L-C
Accession	Bin code	Bin name	L-C-1	L-C-2	L-C-3	L-HS-1	L-HS-2	L-HS-3	L-E-C-1	L-E-C-2	L-E-C-3	L-E-HS-1	L-E-HS-2	L-E-HS-3	Maxcount	L-C	L-HS	L-E-C	L-E-HS	Fold Change
Solyc06g084310	27.1	RNA.processing	0	0	0	0	0	0	0	0	0	0.00151519	0.00279284	0.00303611	3	0.0001	0.0001	0.0001	0.00244805	24.4805
Solyc04g007010	20.2.99	stress.abiotic.unspecified	0	0	0	0	0	0	0	0	0	0.00236618	0.00218071	0.00237066	3	0.0001	0.0001	0.0001	0.00230585	23.0585
Solyc12g062640	29.2.1.1.1.1.2	protein.synthesis.ribosomal protein.prokaryotic.chloroplast.30S subunit.S2	0	0	0	0	0.00200511	0	0	0	0	0.00189815	0.00174936	0.00190174	3	0.0001	0.000668371	0.0001	0.00184975	18.4975
Solyc06g076560	20.2.1	stress.abiotic.heat	0	0	0	0.00100047	0.00118484	0.00172565	0	0	0	0.00224326	0.00206743	0.00112375	3	0.0001	0.00130365	0.0001	0.00181148	18.1148
Solyc07g049530	17.5.1	hormone metabolism.ethylene.synthesis-degradation	0	0	0	0	0	0	0.0011008	0	0	0.000538104	0.00148778	0.00323473	3	0.0001	0.0001	0.000366932	0.00175354	17.5354
Solyc11g005480	35.2	not assigned.unknown	0	0	0	0	0	0	0.00246527	0	0	0.0016068	0.000740429	0.00241476	3	0.0001	0.0001	0.000821758	0.00158733	15.8733
Solyc01g102960	20.2.1	stress.abiotic.heat	0	0	0	0	0	0	0	0	0	0.000913922	0.000842286	0.00274695	3	0.0001	0.0001	0.0001	0.00150105	15.0105
Solyc06g076520	20.2.1	stress.abiotic.heat	0	0	0	0.00200093	0.00118484	0.00172565	0	0	0	0.00112163	0.00206743	0.00112375	3	0.0001	0.00163714	0.0001	0.00143761	14.3761
Solyc08g062450	20.2.1	stress.abiotic.heat	0	0	0	0	0	0	0	0	0	0.00109324	0.00100755	0.00219061	3	0.0001	0.0001	0.0001	0.00143046	14.3046
Solyc08g078700	20.2.1	stress.abiotic.heat	0	0	0	0.000733675	0	0	0	0	0	0.00082253	0.00151612	0.00164817	3	0.0001	0.000244558	0.0001	0.00132894	13.2894
Solyc09g008970	35.2	not assigned.unknown	0	0	0	0	0	0	0	0	0	0.00127008	0.00117053	0.00127249	3	0.0001	0.0001	0.0001	0.0012377	12.377
Solyc02g011780	1.1.40	PS.lightreaction.cyclic electron flow-chlororespiration	0	0	0	0	0	0	0	0	0	0.00120791	0.00111323	0.0012102	3	0.0001	0.0001	0.0001	0.00117711	11.7711
Solyc03g120090	18	Co-factor and vitamine metabolism	0	0	0	0	0	0	0	0	0	0.00113266	0.00104388	0.00113481	3	0.0001	0.0001	0.0001	0.00110378	11.0378
Solyc09g015020	20.2.1	stress.abiotic.heat	0	0	0	0	0.00118484	0	0	0	0	0.00112163	0.00103372	0.00112375	3	0.0001	0.000394947	0.0001	0.00109303	10.9303
Solyc08g029000	17.7.1.2	hormone metabolism.jasmonate.synthesis-degradation.lipoxygenase	0	0	0	0	0	0	0.00123121	0.000928685	0	0.000401234	0.000739569	0.00160797	3	0.0001	0.0001	0.000719963	0.000916258	9.16258
Solyc07g005210	34.99	transport.misc	0	0	0	0	0	0.00143649	0.000955016	0.00108054	0.00100107	0.000933683	0.000860498	0.000935449	3	0.0001	0.00047883	0.00101221	0.000909877	9.09877
Solyc01g096520	31.3.1	cell.cycle.peptidylprolyl isomerase	0	0	0	0	0	0	0	0	0	0.000909112	0.000837853	0.000910832	3	0.0001	0.0001	0.0001	0.000885932	8.85932
Solyc06g076970	31.3.1	cell.cycle.peptidylprolyl isomerase	0	0	0	0	0.000881475	0	0.000853517	0	0	0.000834451	0.000769044	0.000836029	3	0.0001	0.000293825	0.000284506	0.000813175	8.13175
Solyc07g055290	30.5	signalling.G-proteins	0	0	0	0	0	0	0	0	0	0.000792345	0.000730239	0.000793844	3	0.0001	0.0001	0.0001	0.000772143	7.72143
Solyc09g008650	29.6	protein.folding	0	0	0	0	0	0	0	0	0	0.000744531	0.000686173	0.00074594	3	0.0001	0.0001	0.0001	0.000725548	7.25548
Solyc08g076450	35.2	not assigned.unknown	0	0	0	0	0	0	0.00057363	0	0.00180387	0.000560816	0.00103372	0.000561877	3	0.0001	0.0001	0.000792499	0.000718803	7.18803
Solyc03g115110	9.9	mitochondrial electron transport / ATP synthesis.F1-ATPase	0	0	0	0.000951061	0.000563165	0	0	0	0	0.000533121	0.000491334	0.00106826	3	0.0001	0.000504742	0.0001	0.000697572	6.97572
Solyc12g096760	26.7	misc.oxidases - copper, flavone etc.	0	0	0	0	0	0	0	0	0	0.00100718	0.000464117	0.000504542	3	0.0001	0.0001	0.0001	0.000658613	6.58613
Solyc07g043570	3.5	minor CHO metabolism.others	0	0	0	0.00086801	0	0	0	0	0.000521682	0.000973134	0.000448429	0.000487487	3	0.0001	0.000289337	0.000173894	0.00063635	6.3635
Solyc02g086880	25	C1-metabolism	0	0	0	0	0.000478912	0	0.000463722	0.00052467	0	0.000453363	0.000417827	0.000908441	3	0.0001	0.000159637	0.000329464	0.00059321	5.9321
Solyc04g081970	21.1	redox.thioredoxin	0	0	0	0	0.00123287	0	0.000596885	0	0	0.000583552	0.000537811	0.000584656	3	0.0001	0.000410958	0.000198962	0.000568673	5.68673
Solyc05g010670	20.2.1	stress.abiotic.heat	0	0	0	0.000391542	0.000463699	0	0.000224495	0.000254002	0	0.000438961	0.000606832	0.000659688	3	0.0001	0.00028508	0.000159499	0.000568493	5.68493
Solyc11g067160	3.5	minor CHO metabolism.others	0	0	0	0.000387115	0.000458456	0	0	0	0	0.000433998	0.00039998	0.000869638	3	0.0001	0.000281857	0.0001	0.000567872	5.67872
Solyc07g064930	29.6	protein.folding	0	0	0	0	0	0	0	0	0	0.000577697	0.000532415	0.000578789	3	0.0001	0.0001	0.0001	0.000562967	5.62967
Solyc08g007770	1.1.40	PS.lightreaction.cyclic electron flow-chlororespiration	0	0	0	0	0.00059435	0	0	0	0	0.000562643	0.000518541	0.000563707	3	0.0001	0.000198117	0.0001	0.000548297	5.48297
Solyc04g008280	25	C1-metabolism	0	0	0.000774684	0	0.00145391	0.00105877	0.00140779	0.00159282	0	0.00137634	0.00126846	0.00137895	3	0.000258228	0.000837559	0.00100021	0.00134125	5.19406
Solyc01g100380	30.3	signalling.calcium	0	0	0.000466297	0.000369477	0.000437567	0	0.000847376	0.000479375	0.000444118	0.000828447	0.00114527	0.000415007	3	0.000155432	0.000269015	0.00059029	0.000796241	5.12275
Solyc03g114930	1.1.1.2	PS.lightreaction.photosystem II.PSII polypeptide subunits	0	0	0.00079043	0.000626308	0	0	0.00215461	0	0.00150567	0.00070216	0.00258849	0.000703488	3	0.000263477	0.000208769	0.00122009	0.00133138	5.05312
Solyc03g121180	26.28	misc.GDSL-motif lipase	0	0	0	0	0	0	0.000984278	0.00111365	0	0.000481146	0.000443432	0.000482056	3	0.0001	0.0001	0.000699308	0.000468878	4.68878
Solyc02g091490	2.2.1.1	major CHO metabolism.degradation.sucrose.fructokinase	0	0.000577721	0	0.000792143	0.000469063	0	0.000454185	0.00051388	0.000476085	0.000888079	0.0012277	0.000444879	3	0.000192574	0.000420402	0.000481383	0.000853554	4.43235
Solyc04g081330	35.2	not assigned.unknown	0	0	0.000925932	0	0	0.00126548	0.000841323	0	0	0.00164506	0.000758058	0.00164817	3	0.000308644	0.000421827	0.000280441	0.00135043	4.37536
Solyc04g074640	21.2.1	redox.ascorbate and glutathione.ascorbate	0.00104723	0.000651401	0.000563611	0.00267951	0.00105777	0.000770292	0.00204844	0.00173826	0.00429442	0.00300402	0.00322999	0.00351132	3	0.00075408	0.00150252	0.00269371	0.00324844	4.30782
Solyc03g111230	29.2.1.2.2.17	protein.synthesis.ribosomal protein.eukaryotic.60S subunit.L17	0	0	0.00144034	0	0.00270319	0	0.00130873	0.00148074	0.00137183	0.00255898	0.0023584	0.00128191	3	0.000480113	0.000901064	0.0013871	0.00206643	4.30405
Solyc02g065240	26.8	misc.nitrilases, *nitrile lyases, berberine bridge enzymes, reticuline oxidases, troponine reductases	0	0	0.000736537	0	0	0	0.000669235	0	0	0.00130857	0.001206	0.000655523	3	0.000245512	0.0001	0.000223078	0.0010567	4.30405
Solyc04g058090	23.1.2.5	nucleotide metabolism.synthesis.purine.AIR synthase	0	0	0	0	0.000451647	0	0	0	0	0.000427553	0.00039404	0.000428362	3	0.0001	0.000150549	0.0001	0.000416651	4.16651
Solyc01g106210	20.2.1	stress.abiotic.heat	0	0	0.00057106	0	0.000535875	0.000390236	0.000778317	0.000293538	0	0.000507287	0.000701287	0.00101649	3	0.000190353	0.000308704	0.000357285	0.000741689	3.89638
Solyc01g107870	27.1	RNA.processing	0	0.000349508	0	0.000239614	0.000283772	0	0	0	0	0.000268633	0.000495154	0.000538283	3	0.000116503	0.000174462	0.0001	0.000434024	3.72544
Solyc03g095620	34.16	transport.ABC transporters and multidrug resistance systems	0	0.000418498	0	0	0.00101936	0.000989761	0.000329009	0	0.000689747	0.00032166	0.000592894	0.000644536	3	0.000139499	0.000669707	0.000339585	0.000519697	3.72544
Solyc06g060250	5.1	fermentation.aldehyde dehydrogenase	0	0	0	0	0	0	0.000372738	0	0	0.000364412	0.000335848	0.000365101	3	0.0001	0.0001	0.000124246	0.000355121	3.55121
Solyc01g009420	10.1.3	cell wall.precursor synthesis.AXS	0	0	0.000503746	0	0	0	0	0	0	0.00044749	0.000412415	0.000896674	3	0.000167915	0.0001	0.0001	0.000585526	3.48704
Solyc11g020040	20.2.1	stress.abiotic.heat	0	0	0.000280991	0.000445294	0.000263678	0.000384033	0.00051063	0.000288872	0.000535252	0.000249612	0.000230046	0.000500168	3	9.36637e-05	0.000364335	0.000444918	0.000326609	3.48704
Solyc11g017070	30.5	signalling.G-proteins	0	0	0.00059646	0	0.00055971	0.000815187	0.000541957	0	0	0.000529851	0.000488319	0.00106171	3	0.00019882	0.000458299	0.000180652	0.000693292	3.48704
Solyc06g074200	1.1.2.2	PS.lightreaction.photosystem I.PSI polypeptide subunits	0	0	0.00134101	0	0	0	0	0	0	0.00119125	0.00219575	0.0011935	3	0.000447002	0.0001	0.0001	0.00152684	3.41573
Solyc01g111120	1.3.5	PS.calvin cycle.TPI	0	0.000689366	0.00059646	0.00141784	0.00167913	0.000815187	0.00108391	0.000613188	0.00227236	0.0010597	0.00146496	0.00159256	3	0.000428609	0.00130405	0.00132315	0.00137241	3.202
Solyc01g099110	29.5	protein.degradation	0	0	0	0	0	0	0	0	0	0.000244316	0.000225166	0.000489556	3	0.0001	0.0001	0.0001	0.000319679	3.19679
Solyc12g039120	29.2.1.2.1.19	protein.synthesis.ribosomal protein.eukaryotic.40S subunit.S19	0	0.00157156	0	0	0	0	0.00123551	0.00279579	0	0.00120791	0.00111323	0.00242039	3	0.000523854	0.0001	0.00134377	0.00158051	3.01708
Solyc01g068030	35.2	not assigned.unknown	0	0.000948242	0	0.00130018	0	0.00112131	0.000745476	0.000843457	0	0.000728824	0.000671697	0.00146041	3	0.000316081	0.000807165	0.000529645	0.000953642	3.01708
Solyc03g025950	21.2	redox.ascorbate and glutathione	0	0.000990015	0	0.00203619	0.000803812	0	0.000778317	0.00176123	0.000815846	0.00152186	0.000701287	0.00076237	3	0.000330005	0.000946668	0.00111846	0.000995173	3.01563
Solyc06g011280	29.2.4	protein.synthesis.elongation	0	0.000544148	0	0.00111917	0.00088361	0.000643464	0	0.000968036	0.000896838	0.000836471	0.000385453	0.000419027	3	0.000181383	0.00088208	0.000621625	0.000546984	3.01563
Solyc07g045240	27.4	RNA.RNA binding	0	0.000655199	0	0	0.000531969	0	0	0	0	0.00050359	0.000928234	0.000504542	3	0.0002184	0.000177323	0.0001	0.000645455	2.95539
Solyc03g112070	13.1.5.1.1	amino acid metabolism.synthesis.serine-glycine-cysteine group.serine.phosphoglycerate dehydrogenase	0	0	0	0.000256786	0	0.000442918	0.000588926	0	0	0.000287885	0.00026532	0.00028843	3	0.0001	0.000233235	0.000196309	0.000280545	2.80545
Solyc03g111840	27.4	RNA.RNA binding	0.00122059	0	0	0.00208205	0.000616437	0.000897807	0.00119377	0.000675336	0	0.0011671	0.00161343	0.000584656	3	0.000406862	0.00119877	0.000623035	0.00112173	2.75703
Solyc06g073280	13.1.6.2	amino acid metabolism.synthesis.aromatic aa.phenylalanine and tyrosine	0	0	0.000843583	0	0.000395803	0	0.000766499	0.000433621	0.000401729	0.000749377	0.000690638	0.000750794	3	0.000281194	0.000131934	0.00053395	0.00073027	2.59703
Solyc09g009530	35.2	not assigned.unknown	0	0	0.000558752	0	0	0	0.000507695	0.000574423	0	0.000496354	0.000457449	0.000497293	3	0.000186251	0.0001	0.000360706	0.000483699	2.59703
Solyc10g076350	35.2	not assigned.unknown	0	0	0.00142975	0.00113288	0.00134166	0.00195405	0.0012991	0.00146985	0.00136174	0.00127008	0.00117053	0.00127249	3	0.000476583	0.0014762	0.0013769	0.0012377	2.59703
Solyc08g006720	21.2.2	redox.ascorbate and glutathione.glutathione	0	0	0.000816999	0	0.000766661	0	0	0	0.00155628	0.000725762	0.000668875	0.000727135	3	0.000272333	0.000255554	0.000518759	0.000707257	2.59703
Solyc09g005620	34.21	transport.calcium	0	0	0.00066591	0.00105529	0.00124976	0	0.00121012	0	0	0.000591545	0.000545179	0.000592665	3	0.00022197	0.00076835	0.000403374	0.000576463	2.59703
Solyc09g011810	1.3.7	PS.calvin cycle.FBPase	0	0	0.000964992	0.00152925	0.000905536	0.000659431	0.000876814	0.00198411	0.00183818	0.00128584	0.000790035	0.000429424	3	0.000321664	0.00103141	0.00156637	0.0008351	2.59619
Solyc10g049710	29.5.5	protein.degradation.serine protease	0	0	0.00101274	0.000802458	0.00047517	0	0	0	0	0.000899642	0.00124369	0.000450672	3	0.00033758	0.000425876	0.0001	0.000864668	2.56137
Solyc03g026310	34.16	transport.ABC transporters and multidrug resistance systems	0	0	0	0	0	0	0	0	0	0.00026053	0.000240109	0.000261023	3	0.0001	0.0001	0.0001	0.000253887	2.53887
Solyc06g071960	23.4.10	nucleotide metabolism.phosphotransfer and pyrophosphatases.nucleoside diphosphate kinase	0	0.00100327	0.000868062	0.000687821	0.00244373	0.00118639	0.00157748	0.00178482	0.00248032	0.00154224	0.00142136	0.00154516	3	0.000623778	0.00143931	0.00194754	0.00150292	2.40938
Solyc01g006900	35.2	not assigned.unknown	0	0.00141342	0.00122293	0.000969005	0.00114758	0.00167139	0.00111118	0.00251446	0.00349428	0.00217272	0.00200242	0.00217683	3	0.000878782	0.00126266	0.00237331	0.00211732	2.40938
Solyc02g067460	34.2	transport.sugars	0	0.000814251	0.000704514	0	0.00132221	0.000962865	0.00128027	0	0.00134201	0.00125168	0.00115357	0.00125404	3	0.000506255	0.000761693	0.000874094	0.00121976	2.40938
Solyc09g059040	26.7	misc.oxidases - copper, flavone etc.	0	0.00068308	0	0	0.000554606	0	0.00107403	0	0.000562909	0.000525019	0.000483867	0.000526012	3	0.000227693	0.000184869	0.000545646	0.000511633	2.24703
Solyc03g112640	34.99	transport.misc	0	0.000857761	0	0	0	0	0	0	0	0.00065928	0.000607604	0.000660527	3	0.00028592	0.0001	0.0001	0.00064247	2.24703
Solyc07g061900	29.2.1.1.1.2.4	protein.synthesis.ribosomal protein.prokaryotic.chloroplast.50S subunit.L4	0	0.000780324	0	0	0	0.000922746	0	0	0.00128609	0.000599761	0.00055275	0.000600896	3	0.000260108	0.000307582	0.000428697	0.000584469	2.24703
Solyc10g044540	1.1.4.1	PS.lightreaction.ATP synthase.alpha subunit	0	0.000767008	0	0	0.0012455	0	0	0	0	0.000589527	0.000543318	0.000590642	3	0.000255669	0.000415166	0.0001	0.000574495	2.24703
Solyc11g007830	2.2.2.10	major CHO metabolism.degradation.starch.laforin like phosphoglucan phosphatase (SEX4)	0	0.000607387	0	0	0.00049315	0	0.000477508	0	0	0.000466841	0.000430249	0.000467724	3	0.000202462	0.000164383	0.000159169	0.000454938	2.24703
Solyc07g064510	27.3.99	RNA.regulation of transcription.unclassified	0	0.00054813	0	0	0.000445038	0.000648173	0	0	0	0.000421296	0.000388273	0.000422093	3	0.00018271	0.000364403	0.0001	0.000410554	2.24703
Solyc12g014380	4.2.3	glycolysis.plastid branch.glucose-6-phosphate isomerase	0	0.000395657	0	0	0.000321242	0.000467871	0.000311053	0.000351935	0	0.000304104	0.000280268	0.00030468	3	0.000131886	0.000263038	0.000220996	0.000296351	2.24703
Solyc10g078960	29.2.1.2.2.21	protein.synthesis.ribosomal protein.eukaryotic.60S subunit.L21	0	0.00137033	0	0.000939462	0	0	0	0	0	0.00105324	0.000970684	0.00105523	3	0.000456775	0.000313154	0.0001	0.00102639	2.24703
Solyc11g066410	29.2.1.1.1.2.9	protein.synthesis.ribosomal protein.prokaryotic.chloroplast.50S subunit.L9	0	0.00117049	0	0.000802458	0.00190068	0.00276824	0.000920198	0	0.00192914	0.000899642	0.000829126	0.000901344	3	0.000390162	0.00182379	0.000949778	0.000876704	2.24703
Solyc01g060130	30.5	signalling.G-proteins	0	0.00116442	0	0	0.000945417	0	0.00091543	0.00103575	0	0.000894981	0.00082483	0.000896674	3	0.00038814	0.000315139	0.000650393	0.000872161	2.24703
Solyc12g042060	29.5.5	protein.degradation.serine protease	0.000391434	0.00121741	0.001264	0.00033385	0.0015815	0.00230337	0.002297	0.00173261	0.00100323	0.00224569	0.0018972	0.00224994	3	0.000957615	0.00140624	0.00167761	0.00213094	2.22526
Solyc01g106260	20.2.1	stress.abiotic.heat	0	0	0.000580435	0	0.000272336	0.000396643	0.000527397	0.000298357	0	0.000257808	0.0004752	0.000516591	3	0.000193478	0.000222993	0.000275251	0.000416533	2.15287
Solyc03g098730	20.1.7.6.1	stress.biotic.PR-proteins.proteinase inhibitors.trypsin inhibitor	0	0	0.00158086	0.00187892	0	0	0.000718203	0	0	0.00140432	0.00129424	0.000703488	3	0.000526953	0.000626308	0.000239401	0.00113402	2.15203
Solyc07g018360	29.2.4	protein.synthesis.elongation	0	0	0	0	0.000174108	0.000253579	0.000168586	0.000190744	0	0.00016482	0.000303802	0.000165132	3	0.0001	0.000142562	0.000119776	0.000211251	2.11251
Solyc02g082760	21.6	redox.dismutases and catalases	0.000734337	0.00091355	0.00079043	0.00156577	0	0.000540144	0.00143641	0.0020315	0.0022585	0.0017554	0.00161781	0.00175872	3	0.000812772	0.000701972	0.0019088	0.00171064	2.1047
Solyc06g076360	29.3.3	protein.targeting.chloroplast	0	0	0	0	0	0	0.000217584	0	0	0.000212723	0.000196049	0.000213126	3	0.0001	0.0001	7.25279e-05	0.000207299	2.07299
Solyc03g117630	20.2.1	stress.abiotic.heat	0.000552437	0.000687258	0.000891953	0.00117792	0.000278999	0.000812694	0.000810449	0.00183394	0.0011327	0.00132058	0.00121707	0.0018523	3	0.000710549	0.000756537	0.00125903	0.00146331	2.05941
Solyc01g103450	20.2.1	stress.abiotic.heat	0.00102786	0.000639355	0.00110638	0.00131498	0.000778657	0.00113407	0.00150792	0.00142176	0.00158063	0.00196565	0.00226447	0.00147702	3	0.000924532	0.0010759	0.00150344	0.00190238	2.05767
Solyc01g007610	29.2.1.1.1.1.3	protein.synthesis.ribosomal protein.prokaryotic.chloroplast.30S subunit.S3	0.0010264	0	0	0	0.00103674	0	0	0	0	0.000490714	0.00045225	0.000983284	3	0.000342134	0.000345578	0.0001	0.000642083	1.8767
Solyc10g047400	1.1.40	PS.lightreaction.cyclic electron flow-chlororespiration	0.00314168	0	0	0	0.00158666	0.00231088	0	0.00173826	0	0.00150201	0.00276856	0.00150485	3	0.00104723	0.00129918	0.000579418	0.00192514	1.83832
Solyc04g045340	35.2	not assigned.unknown	0.000619715	0.000385477	0.000667053	0.000264274	0.000625953	0.000911667	0.000606099	0.000342881	0.000317662	0.00088884	0.00081917	0.000890522	3	0.000557415	0.000600631	0.000422214	0.000866177	1.55392
Solyc11g072190	29.2.4	protein.synthesis.elongation	0.0031832	0.00297004	0.00256977	0.00339365	0.00241144	0.00234142	0.00233495	0.00264184	0.00244754	0.00228279	0.00210386	0.00152474	3	0.00290767	0.0027155	0.00247478	0.00197046	-1.47563
Solyc07g061790	19.99	tetrapyrrole synthesis.unspecified	0.0031554	0.0029441	0.00254732	0.00134561	0.00239038	0.00232097	0.00231456	0.00261877	0.00161744	0.00226286	0.00208549	0.00151142	3	0.00288228	0.00201898	0.00218359	0.00195326	-1.47563
Solyc06g063370	1.1.1.1	PS.lightreaction.photosystem II.LHC-II	0.00631632	0.00550047	0.0067988	0.00700327	0.00510393	0.00929199	0.00555979	0.00349474	0.00453279	0.00422769	0.00389631	0.00423569	3	0.0062052	0.00713306	0.00452911	0.0041199	-1.50615
Solyc09g009020	4.1.13	glycolysis.cytosolic branch.enolase	0	0.00101231	0.00131382	0.00104103	0.000410958	0	0.000397923	0.000900447	0.00041711	0.000778069	0.000358541	0.00038977	3	0.000775378	0.000483995	0.000571827	0.000508793	-1.52396
Solyc02g070940	1.1.1.1	PS.lightreaction.photosystem II.LHC-II	0.00681686	0.00932855	0.0110064	0.00581403	0.00413129	0.00701983	0.00866722	0.00452602	0.00838628	0.00586635	0.00600725	0.00522439	3	0.00905059	0.00565505	0.00719317	0.00569933	-1.58801
Solyc01g005620	34.9	transport.metabolite transporters at the mitochondrial membrane	0.00364943	0.00302671	0.0026188	0.00207504	0.00184308	0.00178957	0.0023795	0.00134612	0.0031178	0.00174476	0.001608	0.00233075	3	0.00309831	0.00190256	0.00228114	0.0018945	-1.63542
Solyc00g042130	9.9	mitochondrial electron transport / ATP synthesis.F1-ATPase	0.0010264	0.00127689	0.000828604	0.000656556	0.000777551	0.000377487	0.000752889	0.000567896	0.000526128	0.000490714	0.000678376	0.000737463	3	0.00104397	0.000603865	0.000615638	0.000635518	-1.6427
Solyc08g062920	29.2.4	protein.synthesis.elongation	0.00087269	0.000814251	0.000704514	0.00130254	0.000881475	0	0.000640137	0.000724273	0.000223668	0.000417225	0.000384522	0.000627022	3	0.000797152	0.000728005	0.000529359	0.000476256	-1.67379
Solyc07g047850	1.1.1.1	PS.lightreaction.photosystem II.LHC-II	0.00954361	0.0135688	0.0124739	0.00813964	0.00688549	0.012034	0.0113341	0.00678903	0.00838628	0.00651816	0.00660798	0.00718354	3	0.0118621	0.00901971	0.00883646	0.00676989	-1.75218
Solyc07g041900	29.5.3	protein.degradation.cysteine protease	0.00101487	0.000631273	0.00109239	0	0	0	0.000496286	0	0.00104043	0.0004852	0.000447169	0.000486118	3	0.000912845	0.0001	0.00051224	0.000472829	-1.9306
Solyc04g005700	20.2.99	stress.abiotic.unspecified	0.00737334	0.00917279	0.0132276	0.00209622	0.00620631	0.00361566	0.00600945	0.0067993	0.00251969	0.00470017	0.00433176	0.00588633	3	0.00992458	0.00397273	0.00510948	0.00497275	-1.99579
Solyc03g114860	10.5.5	cell wall.cell wall proteins.RGP	0	0.00128053	0.00166193	0.000438951	0.000519844	0	0.00100671	0	0	0.000492112	0.000453539	0.000493043	3	0.000980821	0.000319599	0.000335571	0.000479565	-2.04523
Solyc01g099150	17.7.1.2	hormone metabolism.jasmonate.synthesis-degradation.lipoxygenase	0.000838269	0.000521423	0.000676726	0.000714951	0.000423354	0.000616591	0.000409926	0.000695705	0.000214846	0.000400769	0.000184678	0.000401527	3	0.000678806	0.000584965	0.000440159	0.000328991	-2.0633
Solyc07g063190	21.1	redox.thioredoxin	0.00198513	0.0012348	0.00106838	0.0016931	0.00100256	0.00292034	0.000970758	0.0021967	0.00101757	0.00189815	0	0	3	0.00142944	0.001872	0.00139501	0.000632715	-2.25921
Solyc04g071620	35.2	not assigned.unknown	0.00243295	0.00378339	0.0032735	0.00103752	0.00122872	0.000894784	0.000594875	0.00336531	0	0.00232635	0.001072	0.000582687	3	0.00316328	0.00105368	0.00132006	0.00132701	-2.38376
Solyc08g074620	35.2	not assigned.unknown	0.00307746	0.0022971	0.00364379	0.00131237	0.000310844	0.000452727	0.00150492	0.00340544	0.000315498	0.00147131	0.000271196	0.00147409	3	0.00300612	0.000691979	0.00174195	0.0010722	-2.8037
Solyc02g079950	1.1.1.2	PS.lightreaction.photosystem II.PSII polypeptide subunits	0.00157084	0.0019542	0.00338167	0.00133976	0.000793328	0.00115544	0.00153633	0.000869128	0.00241561	0.000751006	0.00069214	0.000752426	3	0.00230224	0.00109617	0.00160702	0.000731857	-3.14575
Solyc02g078650	35.2	not assigned.unknown	0.00172593	0.00107357	0.00154814	0.000490675	0.0005811	0.00042317	0.000562669	0.000954933	0.0002949	0.000825149	0.000253491	0.00027557	3	0.00144921	0.000498315	0.000604167	0.000451403	-3.21045
Solyc06g068860	26.3.3	misc.gluco-, galacto- and mannosidases.alpha-mannosidase	0.000351453	0.000218612	0.00018915	0	0	0	0	0.000194455	0	0.000168027	0	0	3	0.000253072	0.0001	6.48182e-05	5.60088e-05	-4.51842
Solyc01g091170	13.2.2.3	amino acid metabolism.degradation.glutamate family.arginine	0.00213783	0.000664892	0.000575283	0.000455834	0.000539838	0	0	0	0	0	0	0.000512006	3	0.001126	0.000331891	0.0001	0.000170669	-6.59759
Solyc03g119080	26.3	misc.gluco-, galacto- and mannosidases	0.000702906	0.000874449	0.0015132	0	0	0	0.000687463	0.00116673	0.00108092	0	0	0	3	0.00103018	0.0001	0.000978369	0.0001	-10.3018
Solyc12g005720	30.2.99	signalling.receptor kinases.misc	0.00150539	0.000936389	0.000810191	0	0	0	0	0	0	0	0	0	3	0.00108399	0.0001	0.0001	0.0001	-10.8399
