# Supplementary material for: Proteomics of Heat-Stress and Ethylene-Mediated Thermotolerance Mechanisms in Tomato Pollen Grains
Source: Front Plant Sci. 2018 Nov 12;9:1558. doi: 10.3389/fpls.2018.01558 (PMC6240657; doi:10.3389/fpls.2018.01558)
Supplement: Supplementary file 13 [file Table_13.XLSX]

## Sheet: Primer list
Table S13. Primers used for qRT-PCR analysis.
Accession	Abbrevation	Forward Primer	Reverse Primer
Solyc10g078960	60S ribosomal protein L21-like protein	ATGCACCGAAGAAGTCAGGG	TTTGGGTCCTAGTGGTTGCC
Solyc02g089070	Eukaryotic translation initiation factor 3	ACTAGTGACTTGGAGGGGCA	CCACAAAGAACACTCAGCGG
Solyc07g051850	Aspartic proteinase	GTGCTTGTCGGTGGTGAAAC	GACAACTCCTGACGCTCCAA
Solyc01g111640	S-phase kinase-associated protein1	CCGGTTCGCACATCCCTATT	CCTTCAAAGCAGCATCAGCG
Solyc05g005160	ATP-citrate lyase A-2	AGAGAGCTTCATTCACGGGC	TGACACTAGCTCCTCCACCA
Solyc12g010860	14-3-3 protein beta/alpha	TCAGACGGCTACAACTACTGC	GCAAGCCCTTTCAGGAGAGT
Solyc10g007950	Alpha alpha-trehalose-phosphate synthase	AGTGTGGCAGTACCGTGATG	CTGACCCCCTGAGGTTTGAC
Solyc06g066440	Hexokinase	AAGCTGGCATTTTTGGCGAG	TTGTCGCCAACCACTCTCAA
Solyc09g091840	Glutathione-disulfide reductase	ACCTGAAATCATGCAGGGCA	TGAAGAAATGCGCCTCGACT
Solyc06g067960	Glutaredoxin family protein	CGTTTTGCAGCCTACCCTCT	GTGTCCGGATCACTAGGCAC
